# Supplementary material for: The complex underpinnings of genetic background effects
Source: Nat Commun. 2018 Sep 17;9:3548. doi: 10.1038/s41467-018-06023-5 (PMC6141565; doi:10.1038/s41467-018-06023-5)
Supplement: Supplementary file 4 — Supplementary Data 1 [file 41467_2018_6023_MOESM4_ESM.txt]

Chromosome	Position	WT_1	WT_2	WT_3	WT_4	WT_5	WT_6	WT_7	WT_8	WT_9	WT_10	WT_11	WT_12	WT_13	WT_14	WT_15	WT_16	WT_17	WT_18	WT_19	WT_20	WT_21	WT_22	WT_23	WT_24	WT_25	WT_26	WT_27	WT_28	WT_29	WT_30	WT_31	WT_32	WT_33	WT_34	WT_35	WT_36	WT_37	WT_38	WT_39	WT_40	WT_41	WT_42	WT_43	WT_44	WT_45	WT_46	WT_47	WT_48	WT_49	WT_50	WT_51	WT_52	WT_53	WT_54	WT_55	WT_56	WT_57	WT_58	WT_59	WT_60	WT_61	WT_62	WT_63	WT_64	WT_65	WT_66	WT_67	WT_68	WT_69	WT_70	WT_71	WT_72	WT_73	WT_74	WT_75	WT_76	WT_77	WT_78	WT_79	WT_80	WT_81	WT_82	WT_83	WT_84	WT_85	WT_86	WT_87	WT_88	WT_89	WT_90	WT_91	WT_92	WT_93	WT_94	WT_95	WT_96	WT_97	WT_98	WT_99	WT_100	WT_101	WT_102	WT_103	WT_104	WT_105	WT_106	WT_107	WT_108	WT_109	WT_110	WT_111	WT_112	WT_113	WT_114	WT_115	WT_116	WT_117	WT_118	WT_119	WT_120	WT_121	WT_122	WT_123	WT_124	WT_125	WT_126	WT_127	WT_128	WT_129	WT_130	WT_131	WT_132	WT_133	WT_134	WT_135	WT_136	WT_137	WT_138	WT_139	WT_140	WT_141	WT_142	WT_143	WT_144	WT_145	WT_146	WT_147	WT_148	WT_149	WT_150	WT_151	WT_152	WT_153	WT_154	WT_155	WT_156	WT_157	WT_158	WT_159	WT_160	WT_161	WT_162	WT_163	WT_164	ctk1_1	ctk1_2	ctk1_3	ctk1_4	ctk1_5	ctk1_6	ctk1_7	ctk1_8	ctk1_9	ctk1_10	ctk1_11	ctk1_12	ctk1_13	ctk1_14	ctk1_15	ctk1_16	ctk1_17	ctk1_18	ctk1_19	ctk1_20	ctk1_21	ctk1_22	ctk1_23	ctk1_24	ctk1_25	ctk1_26	ctk1_27	ctk1_28	ctk1_29	ctk1_30	ctk1_31	ctk1_32	ctk1_33	ctk1_34	ctk1_35	ctk1_36	ctk1_37	ctk1_38	ctk1_39	ctk1_40	ctk1_41	ctk1_42	ctk1_43	ctk1_44	ctk1_45	ctk1_46	ctk1_47	ctk1_48	ctk1_49	ctk1_50	ctk1_51	ctk1_52	ctk1_53	ctk1_54	ctk1_55	ctk1_56	ctk1_57	ctk1_58	ctk1_59	ctk1_60	ctk1_61	ctk1_62	ctk1_63	ctk1_64	ctk1_65	ctk1_66	ctk1_67	ctk1_68	ctk1_69	ctk1_70	ctk1_71	ctk1_72	ctk1_73	ctk1_74	ctk1_75	ctk1_76	ctk1_77	ctk1_78	ctk1_79	ctk1_80	ctk1_81	ctk1_82	ctk1_83	ctk1_84	ctk1_85	ctk1_86	ctk1_87	ctk1_88	ctk1_89	ctk1_90	ctk1_91	ctk1_92	ctk1_93	ctk1_94	ctk1_95	ctk1_96	ctk1_97	ctk1_98	ctk1_99	ctk1_100	ctk1_101	ctk1_102	ctk1_103	ctk1_104	ctk1_105	ctk1_106	ctk1_107	ctk1_108	ctk1_109	ctk1_110	ctk1_111	ctk1_112	ctk1_113	ctk1_114	ctk1_115	ctk1_116	ctk1_117	ctk1_118	ctk1_119	ctk1_120	ctk1_121	ctk1_122	ctk1_123	ctk1_124	ctk1_125	ctk1_126	ctk1_127	ctk1_128	ctk1_129	ctk1_130	ctk1_131	ctk1_132	ctk1_133	ctk1_134	ctk1_135	ctk1_136	ctk1_137	ctk1_138	ctk1_139	ctk1_140	ctk1_141	ctk1_142	ctk1_143	ctk1_144	ctk1_145	ctk1_146	ctk1_147	ctk1_148	ctk1_149	ctk1_150	ctk1_151	ctk1_152	ctk1_153	ctk1_154	ctk1_155	ctk1_156	ctk1_157	ctk1_158	ctk1_159	ctk1_160	ctk1_161	ctk1_162	ctk1_163	ctk1_164	ctk1_165	ctk1_166	ctk1_167	ctk1_168	ctk1_169	ctk1_170	ctk1_171	ctk1_172	ctk1_173	ctk1_174	ctk1_175	ctk1_176	ctk1_177	ctk1_178	ctk1_179	ctk1_180	ctk1_181	ctk1_182	ctk1_183	ctk1_184	ctk1_185	ctk1_186	ctk1_187	ctk1_188	ctk1_189	ctk1_190	ctk1_191	ctk1_192	ctk1_193	ctk1_194	ctk1_195	ctk1_196	ctk1_197	ctk1_198	ctk1_199	ctk1_200	ctk1_201	ctk1_202	ctk1_203	ctk1_204	ctk1_205	ctk1_206	ctk1_207	ctk1_208	ctk1_209	ctk1_210	esa1_1	esa1_2	esa1_3	esa1_4	esa1_5	esa1_6	esa1_7	esa1_8	esa1_9	esa1_10	esa1_11	esa1_12	esa1_13	esa1_14	esa1_15	esa1_16	esa1_17	esa1_18	esa1_19	esa1_20	esa1_21	esa1_22	esa1_23	esa1_24	esa1_25	esa1_26	esa1_27	esa1_28	esa1_29	esa1_30	esa1_31	esa1_32	esa1_33	esa1_34	esa1_35	esa1_36	esa1_37	esa1_38	esa1_39	esa1_40	esa1_41	esa1_42	esa1_43	esa1_44	esa1_45	esa1_46	esa1_47	esa1_48	esa1_49	esa1_50	esa1_51	esa1_52	esa1_53	esa1_54	esa1_55	esa1_56	esa1_57	esa1_58	esa1_59	esa1_60	esa1_61	esa1_62	esa1_63	esa1_64	esa1_65	esa1_66	esa1_67	esa1_68	esa1_69	esa1_70	esa1_71	esa1_72	esa1_73	esa1_74	esa1_75	esa1_76	esa1_77	esa1_78	esa1_79	esa1_80	esa1_81	esa1_82	esa1_83	esa1_84	esa1_85	esa1_86	esa1_87	esa1_88	esa1_89	esa1_90	esa1_91	esa1_92	esa1_93	esa1_94	esa1_95	esa1_96	esa1_97	esa1_98	esa1_99	esa1_100	esa1_101	esa1_102	esa1_103	esa1_104	esa1_105	esa1_106	esa1_107	esa1_108	esa1_109	esa1_110	esa1_111	esa1_112	esa1_113	esa1_114	esa1_115	esa1_116	esa1_117	esa1_118	esa1_119	esa1_120	esa1_121	esa1_122	gcn5_1	gcn5_2	gcn5_3	gcn5_4	gcn5_5	gcn5_6	gcn5_7	gcn5_8	gcn5_9	gcn5_10	gcn5_11	gcn5_12	gcn5_13	gcn5_14	gcn5_15	gcn5_16	gcn5_17	gcn5_18	gcn5_19	gcn5_20	gcn5_21	gcn5_22	gcn5_23	gcn5_24	gcn5_25	gcn5_26	gcn5_27	gcn5_28	gcn5_29	gcn5_30	gcn5_31	gcn5_32	gcn5_33	gcn5_34	gcn5_35	gcn5_36	gcn5_37	gcn5_38	gcn5_39	gcn5_40	gcn5_41	gcn5_42	gcn5_43	gcn5_44	gcn5_45	gcn5_46	gcn5_47	gcn5_48	gcn5_49	gcn5_50	gcn5_51	gcn5_52	gcn5_53	gcn5_54	gcn5_55	gcn5_56	gcn5_57	gcn5_58	gcn5_59	gcn5_60	gcn5_61	gcn5_62	gcn5_63	gcn5_64	gcn5_65	gcn5_66	gcn5_67	gcn5_68	gcn5_69	gcn5_70	gcn5_71	gcn5_72	gcn5_73	gcn5_74	gcn5_75	gcn5_76	gcn5_77	gcn5_78	gcn5_79	gcn5_80	gcn5_81	gcn5_82	gcn5_83	gcn5_84	gcn5_85	gcn5_86	gcn5_87	gcn5_88	gcn5_89	gcn5_90	gcn5_91	gcn5_92	gcn5_93	gcn5_94	gcn5_95	gcn5_96	gcn5_97	gcn5_98	gcn5_99	gcn5_100	gcn5_101	gcn5_102	gcn5_103	gcn5_104	gcn5_105	gcn5_106	gcn5_107	gcn5_108	gcn5_109	gcn5_110	gcn5_111	gcn5_112	gcn5_113	gcn5_114	gcn5_115	gcn5_116	gcn5_117	gcn5_118	gcn5_119	gcn5_120	gcn5_121	gcn5_122	gcn5_123	gcn5_124	gcn5_125	gcn5_126	gcn5_127	gcn5_128	gcn5_129	gcn5_130	gcn5_131	gcn5_132	gcn5_133	gcn5_134	gcn5_135	gcn5_136	gcn5_137	gcn5_138	gcn5_139	gcn5_140	gcn5_141	gcn5_142	gcn5_143	gcn5_144	gcn5_145	gcn5_146	gcn5_147	gcn5_148	gcn5_149	gcn5_150	gcn5_151	gcn5_152	gcn5_153	gcn5_154	gcn5_155	gcn5_156	gcn5_157	gcn5_158	gcn5_159	gcn5_160	gcn5_161	gcn5_162	gcn5_163	gcn5_164	gcn5_165	gcn5_166	gcn5_167	gcn5_168	gcn5_169	gcn5_170	gcn5_171	gcn5_172	gcn5_173	gcn5_174	gcn5_175	gcn5_176	gcn5_177	gcn5_178	gcn5_179	gcn5_180	gcn5_181	gcn5_182	gcn5_183	gcn5_184	gcn5_185	gcn5_186	gcn5_187	gcn5_188	gcn5_189	gcn5_190	gcn5_191	gcn5_192	gcn5_193	gcn5_194	gcn5_195	gcn5_196	gcn5_197	gcn5_198	gcn5_199	gcn5_200	gcn5_201	gcn5_202	gcn5_203	gcn5_204	gcn5_205	gcn5_206	gcn5_207	gcn5_208	gcn5_209	gcn5_210	gcn5_211	gcn5_212	gcn5_213	gcn5_214	gcn5_215	hos3_1	hos3_2	hos3_3	hos3_4	hos3_5	hos3_6	hos3_7	hos3_8	hos3_9	hos3_10	hos3_11	hos3_12	hos3_13	hos3_14	hos3_15	hos3_16	hos3_17	hos3_18	hos3_19	hos3_20	hos3_21	hos3_22	hos3_23	hos3_24	hos3_25	hos3_26	hos3_27	hos3_28	hos3_29	hos3_30	hos3_31	hos3_32	hos3_33	hos3_34	hos3_35	hos3_36	hos3_37	hos3_38	hos3_39	hos3_40	hos3_41	hos3_42	hos3_43	hos3_44	hos3_45	hos3_46	hos3_47	hos3_48	hos3_49	hos3_50	hos3_51	hos3_52	hos3_53	hos3_54	hos3_55	hos3_56	hos3_57	hos3_58	hos3_59	hos3_60	hos3_61	hos3_62	hos3_63	hos3_64	hos3_65	hos3_66	hos3_67	hos3_68	hos3_69	hos3_70	hos3_71	hos3_72	hos3_73	hos3_74	hos3_75	hos3_76	hos3_77	hos3_78	hos3_79	hos3_80	hos3_81	hos3_82	hos3_83	hos3_84	hos3_85	hos3_86	hos3_87	hos3_88	hos3_89	hos3_90	hos3_91	hos3_92	hos3_93	hos3_94	hos3_95	hos3_96	hos3_97	hos3_98	hos3_99	hos3_100	hos3_101	hos3_102	hos3_103	hos3_104	hos3_105	hos3_106	hos3_107	hos3_108	hos3_109	hos3_110	hos3_111	hos3_112	hos3_113	hos3_114	hos3_115	hos3_116	hos3_117	hos3_118	hos3_119	hos3_120	hos3_121	hos3_122	hos3_123	hos3_124	hos3_125	hos3_126	hos3_127	hos3_128	hos3_129	hos3_130	hos3_131	hos3_132	hos3_133	hos3_134	hos3_135	hos3_136	hos3_137	hos3_138	hos3_139	hos3_140	hos3_141	hos3_142	hos3_143	hos3_144	hos3_145	hos3_146	hos3_147	hos3_148	hos3_149	hos3_150	hos3_151	hos3_152	hos3_153	hos3_154	hos3_155	hos3_156	hos3_157	hos3_158	hos3_159	hos3_160	hos3_161	hos3_162	hos3_163	hos3_164	hos3_165	hos3_166	hos3_167	hos3_168	hos3_169	hos3_170	hos3_171	hos3_172	hos3_173	hos3_174	hos3_175	hos3_176	hos3_177	hos3_178	hos3_179	hos3_180	hos3_181	hos3_182	hos3_183	hos3_184	hos3_185	hos3_186	hos3_187	hos3_188	hos3_189	hos3_190	hos3_191	hos3_192	hos3_193	hos3_194	hos3_195	hos3_196	hos3_197	hos3_198	hos3_199	hos3_200	hos3_201	hos3_202	hos3_203	hos3_204	hos3_205	hos3_206	hos3_207	hos3_208	hos3_209	hos3_210	hos3_211	hos3_212	hos3_213	hos3_214	hos3_215	hos3_216	hos3_217	hos3_218	hos3_219	hos3_220	htb1_1	htb1_2	htb1_3	htb1_4	htb1_5	htb1_6	htb1_7	htb1_8	htb1_9	htb1_10	htb1_11	htb1_12	htb1_13	htb1_14	htb1_15	htb1_16	htb1_17	htb1_18	htb1_19	htb1_20	htb1_21	htb1_22	htb1_23	htb1_24	htb1_25	htb1_26	htb1_27	htb1_28	htb1_29	htb1_30	htb1_31	htb1_32	htb1_33	htb1_34	htb1_35	htb1_36	htb1_37	htb1_38	htb1_39	htb1_40	htb1_41	htb1_42	htb1_43	htb1_44	htb1_45	htb1_46	htb1_47	htb1_48	htb1_49	htb1_50	htb1_51	htb1_52	htb1_53	htb1_54	htb1_55	htb1_56	htb1_57	htb1_58	htb1_59	htb1_60	htb1_61	htb1_62	htb1_63	htb1_64	htb1_65	htb1_66	htb1_67	htb1_68	htb1_69	htb1_70	htb1_71	htb1_72	htb1_73	htb1_74	htb1_75	htb1_76	htb1_77	htb1_78	htb1_79	htb1_80	htb1_81	htb1_82	htb1_83	htb1_84	htb1_85	htb1_86	htb1_87	htb1_88	htb1_89	htb1_90	htb1_91	htb1_92	htb1_93	htb1_94	htb1_95	htb1_96	htb1_97	htb1_98	htb1_99	htb1_100	htb1_101	htb1_102	htb1_103	htb1_104	htb1_105	htb1_106	htb1_107	htb1_108	htb1_109	htb1_110	htb1_111	htb1_112	htb1_113	htb1_114	htb1_115	htb1_116	htb1_117	htb1_118	htb1_119	htb1_120	htb1_121	htb1_122	htb1_123	htb1_124	htb1_125	htb1_126	htb1_127	htb1_128	htb1_129	htb1_130	htb1_131	htb1_132	htb1_133	htb1_134	htb1_135	htb1_136	htb1_137	htb1_138	htb1_139	htb1_140	htb1_141	htb1_142	htb1_143	htb1_144	htb1_145	htb1_146	htb1_147	htb1_148	htb1_149	htb1_150	htb1_151	htb1_152	htb1_153	htb1_154	htb1_155	htb1_156	htb1_157	htb1_158	htb1_159	htb1_160	htb1_161	htb1_162	htb1_163	htb1_164	htb1_165	htb1_166	htb1_167	htb1_168	htb1_169	htb1_170	htb1_171	htb1_172	htb1_173	htb1_174	htb1_175	htb1_176	htb1_177	ino80_1	ino80_2	ino80_3	ino80_4	ino80_5	ino80_6	ino80_7	ino80_8	ino80_9	ino80_10	ino80_11	ino80_12	ino80_13	ino80_14	ino80_15	ino80_16	ino80_17	ino80_18	ino80_19	ino80_20	ino80_21	ino80_22	ino80_23	ino80_24	ino80_25	ino80_26	ino80_27	ino80_28	ino80_29	ino80_30	ino80_31	ino80_32	ino80_33	ino80_34	ino80_35	ino80_36	ino80_37	ino80_38	ino80_39	ino80_40	ino80_41	ino80_42	ino80_43	ino80_44	ino80_45	ino80_46	ino80_47	ino80_48	ino80_49	ino80_50	ino80_51	ino80_52	ino80_53	ino80_54	ino80_55	ino80_56	ino80_57	ino80_58	ino80_59	ino80_60	ino80_61	ino80_62	ino80_63	ino80_64	ino80_65	ino80_66	ino80_67	ino80_68	ino80_69	ino80_70	ino80_71	ino80_72	ino80_73	ino80_74	ino80_75	ino80_76	ino80_77	ino80_78	ino80_79	ino80_80	ino80_81	ino80_82	ino80_83	ino80_84	ino80_85	ino80_86	ino80_87	ino80_88	ino80_89	ino80_90	ino80_91	ino80_92	ino80_93	ino80_94	ino80_95	ino80_96	ino80_97	ino80_98	ino80_99	ino80_100	ino80_101	ino80_102	ino80_103	ino80_104	ino80_105	ino80_106	ino80_107	ino80_108	ino80_109	ino80_110	ino80_111	ino80_112	ino80_113	ino80_114	ino80_115	ino80_116	ino80_117	ino80_118	ino80_119	ino80_120	ino80_121	ino80_122	ino80_123	ino80_124	ino80_125	ino80_126	ino80_127	ino80_128	ino80_129	ino80_130	ino80_131	ino80_132	ino80_133	ino80_134	ino80_135	ino80_136	ino80_137	ino80_138	ino80_139	ino80_140	ino80_141	rpd3_1	rpd3_2	rpd3_3	rpd3_4	rpd3_5	rpd3_6	rpd3_7	rpd3_8	rpd3_9	rpd3_10	rpd3_11	rpd3_12	rpd3_13	rpd3_14	rpd3_15	rpd3_16	rpd3_17	rpd3_18	rpd3_19	rpd3_20	rpd3_21	rpd3_22	rpd3_23	rpd3_24	rpd3_25	rpd3_26	rpd3_27	rpd3_28	rpd3_29	rpd3_30	rpd3_31	rpd3_32	rpd3_33	rpd3_34	rpd3_35	rpd3_36	rpd3_37	rpd3_38	rpd3_39	rpd3_40	rpd3_41	rpd3_42	rpd3_43	rpd3_44	rpd3_45	rpd3_46	rpd3_47	rpd3_48	rpd3_49	rpd3_50	rpd3_51	rpd3_52	rpd3_53	rpd3_54	rpd3_55	rpd3_56	rpd3_57	rpd3_58	rpd3_59	rpd3_60	rpd3_61	rpd3_62	rpd3_63	rpd3_64	rpd3_65	rpd3_66	rpd3_67	rpd3_68	rpd3_69	rpd3_70	rpd3_71	rpd3_72	rpd3_73	rpd3_74	rpd3_75	rpd3_76	rpd3_77	rpd3_78	rpd3_79	rpd3_80	rpd3_81	rpd3_82	rpd3_83	rpd3_84	rpd3_85	rpd3_86	rpd3_87	rpd3_88	rpd3_89	rpd3_90	rpd3_91	rpd3_92	rpd3_93	rpd3_94	rpd3_95	rpd3_96	rpd3_97	rpd3_98	rpd3_99	rpd3_100	rpd3_101	rpd3_102	rpd3_103	rpd3_104	rpd3_105	rpd3_106	rpd3_107	rpd3_108	rpd3_109	rpd3_110	rpd3_111	rpd3_112	rpd3_113	rpd3_114	rpd3_115	rpd3_116	rpd3_117	rpd3_118	rpd3_119	rpd3_120	rpd3_121	rpd3_122	rpd3_123	rpd3_124	rpd3_125	rpd3_126	rpd3_127	rpd3_128	rpd3_129	rpd3_130	rpd3_131	rpd3_132	rpd3_133	rpd3_134	rpd3_135	rpd3_136	rpd3_137	rpd3_138	rpd3_139	rpd3_140	rpd3_141	rpd3_142	rpd3_143	rpd3_144	rpd3_145	rpd3_146	rpd3_147	rpd3_148	rpd3_149	rpd3_150	rpd3_151	rpd3_152	rpd3_153	rpd3_154	rpd3_155	rpd3_156	rpd3_157	rpd3_158	rpd3_159	rpd3_160	rpd3_161	rpd3_162
1	1217	1	1	1	1	1	0	0	0	0	1	1	1	0	1	1	1	0	1	1	1	0	0	0	0	1	1	1	0	1	0	0	1	1	0	0	0	0	0	0	1	1	0	0	1	0	1	0	1	1	1	1	0	0	0	0	0	0	0	0	1	0	1	0	0	0	0	0	0	0	0	1	1	1	1	1	1	0	1	1	1	0	1	1	0	1	0	1	1	1	1	0	1	0	1	1	1	0	1	1	0	0	1	0	1	1	1	0	0	0	1	1	0	1	0	1	1	0	0	1	0	0	1	1	1	1	0	1	1	0	0	1	0	1	0	0	0	1	0	1	0	1	1	1	1	1	0	0	0	1	0	0	1	0	1	1	0	0	0	0	1	1	0	1	0	0	1	1	0	1	1	0	1	0	0	1	0	1	1	1	0	1	0	0	0	0	0	1	1	1	0	1	1	1	0	1	1	0	0	1	0	1	1	0	0	1	0	1	1	0	1	0	1	0	1	0	1	1	0	1	1	0	0	0	0	1	1	0	1	1	0	1	0	0	0	1	1	1	0	0	0	1	1	0	0	1	1	0	1	0	1	1	0	1	1	0	0	0	1	0	1	1	0	0	0	1	0	0	1	1	1	0	0	0	0	1	1	1	0	1	1	0	0	0	0	0	1	1	0	1	1	1	1	1	0	0	0	0	1	0	1	0	0	0	0	0	0	0	1	0	1	1	0	1	1	1	1	0	0	0	1	1	1	1	0	1	0	1	1	0	0	1	0	1	1	0	0	0	0	0	1	1	0	0	0	0	0	0	1	1	0	1	0	1	1	1	0	0	1	1	0	1	0	1	1	0	0	0	1	0	0	0	1	0	1	1	0	1	0	1	0	0	1	0	1	0	0	1	0	1	1	0	0	0	0	0	0	1	0	0	1	1	0	0	0	1	1	0	1	1	1	1	0	1	1	1	0	1	0	0	0	0	0	1	1	0	0	0	0	0	1	1	0	1	0	1	0	0	0	1	1	1	0	1	1	0	1	1	0	0	0	0	1	0	0	0	1	0	0	1	1	1	0	0	0	1	0	1	0	0	0	1	1	0	0	1	0	0	0	0	0	1	0	1	1	0	0	0	0	0	0	0	0	1	0	1	0	0	1	0	1	0	1	1	0	1	1	1	0	0	1	1	1	1	1	0	0	0	0	1	0	1	1	0	1	1	0	0	1	1	0	0	1	1	1	1	1	1	0	1	0	0	1	0	0	1	0	1	1	1	0	0	0	0	1	0	0	0	0	0	1	0	1	0	0	0	0	1	0	1	1	0	0	0	1	0	1	1	0	1	1	1	0	0	1	1	0	0	1	1	0	0	0	0	0	1	0	0	1	0	1	0	1	1	1	0	0	1	0	0	0	1	0	0	0	0	0	0	0	1	1	1	0	1	1	1	1	1	1	0	1	0	0	1	0	0	0	1	0	0	1	1	0	1	1	1	1	1	0	0	1	1	0	0	0	1	1	1	1	0	1	1	0	1	0	0	0	0	0	1	0	1	1	1	0	1	1	0	0	1	0	1	0	1	1	1	1	1	0	0	0	1	1	0	1	1	1	1	1	1	0	1	0	1	1	0	0	1	1	1	1	0	1	0	0	0	0	0	1	0	1	0	0	0	1	0	0	0	1	1	1	1	1	1	1	0	1	1	1	0	0	0	1	0	1	0	0	1	1	0	0	1	0	1	1	1	1	1	1	1	0	1	1	1	0	1	0	0	1	0	0	1	1	1	0	1	1	1	0	1	1	1	1	1	0	0	0	1	1	0	0	0	0	1	1	0	1	1	0	1	0	0	1	0	1	0	1	1	1	0	1	1	0	0	0	1	1	0	1	0	0	0	1	0	0	1	0	1	0	0	1	0	1	0	0	0	1	1	1	0	0	1	1	1	1	1	0	0	1	0	1	1	0	0	0	0	1	1	0	1	0	0	0	0	0	0	0	1	1	1	0	1	0	1	1	0	1	1	1	0	0	0	1	0	0	1	0	0	1	1	1	1	1	0	1	0	0	0	0	1	1	0	0	0	1	0	1	0	0	0	0	1	0	1	1	1	1	0	1	0	0	0	1	0	0	0	1	0	0	0	0	0	0	0	1	1	1	1	1	1	1	0	0	0	0	0	1	1	1	0	1	0	0	0	1	1	0	0	0	1	1	1	1	0	1	0	0	0	1	0	1	0	0	1	1	0	1	0	0	0	1	1	0	0	1	0	0	0	0	1	0	1	1	0	0	1	0	0	1	1	1	1	1	0	1	0	1	1	0	0	1	1	0	1	0	0	0	0	1	1	1	0	1	0	0	1	0	1	1	1	1	1	0	1	0	0	1	1	0	1	1	0	0	1	1	1	1	0	0	0	0	1	1	1	0	1	1	0	0	0	1	0	0	1	1	1	0	0	0	0	1	0	1	0	1	1	0	0	1	1	1	0	1	0	0	0	0	0	0	1	0	1	0	0	1	1	0	0	1	1	0	1	0	0	0	1	0	1	1	0	0	0	1	1	1	1	1	1	1	0	1	0	0	1	1	0	1	0	0	0	1	0	1	0	0	0	0	0	0	1	1	0	1	0	1	0	1	0	1	1	0	1	0	1	1	0	0	0	1	0	1	1	1	1	1	0	0	0	0	0	0	0	0	0	0	1	0	0	1	0	0	1	1	0	0	0	1	1	0	0	1	0	1	1	0	1	1	0	0	1	1	0	1	0	1	1	1	1	1	0	1	0	1	0	1	1	1	1	0	0	1	0	0	0	1	0	0	1	1	0	1	0	1	1	0	0	0	0	0	1	1	0	1	1	0	0	1	0	1	0	1	1	0	0	1	1	0	0	0	1	0	1	0	0	1	1	1	0	0	0	1	1	0	0	0	0	1	1	0	1	1	1	0	0	0	0	0	1	0	0	1	1	1	1	1	0	0	1	1	1	1	1	0	1	0	0	1	1	1	1	1	1	0	1	1	0	0	0	1	1	1	0	0	0	1	0	1	1	1	1	1	1	0	0	1	1	0	0	0	0	1	0	1	0	1	1	0	1	1	1	0	1	1	0	1	0	0	1	1	1	0	1	0	0	1	1	1	1	0	1	0	0	1	0	0	0	1	0	0	0	1	0	0	1	1	0	1	0	1	0	0	1	0	0	1	1	1	1	0	0	0	1	0	0	1	0	1	1	1	0	1	0
1	1230	1	1	1	1	1	0	0	0	0	1	1	1	0	1	1	1	0	1	1	1	0	0	0	0	1	1	1	0	1	0	0	1	1	0	0	0	0	0	0	1	1	0	0	1	0	1	0	1	1	1	1	0	0	0	0	0	0	0	0	1	0	1	0	0	0	0	0	0	0	0	1	1	1	1	1	1	0	1	1	1	0	1	1	0	1	0	1	1	1	1	0	1	0	1	1	1	0	1	1	0	0	1	0	1	1	1	0	0	0	1	1	0	1	0	1	1	0	0	1	0	0	1	1	1	1	0	1	1	0	0	1	0	1	0	0	0	1	0	1	0	1	1	1	1	1	0	0	0	1	0	0	1	0	1	1	0	0	0	0	1	1	0	1	0	0	1	1	0	1	1	0	1	0	0	1	0	1	1	1	0	1	0	0	0	0	0	1	1	1	0	1	1	1	0	1	1	0	0	1	0	1	1	0	0	1	0	1	1	0	1	0	1	0	1	0	1	1	0	1	1	0	0	0	0	1	1	0	1	1	0	1	0	0	0	1	1	1	0	0	0	1	1	0	0	1	1	0	1	0	1	1	0	1	1	0	0	0	1	0	1	1	0	0	0	1	0	0	1	1	1	0	0	0	0	1	1	1	0	1	1	0	0	0	0	0	1	1	0	1	1	1	1	1	0	0	0	0	1	0	1	0	0	0	0	0	0	0	1	0	1	1	0	1	1	1	1	0	0	0	1	1	1	1	0	1	0	1	1	0	0	1	0	1	1	0	0	0	0	0	1	1	0	0	0	0	0	0	1	1	0	1	0	1	1	1	0	0	1	1	0	1	0	1	1	0	0	0	1	0	0	0	1	0	1	1	0	1	0	1	0	0	1	0	1	0	0	1	0	1	1	0	0	0	0	0	0	1	0	0	1	1	0	0	0	1	1	0	1	1	1	1	0	1	1	1	0	1	0	0	0	0	0	1	1	0	0	0	0	0	1	1	0	1	0	1	0	0	0	1	1	1	0	1	1	0	1	1	0	0	0	0	1	0	0	0	1	0	0	1	1	1	0	0	0	1	0	1	0	0	0	1	1	0	0	1	0	0	0	0	0	1	0	1	1	0	0	0	0	0	0	0	0	1	0	1	0	0	1	0	1	0	1	1	0	1	1	1	0	0	1	1	1	1	1	0	0	0	0	1	0	1	1	0	1	1	0	0	1	1	0	0	1	1	1	1	1	1	0	1	0	0	1	0	0	1	0	1	1	1	0	0	0	0	1	0	0	0	0	0	1	0	1	0	0	0	0	1	0	1	1	0	0	0	1	0	1	1	0	1	1	1	0	0	1	1	0	0	1	1	0	0	0	0	0	1	0	0	1	0	1	0	1	1	1	0	0	1	0	0	0	1	0	0	0	0	0	0	0	1	1	1	0	1	1	1	1	1	1	0	1	0	0	1	0	0	0	1	0	0	1	1	0	1	1	1	1	1	0	0	1	1	0	0	0	1	1	1	1	0	1	1	0	1	0	0	0	0	0	1	0	1	1	1	0	1	1	0	0	1	0	1	0	1	1	1	1	1	0	0	0	1	1	0	1	1	1	1	1	1	0	1	0	1	1	0	0	1	1	1	1	0	1	0	0	0	0	0	1	0	1	0	0	0	1	0	0	0	1	1	1	1	1	1	1	0	1	1	1	0	0	0	1	0	1	0	0	1	1	0	0	1	0	1	1	1	1	1	1	1	0	1	1	1	0	1	0	0	1	0	0	1	1	1	0	1	1	1	0	1	1	1	1	1	0	0	0	1	1	0	0	0	0	1	1	0	1	1	0	1	0	0	1	0	1	0	1	1	1	0	1	1	0	0	0	1	1	0	1	0	0	0	1	0	0	1	0	1	0	0	1	0	1	0	0	0	1	1	1	0	0	1	1	1	1	1	0	0	1	0	1	1	0	0	0	0	1	1	0	1	0	0	0	0	0	0	0	1	1	1	0	1	0	1	1	0	1	1	1	0	0	0	1	0	0	1	0	0	1	1	1	1	1	0	1	0	0	0	0	1	1	0	0	0	1	0	1	0	0	0	0	1	0	1	1	1	1	0	1	0	0	0	1	0	0	0	1	0	0	0	0	0	0	0	1	1	1	1	1	1	1	0	0	0	0	0	1	1	1	0	1	0	0	0	1	1	0	0	0	1	1	1	1	0	1	0	0	0	1	0	1	0	0	1	1	0	1	0	0	0	1	1	0	0	1	0	0	0	0	1	0	1	1	0	0	1	0	0	1	1	1	1	1	0	1	0	1	1	0	0	1	1	0	1	0	0	0	0	1	1	1	0	1	0	0	1	0	1	1	1	1	1	0	1	0	0	1	1	0	1	1	0	0	1	1	1	1	0	0	0	0	1	1	1	0	1	1	0	0	0	1	0	0	1	1	1	0	0	0	0	1	0	1	0	1	1	0	0	1	1	1	0	1	0	0	0	0	0	0	1	0	1	0	0	1	1	0	0	1	1	0	1	0	0	0	1	0	1	1	0	0	0	1	1	1	1	1	1	1	0	1	0	0	1	1	0	1	0	0	0	1	0	1	0	0	0	0	0	0	1	1	0	1	0	1	0	1	0	1	1	0	1	0	1	1	0	0	0	1	0	1	1	1	1	1	0	0	0	0	0	0	0	0	0	0	1	0	0	1	0	0	1	1	0	0	0	1	1	0	0	1	0	1	1	0	1	1	0	0	1	1	0	1	0	1	1	1	1	1	0	1	0	1	0	1	1	1	1	0	0	1	0	0	0	1	0	0	1	1	0	1	0	1	1	0	0	0	0	0	1	1	0	1	1	0	0	1	0	1	0	1	1	0	0	1	1	0	0	0	1	0	1	0	0	1	1	1	0	0	0	1	1	0	0	0	0	1	1	0	1	1	1	0	0	0	0	0	1	0	0	1	1	1	1	1	0	0	1	1	1	1	1	0	1	0	0	1	1	1	1	1	1	0	1	1	0	0	0	1	1	1	0	0	0	1	0	1	1	1	1	1	1	0	0	1	1	0	0	0	0	1	0	1	0	1	1	0	1	1	1	0	1	1	0	1	0	0	1	1	1	0	1	0	0	1	1	1	1	0	1	0	0	1	0	0	0	1	0	0	0	1	0	0	1	1	0	1	0	1	0	0	1	0	0	1	1	1	1	0	0	0	1	0	0	1	0	1	1	1	0	1	0
1	1238	1	1	1	1	1	0	0	0	0	1	1	1	0	1	1	1	0	1	1	1	0	0	0	0	1	1	1	0	1	0	0	1	1	0	0	0	0	0	0	1	1	0	0	1	0	1	0	1	1	1	1	0	0	0	0	0	0	0	0	1	0	1	0	0	0	0	0	0	0	0	1	1	1	1	1	1	0	1	1	1	0	1	1	0	1	0	1	1	1	1	0	1	0	1	1	1	0	1	1	0	0	1	0	1	1	1	0	0	0	1	1	0	1	0	1	1	0	0	1	0	0	1	1	1	1	0	1	1	0	0	1	0	1	0	0	0	1	0	1	0	1	1	1	1	1	0	0	0	1	0	0	1	0	1	1	0	0	0	0	1	1	0	1	0	0	1	1	0	1	1	0	1	0	0	1	0	1	1	1	0	1	0	0	0	0	0	1	1	1	0	1	1	1	0	1	1	0	0	1	0	1	1	0	0	1	0	1	1	0	1	0	1	0	1	0	1	1	0	1	1	0	0	0	0	1	1	0	1	1	0	1	0	0	0	1	1	1	0	0	0	1	1	0	0	1	1	0	1	0	1	1	0	1	1	0	0	0	1	0	1	1	0	0	0	1	0	0	1	1	1	0	0	0	0	1	1	1	0	1	1	0	0	0	0	0	1	1	0	1	1	1	1	1	0	0	0	0	1	0	1	0	0	0	0	0	0	0	1	0	1	1	0	1	1	1	1	0	0	0	1	1	1	1	0	1	0	1	1	0	0	1	0	1	1	0	0	0	0	0	1	1	0	0	0	0	0	0	1	1	0	1	0	1	1	1	0	0	1	1	0	1	0	1	1	0	0	0	1	0	0	0	1	0	1	1	0	1	0	1	0	0	1	0	1	0	0	1	0	1	1	0	0	0	0	0	0	1	0	0	1	1	0	0	0	1	1	0	1	1	1	1	0	1	1	1	0	1	0	0	0	0	0	1	1	0	0	0	0	0	1	1	0	1	0	1	0	0	0	1	1	1	0	1	1	0	1	1	0	0	0	0	1	0	0	0	1	0	0	1	1	1	0	0	0	1	0	1	0	0	0	1	1	0	0	1	0	0	0	0	0	1	0	1	1	0	0	0	0	0	0	0	0	1	0	1	0	0	1	0	1	0	1	1	0	1	1	1	0	0	1	1	1	1	1	0	0	0	0	1	0	1	1	0	1	1	0	0	1	1	0	0	1	1	1	1	1	1	0	1	0	0	1	0	0	1	0	1	1	1	0	0	0	0	1	0	0	0	0	0	1	0	1	0	0	0	0	1	0	1	1	0	0	0	1	0	1	1	0	1	1	1	0	0	1	1	0	0	1	1	0	0	0	0	0	1	0	0	1	0	1	0	1	1	1	0	0	1	0	0	0	1	0	0	0	0	0	0	0	1	1	1	0	1	1	1	1	1	1	0	1	0	0	1	0	0	0	1	0	0	1	1	0	1	1	1	1	1	0	0	1	1	0	0	0	1	1	1	1	0	1	1	0	1	0	0	0	0	0	1	0	1	1	1	0	1	1	0	0	1	0	1	0	1	1	1	1	1	0	0	0	1	1	0	1	1	1	1	1	1	0	1	0	1	1	0	0	1	1	1	1	0	1	0	0	0	0	0	1	0	1	0	0	0	1	0	0	0	1	1	1	1	1	1	1	0	1	1	1	0	0	0	1	0	1	0	0	1	1	0	0	1	0	1	1	1	1	1	1	1	0	1	1	1	0	1	0	0	1	0	0	1	1	1	0	1	1	1	0	1	1	1	1	1	0	0	0	1	1	0	0	0	0	1	1	0	1	1	0	1	0	0	1	0	1	0	1	1	1	0	1	1	0	0	0	1	1	0	1	0	0	0	1	0	0	1	0	1	0	0	1	0	1	0	0	0	1	1	1	0	0	1	1	1	1	1	0	0	1	0	1	1	0	0	0	0	1	1	0	1	0	0	0	0	0	0	0	1	1	1	0	1	0	1	1	0	1	1	1	0	0	0	1	0	0	1	0	0	1	1	1	1	1	0	1	0	0	0	0	1	1	0	0	0	1	0	1	0	0	0	0	1	0	1	1	1	1	0	1	0	0	0	1	0	0	0	1	0	0	0	0	0	0	0	1	1	1	1	1	1	1	0	0	0	0	0	1	1	1	0	1	0	0	0	1	1	0	0	0	1	1	1	1	0	1	0	0	0	1	0	1	0	0	1	1	0	1	0	0	0	1	1	0	0	1	0	0	0	0	1	0	1	1	0	0	1	0	0	1	1	1	1	1	0	1	0	1	1	0	0	1	1	0	1	0	0	0	0	1	1	1	0	1	0	0	1	0	1	1	1	1	1	0	1	0	0	1	1	0	1	1	0	0	1	1	1	1	0	0	0	0	1	1	1	0	1	1	0	0	0	1	0	0	1	1	1	0	0	0	0	1	0	1	0	1	1	0	0	1	1	1	0	1	0	0	0	0	0	0	1	0	1	0	0	1	1	0	0	1	1	0	1	0	0	0	1	0	1	1	0	0	0	1	1	1	1	1	1	1	0	1	0	0	1	1	0	1	0	0	0	1	0	1	0	0	0	0	0	0	1	1	0	1	0	1	0	1	0	1	1	0	1	0	1	1	0	0	0	1	0	1	1	1	1	1	0	0	0	0	0	0	0	0	0	0	1	0	0	1	0	0	1	1	0	0	0	1	1	0	0	1	0	1	1	0	1	1	0	0	1	1	0	1	0	1	1	1	1	1	0	1	0	1	0	1	1	1	1	0	0	1	0	0	0	1	0	0	1	1	0	1	0	1	1	0	0	0	0	0	1	1	0	1	1	0	0	1	0	1	0	1	1	0	0	1	1	0	0	0	1	0	1	0	0	1	1	1	0	0	0	1	1	0	0	0	0	1	1	0	1	1	1	0	0	0	0	0	1	0	0	1	1	1	1	1	0	0	1	1	1	1	1	0	1	0	0	1	1	1	1	1	1	0	1	1	0	0	0	1	1	1	0	0	0	1	0	1	1	1	1	1	1	0	0	1	1	0	0	0	0	1	0	1	0	1	1	0	1	1	1	0	1	1	0	1	0	0	1	1	1	0	1	0	0	1	1	1	1	0	1	0	0	1	0	0	0	1	0	0	0	1	0	0	1	1	0	1	0	1	0	0	1	0	0	1	1	1	1	0	0	0	1	0	0	1	0	1	1	1	0	1	0
1	1263	1	1	1	1	1	0	0	0	0	1	1	1	0	1	1	1	0	1	1	1	0	0	0	0	1	1	1	0	1	0	0	1	1	0	0	0	0	0	0	1	1	0	0	1	0	1	0	1	1	1	1	0	0	0	0	0	0	0	0	1	0	1	0	0	0	0	0	0	0	0	1	1	1	1	1	1	0	1	1	1	0	1	1	0	1	0	1	1	1	1	0	1	0	1	1	1	0	1	1	0	0	1	0	1	1	1	0	0	0	1	1	0	1	0	1	1	0	0	1	0	0	1	1	1	1	0	1	1	0	0	1	0	1	0	0	0	1	0	1	0	1	1	1	1	1	0	0	0	1	0	0	1	0	1	1	0	0	0	0	1	1	0	1	0	0	1	1	0	1	1	0	1	0	0	1	0	1	1	1	0	1	0	0	0	0	0	1	1	1	0	1	1	1	0	1	1	0	0	1	0	1	1	0	0	1	0	1	1	0	1	0	1	0	1	0	1	1	0	1	1	0	0	0	0	1	1	0	1	1	0	1	0	0	0	1	1	1	0	0	0	1	1	0	0	1	1	0	1	0	1	1	0	1	1	0	0	0	1	0	1	1	0	0	0	1	0	0	1	1	1	0	0	0	0	1	1	1	0	1	1	0	0	0	0	0	1	1	0	1	1	1	1	1	0	0	0	0	1	0	1	0	0	0	0	0	0	0	1	0	1	1	0	1	1	1	1	0	0	0	1	1	1	1	0	1	0	1	1	0	0	1	0	1	1	0	0	0	0	0	1	1	0	0	0	0	0	0	1	1	0	1	0	1	1	1	0	0	1	1	0	1	0	1	1	0	0	0	1	0	0	0	1	0	1	1	0	1	0	1	0	0	1	0	1	0	0	1	0	1	1	0	0	0	0	0	0	1	0	0	1	1	0	0	0	1	1	0	1	1	1	1	0	1	1	1	0	1	0	0	0	0	0	1	1	0	0	0	0	0	1	1	0	1	0	1	0	0	0	1	1	1	0	1	1	0	1	1	0	0	0	0	1	0	0	0	1	0	0	1	1	1	0	0	0	1	0	1	0	0	0	1	1	0	0	1	0	0	0	0	0	1	0	1	1	0	0	0	0	0	0	0	0	1	0	1	0	0	1	0	1	0	1	1	0	1	1	1	0	0	1	1	1	1	1	0	0	0	0	1	0	1	1	0	1	1	0	0	1	1	0	0	1	1	1	1	1	1	0	1	0	0	1	0	0	1	0	1	1	1	0	0	0	0	1	0	0	0	0	0	1	0	1	0	0	0	0	1	0	1	1	0	0	0	1	0	1	1	0	1	1	1	0	0	1	1	0	0	1	1	0	0	0	0	0	1	0	0	1	0	1	0	1	1	1	0	0	1	0	0	0	1	0	0	0	0	0	0	0	1	1	1	0	1	1	1	1	1	1	0	1	0	0	1	0	0	0	1	0	0	1	1	0	1	1	1	1	1	0	0	1	1	0	0	0	1	1	1	1	0	1	1	0	1	0	0	0	0	0	1	0	1	1	1	0	1	1	0	0	1	0	1	0	1	1	1	1	1	0	0	0	1	1	0	1	1	1	1	1	1	0	1	0	1	1	0	0	1	1	1	1	0	1	0	0	0	0	0	1	0	1	0	0	0	1	0	0	0	1	1	1	1	1	1	1	0	1	1	1	0	0	0	1	0	1	0	0	1	1	0	0	1	0	1	1	1	1	1	1	1	0	1	1	1	0	1	0	0	1	0	0	1	1	1	0	1	1	1	0	1	1	1	1	1	0	0	0	1	1	0	0	0	0	1	1	0	1	1	0	1	0	0	1	0	1	0	1	1	1	0	1	1	0	0	0	1	1	0	1	0	0	0	1	0	0	1	0	1	0	0	1	0	1	0	0	0	1	1	1	0	0	1	1	1	1	1	0	0	1	0	1	1	0	0	0	0	1	1	0	1	0	0	0	0	0	0	0	1	1	1	0	1	0	1	1	0	1	1	1	0	0	0	1	0	0	1	0	0	1	1	1	1	1	0	1	0	0	0	0	1	1	0	0	0	1	0	1	0	0	0	0	1	0	1	1	1	1	0	1	0	0	0	1	0	0	0	1	0	0	0	0	0	0	0	1	1	1	1	1	1	1	0	0	0	0	0	1	1	1	0	1	0	0	0	1	1	0	0	0	1	1	1	1	0	1	0	0	0	1	0	1	0	0	1	1	0	1	0	0	0	1	1	0	0	1	0	0	0	0	1	0	1	1	0	0	1	0	0	1	1	1	1	1	0	1	0	1	1	0	0	1	1	0	1	0	0	0	0	1	1	1	0	1	0	0	1	0	1	1	1	1	1	0	1	0	0	1	1	0	1	1	0	0	1	1	1	1	0	0	0	0	1	1	1	0	1	1	0	0	0	1	0	0	1	1	1	0	0	0	0	1	0	1	0	1	1	0	0	1	1	1	0	1	0	0	0	0	0	0	1	0	1	0	0	1	1	0	0	1	1	0	1	0	0	0	1	0	1	1	0	0	0	1	1	1	1	1	1	1	0	1	0	0	1	1	0	1	0	0	0	1	0	1	0	0	0	0	0	0	1	1	0	1	0	1	0	1	0	1	1	0	1	0	1	1	0	0	0	1	0	1	1	1	1	1	0	0	0	0	0	0	0	0	0	0	1	0	0	1	0	0	1	1	0	0	0	1	1	0	0	1	0	1	1	0	1	1	0	0	1	1	0	1	0	1	1	1	1	1	0	1	0	1	0	1	1	1	1	0	0	1	0	0	0	1	0	0	1	1	0	1	0	1	1	0	0	0	0	0	1	1	0	1	1	0	0	1	0	1	0	1	1	0	0	1	1	0	0	0	1	0	1	0	0	1	1	1	0	0	0	1	1	0	0	0	0	1	1	0	1	1	1	0	0	0	0	0	1	0	0	1	1	1	1	1	0	0	1	1	1	1	1	0	1	0	0	1	1	1	1	1	1	0	1	1	0	0	0	1	1	1	0	0	0	1	0	1	1	1	1	1	1	0	0	1	1	0	0	0	0	1	0	1	0	1	1	0	1	1	1	0	1	1	0	1	0	0	1	1	1	0	1	0	0	1	1	1	1	0	1	0	0	1	0	0	0	1	0	0	0	1	0	0	1	1	0	1	0	1	0	0	1	0	0	1	1	1	1	0	0	0	1	0	0	1	0	1	1	1	0	1	0
1	1408	1	1	1	1	1	0	0	0	0	1	1	1	0	1	1	1	0	1	1	1	0	0	0	0	1	1	1	0	1	0	0	1	1	0	0	0	0	0	0	1	1	0	0	1	0	1	0	1	1	1	1	0	0	0	0	0	0	0	0	1	0	1	0	0	0	0	0	0	0	0	1	1	1	1	1	1	0	1	1	1	0	1	1	0	1	0	1	1	1	1	0	1	0	1	1	1	0	1	1	0	0	1	0	1	1	1	0	0	0	1	1	0	1	0	1	1	0	0	1	0	0	1	1	1	1	0	1	1	0	0	1	0	1	0	0	0	1	0	1	0	1	1	1	1	1	0	0	0	1	0	0	1	0	1	1	0	0	0	0	1	1	0	1	0	0	1	1	0	1	1	0	1	0	0	1	0	1	1	1	0	1	0	0	0	0	0	1	1	1	0	1	1	1	0	1	1	0	0	1	0	1	1	0	0	1	0	1	1	0	1	0	1	0	1	0	1	1	0	1	1	0	0	0	0	1	1	0	1	1	0	1	0	0	0	1	1	1	0	0	0	1	1	0	0	1	1	0	1	0	1	1	0	1	1	0	0	0	1	0	1	1	0	0	0	1	0	0	1	1	1	0	0	0	0	1	1	1	0	1	1	0	0	0	0	0	1	1	0	1	1	1	1	1	0	0	0	0	1	0	1	0	0	0	0	0	0	0	1	0	1	1	0	1	1	1	1	0	0	0	1	1	1	1	0	1	0	1	1	0	0	1	0	1	1	0	0	0	0	0	1	1	0	0	0	0	0	0	1	1	0	1	0	1	1	1	0	0	1	1	0	1	0	1	1	0	0	0	1	0	0	0	1	0	1	1	0	1	0	1	0	0	1	0	1	0	0	1	0	1	1	0	0	0	0	0	0	1	0	0	1	1	0	0	0	1	1	0	1	1	1	1	0	1	1	1	0	1	0	0	0	0	0	1	1	0	0	0	0	0	1	1	0	1	0	1	0	0	0	1	1	1	0	1	1	0	1	1	0	0	0	0	1	0	0	0	1	0	0	1	1	1	0	0	0	1	0	1	0	0	0	1	1	0	0	1	0	0	0	0	0	1	0	1	1	0	0	0	0	0	0	0	0	1	0	1	0	0	1	0	1	0	1	1	0	1	1	1	0	0	1	1	1	1	1	0	0	0	0	1	0	1	1	0	1	1	0	0	1	1	0	0	1	1	1	1	1	1	0	1	0	0	1	0	0	1	0	1	1	1	0	0	0	0	1	0	0	0	0	0	1	0	1	0	0	0	0	1	0	1	1	0	0	0	1	0	1	1	0	1	1	1	0	0	1	1	0	0	1	1	0	0	0	0	0	1	0	0	1	0	1	0	1	1	1	0	0	1	0	0	0	1	0	0	0	0	0	0	0	1	1	1	0	1	1	1	1	1	1	0	1	0	0	1	0	0	0	1	0	0	1	1	0	1	1	1	1	1	0	0	1	1	0	0	0	1	1	1	1	0	1	1	0	1	0	0	0	0	0	1	0	1	1	1	0	1	1	0	0	1	0	1	0	1	1	1	1	1	0	0	0	1	1	0	1	1	1	1	1	1	0	1	0	1	1	0	0	1	1	1	1	0	1	0	0	0	0	0	1	0	1	0	0	0	1	0	0	0	1	1	1	1	1	1	1	0	1	1	1	0	0	0	1	0	1	0	0	1	1	0	0	1	0	1	1	1	1	1	1	1	0	1	1	1	0	1	0	0	1	0	0	1	1	1	0	1	1	1	0	1	1	1	1	1	0	0	0	1	1	0	0	0	0	1	1	0	1	1	0	1	0	0	1	0	1	0	1	1	1	0	1	1	0	0	0	1	1	0	1	0	0	0	1	0	0	1	0	1	0	0	1	0	1	0	0	0	1	1	1	0	0	1	1	1	1	1	0	0	1	0	1	1	0	0	0	0	1	1	0	1	0	0	0	0	0	0	0	1	1	1	0	1	0	1	1	0	1	1	1	0	0	0	1	0	0	1	0	0	1	1	1	1	1	0	1	0	0	0	0	1	1	0	0	0	1	0	1	0	0	0	0	1	0	1	1	1	1	0	1	0	0	0	1	0	0	0	1	0	0	0	0	0	0	0	1	1	1	1	1	1	1	0	0	0	0	0	1	1	1	0	1	0	0	0	1	1	0	0	0	1	1	1	1	0	1	0	0	0	1	0	1	0	0	1	1	0	1	0	0	0	1	1	0	0	1	0	0	0	0	1	0	1	1	0	0	1	0	0	1	1	1	1	1	0	1	0	1	1	0	0	1	1	0	1	0	0	0	0	1	1	1	0	1	0	0	1	0	1	1	1	1	1	0	1	0	0	1	1	0	1	1	0	0	1	1	1	1	0	0	0	0	1	1	1	0	1	1	0	0	0	1	0	0	1	1	1	0	0	0	0	1	0	1	0	1	1	0	0	1	1	1	0	1	0	0	0	0	0	0	1	0	1	0	0	1	1	0	0	1	1	0	1	0	0	0	1	0	1	1	0	0	0	1	1	1	1	1	1	1	0	1	0	0	1	1	0	1	0	0	0	1	0	1	0	0	0	0	0	0	1	1	0	1	0	1	0	1	0	1	1	0	1	0	1	1	0	0	0	1	0	1	1	1	1	1	0	0	0	0	0	0	0	0	0	0	1	0	0	1	0	0	1	1	0	0	0	1	1	0	0	1	0	1	1	0	1	1	0	0	1	1	0	1	0	1	1	1	1	1	0	1	0	1	0	1	1	1	1	0	0	1	0	0	0	1	0	0	1	1	0	1	0	1	1	0	0	0	0	0	1	1	0	1	1	0	0	1	0	1	0	1	1	0	0	1	1	0	0	0	1	0	1	0	0	1	1	1	0	0	0	1	1	0	0	0	0	1	1	0	1	1	1	0	0	0	0	0	1	0	0	1	1	1	1	1	0	0	1	1	1	1	1	0	1	0	0	1	1	1	1	1	1	0	1	1	0	0	0	1	1	1	0	0	0	1	0	1	1	1	1	1	1	0	0	1	1	0	0	0	0	1	0	1	0	1	1	0	1	1	1	0	1	1	0	1	0	0	1	1	1	0	1	0	0	1	1	1	1	0	1	0	0	1	0	0	0	1	0	0	0	1	0	0	1	1	0	1	0	1	0	0	1	0	0	1	1	1	1	0	0	0	1	0	0	1	0	1	1	1	0	1	0
1	1414	1	1	1	1	1	0	0	0	0	1	1	1	0	1	1	1	0	1	1	1	0	0	0	0	1	1	1	0	1	0	0	1	1	0	0	0	0	0	0	1	1	0	0	1	0	1	0	1	1	1	1	0	0	0	0	0	0	0	0	1	0	1	0	0	0	0	0	0	0	0	1	1	1	1	1	1	0	1	1	1	0	1	1	0	1	0	1	1	1	1	0	1	0	1	1	1	0	1	1	0	0	1	0	1	1	1	0	0	0	1	1	0	1	0	1	1	0	0	1	0	0	1	1	1	1	0	1	1	0	0	1	0	1	0	0	0	1	0	1	0	1	1	1	1	1	0	0	0	1	0	0	1	0	1	1	0	0	0	0	1	1	0	1	0	0	1	1	0	1	1	0	1	0	0	1	0	1	1	1	0	1	0	0	0	0	0	1	1	1	0	1	1	1	0	1	1	0	0	1	0	1	1	0	0	1	0	1	1	0	1	0	1	0	1	0	1	1	0	1	1	0	0	0	0	1	1	0	1	1	0	1	0	0	0	1	1	1	0	0	0	1	1	0	0	1	1	0	1	0	1	1	0	1	1	0	0	0	1	0	1	1	0	0	0	1	0	0	1	1	1	0	0	0	0	1	1	1	0	1	1	0	0	0	0	0	1	1	0	1	1	1	1	1	0	0	0	0	1	0	1	0	0	0	0	0	0	0	1	0	1	1	0	1	1	1	1	0	0	0	1	1	1	1	0	1	0	1	1	0	0	1	0	1	1	0	0	0	0	0	1	1	0	0	0	0	0	0	1	1	0	1	0	1	1	1	0	0	1	1	0	1	0	1	1	0	0	0	1	0	0	0	1	0	1	1	0	1	0	1	0	0	1	0	1	0	0	1	0	1	1	0	0	0	0	0	0	1	0	0	1	1	0	0	0	1	1	0	1	1	1	1	0	1	1	1	0	1	0	0	0	0	0	1	1	0	0	0	0	0	1	1	0	1	0	1	0	0	0	1	1	1	0	1	1	0	1	1	0	0	0	0	1	0	0	0	1	0	0	1	1	1	0	0	0	1	0	1	0	0	0	1	1	0	0	1	0	0	0	0	0	1	0	1	1	0	0	0	0	0	0	0	0	1	0	1	0	0	1	0	1	0	1	1	0	1	1	1	0	0	1	1	1	1	1	0	0	0	0	1	0	1	1	0	1	1	0	0	1	1	0	0	1	1	1	1	1	1	0	1	0	0	1	0	0	1	0	1	1	1	0	0	0	0	1	0	0	0	0	0	1	0	1	0	0	0	0	1	0	1	1	0	0	0	1	0	1	1	0	1	1	1	0	0	1	1	0	0	1	1	0	0	0	0	0	1	0	0	1	0	1	0	1	1	1	0	0	1	0	0	0	1	0	0	0	0	0	0	0	1	1	1	0	1	1	1	1	1	1	0	1	0	0	1	0	0	0	1	0	0	1	1	0	1	1	1	1	1	0	0	1	1	0	0	0	1	1	1	1	0	1	1	0	1	0	0	0	0	0	1	0	1	1	1	0	1	1	0	0	1	0	1	0	1	1	1	1	1	0	0	0	1	1	0	1	1	1	1	1	1	0	1	0	1	1	0	0	1	1	1	1	0	1	0	0	0	0	0	1	0	1	0	0	0	1	0	0	0	1	1	1	1	1	1	1	0	1	1	1	0	0	0	1	0	1	0	0	1	1	0	0	1	0	1	1	1	1	1	1	1	0	1	1	1	0	1	0	0	1	0	0	1	1	1	0	1	1	1	0	1	1	1	1	1	0	0	0	1	1	0	0	0	0	1	1	0	1	1	0	1	0	0	1	0	1	0	1	1	1	0	1	1	0	0	0	1	1	0	1	0	0	0	1	0	0	1	0	1	0	0	1	0	1	0	0	0	1	1	1	0	0	1	1	1	1	1	0	0	1	0	1	1	0	0	0	0	1	1	0	1	0	0	0	0	0	0	0	1	1	1	0	1	0	1	1	0	1	1	1	0	0	0	1	0	0	1	0	0	1	1	1	1	1	0	1	0	0	0	0	1	1	0	0	0	1	0	1	0	0	0	0	1	0	1	1	1	1	0	1	0	0	0	1	0	0	0	1	0	0	0	0	0	0	0	1	1	1	1	1	1	1	0	0	0	0	0	1	1	1	0	1	0	0	0	1	1	0	0	0	1	1	1	1	0	1	0	0	0	1	0	1	0	0	1	1	0	1	0	0	0	1	1	0	0	1	0	0	0	0	1	0	1	1	0	0	1	0	0	1	1	1	1	1	0	1	0	1	1	0	0	1	1	0	1	0	0	0	0	1	1	1	0	1	0	0	1	0	1	1	1	1	1	0	1	0	0	1	1	0	1	1	0	0	1	1	1	1	0	0	0	0	1	1	1	0	1	1	0	0	0	1	0	0	1	1	1	0	0	0	0	1	0	1	0	1	1	0	0	1	1	1	0	1	0	0	0	0	0	0	1	0	1	0	0	1	1	0	0	1	1	0	1	0	0	0	1	0	1	1	0	0	0	1	1	1	1	1	1	1	0	1	0	0	1	1	0	1	0	0	0	1	0	1	0	0	0	0	0	0	1	1	0	1	0	1	0	1	0	1	1	0	1	0	1	1	0	0	0	1	0	1	1	1	1	1	0	0	0	0	0	0	0	0	0	0	1	0	0	1	0	0	1	1	0	0	0	1	1	0	0	1	0	1	1	0	1	1	0	0	1	1	0	1	0	1	1	1	1	1	0	1	0	1	0	1	1	1	1	0	0	1	0	0	0	1	0	0	1	1	0	1	0	1	1	0	0	0	0	0	1	1	0	1	1	0	0	1	0	1	0	1	1	0	0	1	1	0	0	0	1	0	1	0	0	1	1	1	0	0	0	1	1	0	0	0	0	1	1	0	1	1	1	0	0	0	0	0	1	0	0	1	1	1	1	1	0	0	1	1	1	1	1	0	1	0	0	1	1	1	1	1	1	0	1	1	0	0	0	1	1	1	0	0	0	1	0	1	1	1	1	1	1	0	0	1	1	0	0	0	0	1	0	1	0	1	1	0	1	1	1	0	1	1	0	1	0	0	1	1	1	0	1	0	0	1	1	1	1	0	1	0	0	1	0	0	0	1	0	0	0	1	0	0	1	1	0	1	0	1	0	0	1	0	0	1	1	1	1	0	0	0	1	0	0	1	0	1	1	1	0	1	0
1	1518	1	1	1	1	1	0	0	0	0	1	1	1	0	1	1	1	0	1	1	1	0	0	0	0	1	1	1	0	1	0	0	1	1	0	0	0	0	0	0	1	1	0	0	1	0	1	0	1	1	1	1	0	0	0	0	0	0	0	0	1	0	1	0	0	0	0	0	0	0	0	1	1	1	1	1	1	0	1	1	1	0	1	1	0	1	0	1	1	1	1	0	1	0	1	1	1	0	1	1	0	0	1	0	1	1	1	0	0	0	1	1	0	1	0	1	1	0	0	1	0	0	1	1	1	1	0	1	1	0	0	1	0	1	0	0	0	1	0	1	0	1	1	1	1	1	0	0	0	1	0	0	1	0	1	1	0	0	0	0	1	1	0	1	0	0	1	1	0	1	1	0	1	0	0	1	0	1	1	1	0	1	0	0	0	0	0	1	1	1	0	1	1	1	0	1	1	0	0	1	0	1	1	0	0	1	0	1	1	0	1	0	1	0	1	0	1	1	0	1	1	0	0	0	0	1	1	0	1	1	0	1	0	0	0	1	1	1	0	0	0	1	1	0	0	1	1	0	1	0	1	1	0	1	1	0	0	0	1	0	1	1	0	0	0	1	0	0	1	1	1	0	0	0	0	1	1	1	0	1	1	0	0	0	0	0	1	1	0	1	1	1	1	1	0	0	0	0	1	0	1	0	0	0	0	0	0	0	1	0	1	1	0	1	1	1	1	0	0	0	1	1	1	1	0	1	0	1	1	0	0	1	0	1	1	0	0	0	0	0	1	1	0	0	0	0	0	0	1	1	0	1	0	1	1	1	0	0	1	1	0	1	0	1	1	0	0	0	1	0	0	0	1	0	1	1	0	1	0	1	0	0	1	0	1	0	0	1	0	1	1	0	0	0	0	0	0	1	0	0	1	1	0	0	0	1	1	0	1	1	1	1	0	1	1	1	0	1	0	0	0	0	0	1	1	0	0	0	0	0	1	1	0	1	0	1	0	0	0	1	1	1	0	1	1	0	1	1	0	0	0	0	1	0	0	0	1	0	0	1	1	1	0	0	0	1	0	1	0	0	0	1	1	0	0	1	0	0	0	0	0	1	0	1	1	0	0	0	0	0	0	0	0	1	0	1	0	0	1	0	1	0	1	1	0	1	1	1	0	0	1	1	1	1	1	0	0	0	0	1	0	1	1	0	1	1	0	0	1	1	0	0	1	1	1	1	1	1	0	1	0	0	1	0	0	1	0	1	1	1	0	0	0	0	1	0	0	0	0	0	1	0	1	0	0	0	0	1	0	1	1	0	0	0	1	0	1	1	0	1	1	1	0	0	1	1	0	0	1	1	0	0	0	0	0	1	0	0	1	0	1	0	1	1	1	0	0	1	0	0	0	1	0	0	0	0	0	0	0	1	1	1	0	1	1	1	1	1	1	0	1	0	0	1	0	0	0	1	0	0	1	1	0	1	1	1	1	1	0	0	1	1	0	0	0	1	1	1	1	0	1	1	0	1	0	0	0	0	0	1	0	1	1	1	0	1	1	0	0	1	0	1	0	1	1	1	1	1	0	0	0	1	1	0	1	1	1	1	1	1	0	1	0	1	1	0	0	1	1	1	1	0	1	0	0	0	0	0	1	0	1	0	0	0	1	0	0	0	1	1	1	1	1	1	1	0	1	1	1	0	0	0	1	0	1	0	0	1	1	0	0	1	0	1	1	1	1	1	1	1	0	1	1	1	0	1	0	0	1	0	0	1	1	1	0	1	1	1	0	1	1	1	1	1	0	0	0	1	1	0	0	0	0	1	1	0	1	1	0	1	0	0	1	0	1	0	1	1	1	0	1	1	0	0	0	1	1	0	1	0	0	0	1	0	0	1	0	1	0	0	1	0	1	0	0	0	1	1	1	0	0	1	1	1	1	1	0	0	1	0	1	1	0	0	0	0	1	1	0	1	0	0	0	0	0	0	0	1	1	1	0	1	0	1	1	0	1	1	1	0	0	0	1	0	0	1	0	0	1	1	1	1	1	0	1	0	0	0	0	1	1	0	0	0	1	0	1	0	0	0	0	1	0	1	1	1	1	0	1	0	0	0	1	0	0	0	1	0	0	0	0	0	0	0	1	1	1	1	1	1	1	0	0	0	0	0	1	1	1	0	1	0	0	0	1	1	0	0	0	1	1	1	1	0	1	0	0	0	1	0	1	0	0	1	1	0	1	0	0	0	1	1	0	0	1	0	0	0	0	1	0	1	1	0	0	1	0	0	1	1	1	1	1	0	1	0	1	1	0	0	1	1	0	1	0	0	0	0	1	1	1	0	1	0	0	1	0	1	1	1	1	1	0	1	0	0	1	1	0	1	1	0	0	1	1	1	1	0	0	0	0	1	1	1	0	1	1	0	0	0	1	0	0	1	1	1	0	0	0	0	1	0	1	0	1	1	0	0	1	1	1	0	1	0	0	0	0	0	0	1	0	1	0	0	1	1	0	0	1	1	0	1	0	0	0	1	0	1	1	0	0	0	1	1	1	1	1	1	1	0	1	0	0	1	1	0	1	0	0	0	1	0	1	0	0	0	0	0	0	1	1	0	1	0	1	0	1	0	1	1	0	1	0	1	1	0	0	0	1	0	1	1	1	1	1	0	0	0	0	0	0	0	0	0	0	1	0	0	1	0	0	1	1	0	0	0	1	1	0	0	1	0	1	1	0	1	1	0	0	1	1	0	1	0	1	1	1	1	1	0	1	0	1	0	1	1	1	1	0	0	1	0	0	0	1	0	0	1	1	0	1	0	1	1	0	0	0	0	0	1	1	0	1	1	0	0	1	0	1	0	1	1	0	0	1	1	0	0	0	1	0	1	0	0	1	1	1	0	0	0	1	1	0	0	0	0	1	1	0	1	1	1	0	0	0	0	0	1	0	0	1	1	1	1	1	0	0	1	1	1	1	1	0	1	0	0	1	1	1	1	1	1	0	1	1	0	0	0	1	1	1	0	0	0	1	0	1	1	1	1	1	1	0	0	1	1	0	0	0	0	1	0	1	0	1	1	0	1	1	1	0	1	1	0	1	0	0	1	1	1	0	1	0	0	1	1	1	1	0	1	0	0	1	0	0	0	1	0	0	0	1	0	0	1	1	0	1	0	1	0	0	1	0	0	1	1	1	1	0	0	0	1	0	0	1	0	1	1	1	0	1	0
1	2146	1	1	1	1	1	0	0	0	0	1	1	1	0	1	1	1	0	1	1	1	0	0	0	0	1	1	1	0	1	0	0	1	1	0	0	0	0	0	0	1	1	0	0	1	0	1	0	1	1	1	1	0	0	0	0	0	0	0	0	1	0	1	0	0	0	0	0	0	0	0	1	1	1	1	1	1	0	1	1	1	0	1	1	0	1	0	1	1	1	1	0	1	0	1	1	1	0	1	1	0	0	1	0	1	1	1	0	0	0	1	1	0	1	0	1	1	0	0	1	0	0	1	1	1	1	0	1	1	0	0	1	0	1	0	0	0	1	0	1	0	1	1	1	1	1	0	0	0	1	0	0	1	0	1	1	0	0	0	0	1	1	0	1	0	0	1	1	0	1	1	0	1	0	0	1	0	1	1	1	0	1	0	0	0	0	0	1	1	1	0	1	1	1	0	1	1	0	0	1	0	1	1	0	0	1	0	1	1	0	1	0	1	0	1	0	1	1	0	1	1	0	0	0	0	1	1	0	1	1	0	1	0	0	0	1	1	1	0	0	0	1	1	0	0	1	1	0	1	0	1	1	0	1	1	0	0	0	1	0	1	1	0	0	0	1	0	0	1	1	1	0	0	0	0	1	1	1	0	1	1	0	0	0	0	0	1	1	0	1	1	1	1	1	0	0	0	0	1	0	1	0	0	0	0	0	0	0	1	0	1	1	0	1	1	1	1	0	0	0	1	1	1	1	0	1	0	1	1	0	0	1	0	1	1	0	0	0	0	0	1	1	0	0	0	0	0	0	1	1	0	1	0	1	1	1	0	0	1	1	0	1	0	1	1	0	0	0	1	0	0	0	1	0	1	1	0	1	0	1	0	0	1	0	1	0	0	1	0	1	1	0	0	0	0	0	0	1	0	0	1	1	0	0	0	1	1	0	1	1	1	1	0	1	1	1	0	1	0	0	0	0	0	1	1	0	0	0	0	0	1	1	0	1	0	1	0	0	0	1	1	1	0	1	1	0	1	1	0	0	0	0	1	0	0	0	1	0	0	1	1	1	0	0	0	1	0	1	0	0	0	1	1	0	0	1	0	0	0	0	0	1	0	1	1	0	0	0	0	0	0	0	0	1	0	1	0	0	1	0	1	0	1	1	0	1	1	1	0	0	1	1	1	1	1	0	0	0	0	1	0	1	1	0	1	1	0	0	1	1	0	0	1	1	1	1	1	1	0	1	0	0	1	0	0	1	0	1	1	1	0	0	0	0	1	0	0	0	0	0	1	0	1	0	0	0	0	1	0	1	1	0	0	0	1	0	1	1	0	1	1	1	0	0	1	1	0	0	1	1	0	0	0	0	0	1	0	0	1	0	1	0	1	1	1	0	0	1	0	0	0	1	0	0	0	0	0	0	0	1	1	1	0	1	1	1	1	1	1	0	1	0	0	1	0	0	0	1	0	0	1	1	0	1	1	1	1	1	0	0	1	1	0	0	0	1	1	1	1	0	1	1	0	1	0	0	0	0	0	1	0	1	1	1	0	1	1	0	0	1	0	1	0	1	1	1	1	1	0	0	0	1	1	0	1	1	1	1	1	1	0	1	0	1	1	0	0	1	1	1	1	0	1	0	0	0	0	0	1	0	1	0	0	0	1	0	0	0	1	1	1	1	1	1	1	0	1	1	1	0	0	0	1	0	1	0	0	1	1	0	0	1	0	1	1	1	1	1	1	1	0	1	1	1	0	1	0	0	1	0	0	1	1	1	0	1	1	1	0	1	1	1	1	1	0	0	0	1	1	0	0	0	0	1	1	0	1	1	0	1	0	0	1	0	1	0	1	1	1	0	1	1	0	0	0	1	1	0	1	0	0	0	1	0	0	1	0	1	0	0	1	0	1	0	0	0	1	1	1	0	0	1	1	1	1	1	0	0	1	0	1	1	0	0	0	0	1	1	0	1	0	0	0	0	0	0	0	1	1	1	0	1	0	1	1	0	1	1	1	0	0	0	1	0	0	1	0	0	1	1	1	1	1	0	1	0	0	0	0	1	1	0	0	0	1	0	1	0	0	0	0	1	0	1	1	1	1	0	1	0	0	0	1	0	0	0	1	0	0	0	0	0	0	0	1	1	1	1	1	1	1	0	0	0	0	0	1	1	1	0	1	0	0	0	1	1	0	0	0	1	1	1	1	0	1	0	0	0	1	0	1	0	0	1	1	0	1	0	0	0	1	1	0	0	1	0	0	0	0	1	0	1	1	0	0	1	0	0	1	1	1	1	1	0	1	0	1	1	0	0	1	1	0	1	0	0	0	0	1	1	1	0	1	0	0	1	0	1	1	1	1	1	0	1	0	0	1	1	0	1	1	0	0	1	1	1	1	0	0	0	0	1	1	1	0	1	1	0	0	0	1	0	0	1	1	1	0	0	0	0	1	0	1	0	1	1	0	0	1	1	1	0	1	0	0	0	0	0	0	1	0	1	0	0	1	1	0	0	1	1	0	1	0	0	0	1	0	1	1	0	0	0	1	1	1	1	1	1	1	0	1	0	0	1	1	0	1	0	0	0	1	0	1	0	0	0	0	0	0	1	1	0	1	0	1	0	1	0	1	1	0	1	0	1	1	0	0	0	1	0	1	1	1	1	1	0	0	0	0	0	0	0	0	0	0	1	0	0	1	0	0	1	1	0	0	0	1	1	0	0	1	0	1	1	0	1	1	0	0	1	1	0	1	0	1	1	1	1	1	0	1	0	1	0	1	1	1	1	0	0	1	0	0	0	1	0	0	1	1	0	1	0	1	1	0	0	0	0	0	1	1	0	1	1	0	0	1	0	1	0	1	1	0	0	1	1	0	0	0	1	0	1	0	0	1	1	1	0	0	0	1	1	0	0	0	0	1	1	0	1	1	1	0	0	0	0	0	1	0	0	1	1	1	1	1	0	0	1	1	1	1	1	0	1	0	0	1	1	1	1	1	1	0	1	1	0	0	0	1	1	1	0	0	0	1	0	1	1	1	1	1	1	0	0	1	1	0	0	0	0	1	0	1	0	1	1	0	1	1	1	0	1	1	0	1	0	0	1	1	1	0	1	0	0	1	1	1	1	0	1	0	0	1	0	0	0	1	0	0	0	1	0	0	1	1	0	1	0	1	0	0	1	0	0	1	1	1	1	0	0	0	1	0	0	1	0	1	1	1	0	1	0
1	2225	1	1	1	1	1	0	0	0	0	1	1	1	0	1	1	1	0	1	1	1	0	0	0	0	1	1	1	0	1	0	0	1	1	0	0	0	0	0	0	1	1	0	0	1	0	1	0	1	1	1	1	0	0	0	0	0	0	0	0	1	0	1	0	0	0	0	0	0	0	0	1	1	1	1	1	1	0	1	1	1	0	1	1	0	1	0	1	1	1	1	0	1	0	1	1	1	0	1	1	0	0	1	0	1	1	1	0	0	0	1	1	0	1	0	1	1	0	0	1	0	0	1	1	1	1	0	1	1	0	0	1	0	1	0	0	0	1	0	1	0	1	1	1	1	1	0	0	0	1	0	0	1	0	1	1	0	0	0	0	1	1	0	1	0	0	1	1	0	1	1	0	1	0	0	1	0	1	1	1	0	1	0	0	0	0	0	1	1	1	0	1	1	1	0	1	1	0	0	1	0	1	1	0	0	1	0	1	1	0	1	0	1	0	1	0	1	1	0	1	1	0	0	0	0	1	1	0	1	1	0	1	0	0	0	1	1	1	0	0	0	1	1	0	0	1	1	0	1	0	1	1	0	1	1	0	0	0	1	0	1	1	0	0	0	1	0	0	1	1	1	0	0	0	0	1	1	1	0	1	1	0	0	0	0	0	1	1	0	1	1	1	1	1	0	0	0	0	1	0	1	0	0	0	0	0	0	0	1	0	1	1	0	1	1	1	1	0	0	0	1	1	1	1	0	1	0	1	1	0	0	1	0	1	1	0	0	0	0	0	1	1	0	0	0	0	0	0	1	1	0	1	0	1	1	1	0	0	1	1	0	1	0	1	1	0	0	0	1	0	0	0	1	0	1	1	0	1	0	1	0	0	1	0	1	0	0	1	0	1	1	0	0	0	0	0	0	1	0	0	1	1	0	0	0	1	1	0	1	1	1	1	0	1	1	1	0	1	0	0	0	0	0	1	1	0	0	0	0	0	1	1	0	1	0	1	0	0	0	1	1	1	0	1	1	0	1	1	0	0	0	0	1	0	0	0	1	0	0	1	1	1	0	0	0	1	0	1	0	0	0	1	1	0	0	1	0	0	0	0	0	1	0	1	1	0	0	0	0	0	0	0	0	1	0	1	0	0	1	0	1	0	1	1	0	1	1	1	0	0	1	1	1	1	1	0	0	0	0	1	0	1	1	0	1	1	0	0	1	1	0	0	1	1	1	1	1	1	0	1	0	0	1	0	0	1	0	1	1	1	0	0	0	0	1	0	0	0	0	0	1	0	1	0	0	0	0	1	0	1	1	0	0	0	1	0	1	1	0	1	1	1	0	0	1	1	0	0	1	1	0	0	0	0	0	1	0	0	1	0	1	0	1	1	1	0	0	1	0	0	0	1	0	0	0	0	0	0	0	1	1	1	0	1	1	1	1	1	1	0	1	0	0	1	0	0	0	1	0	0	1	1	0	1	1	1	1	1	0	0	1	1	0	0	0	1	1	1	1	0	1	1	0	1	0	0	0	0	0	1	0	1	1	1	0	1	1	0	0	1	0	1	0	1	1	1	1	1	0	0	0	1	1	0	1	1	1	1	1	1	0	1	0	1	1	0	0	1	1	1	1	0	1	0	0	0	0	0	1	0	1	0	0	0	1	0	0	0	1	1	1	1	1	1	1	0	1	1	1	0	0	0	1	0	1	0	0	1	1	0	0	1	0	1	1	1	1	1	1	1	0	1	1	1	0	1	0	0	1	0	0	1	1	1	0	1	1	1	0	1	1	1	1	1	0	0	0	1	1	0	0	0	0	1	1	0	1	1	0	1	0	0	1	0	1	0	1	1	1	0	1	1	0	0	0	1	1	0	1	0	0	0	1	0	0	1	0	1	0	0	1	0	1	0	0	0	1	1	1	0	0	1	1	1	1	1	0	0	1	0	1	1	0	0	0	0	1	1	0	1	0	0	0	0	0	0	0	1	1	1	0	1	0	1	1	0	1	1	1	0	0	0	1	0	0	1	0	0	1	1	1	1	1	0	1	0	0	0	0	1	1	0	0	0	1	0	1	0	0	0	0	1	0	1	1	1	1	0	1	0	0	0	1	0	0	0	1	0	0	0	0	0	0	0	1	1	1	1	1	1	1	0	0	0	0	0	1	1	1	0	1	0	0	0	1	1	0	0	0	1	1	1	1	0	1	0	0	0	1	0	1	0	0	1	1	0	1	0	0	0	1	1	0	0	1	0	0	0	0	1	0	1	1	0	0	1	0	0	1	1	1	1	1	0	1	0	1	1	0	0	1	1	0	1	0	0	0	0	1	1	1	0	1	0	0	1	0	1	1	1	1	1	0	1	0	0	1	1	0	1	1	0	0	1	1	1	1	0	0	0	0	1	1	1	0	1	1	0	0	0	1	0	0	1	1	1	0	0	0	0	1	0	1	0	1	1	0	0	1	1	1	0	1	0	0	0	0	0	0	1	0	1	0	0	1	1	0	0	1	1	0	1	0	0	0	1	0	1	1	0	0	0	1	1	1	1	1	1	1	0	1	0	0	1	1	0	1	0	0	0	1	0	1	0	0	0	0	0	0	1	1	0	1	0	1	0	1	0	1	1	0	1	0	1	1	0	0	0	1	0	1	1	1	1	1	0	0	0	0	0	0	0	0	0	0	1	0	0	1	0	0	1	1	0	0	0	1	1	0	0	1	0	1	1	0	1	1	0	0	1	1	0	1	0	1	1	1	1	1	0	1	0	1	0	1	1	1	1	0	0	1	0	0	0	1	0	0	1	1	0	1	0	1	1	0	0	0	0	0	1	1	0	1	1	0	0	1	0	1	0	1	1	0	0	1	1	0	0	0	1	0	1	0	0	1	1	1	0	0	0	1	1	0	0	0	0	1	1	0	1	1	1	0	0	0	0	0	1	0	0	1	1	1	1	1	0	0	1	1	1	1	1	0	1	0	0	1	1	1	1	1	1	0	1	1	0	0	0	1	1	1	0	0	0	1	0	1	1	1	1	1	1	0	0	1	1	0	0	0	0	1	0	1	0	1	1	0	1	1	1	0	1	1	0	1	0	0	1	1	1	0	1	0	0	1	1	1	1	0	1	0	0	1	0	0	0	1	0	0	0	1	0	0	1	1	0	1	0	1	0	0	1	0	0	1	1	1	1	0	0	0	1	0	0	1	0	1	1	1	0	1	0
1	2243	1	1	1	1	1	0	0	0	0	1	1	1	0	1	1	1	0	1	1	1	0	0	0	0	1	1	1	0	1	0	0	1	1	0	0	0	0	0	0	1	1	0	0	1	0	1	0	1	1	1	1	0	0	0	0	0	0	0	0	1	0	1	0	0	0	0	0	0	0	0	1	1	1	1	1	1	0	1	1	1	0	1	1	0	1	0	1	1	1	1	0	1	0	1	1	1	0	1	1	0	0	1	0	1	1	1	0	0	0	1	1	0	1	0	1	1	0	0	1	0	0	1	1	1	1	0	1	1	0	0	1	0	1	0	0	0	1	0	1	0	1	1	1	1	1	0	0	0	1	0	0	1	0	1	1	0	0	0	0	1	1	0	1	0	0	1	1	0	1	1	0	1	0	0	1	0	1	1	1	0	1	0	0	0	0	0	1	1	1	0	1	1	1	0	1	1	0	0	1	0	1	1	0	0	1	0	1	1	0	1	0	1	0	1	0	1	1	0	1	1	0	0	0	0	1	1	0	1	1	0	1	0	0	0	1	1	1	0	0	0	1	1	0	0	1	1	0	1	0	1	1	0	1	1	0	0	0	1	0	1	1	0	0	0	1	0	0	1	1	1	0	0	0	0	1	1	1	0	1	1	0	0	0	0	0	1	1	0	1	1	1	1	1	0	0	0	0	1	0	1	0	0	0	0	0	0	0	1	0	1	1	0	1	1	1	1	0	0	0	1	1	1	1	0	1	0	1	1	0	0	1	0	1	1	0	0	0	0	0	1	1	0	0	0	0	0	0	1	1	0	1	0	1	1	1	0	0	1	1	0	1	0	1	1	0	0	0	1	0	0	0	1	0	1	1	0	1	0	1	0	0	1	0	1	0	0	1	0	1	1	0	0	0	0	0	0	1	0	0	1	1	0	0	0	1	1	0	1	1	1	1	0	1	1	1	0	1	0	0	0	0	0	1	1	0	0	0	0	0	1	1	0	1	0	1	0	0	0	1	1	1	0	1	1	0	1	1	0	0	0	0	1	0	0	0	1	0	0	1	1	1	0	0	0	1	0	1	0	0	0	1	1	0	0	1	0	0	0	0	0	1	0	1	1	0	0	0	0	0	0	0	0	1	0	1	0	0	1	0	1	0	1	1	0	1	1	1	0	0	1	1	1	1	1	0	0	0	0	1	0	1	1	0	1	1	0	0	1	1	0	0	1	1	1	1	1	1	0	1	0	0	1	0	0	1	0	1	1	1	0	0	0	0	1	0	0	0	0	0	1	0	1	0	0	0	0	1	0	1	1	0	0	0	1	0	1	1	0	1	1	1	0	0	1	1	0	0	1	1	0	0	0	0	0	1	0	0	1	0	1	0	1	1	1	0	0	1	0	0	0	1	0	0	0	0	0	0	0	1	1	1	0	1	1	1	1	1	1	0	1	0	0	1	0	0	0	1	0	0	1	1	0	1	1	1	1	1	0	0	1	1	0	0	0	1	1	1	1	0	1	1	0	1	0	0	0	0	0	1	0	1	1	1	0	1	1	0	0	1	0	1	0	1	1	1	1	1	0	0	0	1	1	0	1	1	1	1	1	1	0	1	0	1	1	0	0	1	1	1	1	0	1	0	0	0	0	0	1	0	1	0	0	0	1	0	0	0	1	1	1	1	1	1	1	0	1	1	1	0	0	0	1	0	1	0	0	1	1	0	0	1	0	1	1	1	1	1	1	1	0	1	1	1	0	1	0	0	1	0	0	1	1	1	0	1	1	1	0	1	1	1	1	1	0	0	0	1	1	0	0	0	0	1	1	0	1	1	0	1	0	0	1	0	1	0	1	1	1	0	1	1	0	0	0	1	1	0	1	0	0	0	1	0	0	1	0	1	0	0	1	0	1	0	0	0	1	1	1	0	0	1	1	1	1	1	0	0	1	0	1	1	0	0	0	0	1	1	0	1	0	0	0	0	0	0	0	1	1	1	0	1	0	1	1	0	1	1	1	0	0	0	1	0	0	1	0	0	1	1	1	1	1	0	1	0	0	0	0	1	1	0	0	0	1	0	1	0	0	0	0	1	0	1	1	1	1	0	1	0	0	0	1	0	0	0	1	0	0	0	0	0	0	0	1	1	1	1	1	1	1	0	0	0	0	0	1	1	1	0	1	0	0	0	1	1	0	0	0	1	1	1	1	0	1	0	0	0	1	0	1	0	0	1	1	0	1	0	0	0	1	1	0	0	1	0	0	0	0	1	0	1	1	0	0	1	0	0	1	1	1	1	1	0	1	0	1	1	0	0	1	1	0	1	0	0	0	0	1	1	1	0	1	0	0	1	0	1	1	1	1	1	0	1	0	0	1	1	0	1	1	0	0	1	1	1	1	0	0	0	0	1	1	1	0	1	1	0	0	0	1	0	0	1	1	1	0	0	0	0	1	0	1	0	1	1	0	0	1	1	1	0	1	0	0	0	0	0	0	1	0	1	0	0	1	1	0	0	1	1	0	1	0	0	0	1	0	1	1	0	0	0	1	1	1	1	1	1	1	0	1	0	0	1	1	0	1	0	0	0	1	0	1	0	0	0	0	0	0	1	1	0	1	0	1	0	1	0	1	1	0	1	0	1	1	0	0	0	1	0	1	1	1	1	1	0	0	0	0	0	0	0	0	0	0	1	0	0	1	0	0	1	1	0	0	0	1	1	0	0	1	0	1	1	0	1	1	0	0	1	1	0	1	0	1	1	1	1	1	0	1	0	1	0	1	1	1	1	0	0	1	0	0	0	1	0	0	1	1	0	1	0	1	1	0	0	0	0	0	1	1	0	1	1	0	0	1	0	1	0	1	1	0	0	1	1	0	0	0	1	0	1	0	0	1	1	1	0	0	0	1	1	0	0	0	0	1	1	0	1	1	1	0	0	0	0	0	1	0	0	1	1	1	1	1	0	0	1	1	1	1	1	0	1	0	0	1	1	1	1	1	1	0	1	1	0	0	0	1	1	1	0	0	0	1	0	1	1	1	1	1	1	0	0	1	1	0	0	0	0	1	0	1	0	1	1	0	1	1	1	0	1	1	0	1	0	0	1	1	1	0	1	0	0	1	1	1	1	0	1	0	0	1	0	0	0	1	0	0	0	1	0	0	1	1	0	1	0	1	0	0	1	0	0	1	1	1	1	0	0	0	1	0	0	1	0	1	1	1	0	1	0
1	2323	1	1	1	1	1	0	0	0	0	1	1	1	0	1	1	1	0	1	1	1	0	0	0	0	1	1	1	0	1	0	0	1	1	0	0	0	0	0	0	1	1	0	0	1	0	1	0	1	1	1	1	0	0	0	0	0	0	0	0	1	0	1	0	0	0	0	0	0	0	0	1	1	1	1	1	1	0	1	1	1	0	1	1	0	1	0	1	1	1	1	0	1	0	1	1	1	0	1	1	0	0	1	0	1	1	1	0	0	0	1	1	0	1	0	1	1	0	0	1	0	0	1	1	1	1	0	1	1	0	0	1	0	1	0	0	0	1	0	1	0	1	1	1	1	1	0	0	0	1	0	0	1	0	1	1	0	0	0	0	1	1	0	1	0	0	1	1	0	1	1	0	1	0	0	1	0	1	1	1	0	1	0	0	0	0	0	1	1	1	0	1	1	1	0	1	1	0	0	1	0	1	1	0	0	1	0	1	1	0	1	0	1	0	1	0	1	1	0	1	1	0	0	0	0	1	1	0	1	1	0	1	0	0	0	1	1	1	0	0	0	1	1	0	0	1	1	0	1	0	1	1	0	1	1	0	0	0	1	0	1	1	0	0	0	1	0	0	1	1	1	0	0	0	0	1	1	1	0	1	1	0	0	0	0	0	1	1	0	1	1	1	1	1	0	0	0	0	1	0	1	0	0	0	0	0	0	0	1	0	1	1	0	1	1	1	1	0	0	0	1	1	1	1	0	1	0	1	1	0	0	1	0	1	1	0	0	0	0	0	1	1	0	0	0	0	0	0	1	1	0	1	0	1	1	1	0	0	1	1	0	1	0	1	1	0	0	0	1	0	0	0	1	0	1	1	0	1	0	1	0	0	1	0	1	0	0	1	0	1	1	0	0	0	0	0	0	1	0	0	1	1	0	0	0	1	1	0	1	1	1	1	0	1	1	1	0	1	0	0	0	0	0	1	1	0	0	0	0	0	1	1	0	1	0	1	0	0	0	1	1	1	0	1	1	0	1	1	0	0	0	0	1	0	0	0	1	0	0	1	1	1	0	0	0	1	0	1	0	0	0	1	1	0	0	1	0	0	0	0	0	1	0	1	1	0	0	0	0	0	0	0	0	1	0	1	0	0	1	0	1	0	1	1	0	1	1	1	0	0	1	1	1	1	1	0	0	0	0	1	0	1	1	0	1	1	0	0	1	1	0	0	1	1	1	1	1	1	0	1	0	0	1	0	0	1	0	1	1	1	0	0	0	0	1	0	0	0	0	0	1	0	1	0	0	0	0	1	0	1	1	0	0	0	1	0	1	1	0	1	1	1	0	0	1	1	0	0	1	1	0	0	0	0	0	1	0	0	1	0	1	0	1	1	1	0	0	1	0	0	0	1	0	0	0	0	0	0	0	1	1	1	0	1	1	1	1	1	1	0	1	0	0	1	0	0	0	1	0	0	1	1	0	1	1	1	1	1	0	0	1	1	0	0	0	1	1	1	1	0	1	1	0	1	0	0	0	0	0	1	0	1	1	1	0	1	1	0	0	1	0	1	0	1	1	1	1	1	0	0	0	1	1	0	1	1	1	1	1	1	0	1	0	1	1	0	0	1	1	1	1	0	1	0	0	0	0	0	1	0	1	0	0	0	1	0	0	0	1	1	1	1	1	1	1	0	1	1	1	0	0	0	1	0	1	0	0	1	1	0	0	1	0	1	1	1	1	1	1	1	0	1	1	1	0	1	0	0	1	0	0	1	1	1	0	1	1	1	0	1	1	1	1	1	0	0	0	1	1	0	0	0	0	1	1	0	1	1	0	1	0	0	1	0	1	0	1	1	1	0	1	1	0	0	0	1	1	0	1	0	0	0	1	0	0	1	0	1	0	0	1	0	1	0	0	0	1	1	1	0	0	1	1	1	1	1	0	0	1	0	1	1	0	0	0	0	1	1	0	1	0	0	0	0	0	0	0	1	1	1	0	1	0	1	1	0	1	1	1	0	0	0	1	0	0	1	0	0	1	1	1	1	1	0	1	0	0	0	0	1	1	0	0	0	1	0	1	0	0	0	0	1	0	1	1	1	1	0	1	0	0	0	1	0	0	0	1	0	0	0	0	0	0	0	1	1	1	1	1	1	1	0	0	0	0	0	1	1	1	0	1	0	0	0	1	1	0	0	0	1	1	1	1	0	1	0	0	0	1	0	1	0	0	1	1	0	1	0	0	0	1	1	0	0	1	0	0	0	0	1	0	1	1	0	0	1	0	0	1	1	1	1	1	0	1	0	1	1	0	0	1	1	0	1	0	0	0	0	1	1	1	0	1	0	0	1	0	1	1	1	1	1	0	1	0	0	1	1	0	1	1	0	0	1	1	1	1	0	0	0	0	1	1	1	0	1	1	0	0	0	1	0	0	1	1	1	0	0	0	0	1	0	1	0	1	1	0	0	1	1	1	0	1	0	0	0	0	0	0	1	0	1	0	0	1	1	0	0	1	1	0	1	0	0	0	1	0	1	1	0	0	0	1	1	1	1	1	1	1	0	1	0	0	1	1	0	1	0	0	0	1	0	1	0	0	0	0	0	0	1	1	0	1	0	1	0	1	0	1	1	0	1	0	1	1	0	0	0	1	0	1	1	1	1	1	0	0	0	0	0	0	0	0	0	0	1	0	0	1	0	0	1	1	0	0	0	1	1	0	0	1	0	1	1	0	1	1	0	0	1	1	0	1	0	1	1	1	1	1	0	1	0	1	0	1	1	1	1	0	0	1	0	0	0	1	0	0	1	1	0	1	0	1	1	0	0	0	0	0	1	1	0	1	1	0	0	1	0	1	0	1	1	0	0	1	1	0	0	0	1	0	1	0	0	1	1	1	0	0	0	1	1	0	0	0	0	1	1	0	1	1	1	0	0	0	0	0	1	0	0	1	1	1	1	1	0	0	1	1	1	1	1	0	1	0	0	1	1	1	1	1	1	0	1	1	0	0	0	1	1	1	0	0	0	1	0	1	1	1	1	1	1	0	0	1	1	0	0	0	0	1	0	1	0	1	1	0	1	1	1	0	1	1	0	1	0	0	1	1	1	0	1	0	0	1	1	1	1	0	1	0	0	1	0	0	0	1	0	0	0	1	0	0	1	1	0	1	0	1	0	0	1	0	0	1	1	1	1	0	0	0	1	0	0	1	0	1	1	1	0	1	0
1	2331	1	1	1	1	1	0	0	0	0	1	1	1	0	1	1	1	0	1	1	1	0	0	0	0	1	1	1	0	1	0	0	1	1	0	0	0	0	0	0	1	1	0	0	1	0	1	0	1	1	1	1	0	0	0	0	0	0	0	0	1	0	1	0	0	0	0	0	0	0	0	1	1	1	1	1	1	0	1	1	1	0	1	1	0	1	0	1	1	1	1	0	1	0	1	1	1	0	1	1	0	0	1	0	1	1	1	0	0	0	1	1	0	1	0	1	1	0	0	1	0	0	1	1	1	1	0	1	1	0	0	1	0	1	0	0	0	1	0	1	0	1	1	1	1	1	0	0	0	1	0	0	1	0	1	1	0	0	0	0	1	1	0	1	0	0	1	1	0	1	1	0	1	0	0	1	0	1	1	1	0	1	0	0	0	0	0	1	1	1	0	1	1	1	0	1	1	0	0	1	0	1	1	0	0	1	0	1	1	0	1	0	1	0	1	0	1	1	0	1	1	0	0	0	0	1	1	0	1	1	0	1	0	0	0	1	1	1	0	0	0	1	1	0	0	1	1	0	1	0	1	1	0	1	1	0	0	0	1	0	1	1	0	0	0	1	0	0	1	1	1	0	0	0	0	1	1	1	0	1	1	0	0	0	0	0	1	1	0	1	1	1	1	1	0	0	0	0	1	0	1	0	0	0	0	0	0	0	1	0	1	1	0	1	1	1	1	0	0	0	1	1	1	1	0	1	0	1	1	0	0	1	0	1	1	0	0	0	0	0	1	1	0	0	0	0	0	0	1	1	0	1	0	1	1	1	0	0	1	1	0	1	0	1	1	0	0	0	1	0	0	0	1	0	1	1	0	1	0	1	0	0	1	0	1	0	0	1	0	1	1	0	0	0	0	0	0	1	0	0	1	1	0	0	0	1	1	0	1	1	1	1	0	1	1	1	0	1	0	0	0	0	0	1	1	0	0	0	0	0	1	1	0	1	0	1	0	0	0	1	1	1	0	1	1	0	1	1	0	0	0	0	1	0	0	0	1	0	0	1	1	1	0	0	0	1	0	1	0	0	0	1	1	0	0	1	0	0	0	0	0	1	0	1	1	0	0	0	0	0	0	0	0	1	0	1	0	0	1	0	1	0	1	1	0	1	1	1	0	0	1	1	1	1	1	0	0	0	0	1	0	1	1	0	1	1	0	0	1	1	0	0	1	1	1	1	1	1	0	1	0	0	1	0	0	1	0	1	1	1	0	0	0	0	1	0	0	0	0	0	1	0	1	0	0	0	0	1	0	1	1	0	0	0	1	0	1	1	0	1	1	1	0	0	1	1	0	0	1	1	0	0	0	0	0	1	0	0	1	0	1	0	1	1	1	0	0	1	0	0	0	1	0	0	0	0	0	0	0	1	1	1	0	1	1	1	1	1	1	0	1	0	0	1	0	0	0	1	0	0	1	1	0	1	1	1	1	1	0	0	1	1	0	0	0	1	1	1	1	0	1	1	0	1	0	0	0	0	0	1	0	1	1	1	0	1	1	0	0	1	0	1	0	1	1	1	1	1	0	0	0	1	1	0	1	1	1	1	1	1	0	1	0	1	1	0	0	1	1	1	1	0	1	0	0	0	0	0	1	0	1	0	0	0	1	0	0	0	1	1	1	1	1	1	1	0	1	1	1	0	0	0	1	0	1	0	0	1	1	0	0	1	0	1	1	1	1	1	1	1	0	1	1	1	0	1	0	0	1	0	0	1	1	1	0	1	1	1	0	1	1	1	1	1	0	0	0	1	1	0	0	0	0	1	1	0	1	1	0	1	0	0	1	0	1	0	1	1	1	0	1	1	0	0	0	1	1	0	1	0	0	0	1	0	0	1	0	1	0	0	1	0	1	0	0	0	1	1	1	0	0	1	1	1	1	1	0	0	1	0	1	1	0	0	0	0	1	1	0	1	0	0	0	0	0	0	0	1	1	1	0	1	0	1	1	0	1	1	1	0	0	0	1	0	0	1	0	0	1	1	1	1	1	0	1	0	0	0	0	1	1	0	0	0	1	0	1	0	0	0	0	1	0	1	1	1	1	0	1	0	0	0	1	0	0	0	1	0	0	0	0	0	0	0	1	1	1	1	1	1	1	0	0	0	0	0	1	1	1	0	1	0	0	0	1	1	0	0	0	1	1	1	1	0	1	0	0	0	1	0	1	0	0	1	1	0	1	0	0	0	1	1	0	0	1	0	0	0	0	1	0	1	1	0	0	1	0	0	1	1	1	1	1	0	1	0	1	1	0	0	1	1	0	1	0	0	0	0	1	1	1	0	1	0	0	1	0	1	1	1	1	1	0	1	0	0	1	1	0	1	1	0	0	1	1	1	1	0	0	0	0	1	1	1	0	1	1	0	0	0	1	0	0	1	1	1	0	0	0	0	1	0	1	0	1	1	0	0	1	1	1	0	1	0	0	0	0	0	0	1	0	1	0	0	1	1	0	0	1	1	0	1	0	0	0	1	0	1	1	0	0	0	1	1	1	1	1	1	1	0	1	0	0	1	1	0	1	0	0	0	1	0	1	0	0	0	0	0	0	1	1	0	1	0	1	0	1	0	1	1	0	1	0	1	1	0	0	0	1	0	1	1	1	1	1	0	0	0	0	0	0	0	0	0	0	1	0	0	1	0	0	1	1	0	0	0	1	1	0	0	1	0	1	1	0	1	1	0	0	1	1	0	1	0	1	1	1	1	1	0	1	0	1	0	1	1	1	1	0	0	1	0	0	0	1	0	0	1	1	0	1	0	1	1	0	0	0	0	0	1	1	0	1	1	0	0	1	0	1	0	1	1	0	0	1	1	0	0	0	1	0	1	0	0	1	1	1	0	0	0	1	1	0	0	0	0	1	1	0	1	1	1	0	0	0	0	0	1	0	0	1	1	1	1	1	0	0	1	1	1	1	1	0	1	0	0	1	1	1	1	1	1	0	1	1	0	0	0	1	1	1	0	0	0	1	0	1	1	1	1	1	1	0	0	1	1	0	0	0	0	1	0	1	0	1	1	0	1	1	1	0	1	1	0	1	0	0	1	1	1	0	1	0	0	1	1	1	1	0	1	0	0	1	0	0	0	1	0	0	0	1	0	0	1	1	0	1	0	1	0	0	1	0	0	1	1	1	1	0	0	0	1	0	0	1	0	1	1	1	0	1	0
1	2340	1	1	1	1	1	0	0	0	0	1	1	1	0	1	1	1	0	1	1	1	0	0	0	0	1	1	1	0	1	0	0	1	1	0	0	0	0	0	0	1	1	0	0	1	0	1	0	1	1	1	1	0	0	0	0	0	0	0	0	1	0	1	0	0	0	0	0	0	0	0	1	1	1	1	1	1	0	1	1	1	0	1	1	0	1	0	1	1	1	1	0	1	0	1	1	1	0	1	1	0	0	1	0	1	1	1	0	0	0	1	1	0	1	0	1	1	0	0	1	0	0	1	1	1	1	0	1	1	0	0	1	0	1	0	0	0	1	0	1	0	1	1	1	1	1	0	0	0	1	0	0	1	0	1	1	0	0	0	0	1	1	0	1	0	0	1	1	0	1	1	0	1	0	0	1	0	1	1	1	0	1	0	0	0	0	0	1	1	1	0	1	1	1	0	1	1	0	0	1	0	1	1	0	0	1	0	1	1	0	1	0	1	0	1	0	1	1	0	1	1	0	0	0	0	1	1	0	1	1	0	1	0	0	0	1	1	1	0	0	0	1	1	0	0	1	1	0	1	0	1	1	0	1	1	0	0	0	1	0	1	1	0	0	0	1	0	0	1	1	1	0	0	0	0	1	1	1	0	1	1	0	0	0	0	0	1	1	0	1	1	1	1	1	0	0	0	0	1	0	1	0	0	0	0	0	0	0	1	0	1	1	0	1	1	1	1	0	0	0	1	1	1	1	0	1	0	1	1	0	0	1	0	1	1	0	0	0	0	0	1	1	0	0	0	0	0	0	1	1	0	1	0	1	1	1	0	0	1	1	0	1	0	1	1	0	0	0	1	0	0	0	1	0	1	1	0	1	0	1	0	0	1	0	1	0	0	1	0	1	1	0	0	0	0	0	0	1	0	0	1	1	0	0	0	1	1	0	1	1	1	1	0	1	1	1	0	1	0	0	0	0	0	1	1	0	0	0	0	0	1	1	0	1	0	1	0	0	0	1	1	1	0	1	1	0	1	1	0	0	0	0	1	0	0	0	1	0	0	1	1	1	0	0	0	1	0	1	0	0	0	1	1	0	0	1	0	0	0	0	0	1	0	1	1	0	0	0	0	0	0	0	0	1	0	1	0	0	1	0	1	0	1	1	0	1	1	1	0	0	1	1	1	1	1	0	0	0	0	1	0	1	1	0	1	1	0	0	1	1	0	0	1	1	1	1	1	1	0	1	0	0	1	0	0	1	0	1	1	1	0	0	0	0	1	0	0	0	0	0	1	0	1	0	0	0	0	1	0	1	1	0	0	0	1	0	1	1	0	1	1	1	0	0	1	1	0	0	1	1	0	0	0	0	0	1	0	0	1	0	1	0	1	1	1	0	0	1	0	0	0	1	0	0	0	0	0	0	0	1	1	1	0	1	1	1	1	1	1	0	1	0	0	1	0	0	0	1	0	0	1	1	0	1	1	1	1	1	0	0	1	1	0	0	0	1	1	1	1	0	1	1	0	1	0	0	0	0	0	1	0	1	1	1	0	1	1	0	0	1	0	1	0	1	1	1	1	1	0	0	0	1	1	0	1	1	1	1	1	1	0	1	0	1	1	0	0	1	1	1	1	0	1	0	0	0	0	0	1	0	1	0	0	0	1	0	0	0	1	1	1	1	1	1	1	0	1	1	1	0	0	0	1	0	1	0	0	1	1	0	0	1	0	1	1	1	1	1	1	1	0	1	1	1	0	1	0	0	1	0	0	1	1	1	0	1	1	1	0	1	1	1	1	1	0	0	0	1	1	0	0	0	0	1	1	0	1	1	0	1	0	0	1	0	1	0	1	1	1	0	1	1	0	0	0	1	1	0	1	0	0	0	1	0	0	1	0	1	0	0	1	0	1	0	0	0	1	1	1	0	0	1	1	1	1	1	0	0	1	0	1	1	0	0	0	0	1	1	0	1	0	0	0	0	0	0	0	1	1	1	0	1	0	1	1	0	1	1	1	0	0	0	1	0	0	1	0	0	1	1	1	1	1	0	1	0	0	0	0	1	1	0	0	0	1	0	1	0	0	0	0	1	0	1	1	1	1	0	1	0	0	0	1	0	0	0	1	0	0	0	0	0	0	0	1	1	1	1	1	1	1	0	0	0	0	0	1	1	1	0	1	0	0	0	1	1	0	0	0	1	1	1	1	0	1	0	0	0	1	0	1	0	0	1	1	0	1	0	0	0	1	1	0	0	1	0	0	0	0	1	0	1	1	0	0	1	0	0	1	1	1	1	1	0	1	0	1	1	0	0	1	1	0	1	0	0	0	0	1	1	1	0	1	0	0	1	0	1	1	1	1	1	0	1	0	0	1	1	0	1	1	0	0	1	1	1	1	0	0	0	0	1	1	1	0	1	1	0	0	0	1	0	0	1	1	1	0	0	0	0	1	0	1	0	1	1	0	0	1	1	1	0	1	0	0	0	0	0	0	1	0	1	0	0	1	1	0	0	1	1	0	1	0	0	0	1	0	1	1	0	0	0	1	1	1	1	1	1	1	0	1	0	0	1	1	0	1	0	0	0	1	0	1	0	0	0	0	0	0	1	1	0	1	0	1	0	1	0	1	1	0	1	0	1	1	0	0	0	1	0	1	1	1	1	1	0	0	0	0	0	0	0	0	0	0	1	0	0	1	0	0	1	1	0	0	0	1	1	0	0	1	0	1	1	0	1	1	0	0	1	1	0	1	0	1	1	1	1	1	0	1	0	1	0	1	1	1	1	0	0	1	0	0	0	1	0	0	1	1	0	1	0	1	1	0	0	0	0	0	1	1	0	1	1	0	0	1	0	1	0	1	1	0	0	1	1	0	0	0	1	0	1	0	0	1	1	1	0	0	0	1	1	0	0	0	0	1	1	0	1	1	1	0	0	0	0	0	1	0	0	1	1	1	1	1	0	0	1	1	1	1	1	0	1	0	0	1	1	1	1	1	1	0	1	1	0	0	0	1	1	1	0	0	0	1	0	1	1	1	1	1	1	0	0	1	1	0	0	0	0	1	0	1	0	1	1	0	1	1	1	0	1	1	0	1	0	0	1	1	1	0	1	0	0	1	1	1	1	0	1	0	0	1	0	0	0	1	0	0	0	1	0	0	1	1	0	1	0	1	0	0	1	0	0	1	1	1	1	0	0	0	1	0	0	1	0	1	1	1	0	1	0
1	2406	1	1	1	1	1	0	0	0	0	1	1	1	0	1	1	1	0	1	1	1	0	0	0	0	1	1	1	0	1	0	0	1	1	0	0	0	0	0	0	1	1	0	0	1	0	1	0	1	1	1	1	0	0	0	0	0	0	0	0	1	0	1	0	0	0	0	0	0	0	0	1	1	1	1	1	1	0	1	1	1	0	1	1	0	1	0	1	1	1	1	0	1	0	1	1	1	0	1	1	0	0	1	0	1	1	1	0	0	0	1	1	0	1	0	1	1	0	0	1	0	0	1	1	1	1	0	1	1	0	0	1	0	1	0	0	0	1	0	1	0	1	1	1	1	1	0	0	0	1	0	0	1	0	1	1	0	0	0	0	1	1	0	1	0	0	1	1	0	1	1	0	1	0	0	1	0	1	1	1	0	1	0	0	0	0	0	1	1	1	0	1	1	1	0	1	1	0	0	1	0	1	1	0	0	1	0	1	1	0	1	0	1	0	1	0	1	1	0	1	1	0	0	0	0	1	1	0	1	1	0	1	0	0	0	1	1	1	0	0	0	1	1	0	0	1	1	0	1	0	1	1	0	1	1	0	0	0	1	0	1	1	0	0	0	1	0	0	1	1	1	0	0	0	0	1	1	1	0	1	1	0	0	0	0	0	1	1	0	1	1	1	1	1	0	0	0	0	1	0	1	0	0	0	0	0	0	0	1	0	1	1	0	1	1	1	1	0	0	0	1	1	1	1	0	1	0	1	1	0	0	1	0	1	1	0	0	0	0	0	1	1	0	0	0	0	0	0	1	1	0	1	0	1	1	1	0	0	1	1	0	1	0	1	1	0	0	0	1	0	0	0	1	0	1	1	0	1	0	1	0	0	1	0	1	0	0	1	0	1	1	0	0	0	0	0	0	1	0	0	1	1	0	0	0	1	1	0	1	1	1	1	0	1	1	1	0	1	0	0	0	0	0	1	1	0	0	0	0	0	1	1	0	1	0	1	0	0	0	1	1	1	0	1	1	0	1	1	0	0	0	0	1	0	0	0	1	0	0	1	1	1	0	0	0	1	0	1	0	0	0	1	1	0	0	1	0	0	0	0	0	1	0	1	1	0	0	0	0	0	0	0	0	1	0	1	0	0	1	0	1	0	1	1	0	1	1	1	0	0	1	1	1	1	1	0	0	0	0	1	0	1	1	0	1	1	0	0	1	1	0	0	1	1	1	1	1	1	0	1	0	0	1	0	0	1	0	1	1	1	0	0	0	0	1	0	0	0	0	0	1	0	1	0	0	0	0	1	0	1	1	0	0	0	1	0	1	1	0	1	1	1	0	0	1	1	0	0	1	1	0	0	0	0	0	1	0	0	1	0	1	0	1	1	1	0	0	1	0	0	0	1	0	0	0	0	0	0	0	1	1	1	0	1	1	1	1	1	1	0	1	0	0	1	0	0	0	1	0	0	1	1	0	1	1	1	1	1	0	0	1	1	0	0	0	1	1	1	1	0	1	1	0	1	0	0	0	0	0	1	0	1	1	1	0	1	1	0	0	1	0	1	0	1	1	1	1	1	0	0	0	1	1	0	1	1	1	1	1	1	0	1	0	1	1	0	0	1	1	1	1	0	1	0	0	0	0	0	1	0	1	0	0	0	1	0	0	0	1	1	1	1	1	1	1	0	1	1	1	0	0	0	1	0	1	0	0	1	1	0	0	1	0	1	1	1	1	1	1	1	0	1	1	1	0	1	0	0	1	0	0	1	1	1	0	1	1	1	0	1	1	1	1	1	0	0	0	1	1	0	0	0	0	1	1	0	1	1	0	1	0	0	1	0	1	0	1	1	1	0	1	1	0	0	0	1	1	0	1	0	0	0	1	0	0	1	0	1	0	0	1	0	1	0	0	0	1	1	1	0	0	1	1	1	1	1	0	0	1	0	1	1	0	0	0	0	1	1	0	1	0	0	0	0	0	0	0	1	1	1	0	1	0	1	1	0	1	1	1	0	0	0	1	0	0	1	0	0	1	1	1	1	1	0	1	0	0	0	0	1	1	0	0	0	1	0	1	0	0	0	0	1	0	1	1	1	1	0	1	0	0	0	1	0	0	0	1	0	0	0	0	0	0	0	1	1	1	1	1	1	1	0	0	0	0	0	1	1	1	0	1	0	0	0	1	1	0	0	0	1	1	1	1	0	1	0	0	0	1	0	1	0	0	1	1	0	1	0	0	0	1	1	0	0	1	0	0	0	0	1	0	1	1	0	0	1	0	0	1	1	1	1	1	0	1	0	1	1	0	0	1	1	0	1	0	0	0	0	1	1	1	0	1	0	0	1	0	1	1	1	1	1	0	1	0	0	1	1	0	1	1	0	0	1	1	1	1	0	0	0	0	1	1	1	0	1	1	0	0	0	1	0	0	1	1	1	0	0	0	0	1	0	1	0	1	1	0	0	1	1	1	0	1	0	0	0	0	0	0	1	0	1	0	0	1	1	0	0	1	1	0	1	0	0	0	1	0	1	1	0	0	0	1	1	1	1	1	1	1	0	1	0	0	1	1	0	1	0	0	0	1	0	1	0	0	0	0	0	0	1	1	0	1	0	1	0	1	0	1	1	0	1	0	1	1	0	0	0	1	0	1	1	1	1	1	0	0	0	0	0	0	0	0	0	0	1	0	0	1	0	0	1	1	0	0	0	1	1	0	0	1	0	1	1	0	1	1	0	0	1	1	0	1	0	1	1	1	1	1	0	1	0	1	0	1	1	1	1	0	0	1	0	0	0	1	0	0	1	1	0	1	0	1	1	0	0	0	0	0	1	1	0	1	1	0	0	1	0	1	0	1	1	0	0	1	1	0	0	0	1	0	1	0	0	1	1	1	0	0	0	1	1	0	0	0	0	1	1	0	1	1	1	0	0	0	0	0	1	0	0	1	1	1	1	1	0	0	1	1	1	1	1	0	1	0	0	1	1	1	1	1	1	0	1	1	0	0	0	1	1	1	0	0	0	1	0	1	1	1	1	1	1	0	0	1	1	0	0	0	0	1	0	1	0	1	1	0	1	1	1	0	1	1	0	1	0	0	1	1	1	0	1	0	0	1	1	1	1	0	1	0	0	1	0	0	0	1	0	0	0	1	0	0	1	1	0	1	0	1	0	0	1	0	0	1	1	1	1	0	0	0	1	0	0	1	0	1	1	1	0	1	0
1	24245	1	1	1	1	1	0	0	0	0	1	1	1	0	1	1	1	0	1	1	1	0	0	0	0	1	1	1	0	1	0	0	1	1	0	0	0	0	0	0	1	1	0	0	1	0	1	0	1	1	1	1	0	0	0	0	0	0	0	0	1	0	1	0	0	0	0	0	0	0	0	1	1	1	1	1	1	0	1	1	1	0	1	1	0	1	0	1	1	1	1	0	1	0	1	1	1	0	1	1	0	0	1	0	1	1	1	0	0	0	1	1	0	1	0	1	1	0	0	1	0	0	1	1	1	1	0	1	1	0	0	1	0	1	0	0	0	1	0	1	0	1	1	1	1	1	0	0	0	1	0	0	1	0	1	1	0	0	0	0	1	1	0	1	0	0	1	1	0	1	1	0	1	0	0	1	0	1	1	1	0	1	0	0	0	0	0	1	1	1	0	1	1	1	0	1	1	0	0	1	0	1	1	0	0	1	0	1	1	0	1	0	1	0	1	0	1	1	0	1	1	0	0	0	0	1	1	0	1	1	0	1	0	0	0	1	1	1	0	0	0	1	1	0	0	1	1	0	1	0	1	1	0	1	1	0	0	0	1	0	1	1	0	0	0	1	0	0	1	1	1	0	0	0	0	1	1	1	0	1	1	0	0	0	0	0	1	1	0	1	1	1	1	1	0	0	0	0	1	0	1	0	0	0	0	0	0	0	1	0	1	1	0	1	1	1	1	0	0	0	1	1	1	1	0	1	0	1	1	0	0	1	0	1	1	0	0	0	0	0	1	1	0	0	0	0	0	0	1	1	0	1	0	1	1	1	0	0	1	1	0	1	0	1	1	0	0	0	1	0	0	0	1	0	1	1	0	1	0	1	0	0	1	0	1	0	0	1	0	1	1	0	0	0	0	0	0	1	0	0	1	1	0	0	0	1	1	0	1	1	1	1	0	1	1	1	0	1	0	0	0	0	0	1	1	0	0	0	0	0	1	1	0	1	0	1	0	0	0	1	1	1	0	1	1	0	1	1	0	0	0	0	1	0	0	0	1	0	0	1	1	1	0	0	0	1	0	1	0	0	0	1	1	0	0	1	0	0	0	0	0	1	0	1	1	0	0	0	0	0	0	0	0	1	0	1	0	0	1	0	1	0	1	1	0	1	1	1	0	0	1	1	1	1	1	0	0	0	0	1	0	1	1	0	1	1	0	0	1	1	0	0	1	1	1	1	1	1	0	1	0	0	1	0	0	1	0	1	1	1	0	0	0	0	1	0	0	0	0	0	1	0	1	0	0	0	0	1	0	1	1	0	0	0	1	0	1	1	0	1	1	1	0	0	1	1	0	0	1	1	0	0	0	0	0	1	0	0	1	0	1	0	1	1	1	0	0	1	0	0	0	1	0	0	0	0	0	0	0	1	1	1	0	1	1	1	1	1	1	0	1	0	0	1	0	0	0	1	0	0	1	1	0	1	1	1	1	1	0	0	1	1	0	0	0	1	1	1	1	0	1	1	0	1	0	0	0	0	0	1	0	1	1	1	0	1	1	0	0	1	0	1	0	1	1	1	1	1	0	0	0	1	1	0	1	1	1	1	1	1	0	1	0	1	1	0	0	1	1	1	1	0	1	0	0	0	0	0	1	0	1	0	0	0	1	0	0	0	1	1	1	1	1	1	1	0	1	1	1	0	0	0	1	0	1	0	0	1	1	0	0	1	0	1	1	1	1	1	1	1	0	1	1	1	0	1	0	0	1	0	0	1	1	1	0	1	1	1	0	1	1	1	1	1	0	0	0	1	1	0	0	0	0	1	1	0	1	1	0	1	0	0	1	0	1	0	1	1	1	0	1	1	0	0	0	1	1	0	1	0	0	0	1	0	0	1	0	1	0	0	1	0	1	0	0	0	1	1	1	0	0	1	1	1	1	1	0	0	1	0	1	1	0	0	0	0	1	1	0	1	0	0	0	0	0	0	0	1	1	1	0	1	0	1	1	0	1	1	1	0	0	0	1	0	0	1	0	0	1	1	1	1	1	0	1	0	0	0	0	1	1	0	0	0	1	0	1	0	0	0	0	1	0	1	1	1	1	0	1	0	0	0	1	0	0	0	1	0	0	0	0	0	0	0	1	1	1	1	1	1	1	0	0	0	0	0	1	1	1	0	0	0	0	0	1	1	0	0	0	1	1	1	1	0	1	0	0	0	1	0	1	0	0	1	1	0	1	0	0	0	1	1	0	0	1	0	0	0	0	1	0	1	1	0	0	1	0	0	1	1	1	1	1	0	1	0	1	1	0	0	1	1	0	1	0	0	0	0	1	1	1	0	1	0	0	1	0	1	1	1	1	1	0	1	0	0	1	1	0	1	1	0	0	1	1	1	1	0	0	0	0	1	1	1	0	1	1	0	0	0	1	0	0	1	1	1	0	0	0	0	1	0	1	0	1	1	0	0	1	1	1	0	1	0	0	0	0	0	0	1	0	1	0	0	1	1	0	0	1	1	0	1	0	0	0	1	0	1	1	0	0	0	1	1	1	1	1	1	1	0	1	0	0	1	1	0	1	0	0	0	1	0	1	0	0	0	0	0	0	1	1	0	1	0	1	0	1	0	1	1	0	1	0	1	1	0	0	0	1	0	1	1	1	1	1	0	0	0	0	0	0	0	0	0	0	1	0	0	1	0	0	1	1	0	0	0	1	1	0	0	1	0	1	1	0	1	1	0	0	1	1	0	1	0	1	1	1	1	1	0	1	0	1	0	1	1	1	1	0	0	1	0	0	0	1	0	0	1	1	0	1	0	1	1	0	0	0	0	0	1	1	0	1	1	0	0	1	0	1	0	1	1	0	0	1	1	0	0	0	1	0	1	0	0	1	1	1	0	0	0	1	1	0	0	0	0	1	1	0	1	1	1	0	0	0	0	0	1	0	0	1	1	1	1	1	0	0	1	1	1	1	1	0	1	0	0	1	1	1	1	1	1	0	1	1	0	0	0	1	1	1	0	0	0	1	0	1	1	1	1	1	1	0	0	1	1	0	0	0	0	1	0	1	0	1	1	0	1	1	1	0	1	1	0	1	0	0	1	1	1	0	1	0	0	1	1	1	1	0	1	0	0	1	0	0	0	1	0	0	0	1	0	0	1	1	0	1	0	1	0	0	1	0	0	1	1	1	1	0	0	0	1	0	0	1	0	1	1	1	0	1	0
1	24431	1	1	1	1	1	0	0	0	0	1	1	1	0	1	1	1	0	1	1	1	0	0	0	0	1	1	1	0	1	0	0	1	1	0	0	0	0	0	0	1	1	0	0	1	0	1	0	1	1	1	1	0	0	0	0	0	0	0	0	1	0	1	0	0	0	0	0	0	0	0	1	1	1	1	1	1	0	1	1	1	0	1	1	0	1	0	1	1	1	1	0	1	0	1	1	1	0	1	1	0	0	1	0	1	1	1	0	0	0	1	1	0	1	0	1	1	0	0	1	0	0	1	1	1	1	0	1	1	0	0	1	0	1	0	0	0	1	0	1	0	1	1	1	1	1	0	0	0	1	0	0	1	0	1	1	0	0	0	0	1	1	0	1	0	0	1	1	0	1	1	0	1	0	0	1	0	1	1	1	0	1	0	0	0	0	0	1	1	1	0	1	1	1	0	1	1	0	0	1	0	1	1	0	0	1	0	1	1	0	1	0	1	0	1	0	1	1	0	1	1	0	0	0	0	1	1	0	1	1	0	1	0	0	0	1	1	1	0	0	0	1	1	0	0	1	1	0	1	0	1	1	0	1	1	0	0	0	1	0	1	1	0	0	0	1	0	0	1	1	1	0	0	0	0	1	1	1	0	1	1	0	0	0	0	0	1	1	0	1	1	1	1	1	0	0	0	0	1	0	1	0	0	0	0	0	0	0	1	0	1	1	0	1	1	1	1	0	0	0	1	1	1	1	0	1	0	1	1	0	0	1	0	1	1	0	0	0	0	0	1	1	0	0	0	0	0	0	1	1	0	1	0	1	1	1	0	0	1	1	0	1	0	1	1	0	0	0	1	0	0	0	1	0	1	1	0	1	0	1	0	0	1	0	1	0	0	1	0	1	1	0	0	0	0	0	0	1	0	0	1	1	0	0	0	1	1	0	1	1	1	1	0	1	1	1	0	1	0	0	0	0	0	1	1	0	0	0	0	0	1	1	0	1	0	1	0	0	0	1	1	1	0	1	1	0	1	1	0	0	0	0	1	0	0	0	1	0	0	1	1	1	0	0	0	1	0	1	0	0	0	1	1	0	0	1	0	0	0	0	0	1	0	1	1	0	0	0	0	0	0	0	0	1	0	1	0	0	1	0	1	0	1	1	0	1	1	1	0	0	1	1	1	1	1	0	0	0	0	1	0	1	1	0	1	1	0	0	1	1	0	0	1	1	1	1	1	1	0	1	0	0	1	0	0	1	0	1	1	1	0	0	0	0	1	0	0	0	0	0	1	0	1	0	0	0	0	1	0	1	1	0	0	0	1	0	1	1	0	1	1	1	0	0	1	1	0	0	1	1	0	0	0	0	0	1	0	0	1	0	1	0	1	1	1	0	0	1	0	0	0	1	0	0	0	0	0	0	0	1	1	1	0	1	1	1	1	1	1	0	1	0	0	1	0	0	0	1	0	0	1	1	0	1	1	1	1	1	0	0	1	1	0	0	0	1	1	1	1	0	1	1	0	1	0	0	0	0	0	1	0	1	1	1	0	1	1	0	0	1	0	1	0	1	1	1	1	1	0	0	0	1	1	0	1	1	1	1	1	1	0	1	0	1	1	0	0	1	1	1	1	0	1	0	0	0	0	0	1	0	1	0	0	0	1	0	0	0	1	1	1	1	1	1	1	0	1	1	1	0	0	0	1	0	1	0	0	1	1	0	0	1	0	1	1	1	1	1	1	1	0	1	1	1	0	1	0	0	1	0	0	1	1	1	0	1	1	1	0	1	1	1	1	1	0	0	0	1	1	0	0	0	0	1	1	0	1	1	0	1	0	0	1	0	1	0	1	1	1	0	1	1	0	0	0	1	1	0	1	0	0	0	1	0	0	1	0	1	0	0	1	0	1	0	0	0	1	1	1	0	0	1	1	1	1	1	0	0	1	0	1	1	0	0	0	0	1	1	0	1	0	0	0	0	0	0	0	1	1	1	0	1	0	1	1	0	1	1	1	0	0	0	1	0	0	1	0	0	1	1	1	1	1	0	1	0	0	0	0	1	1	0	0	0	1	0	1	0	0	0	0	1	0	1	1	1	1	0	1	0	0	0	1	0	0	0	1	0	0	0	0	0	0	0	1	1	1	1	1	1	1	0	0	0	0	0	1	1	1	0	0	0	0	0	1	1	0	0	0	1	1	1	1	0	1	0	0	0	1	0	1	0	0	1	1	0	1	0	0	0	1	1	0	0	1	0	0	0	0	1	0	1	1	0	0	1	0	0	1	1	1	1	1	0	1	0	1	1	0	0	1	1	0	1	0	0	0	0	1	1	1	0	1	0	0	1	0	1	1	1	1	1	0	1	0	0	1	1	0	1	1	0	0	1	1	1	1	0	0	0	0	1	1	1	0	1	1	0	0	0	1	0	0	1	1	1	0	0	0	0	1	0	1	0	1	1	0	0	1	1	1	0	1	0	0	0	0	0	0	1	0	1	0	0	1	1	0	0	1	1	0	1	0	0	0	1	0	1	1	0	0	0	1	1	1	1	1	1	1	0	1	0	0	1	1	0	1	0	0	0	1	0	1	0	0	0	0	0	0	1	1	0	1	0	1	0	1	0	1	1	0	1	0	1	1	0	0	0	1	0	1	1	1	1	1	0	0	0	0	0	0	0	0	0	0	1	0	0	1	0	0	1	1	0	0	0	1	1	0	0	1	0	1	1	0	1	1	0	0	1	1	0	1	0	1	1	1	1	1	0	1	0	1	0	1	1	1	1	0	0	1	0	0	0	1	0	0	1	1	0	1	0	1	1	0	0	0	0	0	1	1	0	1	1	0	0	1	0	1	0	1	1	0	0	1	1	0	0	0	1	0	1	0	0	1	1	1	0	0	0	1	1	0	0	0	0	1	1	0	1	1	1	0	0	0	0	0	1	0	0	1	1	1	1	1	0	0	1	1	1	1	1	0	1	0	0	1	1	1	1	1	1	0	1	1	0	0	0	1	1	1	0	0	0	1	0	1	1	1	1	1	1	0	0	1	1	0	0	0	0	1	0	1	0	1	1	0	1	1	1	0	1	1	0	1	0	0	1	1	1	0	1	0	0	1	1	1	1	0	1	0	0	1	0	0	0	1	0	0	0	1	0	0	1	1	0	1	0	1	0	0	1	0	0	1	1	1	1	0	0	0	1	0	0	1	0	1	1	1	0	1	0
1	24514	1	1	1	1	1	0	0	0	0	1	1	1	0	1	1	1	0	1	1	1	0	0	0	0	1	1	1	0	1	0	0	1	1	0	0	0	0	0	0	1	1	0	0	1	0	1	0	1	1	1	1	0	0	0	0	0	0	0	0	1	0	1	0	0	0	0	0	0	0	0	1	1	1	1	1	1	0	1	1	1	0	1	1	0	1	0	1	1	1	1	0	1	0	1	1	1	0	1	1	0	0	1	0	1	1	1	0	0	0	1	1	0	1	0	1	1	0	0	1	0	0	1	1	1	1	0	1	1	0	0	1	0	1	0	0	0	1	0	1	0	1	1	1	1	1	0	0	0	1	0	0	1	0	1	1	0	0	0	0	1	1	0	1	0	0	1	1	0	1	1	0	1	0	0	1	0	1	1	1	0	1	0	0	0	0	0	1	1	1	0	1	1	1	0	1	1	0	0	1	0	1	1	0	0	1	0	1	1	0	1	0	1	0	1	0	1	1	0	1	1	0	0	0	0	1	1	0	1	1	0	1	0	0	0	1	1	1	0	0	0	1	1	0	0	1	1	0	1	0	1	1	0	1	1	0	0	0	1	0	1	1	0	0	0	1	0	0	1	1	1	0	0	0	0	1	1	1	0	1	1	0	0	0	0	0	1	1	0	1	1	1	1	1	0	0	0	0	1	0	1	0	0	0	0	0	0	0	1	0	1	1	0	1	1	1	1	0	0	0	1	1	1	1	0	1	0	1	1	0	0	1	0	1	1	0	0	0	0	0	1	1	0	0	0	0	0	0	1	1	0	1	0	1	1	1	0	0	1	1	0	1	0	1	1	0	0	0	1	0	0	0	1	0	1	1	0	1	0	1	0	0	1	0	1	0	0	1	0	1	1	0	0	0	0	0	0	1	0	0	1	1	0	0	0	1	1	0	1	1	1	1	0	1	1	1	0	1	0	0	0	0	0	1	1	0	0	0	0	0	1	1	0	1	0	1	0	0	0	1	1	1	0	1	1	0	1	1	0	0	0	0	1	0	0	0	1	0	0	1	1	1	0	0	0	1	0	1	0	0	0	1	1	0	0	1	0	0	0	0	0	1	0	1	1	0	0	0	0	0	0	0	0	1	0	1	0	0	1	0	1	0	1	1	0	1	1	1	0	0	1	1	1	1	1	0	0	0	0	1	0	1	1	0	1	1	0	0	1	1	0	0	1	1	1	1	1	1	0	1	0	0	1	0	0	1	0	1	1	1	0	0	0	0	1	0	0	0	0	0	1	0	1	0	0	0	0	1	0	1	1	0	0	0	1	0	1	1	0	1	1	1	0	0	1	1	0	0	1	1	0	0	0	0	0	1	0	0	1	0	1	0	1	1	1	0	0	1	0	0	0	1	0	0	0	0	0	0	0	1	1	1	0	1	1	1	1	1	1	0	1	0	0	1	0	0	0	1	0	0	1	1	0	1	1	1	1	1	0	0	1	1	0	0	0	1	1	1	1	0	1	1	0	1	0	0	0	0	0	1	0	1	1	1	0	1	1	0	0	1	0	1	0	1	1	1	1	1	0	0	0	1	1	0	1	1	1	1	1	1	0	1	0	1	1	0	0	1	1	1	1	0	1	0	0	0	0	0	1	0	1	0	0	0	1	0	0	0	1	1	1	1	1	1	1	0	1	1	1	0	0	0	1	0	1	0	0	1	1	0	0	1	0	1	1	1	1	1	1	1	0	1	1	1	0	1	0	0	1	0	0	1	1	1	0	1	1	1	0	1	1	1	1	1	0	0	0	1	1	0	0	0	0	1	1	0	1	1	0	1	0	0	1	0	1	0	1	1	1	0	1	1	0	0	0	1	1	0	1	0	0	0	1	0	0	1	0	1	0	0	1	0	1	0	0	0	1	1	1	0	0	1	1	1	1	1	0	0	1	0	1	1	0	0	0	0	1	1	0	1	0	0	0	0	0	0	0	1	1	1	0	1	0	1	1	0	1	1	1	0	0	0	1	0	0	1	0	0	1	1	1	1	1	0	1	0	0	0	0	1	1	0	0	0	1	0	1	0	0	0	0	1	0	1	1	1	1	0	1	0	0	0	1	0	0	0	1	0	0	0	0	0	0	0	1	1	1	1	1	1	1	0	0	0	0	0	1	1	1	0	0	0	0	0	1	1	0	0	0	1	1	1	1	0	1	0	0	0	1	0	1	0	0	1	1	0	1	0	0	0	1	1	0	0	1	0	0	0	0	1	0	1	1	0	0	1	0	0	1	1	1	1	1	0	1	0	1	1	0	0	1	1	0	1	0	0	0	0	1	1	1	0	1	0	0	1	0	1	1	1	1	1	0	1	0	0	1	1	0	1	1	0	0	1	1	1	1	0	0	0	0	1	1	1	0	1	1	0	0	0	1	0	0	1	1	1	0	0	0	0	1	0	1	0	1	1	0	0	1	1	1	0	1	0	0	0	0	0	0	1	0	1	0	0	1	1	0	0	1	1	0	1	0	0	0	1	0	1	1	0	0	0	1	1	1	1	1	1	1	0	1	0	0	1	1	0	1	0	0	0	1	0	1	0	0	0	0	0	0	1	1	0	1	0	1	0	1	0	1	1	0	1	0	1	1	0	0	0	1	0	1	1	1	1	1	0	0	0	0	0	0	0	0	0	0	1	0	0	1	0	0	1	1	0	0	0	1	1	0	0	1	0	1	1	0	1	1	0	0	1	1	0	1	0	1	1	1	1	1	0	1	0	1	0	1	1	1	1	0	0	1	0	0	0	1	0	0	1	1	0	1	0	1	1	0	0	0	0	0	1	1	0	1	1	0	0	1	0	1	0	1	1	0	0	1	1	0	0	0	1	0	1	0	0	1	1	1	0	0	0	1	1	0	0	0	0	1	1	0	1	1	1	0	0	0	0	0	1	0	0	1	1	1	1	1	0	0	1	1	1	1	1	0	1	0	0	1	1	1	1	1	1	0	1	1	0	0	0	1	1	1	0	0	0	1	0	1	1	1	1	1	1	0	0	1	1	0	0	0	0	1	0	1	0	1	1	0	1	1	1	0	1	1	0	1	0	0	1	1	1	0	1	0	0	1	1	1	1	0	1	0	0	1	0	0	0	1	0	0	0	1	0	0	1	1	0	1	0	1	0	0	1	0	0	1	1	1	1	0	0	0	1	0	0	1	0	1	1	1	0	1	0
1	24659	1	1	1	1	1	0	0	0	0	1	1	1	0	1	1	1	0	1	1	1	0	0	0	0	1	1	1	0	1	0	0	1	1	0	0	0	0	0	0	1	1	0	0	1	0	1	0	1	1	1	1	0	0	0	0	0	0	0	0	1	0	1	0	0	0	0	0	0	0	0	1	1	1	1	1	1	0	1	1	1	0	1	1	0	1	0	1	1	1	1	0	1	0	1	1	1	0	1	1	0	0	1	0	1	1	1	0	0	0	1	1	0	1	0	1	1	0	0	1	0	0	1	1	1	1	0	1	1	0	0	1	0	1	0	0	0	1	0	1	0	1	1	1	1	1	0	0	0	1	0	0	1	0	1	1	0	0	0	0	1	1	0	1	0	0	1	1	0	1	1	0	1	0	0	1	0	1	1	1	0	1	0	0	0	0	0	1	1	1	0	1	1	1	0	1	1	0	0	1	0	1	1	0	0	1	0	1	1	0	1	0	1	0	1	0	1	1	0	1	1	0	0	0	0	1	1	0	1	1	0	1	0	0	0	1	1	1	0	0	0	1	1	0	0	1	1	0	1	0	1	1	0	1	1	0	0	0	1	0	1	1	0	0	0	1	0	0	1	1	1	0	0	0	0	1	1	1	0	1	1	0	0	0	0	0	1	1	0	1	1	1	1	1	0	0	0	0	1	0	1	0	0	0	0	0	0	0	1	0	1	1	0	1	1	1	1	0	0	0	1	1	1	1	0	1	0	1	1	0	0	1	0	1	1	0	0	0	0	0	1	1	0	0	0	0	0	0	1	1	0	1	0	1	1	1	0	0	1	1	0	1	0	1	1	0	0	0	1	0	0	0	1	0	1	1	0	1	0	1	0	0	1	0	1	0	0	1	0	1	1	0	0	0	0	0	0	1	0	0	1	1	0	0	0	1	1	0	1	1	1	1	0	1	1	1	0	1	0	0	0	0	0	1	1	0	0	0	0	0	1	1	0	1	0	1	0	0	0	1	1	1	0	1	1	0	1	1	0	0	0	0	1	0	0	0	1	0	0	1	1	1	0	0	0	1	0	1	0	0	0	1	1	0	0	1	0	0	0	0	0	1	0	1	1	0	0	0	0	0	0	0	0	1	0	1	0	0	1	0	1	0	1	1	0	1	1	1	0	0	1	1	1	1	1	0	0	0	0	1	0	1	1	0	1	1	0	0	1	1	0	0	1	1	1	1	1	1	0	1	0	0	1	0	0	1	0	1	1	1	0	0	0	0	1	0	0	0	0	0	1	0	1	0	0	0	0	1	0	1	1	0	0	0	1	0	1	1	0	1	1	1	0	0	1	1	0	0	1	1	0	0	0	0	0	1	0	0	1	0	1	0	1	1	1	0	0	1	0	0	0	1	0	0	0	0	0	0	0	1	1	1	0	1	1	1	1	1	1	0	1	0	0	1	0	0	0	1	0	0	1	1	0	1	1	1	1	1	0	0	1	1	0	0	0	1	1	1	1	0	1	1	0	1	0	0	0	0	0	1	0	1	1	1	0	1	1	0	0	1	0	1	0	1	1	1	1	1	0	0	0	1	1	0	1	1	1	1	1	1	0	1	0	1	1	0	0	1	1	1	1	0	1	0	0	0	0	0	1	0	1	0	0	0	1	0	0	0	1	1	1	1	1	1	1	0	1	1	1	0	0	0	1	0	1	0	0	1	1	0	0	1	0	1	1	1	1	1	1	1	0	1	1	1	0	1	0	0	1	0	0	1	1	1	0	1	1	1	0	1	1	1	1	1	0	0	0	1	1	0	0	0	0	1	1	0	1	1	0	1	0	0	1	0	1	0	1	1	1	0	1	1	0	0	0	1	1	0	1	0	0	0	1	0	0	1	0	1	0	0	1	0	1	0	0	0	1	1	1	0	0	1	1	1	1	1	0	0	1	0	1	1	0	0	0	0	1	1	0	1	0	0	0	0	0	0	0	1	1	1	0	1	0	1	1	0	1	1	1	0	0	0	1	0	0	1	0	0	1	1	1	1	1	0	1	0	0	0	0	1	1	0	0	0	1	0	1	0	0	0	0	1	0	1	1	1	1	0	1	0	0	0	1	0	0	0	1	0	0	0	0	0	0	0	1	1	1	1	1	1	1	0	0	0	0	0	1	1	1	0	0	0	0	0	1	1	0	0	0	1	1	1	1	0	1	0	0	0	1	0	1	0	0	1	1	0	1	0	0	0	1	1	0	0	1	0	0	0	0	1	0	1	1	0	0	1	0	0	1	1	1	1	1	0	1	0	1	1	0	0	1	1	0	1	0	0	0	0	1	1	1	0	1	0	0	1	0	1	1	1	1	1	0	1	0	0	1	1	0	1	1	0	0	1	1	1	1	0	0	0	0	1	1	1	0	1	1	0	0	0	1	0	0	1	1	1	0	0	0	0	1	0	1	0	1	1	0	0	1	1	1	0	1	0	0	0	0	0	0	1	0	1	0	0	1	1	0	0	1	1	0	1	0	0	0	1	0	1	1	0	0	0	1	1	1	1	1	1	1	0	1	0	0	1	1	0	1	0	0	0	1	0	1	0	0	0	0	0	0	1	1	0	1	0	1	0	1	0	1	1	0	1	0	1	1	0	0	0	1	0	1	1	1	1	1	0	0	0	0	0	0	0	0	0	0	1	0	0	1	0	0	1	1	0	0	0	1	1	0	0	1	0	1	1	0	1	1	0	0	1	1	0	1	0	1	1	1	1	1	0	1	0	1	0	1	1	1	1	0	0	1	0	0	0	1	0	0	1	1	0	1	0	1	1	0	0	0	0	0	1	1	0	1	1	0	0	1	0	1	0	1	1	0	0	1	1	0	0	0	1	0	1	0	0	1	1	1	0	0	0	1	1	0	0	0	0	1	1	0	1	1	1	0	0	0	0	0	1	0	0	1	1	1	1	1	0	0	1	1	1	1	1	0	1	0	0	1	1	1	1	1	1	0	1	1	0	0	0	1	1	1	0	0	0	1	0	1	1	1	1	1	1	0	0	1	1	0	0	0	0	1	0	1	0	1	1	0	1	1	1	0	1	1	0	1	0	0	1	1	1	0	1	0	0	1	1	1	1	0	1	0	0	1	0	0	0	1	0	0	0	1	0	0	1	1	0	1	0	1	0	0	1	0	0	1	1	1	1	0	0	0	1	0	0	1	0	1	1	1	0	1	0
1	24814	1	1	1	1	1	0	0	0	0	1	1	1	0	1	1	1	0	1	1	1	0	0	0	0	1	1	1	0	1	0	0	1	1	0	0	0	0	0	0	1	1	0	0	1	0	1	0	1	1	1	1	0	0	0	0	0	0	0	0	1	0	1	0	0	0	0	0	0	0	0	1	1	1	1	1	1	0	1	1	1	0	1	1	0	1	0	1	1	1	1	0	1	0	1	1	1	0	1	1	0	0	1	0	1	1	1	0	0	0	1	1	0	1	0	1	1	0	0	1	0	0	1	1	1	1	0	1	1	0	0	1	0	1	0	0	0	1	0	1	0	1	1	1	1	1	0	0	0	1	0	0	1	0	1	1	0	0	0	0	1	1	0	1	0	0	1	1	0	1	1	0	1	0	0	1	0	1	1	1	0	1	0	0	0	0	0	1	1	1	0	1	1	1	0	1	1	0	0	1	0	1	1	0	0	1	0	1	1	0	1	0	1	0	1	0	1	1	0	1	1	0	0	0	0	1	1	0	1	1	0	1	0	0	0	1	1	1	0	0	0	1	1	0	0	1	1	0	1	0	1	1	0	1	1	0	0	0	1	0	1	1	0	0	0	1	0	0	1	1	1	0	0	0	0	1	1	1	0	1	1	0	0	0	0	0	1	1	0	1	1	1	1	1	0	0	0	0	1	0	1	0	0	0	0	0	0	0	1	0	1	1	0	1	1	1	1	0	0	0	1	1	1	1	0	1	0	1	1	0	0	1	0	1	1	0	0	0	0	0	1	1	0	0	0	0	0	0	1	1	0	1	0	1	1	1	0	0	1	1	0	1	0	1	1	0	0	0	1	0	0	0	1	0	1	1	0	1	0	1	0	0	1	0	1	0	0	1	0	1	1	0	0	0	0	0	0	1	0	0	1	1	0	0	0	1	1	0	1	1	1	1	0	1	1	1	0	1	0	0	0	0	0	1	1	0	0	0	0	0	1	1	0	1	0	1	0	0	0	1	1	1	0	1	1	0	1	1	0	0	0	0	1	0	0	0	1	0	0	1	1	1	0	0	0	1	0	1	0	0	0	1	1	0	0	1	0	0	0	0	0	1	0	1	1	0	0	0	0	0	0	0	0	1	0	1	0	0	1	0	1	0	1	1	0	1	1	1	0	0	1	1	1	1	1	0	0	0	0	1	0	1	1	0	1	1	0	0	1	1	0	0	1	1	1	1	1	1	0	1	0	0	1	0	0	1	0	1	1	1	0	0	0	0	1	0	0	0	0	0	1	0	1	0	0	0	0	1	0	1	1	0	0	0	1	0	1	1	0	1	1	1	0	0	1	1	0	0	1	1	0	0	0	0	0	1	0	0	1	0	1	0	1	1	1	0	0	1	0	0	0	1	0	0	0	0	0	0	0	1	1	1	0	1	1	1	1	1	1	0	1	0	0	1	0	0	0	1	0	0	1	1	0	1	1	1	1	1	0	0	1	1	0	0	0	1	1	1	1	0	1	1	0	1	0	0	0	0	0	1	0	1	1	1	0	1	1	0	0	1	0	1	0	1	1	1	1	1	0	0	0	1	1	0	1	1	1	1	1	1	0	1	0	1	1	0	0	1	1	1	1	0	1	0	0	0	0	0	1	0	1	0	0	0	1	0	0	0	1	1	1	1	1	1	1	0	1	1	1	0	0	0	1	0	1	0	0	1	1	0	0	1	0	1	1	1	1	1	1	1	0	1	1	1	0	1	0	0	1	0	0	1	1	1	0	1	1	1	0	1	1	1	1	1	0	0	0	1	1	0	0	0	0	1	1	0	1	1	0	1	0	0	1	0	1	0	1	1	1	0	1	1	0	0	0	1	1	0	1	0	0	0	1	0	0	1	0	1	0	0	1	0	1	0	0	0	1	1	1	0	0	1	1	1	1	1	0	0	1	0	1	1	0	0	0	0	1	1	0	1	0	0	0	0	0	0	0	1	1	1	0	1	0	1	1	0	1	1	1	0	0	0	1	0	0	1	0	0	1	1	1	1	1	0	1	0	0	0	0	1	1	0	0	0	1	0	1	0	0	0	0	1	0	1	1	1	1	0	1	0	0	0	1	0	0	0	1	0	0	0	0	0	0	0	1	1	1	1	1	1	1	0	0	0	0	0	1	1	1	0	0	0	0	0	1	1	0	0	0	1	1	1	1	0	1	0	0	0	1	0	1	0	0	1	1	0	1	0	0	0	1	1	0	0	1	0	0	0	0	1	0	1	1	0	0	1	0	0	1	1	1	1	1	0	1	0	1	1	0	0	1	1	0	1	0	0	0	0	1	1	1	0	1	0	0	1	0	1	1	1	1	1	0	1	0	0	1	1	0	1	1	0	0	1	1	1	1	0	0	0	0	1	1	1	0	1	1	0	0	0	1	0	0	1	1	1	0	0	0	0	1	0	1	0	1	1	0	0	1	1	1	0	1	0	0	0	0	0	0	1	0	1	0	0	1	1	0	0	1	1	0	1	0	0	0	1	0	1	1	0	0	0	1	1	1	1	1	1	1	0	1	0	0	1	1	0	1	0	0	0	1	0	1	0	0	0	0	0	0	1	1	0	1	0	1	0	1	0	1	1	0	1	0	1	1	0	0	0	1	0	1	1	1	1	1	0	0	0	0	0	0	0	0	0	0	1	0	0	1	0	0	1	1	0	0	0	1	1	0	0	1	0	1	1	0	1	1	0	0	1	1	0	1	0	1	1	1	1	1	0	1	0	1	0	1	1	1	1	0	0	1	0	0	0	1	0	0	1	1	0	1	0	1	1	0	0	0	0	0	1	1	0	1	1	0	0	1	0	1	0	1	1	0	0	1	1	0	0	0	1	0	1	0	0	1	1	1	0	0	0	1	1	0	0	0	0	1	1	0	1	1	1	0	0	0	0	0	1	0	0	1	1	1	1	1	0	0	1	1	1	1	1	0	1	0	0	1	1	1	1	1	1	0	1	1	0	0	0	1	1	1	0	0	0	1	0	1	1	1	1	1	1	0	0	1	1	0	0	0	0	1	0	1	0	1	1	0	1	1	1	0	1	1	0	1	0	0	1	1	1	0	1	0	0	1	1	1	1	0	1	0	0	1	0	0	0	1	0	0	0	1	0	0	1	1	0	1	0	1	0	0	1	0	0	1	1	1	1	0	0	0	1	0	0	1	0	1	1	1	0	1	0
1	24826	1	1	1	1	1	0	0	0	0	1	1	1	0	1	1	1	0	1	1	1	0	0	0	0	1	1	1	0	1	0	0	1	1	0	0	0	0	0	0	1	1	0	0	1	0	1	0	1	1	1	1	0	0	0	0	0	0	0	0	1	0	1	0	0	0	0	0	0	0	0	1	1	1	1	1	1	0	1	1	1	0	1	1	0	1	0	1	1	1	1	0	1	0	1	1	1	0	1	1	0	0	1	0	1	1	1	0	0	0	1	1	0	1	0	1	1	0	0	1	0	0	1	1	1	1	0	1	1	0	0	1	0	1	0	0	0	1	0	1	0	1	1	1	1	1	0	0	0	1	0	0	1	0	1	1	0	0	0	0	1	1	0	1	0	0	1	1	0	1	1	0	1	0	0	1	0	1	1	1	0	1	0	0	0	0	0	1	1	1	0	1	1	1	0	1	1	0	0	1	0	1	1	0	0	1	0	1	1	0	1	0	1	0	1	0	1	1	0	1	1	0	0	0	0	1	1	0	1	1	0	1	0	0	0	1	1	1	0	0	0	1	1	0	0	1	1	0	1	0	1	1	0	1	1	0	0	0	1	0	1	1	0	0	0	1	0	0	1	1	1	0	0	0	0	1	1	1	0	1	1	0	0	0	0	0	1	1	0	1	1	1	1	1	0	0	0	0	1	0	1	0	0	0	0	0	0	0	1	0	1	1	0	1	1	1	1	0	0	0	1	1	1	1	0	1	0	1	1	0	0	1	0	1	1	0	0	0	0	0	1	1	0	0	0	0	0	0	1	1	0	1	0	1	1	1	0	0	1	1	0	1	0	1	1	0	0	0	1	0	0	0	1	0	1	1	0	1	0	1	0	0	1	0	1	0	0	1	0	1	1	0	0	0	0	0	0	1	0	0	1	1	0	0	0	1	1	0	1	1	1	1	0	1	1	1	0	1	0	0	0	0	0	1	1	0	0	0	0	0	1	1	0	1	0	1	0	0	0	1	1	1	0	1	1	0	1	1	0	0	0	0	1	0	0	0	1	0	0	1	1	1	0	0	0	1	0	1	0	0	0	1	1	0	0	1	0	0	0	0	0	1	0	1	1	0	0	0	0	0	0	0	0	1	0	1	0	0	1	0	1	0	1	1	0	1	1	1	0	0	1	1	1	1	1	0	0	0	0	1	0	1	1	0	1	1	0	0	1	1	0	0	1	1	1	1	1	1	0	1	0	0	1	0	0	1	0	1	1	1	0	0	0	0	1	0	0	0	0	0	1	0	1	0	0	0	0	1	0	1	1	0	0	0	1	0	1	1	0	1	1	1	0	0	1	1	0	0	1	1	0	0	0	0	0	1	0	0	1	0	1	0	1	1	1	0	0	1	0	0	0	1	0	0	0	0	0	0	0	1	1	1	0	1	1	1	1	1	1	0	1	0	0	1	0	0	0	1	0	0	1	1	0	1	1	1	1	1	0	0	1	1	0	0	0	1	1	1	1	0	1	1	0	1	0	0	0	0	0	1	0	1	1	1	0	1	1	0	0	1	0	1	0	1	1	1	1	1	0	0	0	1	1	0	1	1	1	1	1	1	0	1	0	1	1	0	0	1	1	1	1	0	1	0	0	0	0	0	1	0	1	0	0	0	1	0	0	0	1	1	1	1	1	1	1	0	1	1	1	0	0	0	1	0	1	0	0	1	1	0	0	1	0	1	1	1	1	1	1	1	0	1	1	1	0	1	0	0	1	0	0	1	1	1	0	1	1	1	0	1	1	1	1	1	0	0	0	1	1	0	0	0	0	1	1	0	1	1	0	1	0	0	1	0	1	0	1	1	1	0	1	1	0	0	0	1	1	0	1	0	0	0	1	0	0	1	0	1	0	0	1	0	1	0	0	0	1	1	1	0	0	1	1	1	1	1	0	0	1	0	1	1	0	0	0	0	1	1	0	1	0	0	0	0	0	0	0	1	1	1	0	1	0	1	1	0	1	1	1	0	0	0	1	0	0	1	0	0	1	1	1	1	1	0	1	0	0	0	0	1	1	0	0	0	1	0	1	0	0	0	0	1	0	1	1	1	1	0	1	0	0	0	1	0	0	0	1	0	0	0	0	0	0	0	1	1	1	1	1	1	1	0	0	0	0	0	1	1	1	0	0	0	0	0	1	1	0	0	0	1	1	1	1	0	1	0	0	0	1	0	1	0	0	1	1	0	1	0	0	0	1	1	0	0	1	0	0	0	0	1	0	1	1	0	0	1	0	0	1	1	1	1	1	0	1	0	1	1	0	0	1	1	0	1	0	0	0	0	1	1	1	0	1	0	0	1	0	1	1	1	1	1	0	1	0	0	1	1	0	1	1	0	0	1	1	1	1	0	0	0	0	1	1	1	0	1	1	0	0	0	1	0	0	1	1	1	0	0	0	0	1	0	1	0	1	1	0	0	1	1	1	0	1	0	0	0	0	0	0	1	0	1	0	0	1	1	0	0	1	1	0	1	0	0	0	1	0	1	1	0	0	0	1	1	1	1	1	1	1	0	1	0	0	1	1	0	1	0	0	0	1	0	1	0	0	0	0	0	0	1	1	0	1	0	1	0	1	0	1	1	0	1	0	1	1	0	0	0	1	0	1	1	1	1	1	0	0	0	0	0	0	0	0	0	0	1	0	0	1	0	0	1	1	0	0	0	1	1	0	0	1	0	1	1	0	1	1	0	0	1	1	0	1	0	1	1	1	1	1	0	1	0	1	0	1	1	1	1	0	0	1	0	0	0	1	0	0	1	1	0	1	0	1	1	0	0	0	0	0	1	1	0	1	1	0	0	1	0	1	0	1	1	0	0	1	1	0	0	0	1	0	1	0	0	1	1	1	0	0	0	1	1	0	0	0	0	1	1	0	1	1	1	0	0	0	0	0	1	0	0	1	1	1	1	1	0	0	1	1	1	1	1	0	1	0	0	1	1	1	1	1	1	0	1	1	0	0	0	1	1	1	0	0	0	1	0	1	1	1	1	1	1	0	0	1	1	0	0	0	0	1	0	1	0	1	1	0	1	1	1	0	1	1	0	1	0	0	1	1	1	0	1	0	0	1	1	1	1	0	1	0	0	1	0	0	0	1	0	0	0	1	0	0	1	1	0	1	0	1	0	0	1	0	0	1	1	1	1	0	0	0	1	0	0	1	0	1	1	1	0	1	0
1	25340	1	1	1	1	1	0	0	0	0	1	1	1	0	1	1	1	0	1	1	1	0	0	0	0	1	1	1	0	1	0	0	1	1	0	0	0	0	0	0	1	1	0	0	1	0	1	0	1	1	1	1	0	0	0	0	0	0	0	0	1	0	1	0	0	0	0	0	0	0	0	1	1	1	1	1	1	0	1	1	1	0	1	1	0	1	0	1	1	1	1	0	1	0	1	1	1	0	1	1	0	0	1	0	1	1	1	0	0	0	1	1	0	1	0	1	1	0	0	1	0	0	1	1	1	1	0	1	1	0	0	1	0	1	0	0	0	1	0	1	0	1	1	1	1	1	0	0	0	1	0	0	1	0	1	1	0	0	0	0	1	1	0	1	0	0	1	1	0	1	1	0	1	0	0	1	0	1	1	1	0	1	0	0	0	0	0	1	1	1	0	1	1	1	0	1	1	0	0	1	0	1	1	0	0	1	0	1	1	0	1	0	1	0	1	0	1	1	0	1	1	0	0	0	0	1	1	0	1	1	0	1	0	0	0	1	1	1	0	0	0	1	1	0	0	1	1	0	1	0	1	1	0	1	1	0	0	0	1	0	1	1	0	0	0	1	0	0	1	1	1	0	0	0	0	1	1	1	0	1	1	0	0	0	0	0	1	1	0	1	1	1	1	1	0	0	0	0	1	0	1	0	0	0	0	0	0	0	1	0	1	1	0	1	1	1	1	0	0	0	1	1	1	1	0	1	0	1	1	0	0	1	0	1	1	0	0	0	0	0	1	1	0	0	0	0	0	0	1	1	0	1	0	1	1	1	0	0	1	1	0	1	0	1	1	0	0	0	1	0	0	0	1	0	1	1	0	1	0	1	0	0	1	0	1	0	0	1	0	1	1	0	0	0	0	0	0	1	0	0	1	1	0	0	0	1	1	0	1	1	1	1	0	1	1	1	0	1	0	0	0	0	0	1	1	0	0	0	0	0	1	1	0	1	0	1	0	0	0	1	1	1	0	1	1	0	1	1	0	0	0	0	1	0	0	0	1	0	0	1	1	1	0	0	0	1	0	1	0	0	0	1	1	0	0	1	0	0	0	0	0	1	0	1	1	0	0	0	0	0	0	0	0	1	0	1	0	0	1	0	1	0	1	1	0	1	1	1	0	0	1	1	1	1	1	0	0	0	0	1	0	1	1	0	1	1	0	0	1	1	0	0	1	1	1	1	1	1	0	1	0	0	1	0	0	1	0	1	1	1	0	0	0	0	1	0	0	0	0	0	1	0	1	0	0	0	0	1	0	1	1	0	0	0	1	0	1	1	0	1	1	1	0	0	1	1	0	0	1	1	0	0	0	0	0	1	0	0	1	0	1	0	1	1	1	0	0	1	0	0	0	1	0	0	0	0	0	0	0	1	1	1	0	1	1	1	1	1	1	0	1	0	0	1	0	0	0	1	0	0	1	1	0	1	1	1	1	1	0	0	1	1	0	0	0	1	1	1	1	0	1	1	0	1	0	0	0	0	0	1	0	1	1	1	0	1	1	0	0	1	0	1	0	1	1	1	1	1	0	0	0	1	1	0	1	1	1	1	1	1	0	1	0	1	1	0	0	1	1	1	1	0	1	0	0	0	0	0	1	0	1	0	0	0	1	0	0	0	1	1	1	1	1	1	1	0	1	1	1	0	0	0	1	0	1	0	0	1	1	0	0	1	0	1	1	1	1	1	1	1	0	1	1	1	0	1	0	0	1	0	0	1	1	1	0	1	1	1	0	1	1	1	1	1	0	0	0	1	1	0	0	0	0	1	1	0	1	1	0	1	0	0	1	0	1	0	1	1	1	0	1	1	0	0	0	1	1	0	1	0	0	0	1	0	0	1	0	1	0	0	1	0	1	0	0	0	1	1	1	0	0	1	1	1	1	1	0	0	1	0	1	1	0	0	0	0	1	1	0	1	0	0	0	0	0	0	0	1	1	1	0	1	0	1	1	0	1	1	1	0	0	0	1	0	0	1	0	0	1	1	1	1	1	0	1	0	0	0	0	1	1	0	0	0	1	0	1	0	0	0	0	1	0	1	1	1	1	0	1	0	0	0	1	0	0	0	1	0	0	0	0	0	0	0	1	1	1	1	1	1	1	0	0	0	0	0	1	1	1	0	0	0	0	0	1	1	0	0	0	1	1	1	1	0	1	0	0	0	1	0	1	0	0	1	1	0	1	0	0	0	1	1	0	0	1	0	0	0	0	1	0	1	1	0	0	1	0	0	1	1	1	1	1	0	1	0	1	1	0	0	1	1	0	1	0	0	0	0	1	1	1	0	1	0	0	1	0	1	1	1	1	1	0	1	0	0	1	1	0	1	1	0	0	1	1	1	1	0	0	0	0	1	1	1	0	1	1	0	0	0	1	0	0	1	1	1	0	0	0	0	1	0	1	0	1	1	0	0	1	1	1	0	1	0	0	0	0	0	0	1	0	1	0	0	1	1	0	0	1	1	0	1	0	0	0	1	0	1	1	0	0	0	1	1	1	1	1	1	1	0	1	0	0	1	1	0	1	0	0	0	1	0	1	0	0	0	0	0	0	1	1	0	1	0	1	0	1	0	1	1	0	1	0	1	1	0	0	0	1	0	1	1	1	1	1	0	0	0	0	0	0	0	0	0	0	1	0	0	1	0	0	1	1	0	0	0	1	1	0	0	1	0	1	1	0	1	1	0	0	1	1	0	1	0	1	1	1	1	1	0	1	0	1	0	1	1	1	1	0	0	1	0	0	0	1	0	0	1	1	0	1	0	1	1	0	0	0	0	0	1	1	0	1	1	0	0	1	0	1	0	1	1	0	0	1	1	0	0	0	1	0	1	0	0	1	1	1	0	0	0	1	1	0	0	0	0	1	1	0	1	1	1	0	0	0	0	0	1	0	0	1	1	1	1	1	0	0	1	1	1	1	1	0	1	0	0	1	1	1	1	1	1	0	1	1	0	0	0	1	1	1	0	0	0	1	0	1	1	1	1	1	1	0	0	1	1	0	0	0	0	1	0	1	0	1	1	0	1	1	1	0	1	1	0	1	0	0	1	1	1	0	1	0	0	1	1	1	1	0	1	0	0	1	0	0	0	1	0	0	0	1	0	0	1	1	0	1	0	1	0	0	1	0	0	1	1	1	1	0	0	0	1	0	0	1	0	1	1	1	0	1	0
1	25623	1	1	1	1	1	0	0	0	0	1	1	1	0	1	1	1	0	1	1	1	0	0	0	0	1	1	1	0	1	0	0	1	1	0	0	0	0	0	0	1	1	0	0	1	0	1	0	1	1	1	1	0	0	0	0	0	0	0	0	1	0	1	0	0	0	0	0	0	0	0	1	1	1	1	1	1	0	1	1	1	0	1	1	0	1	0	1	1	1	1	0	1	0	1	1	1	0	1	1	0	0	1	0	1	1	1	0	0	0	1	1	0	1	0	1	1	0	0	1	0	0	1	1	1	1	0	1	1	0	0	1	0	1	0	0	0	1	0	1	0	1	1	1	1	1	0	0	0	1	0	0	1	0	1	1	0	0	0	0	1	1	0	1	0	0	1	1	0	1	1	0	1	0	0	1	0	1	1	1	0	1	0	0	0	0	0	1	1	1	0	1	1	1	0	1	1	0	0	1	0	1	1	0	0	1	0	1	1	0	1	0	1	0	1	0	1	1	0	1	1	0	0	0	0	1	1	0	1	1	0	1	0	0	0	1	1	1	0	0	0	1	1	0	0	1	1	0	1	0	1	1	0	1	1	0	0	0	1	0	1	1	0	0	0	1	0	0	1	1	1	0	0	0	0	1	1	1	0	1	1	0	0	0	0	0	1	1	0	1	1	1	1	1	0	0	0	0	1	0	1	0	0	0	0	0	0	0	1	0	1	1	0	1	1	1	1	0	0	0	1	1	1	1	0	1	0	1	1	0	0	1	0	1	1	0	0	0	0	0	1	1	0	0	0	0	0	0	1	1	0	1	0	1	1	1	0	0	1	1	0	1	0	1	1	0	0	0	1	0	0	0	1	0	1	1	0	1	0	1	0	0	1	0	1	0	0	1	0	1	1	0	0	0	0	0	0	1	0	0	1	1	0	0	0	1	1	0	1	1	1	1	0	1	1	1	0	1	0	0	0	0	0	1	1	0	0	0	0	0	1	1	0	1	0	1	0	0	0	1	1	1	0	1	1	0	1	1	0	0	0	0	1	0	0	0	1	0	0	1	1	1	0	0	0	1	0	1	0	0	0	1	1	0	0	1	0	0	0	0	0	1	0	1	1	0	0	0	0	0	0	0	0	1	0	1	0	0	1	0	1	0	1	1	0	1	1	1	0	0	1	1	1	1	1	0	0	0	0	1	0	1	1	0	1	1	0	0	1	1	0	0	1	1	1	1	1	1	0	1	0	0	1	0	0	1	0	1	1	1	0	0	0	0	1	0	0	0	0	0	1	0	1	0	0	0	0	1	0	1	1	0	0	0	1	0	1	1	0	1	1	1	0	0	1	1	0	0	1	1	0	0	0	0	0	1	0	0	1	0	1	0	1	1	1	0	0	1	0	0	0	1	0	0	0	0	0	0	0	1	1	1	0	1	1	1	1	1	1	0	1	0	0	1	0	0	0	1	0	0	1	1	0	1	1	1	1	1	0	0	1	1	0	0	0	1	1	1	1	0	1	1	0	1	0	0	0	0	0	1	0	1	1	1	0	1	1	0	0	1	0	1	0	1	1	1	1	1	0	0	0	1	1	0	1	1	1	1	1	1	0	1	0	1	1	0	0	1	1	1	1	0	1	0	0	0	0	0	1	0	1	0	0	0	1	0	0	0	1	1	1	1	1	1	1	0	1	1	1	0	0	0	1	0	1	0	0	1	1	0	0	1	0	1	1	1	1	1	1	1	0	1	1	1	0	1	0	0	1	0	0	1	1	1	0	1	1	1	0	1	1	1	1	1	0	0	0	1	1	0	0	0	0	1	1	0	1	1	0	1	0	0	1	0	1	0	1	1	1	0	1	1	0	0	0	1	1	0	1	0	0	0	1	0	0	1	0	1	0	0	1	0	1	0	0	0	1	1	1	0	0	1	1	1	1	1	0	0	1	0	1	1	0	0	0	0	1	1	0	1	0	0	0	0	0	0	0	1	1	1	0	1	0	1	1	0	1	1	1	0	0	0	1	0	0	1	0	0	1	1	1	1	1	0	1	0	0	0	0	1	1	0	0	0	1	0	1	0	0	0	0	1	0	1	1	1	1	0	1	0	0	0	1	0	0	0	1	0	0	0	0	0	0	0	1	1	1	1	1	1	1	0	0	0	0	0	1	1	1	0	0	0	0	0	1	1	0	0	0	1	1	1	1	0	1	0	0	0	1	0	1	0	0	1	1	0	1	0	0	0	1	1	0	0	1	0	0	0	0	1	0	1	1	0	0	1	0	0	1	1	1	1	1	0	1	0	1	1	0	0	1	1	0	1	0	0	0	0	1	1	1	0	1	0	0	1	0	1	1	1	1	1	0	1	0	0	1	1	0	1	1	0	0	1	1	1	1	0	0	0	0	1	1	1	0	1	1	0	0	0	1	0	0	1	1	1	0	0	0	0	1	0	1	0	1	1	0	0	1	1	1	0	1	0	0	0	0	0	0	1	0	1	0	0	1	1	0	0	1	1	0	1	0	0	0	1	0	1	1	0	0	0	1	1	1	1	1	1	1	0	1	0	0	1	1	0	1	0	0	0	1	0	1	0	0	0	0	0	0	1	1	0	1	0	1	0	1	0	1	1	0	1	0	1	1	0	0	0	1	0	1	1	1	1	1	0	0	0	0	0	0	0	0	0	0	1	0	0	1	0	0	1	1	0	0	0	1	1	0	0	1	0	1	1	0	1	1	0	0	1	1	0	1	0	1	1	1	1	1	0	1	0	1	0	1	1	1	1	0	0	1	0	0	0	1	0	0	1	1	0	1	0	1	1	0	0	0	0	0	1	1	0	1	1	0	0	1	0	1	0	1	1	0	0	1	1	0	0	0	1	0	1	0	0	1	1	1	0	0	0	1	1	0	0	0	0	1	1	0	1	1	1	0	0	0	0	0	1	0	0	1	1	1	1	1	0	0	1	1	1	1	1	0	1	0	0	1	1	1	1	1	1	0	1	1	0	0	0	1	1	1	0	0	0	1	0	1	1	1	1	1	1	0	0	1	1	0	0	0	0	1	0	1	0	1	1	0	1	1	1	0	1	1	0	1	0	0	1	1	1	0	1	0	0	1	1	1	1	0	1	0	0	1	0	0	0	1	0	0	0	1	0	0	1	1	0	1	0	1	0	0	1	0	0	1	1	1	1	0	0	0	1	0	0	1	0	1	1	1	0	1	0
1	27210	1	1	1	1	1	0	0	0	0	1	1	1	0	1	1	1	0	1	1	1	0	0	0	0	1	1	1	0	1	0	0	1	1	0	0	0	0	0	0	1	1	0	0	1	0	1	0	1	1	1	1	0	0	0	0	0	0	0	0	1	0	1	0	0	0	0	0	0	0	0	1	1	1	1	1	1	0	1	1	1	0	1	1	0	1	0	1	1	1	1	0	1	0	1	1	1	0	1	1	0	0	1	0	1	1	1	0	0	0	1	1	0	1	0	1	1	0	0	1	0	0	1	1	1	1	0	1	1	0	0	1	0	1	0	0	0	1	0	1	0	1	1	1	1	1	0	0	0	1	0	0	1	0	1	1	0	0	0	0	1	1	0	1	0	0	1	1	0	1	1	0	1	0	0	1	0	1	1	1	0	1	0	0	0	0	0	1	1	1	0	1	1	1	0	1	1	0	0	1	0	1	1	0	0	1	0	1	1	0	1	0	1	0	1	0	1	1	0	1	1	0	0	0	0	1	1	0	1	1	0	1	0	0	0	1	1	1	0	0	0	1	1	0	0	1	1	0	1	0	1	1	0	1	1	0	0	0	1	1	1	1	0	0	0	1	0	0	1	1	1	0	0	0	0	1	1	1	0	1	1	0	0	0	0	0	1	1	0	1	1	1	1	1	0	0	0	0	1	0	1	0	0	0	0	0	0	0	1	0	1	1	0	1	1	1	1	0	0	0	1	1	1	1	0	1	0	1	1	0	0	1	0	1	1	0	0	0	0	0	1	1	0	0	0	0	0	0	1	1	0	1	0	1	1	1	0	0	1	1	0	1	0	1	1	0	0	0	1	0	0	0	1	0	1	1	0	1	0	1	0	0	1	0	1	0	0	1	0	1	1	0	0	0	0	0	0	1	0	0	1	1	0	0	0	1	1	0	1	1	1	1	0	1	1	1	0	1	0	0	0	0	0	1	1	0	0	0	0	0	1	1	0	1	0	1	0	0	0	1	1	1	0	1	1	0	1	1	0	0	0	0	1	0	0	0	1	0	0	1	1	1	0	0	0	1	0	1	0	0	0	1	1	0	0	1	0	0	0	0	0	1	0	1	1	0	0	0	0	0	0	0	0	1	0	1	0	0	1	0	1	0	1	1	0	1	1	1	0	0	1	1	1	1	1	0	0	0	0	1	0	1	1	0	1	1	0	0	1	1	0	0	1	1	1	1	1	1	0	1	0	0	1	0	0	1	0	1	1	1	0	0	0	0	1	0	0	0	0	0	1	0	1	0	0	0	0	1	0	1	1	0	0	0	1	0	1	1	0	1	1	1	0	0	1	1	0	0	1	1	0	0	0	0	0	1	0	0	1	0	1	0	1	1	1	0	0	1	0	0	0	1	0	0	0	0	0	0	0	1	1	1	0	1	1	1	1	1	1	0	1	0	0	1	0	0	0	1	0	0	1	1	0	1	1	1	1	1	0	0	1	1	0	0	0	1	1	1	1	0	1	1	0	1	0	0	0	0	0	1	0	1	1	1	0	1	1	0	0	1	0	1	0	1	1	1	1	1	0	0	0	1	1	0	1	1	1	1	1	1	0	1	0	1	1	0	0	1	1	1	1	0	1	0	0	0	0	0	1	0	1	0	0	0	1	0	0	0	1	1	1	1	1	1	1	0	1	1	1	0	0	0	1	0	1	0	0	1	1	0	0	1	0	1	1	1	1	1	1	1	0	1	1	1	0	1	0	0	1	0	0	1	1	1	0	1	1	1	0	1	1	1	1	1	0	0	0	1	1	0	0	0	0	1	1	0	1	1	0	1	0	0	1	0	1	0	1	1	1	0	1	1	0	0	0	1	1	0	1	0	0	0	1	0	0	1	0	1	0	0	1	0	1	0	0	0	1	1	1	0	0	1	1	1	1	1	0	0	1	0	1	1	0	0	0	0	1	1	0	1	0	0	0	0	0	0	0	1	1	1	0	1	0	1	1	0	1	1	1	0	0	0	1	0	0	1	0	0	1	1	1	1	1	0	1	0	0	0	0	1	1	0	0	0	1	0	1	0	0	0	0	1	0	1	1	1	1	0	1	0	0	0	1	0	0	0	1	0	0	0	0	0	0	0	1	1	1	1	1	1	1	0	0	0	0	0	1	1	1	0	0	0	0	0	1	1	0	0	0	1	1	1	1	0	1	0	0	0	1	0	1	0	0	1	1	0	1	0	0	0	1	1	0	0	1	0	0	0	0	1	0	1	1	0	0	1	0	0	1	1	1	1	1	0	1	0	1	1	0	0	1	1	0	1	0	0	0	0	1	1	1	0	1	0	0	1	0	1	1	1	1	1	0	1	0	0	1	1	0	1	1	0	0	1	1	1	1	0	0	0	0	1	1	1	0	1	1	0	0	0	1	0	0	1	1	1	0	0	0	0	1	0	1	0	1	1	0	0	1	1	1	0	1	0	0	0	0	0	0	1	0	1	0	0	1	1	0	0	1	1	0	1	0	0	0	1	0	1	1	0	0	0	1	1	1	1	1	1	1	0	1	0	0	1	1	0	1	0	0	0	1	0	1	0	0	0	0	0	0	1	1	0	1	0	1	0	1	0	1	1	0	1	0	1	1	0	0	0	1	0	1	1	1	1	1	0	0	0	0	0	0	0	0	0	0	1	0	0	1	0	0	1	1	0	0	0	1	1	0	0	1	0	1	1	0	1	1	0	0	1	1	0	1	0	1	1	1	1	1	0	1	0	1	0	1	1	1	1	0	0	1	0	0	0	1	0	0	1	1	0	1	0	1	1	0	0	0	0	0	1	1	0	1	1	0	0	1	0	1	0	1	1	0	0	1	1	0	0	0	1	0	1	0	0	1	1	1	0	0	0	1	1	0	0	0	0	1	1	0	1	1	1	0	0	0	0	0	1	0	0	1	1	1	1	1	0	0	1	1	1	1	1	0	1	0	0	1	1	1	1	1	1	0	1	1	0	0	0	1	1	1	0	0	0	1	0	1	1	1	1	1	1	0	0	1	1	0	0	0	0	1	0	1	0	1	1	0	1	1	1	0	1	1	0	1	0	0	1	1	1	0	1	0	0	1	1	1	1	0	1	0	0	1	0	0	0	1	0	0	0	1	0	0	1	1	0	1	0	1	0	0	1	0	0	1	1	1	1	0	0	0	1	0	0	1	0	1	1	1	0	1	0
1	27290	1	1	1	1	1	0	0	0	0	1	1	1	0	1	1	1	0	1	1	1	0	0	0	0	1	1	1	0	1	0	0	1	1	0	0	0	0	0	0	1	1	0	0	1	0	1	0	1	1	1	1	0	0	0	0	0	0	0	0	1	0	1	0	0	0	0	0	0	0	0	1	1	1	1	1	1	0	1	1	1	0	1	1	0	1	0	1	1	1	1	0	1	0	1	1	1	0	1	1	0	0	1	0	1	1	1	0	0	0	1	1	0	1	0	1	1	0	0	1	0	0	1	1	1	1	0	1	1	0	0	1	0	1	0	0	0	1	0	1	0	1	1	1	1	1	0	0	0	1	0	0	1	0	1	1	0	0	0	0	1	1	0	1	0	0	1	1	0	1	1	0	1	0	0	1	0	1	1	1	0	1	0	0	0	0	0	1	1	1	0	1	1	1	0	1	1	0	0	1	0	1	1	0	0	1	0	1	1	0	1	0	1	0	1	0	1	1	0	1	1	0	0	0	0	1	1	0	1	1	0	1	0	0	0	1	1	1	0	0	0	1	1	0	0	1	1	0	1	0	1	1	0	1	1	0	0	0	1	1	1	1	0	0	0	1	0	0	1	1	1	0	0	0	0	1	1	1	0	1	1	0	0	0	0	0	1	1	0	1	1	1	1	1	0	0	0	0	1	0	1	0	0	0	0	0	0	0	1	0	1	1	0	1	1	1	1	0	0	0	1	1	1	1	0	1	0	1	1	0	0	1	0	1	1	0	0	0	0	0	1	1	0	0	0	0	0	0	1	1	0	1	0	1	1	1	0	0	1	1	0	1	0	1	1	0	0	0	1	0	0	0	1	0	1	1	0	1	0	1	0	0	1	0	1	0	0	1	0	1	1	0	0	0	0	0	0	1	0	0	1	1	0	0	0	1	1	0	1	1	1	1	0	1	1	1	0	1	0	0	0	0	0	1	1	0	0	0	0	0	1	1	0	1	0	1	0	0	0	1	1	1	0	1	1	0	1	1	0	0	0	0	1	0	0	0	1	0	0	1	1	1	0	0	0	1	0	1	0	0	0	1	1	0	0	1	0	0	0	0	0	1	0	1	1	0	0	0	0	0	0	0	0	1	0	1	0	0	1	0	1	0	1	1	0	1	1	1	0	0	1	1	1	1	1	0	0	0	0	1	0	1	1	0	1	1	0	0	1	1	0	0	1	1	1	1	1	1	0	1	0	0	1	0	0	1	0	1	1	1	0	0	0	0	1	0	0	0	0	0	1	0	1	0	0	0	0	1	0	1	1	0	0	0	1	0	1	1	0	1	1	1	0	0	1	1	0	0	1	1	0	0	0	0	0	1	0	0	1	0	1	0	1	1	1	0	0	1	0	0	0	1	0	0	0	0	0	0	0	1	1	1	0	1	1	1	1	1	1	0	1	0	0	1	0	0	0	1	0	0	1	1	0	1	1	1	1	1	0	0	1	1	0	0	0	1	1	1	1	0	1	1	0	1	0	0	0	0	0	1	0	1	1	1	0	1	1	0	0	1	0	1	0	1	1	1	1	1	0	0	0	1	1	0	1	1	1	1	1	1	0	1	0	1	1	0	0	1	1	1	1	0	1	0	0	0	0	0	1	0	1	0	0	0	1	0	0	0	1	1	1	1	1	1	1	0	1	1	1	0	0	0	1	0	1	0	0	1	1	0	0	1	0	1	1	1	1	1	1	1	0	1	1	1	0	1	0	0	1	0	0	1	1	1	0	1	1	1	0	1	1	1	1	1	0	0	0	1	1	0	0	0	0	1	1	0	1	1	0	1	0	0	1	0	1	0	1	1	1	0	1	1	0	0	0	1	1	0	1	0	0	0	1	0	0	1	0	1	0	0	1	0	1	0	0	0	1	1	1	0	0	1	1	1	1	1	0	0	1	0	1	1	0	0	0	0	1	1	0	1	0	0	0	0	0	0	0	1	1	1	0	1	0	1	1	0	1	1	1	0	0	0	1	0	0	1	0	0	1	1	1	1	1	0	1	0	0	0	0	1	1	0	0	0	1	0	1	0	0	0	0	1	0	1	1	1	1	0	1	0	0	0	1	0	0	0	1	0	0	0	0	0	0	0	1	1	1	1	1	1	1	0	0	0	0	0	1	1	1	0	0	0	0	0	1	1	0	0	0	1	1	1	1	0	1	0	0	0	1	0	1	0	0	1	1	0	1	0	0	0	1	1	0	0	1	0	0	0	0	1	0	1	1	0	0	1	0	0	1	1	1	1	1	0	1	0	1	1	0	0	1	1	0	1	0	0	0	0	1	1	1	0	1	0	0	1	0	1	1	1	1	1	0	1	0	0	1	1	0	1	1	0	0	1	1	1	1	0	0	0	0	1	1	1	0	1	1	0	0	0	1	0	0	1	1	1	0	0	0	0	1	0	1	0	1	1	0	0	1	1	1	0	1	0	0	0	0	0	0	1	0	1	0	0	1	1	0	0	1	1	0	1	0	0	0	1	0	1	1	0	0	0	1	1	1	1	1	1	1	0	1	0	0	1	1	0	1	0	0	0	1	0	1	0	0	0	0	0	0	1	1	0	1	0	1	0	1	0	1	1	0	1	0	1	1	0	0	0	1	0	1	1	1	1	1	0	0	0	0	0	0	0	0	0	0	1	0	0	1	0	0	1	1	0	0	0	1	1	0	0	1	0	1	1	0	1	1	0	0	1	1	0	1	0	1	1	1	1	1	0	1	0	1	0	1	1	1	1	0	0	1	0	0	0	1	0	0	1	1	0	1	0	1	1	0	0	0	0	0	1	1	0	1	1	0	0	1	0	1	0	1	1	0	0	1	1	0	0	0	1	0	1	0	0	1	1	1	0	0	0	1	1	0	0	0	0	1	1	0	1	1	1	0	0	0	0	0	1	0	0	1	1	1	1	1	0	0	1	1	1	1	1	0	1	0	0	1	1	1	1	1	1	0	1	1	0	0	0	1	1	1	0	0	0	1	0	1	1	1	1	1	1	0	0	1	1	0	0	0	0	1	0	1	0	1	1	0	1	1	1	0	1	1	0	1	0	0	1	1	1	0	1	0	0	1	1	1	1	0	1	0	0	1	0	0	0	1	0	0	0	1	0	0	1	1	0	1	0	1	0	0	1	0	0	1	1	1	1	0	0	0	1	0	0	1	0	1	1	1	1	1	0
1	27356	1	1	1	1	1	0	0	0	0	1	1	1	0	1	1	1	0	1	1	1	0	0	0	0	1	1	1	0	1	0	0	1	1	0	0	0	0	0	0	1	1	0	0	1	0	1	0	1	1	1	1	0	0	0	0	0	0	0	0	1	0	1	0	0	0	0	0	0	0	0	1	1	1	1	1	1	0	1	1	1	0	1	1	0	1	0	1	1	1	1	0	1	0	1	1	1	0	1	1	0	0	1	0	1	1	1	0	0	0	1	1	0	1	0	1	1	0	0	1	0	0	1	1	1	1	0	1	1	0	0	1	0	1	0	0	0	1	0	1	0	1	1	1	1	1	0	0	0	1	0	0	1	0	1	1	0	0	0	0	1	1	0	1	0	0	1	1	0	1	1	0	1	0	0	1	0	1	1	1	0	1	0	0	0	0	0	1	1	1	0	1	1	1	0	1	1	0	0	1	0	1	1	0	0	1	0	1	1	0	1	0	1	0	1	0	1	1	0	1	1	0	0	0	0	1	1	0	1	1	0	1	0	0	0	1	1	1	0	0	0	1	1	0	0	1	1	0	1	0	1	1	0	1	1	0	0	0	1	1	1	1	0	0	0	1	0	0	1	1	1	0	0	0	0	1	1	1	0	1	1	0	0	0	0	0	1	1	0	1	1	1	1	1	0	0	0	0	1	0	1	0	0	0	0	0	0	0	1	0	1	1	0	1	1	1	1	0	0	0	1	1	1	1	0	1	0	1	1	0	0	1	0	1	1	0	0	0	0	0	1	1	0	0	0	0	0	0	1	1	0	1	0	1	1	1	0	0	1	1	0	1	0	1	1	0	0	0	1	0	0	0	1	0	1	1	0	1	0	1	0	0	1	0	1	0	0	1	0	1	1	0	0	0	0	0	0	1	0	0	1	1	0	0	0	1	1	0	1	1	1	1	0	1	1	1	0	1	0	0	0	0	0	1	1	0	0	0	0	0	1	1	0	1	0	1	0	0	0	1	1	1	0	1	1	0	1	1	0	0	0	0	1	0	0	0	1	0	0	1	1	1	0	0	0	1	0	1	0	0	0	1	1	0	0	1	0	0	0	0	0	1	0	1	1	0	0	0	0	0	0	0	0	1	0	1	0	0	1	0	1	0	1	1	0	1	1	1	0	0	1	1	1	1	1	0	0	0	0	1	0	1	1	0	1	1	0	0	1	1	0	0	1	1	1	1	1	1	0	1	0	0	1	0	0	1	0	1	1	1	0	0	0	0	1	0	0	0	0	0	1	0	1	0	0	0	0	1	0	1	1	0	0	0	1	0	1	1	0	1	1	1	0	0	1	1	0	0	1	1	0	0	0	0	0	1	0	0	1	0	1	0	1	1	1	0	0	1	0	0	0	1	0	0	0	0	0	0	0	1	1	1	0	1	1	1	1	1	1	0	1	0	0	1	0	0	0	1	0	0	1	1	0	1	1	1	1	1	0	0	1	1	0	0	0	1	1	1	1	0	1	1	0	1	0	0	0	0	0	1	0	1	1	1	0	1	1	0	0	1	0	1	0	1	1	1	1	1	0	0	0	1	1	0	1	1	1	1	1	1	0	1	0	1	1	0	0	1	1	1	1	0	1	0	0	0	0	0	1	0	1	0	0	0	1	0	0	0	1	1	1	1	1	1	1	0	1	1	1	0	0	0	1	0	1	0	0	1	1	0	0	1	0	1	1	1	1	1	1	1	0	1	1	1	0	1	0	0	1	0	0	1	1	1	0	1	1	1	0	1	1	1	1	1	0	0	0	1	1	0	0	0	0	1	1	0	1	1	0	1	0	0	1	0	1	0	1	1	1	0	1	1	0	0	0	1	1	0	1	0	0	0	1	0	0	1	0	1	0	0	1	0	1	0	0	0	1	1	1	0	0	1	1	1	1	1	0	0	1	0	1	1	0	0	0	0	1	1	0	1	0	0	0	0	0	0	0	1	1	1	0	1	0	1	1	0	1	1	1	0	0	0	1	0	0	1	0	0	1	1	1	1	1	0	1	0	0	0	0	1	1	0	0	0	1	0	1	0	0	0	0	1	0	1	1	1	1	0	1	0	0	0	1	0	0	0	1	0	0	0	0	0	0	0	1	1	1	1	1	1	1	0	0	0	0	0	1	1	1	0	0	0	0	0	1	1	0	0	0	1	1	1	1	0	1	0	0	0	1	0	1	0	0	1	1	0	1	0	0	0	1	1	0	0	1	0	0	0	0	1	0	1	1	0	0	1	0	0	1	1	1	1	1	0	1	0	1	1	0	0	1	1	0	1	0	0	0	0	1	1	1	0	1	0	0	1	0	1	1	1	1	1	0	1	0	0	1	1	0	1	1	0	0	1	1	1	1	0	0	0	0	1	1	1	0	1	1	0	0	0	1	0	0	1	1	1	0	0	0	0	1	0	1	0	1	1	0	0	1	1	1	0	1	0	0	0	0	0	0	1	0	1	0	0	1	1	0	0	1	1	0	1	0	0	0	1	0	1	1	0	0	0	1	1	1	1	1	1	1	0	1	0	0	1	1	0	1	0	0	0	1	0	1	0	0	0	0	0	0	1	1	0	1	0	1	0	1	0	1	1	0	1	0	1	1	0	0	0	1	0	1	1	1	1	1	0	0	0	0	0	0	0	0	0	0	1	0	0	1	0	0	1	1	0	0	0	1	1	0	0	1	0	1	1	0	1	1	0	0	1	1	0	1	0	1	1	1	1	1	0	1	0	1	0	1	1	1	1	0	0	1	0	0	0	1	0	0	1	1	0	1	0	1	1	0	0	0	0	0	1	1	0	1	1	0	0	1	0	1	0	1	1	0	0	1	1	0	0	0	1	0	1	0	0	1	1	1	0	0	0	1	1	0	0	0	0	1	1	0	1	1	1	0	0	0	0	0	1	0	0	1	1	1	1	1	0	0	1	1	1	1	1	0	1	0	0	1	1	1	1	1	1	0	1	1	0	0	0	1	1	1	0	0	0	1	0	1	1	1	1	1	1	0	0	1	1	0	0	0	0	1	0	1	0	1	1	0	1	1	1	0	1	1	0	1	0	0	1	1	1	0	1	0	0	1	1	1	1	0	1	0	0	1	0	0	0	1	0	0	0	1	0	0	1	1	0	1	0	1	0	0	1	0	0	1	1	1	1	0	0	0	1	0	0	1	0	1	1	1	1	1	0
1	27357	1	1	1	1	1	0	0	0	0	1	1	1	0	1	1	1	0	1	1	1	0	0	0	0	1	1	1	0	1	0	0	1	1	0	0	0	0	0	0	1	1	0	0	1	0	1	0	1	1	1	1	0	0	0	0	0	0	0	0	1	0	1	0	0	0	0	0	0	0	0	1	1	1	1	1	1	0	1	1	1	0	1	1	0	1	0	1	1	1	1	0	1	0	1	1	1	0	1	1	0	0	1	0	1	1	1	0	0	0	1	1	0	1	0	1	1	0	0	1	0	0	1	1	1	1	0	1	1	0	0	1	0	1	0	0	0	1	0	1	0	1	1	1	1	1	0	0	0	1	0	0	1	0	1	1	0	0	0	0	1	1	0	1	0	0	1	1	0	1	1	0	1	0	0	1	0	1	1	1	0	1	0	0	0	0	0	1	1	1	0	1	1	1	0	1	1	0	0	1	0	1	1	0	0	1	0	1	1	0	1	0	1	0	1	0	1	1	0	1	1	0	0	0	0	1	1	0	1	1	0	1	0	0	0	1	1	1	0	0	0	1	1	0	0	1	1	0	1	0	1	1	0	1	1	0	0	0	1	1	1	1	0	0	0	1	0	0	1	1	1	0	0	0	0	1	1	1	0	1	1	0	0	0	0	0	1	1	0	1	1	1	1	1	0	0	0	0	1	0	1	0	0	0	0	0	0	0	1	0	1	1	0	1	1	1	1	0	0	0	1	1	1	1	0	1	0	1	1	0	0	1	0	1	1	0	0	0	0	0	1	1	0	0	0	0	0	0	1	1	0	1	0	1	1	1	0	0	1	1	0	1	0	1	1	0	0	0	1	0	0	0	1	0	1	1	0	1	0	1	0	0	1	0	1	0	0	1	0	1	1	0	0	0	0	0	0	1	0	0	1	1	0	0	0	1	1	0	1	1	1	1	0	1	1	1	0	1	0	0	0	0	0	1	1	0	0	0	0	0	1	1	0	1	0	1	0	0	0	1	1	1	0	1	1	0	1	1	0	0	0	0	1	0	0	0	1	0	0	1	1	1	0	0	0	1	0	1	0	0	0	1	1	0	0	1	0	0	0	0	0	1	0	1	1	0	0	0	0	0	0	0	0	1	0	1	0	0	1	0	1	0	1	1	0	1	1	1	0	0	1	1	1	1	1	0	0	0	0	1	0	1	1	0	1	1	0	0	1	1	0	0	1	1	1	1	1	1	0	1	0	0	1	0	0	1	0	1	1	1	0	0	0	0	1	0	0	0	0	0	1	0	1	0	0	0	0	1	0	1	1	0	0	0	1	0	1	1	0	1	1	1	0	0	1	1	0	0	1	1	0	0	0	0	0	1	0	0	1	0	1	0	1	1	1	0	0	1	0	0	0	1	0	0	0	0	0	0	0	1	1	1	0	1	1	1	1	1	1	0	1	0	0	1	0	0	0	1	0	0	1	1	0	1	1	1	1	1	0	0	1	1	0	0	0	1	1	1	1	0	1	1	0	1	0	0	0	0	0	1	0	1	1	1	0	1	1	0	0	1	0	1	0	1	1	1	1	1	0	0	0	1	1	0	1	1	1	1	1	1	0	1	0	1	1	0	0	1	1	1	1	0	1	0	0	0	0	0	1	0	1	0	0	0	1	0	0	0	1	1	1	1	1	1	1	0	1	1	1	0	0	0	1	0	1	0	0	1	1	0	0	1	0	1	1	1	1	1	1	1	0	1	1	1	0	1	0	0	1	0	0	1	1	1	0	1	1	1	0	1	1	1	1	1	0	0	0	1	1	0	0	0	0	1	1	0	1	1	0	1	0	0	1	0	1	0	1	1	1	0	1	1	0	0	0	1	1	0	1	0	0	0	1	0	0	1	0	1	0	0	1	0	1	0	0	0	1	1	1	0	0	1	1	1	1	1	0	0	1	0	1	1	0	0	0	0	1	1	0	1	0	0	0	0	0	0	0	1	1	1	0	1	0	1	1	0	1	1	1	0	0	0	1	0	0	1	0	0	1	1	1	1	1	0	1	0	0	0	0	1	1	0	0	0	1	0	1	0	0	0	0	1	0	1	1	1	1	0	1	0	0	0	1	0	0	0	1	0	0	0	0	0	0	0	1	1	1	1	1	1	1	0	0	0	0	0	1	1	1	0	0	0	0	0	1	1	0	0	0	1	1	1	1	0	1	0	0	0	1	0	1	0	0	1	1	0	1	0	0	0	1	1	0	0	1	0	0	0	0	1	0	1	1	0	0	1	0	0	1	1	1	1	1	0	1	0	1	1	0	0	1	1	0	1	0	0	0	0	1	1	1	0	1	0	0	1	0	1	1	1	1	1	0	1	0	0	1	1	0	1	1	0	0	1	1	1	1	0	0	0	0	1	1	1	0	1	1	0	0	0	1	0	0	1	1	1	0	0	0	0	1	0	1	0	1	1	0	0	1	1	1	0	1	0	0	0	0	0	0	1	0	1	0	0	1	1	0	0	1	1	0	1	0	0	0	1	0	1	1	0	0	0	1	1	1	1	1	1	1	0	1	0	0	1	1	0	1	0	0	0	1	0	1	0	0	0	0	0	0	1	1	0	1	0	1	0	1	0	1	1	0	1	0	1	1	0	0	0	1	0	1	1	1	1	1	0	0	0	0	0	0	0	0	0	0	1	0	0	1	0	0	1	1	0	0	0	1	1	0	0	1	0	1	1	0	1	1	0	0	1	1	0	1	0	1	1	1	1	1	0	1	0	1	0	1	1	1	1	0	0	1	0	0	0	1	0	0	1	1	0	1	0	1	1	0	0	0	0	0	1	1	0	1	1	0	0	1	0	1	0	1	1	0	0	1	1	0	0	0	1	0	1	0	0	1	1	1	0	0	0	1	1	0	0	0	0	1	1	0	1	1	1	0	0	0	0	0	1	0	0	1	1	1	1	1	0	0	1	1	1	1	1	0	1	0	0	1	1	1	1	1	1	0	1	1	0	0	0	1	1	1	0	0	0	1	0	1	1	1	1	1	1	0	0	1	1	0	0	0	0	1	0	1	0	1	1	0	1	1	1	0	1	1	0	1	0	0	1	1	1	0	1	0	0	1	1	1	1	0	1	0	0	1	0	0	0	1	0	0	0	1	0	0	1	1	0	1	0	1	0	0	1	0	0	1	1	1	1	0	0	0	1	0	0	1	0	1	1	1	1	1	0
1	27948	1	1	1	1	1	0	0	0	0	1	1	1	0	1	1	1	0	1	1	1	0	0	0	0	1	1	1	0	1	0	0	1	1	0	0	0	0	0	0	1	1	0	0	1	0	1	0	1	1	1	1	0	0	0	0	0	0	0	0	1	0	1	0	0	0	0	0	0	0	0	1	1	1	1	1	1	0	1	1	1	0	1	1	0	1	0	1	1	1	1	0	1	0	1	1	1	0	1	1	0	0	1	0	1	1	1	0	0	0	1	1	0	1	0	1	1	0	0	1	0	0	1	1	1	1	0	1	1	0	0	1	0	1	0	0	0	1	0	1	0	1	1	1	1	1	0	0	0	1	0	0	1	0	1	1	0	0	0	0	1	1	0	1	0	0	1	1	0	1	1	0	1	0	0	1	0	1	1	1	0	1	0	0	0	0	0	1	1	1	0	1	1	1	0	1	1	0	0	1	0	1	1	0	0	1	0	1	1	0	1	0	1	0	1	0	1	1	0	1	1	0	0	0	0	1	1	0	1	1	0	1	0	0	0	1	1	1	0	0	0	1	1	1	0	1	1	0	1	0	1	1	0	1	1	0	0	0	1	1	1	1	0	0	0	1	0	0	1	1	1	0	0	0	0	1	1	1	0	1	1	0	0	0	0	0	1	1	0	1	1	1	1	1	0	0	0	0	1	0	1	0	0	0	0	0	0	0	1	0	1	1	0	1	1	1	1	0	0	0	1	1	1	1	0	1	0	1	1	0	0	1	0	1	1	0	0	0	0	0	1	1	0	0	0	0	0	0	1	1	0	1	0	1	1	1	1	0	1	1	0	1	0	1	1	0	0	0	1	0	1	0	1	0	1	1	0	1	0	1	0	0	1	0	1	0	0	1	0	1	1	0	0	0	0	0	0	1	0	0	1	1	0	0	0	1	1	0	1	1	1	1	0	1	1	1	0	1	0	0	0	0	0	1	1	0	0	0	0	0	1	1	0	1	0	1	0	0	0	1	1	1	0	1	1	0	1	1	0	0	0	0	1	0	0	0	1	0	0	1	1	1	0	0	0	1	0	1	0	0	0	1	1	0	0	1	0	0	0	0	0	1	0	1	1	0	0	0	0	0	0	0	0	1	0	1	0	0	1	0	1	0	1	1	0	1	1	1	0	0	1	1	1	1	1	0	0	0	0	1	0	1	1	0	1	1	0	0	1	1	0	0	1	1	1	1	1	1	0	1	0	0	1	0	0	1	0	1	1	1	0	0	0	0	1	0	0	0	0	0	1	0	1	0	0	0	0	1	0	1	1	0	0	0	1	0	1	1	0	1	1	1	0	0	1	1	0	0	1	1	0	0	0	0	0	1	0	0	1	0	1	0	1	1	1	0	0	1	0	0	0	1	0	0	0	0	0	0	0	1	1	1	0	1	1	1	1	1	1	0	1	0	0	1	0	0	0	1	0	0	1	1	0	1	1	1	1	1	0	0	1	1	0	0	0	1	1	1	1	0	1	1	0	1	0	0	0	0	0	1	0	1	1	1	0	1	1	0	0	1	0	1	0	1	1	1	1	1	0	0	0	1	1	0	1	1	1	1	1	1	0	1	0	1	1	0	0	1	1	1	1	0	1	0	0	0	0	0	1	0	1	0	0	0	1	0	0	0	1	1	1	1	1	1	1	0	1	1	1	0	0	0	1	0	1	0	0	1	1	0	0	1	0	1	1	1	1	1	1	1	0	1	1	1	0	1	0	0	1	0	0	1	1	1	0	1	1	1	0	1	1	1	1	1	0	0	0	1	1	0	0	0	0	1	1	0	1	1	0	1	0	0	1	0	1	0	1	1	1	0	1	1	0	0	0	1	1	0	1	0	0	0	1	0	0	1	0	1	0	0	1	0	1	0	0	0	1	1	1	0	0	1	1	1	1	1	0	0	1	0	1	1	0	0	0	0	1	1	0	1	0	0	0	0	0	0	0	1	1	1	0	1	0	1	1	0	1	1	1	0	0	0	1	0	0	1	0	0	1	1	1	1	1	0	1	0	0	0	0	1	1	0	0	0	1	0	1	0	0	0	0	1	0	1	1	1	1	0	1	0	0	0	1	0	0	0	1	0	0	0	0	0	0	0	1	1	1	1	1	1	1	0	0	0	0	0	1	1	1	0	0	0	0	0	1	1	0	0	0	1	1	1	1	0	1	0	0	0	1	0	1	0	0	1	1	0	1	0	0	0	1	1	0	0	1	0	0	0	0	1	0	1	1	0	0	1	0	0	1	1	1	1	1	0	1	0	1	1	0	0	1	1	0	1	0	0	0	0	1	1	1	0	1	0	0	1	0	1	1	1	1	1	0	1	0	0	1	1	0	1	1	0	0	1	1	1	1	0	0	0	0	1	1	1	0	1	1	0	0	0	1	0	0	1	1	1	0	0	0	0	1	0	1	0	1	1	0	0	1	1	1	0	1	0	0	0	0	0	0	1	0	1	0	0	1	1	0	0	1	1	0	1	0	0	0	1	0	1	1	0	0	0	1	1	1	1	1	1	1	0	1	0	0	1	1	0	1	0	0	0	1	0	1	0	0	0	0	0	0	1	1	0	1	0	1	0	1	0	1	1	0	1	0	1	1	0	0	0	1	0	1	1	1	1	1	0	0	0	0	0	0	0	0	0	0	1	0	0	1	0	0	1	1	0	0	0	1	1	0	0	1	0	1	1	0	1	1	0	0	1	1	0	1	0	1	1	1	1	1	0	1	0	1	0	1	1	1	1	0	0	1	0	0	0	1	0	0	1	1	0	1	0	1	1	0	0	0	0	0	1	1	0	1	1	0	0	1	0	1	0	1	1	0	0	1	1	0	0	0	1	0	1	0	0	1	1	1	0	0	0	1	1	0	0	0	0	1	1	0	1	1	1	0	0	0	0	0	1	0	0	1	1	1	1	1	0	0	1	1	1	1	1	0	1	0	0	1	1	1	1	1	1	0	1	1	0	0	0	1	1	1	0	0	0	1	0	1	1	1	1	1	1	0	0	1	1	0	0	0	0	1	0	1	0	1	1	0	1	1	1	0	1	1	0	1	0	0	1	1	1	0	1	0	0	1	1	1	1	0	1	0	0	1	0	0	0	1	0	0	0	1	0	0	1	1	0	1	0	1	0	0	1	0	0	1	1	1	1	0	0	0	1	0	0	1	0	1	1	1	1	1	0
1	27970	1	1	1	1	1	0	0	0	0	1	1	1	0	1	1	1	0	1	1	1	0	0	0	0	1	1	1	0	1	0	0	1	1	0	0	0	0	0	0	1	1	0	0	1	0	1	0	1	1	1	1	0	0	0	0	0	0	0	0	1	0	1	0	0	0	0	0	0	0	0	1	1	1	1	1	1	0	1	1	1	0	1	1	0	1	0	1	1	1	1	0	1	0	1	1	1	0	1	1	0	0	1	0	1	1	1	0	0	0	1	1	0	1	0	1	1	0	0	1	0	0	1	1	1	1	0	1	1	0	0	1	0	1	0	0	0	1	0	1	0	1	1	1	1	1	0	0	0	1	0	0	1	0	1	1	0	0	0	0	1	1	0	1	0	0	1	1	0	1	1	0	1	0	0	1	0	1	1	1	0	1	0	0	0	0	0	1	1	1	0	1	1	1	0	1	1	0	0	1	0	1	1	0	0	1	0	1	1	0	1	0	1	0	1	0	1	1	0	1	1	0	0	0	0	1	1	0	1	1	0	1	0	0	0	1	1	1	0	0	0	1	1	1	0	1	1	0	1	0	1	1	0	1	1	0	0	0	1	1	1	1	0	0	0	1	0	0	1	1	1	0	0	0	0	1	1	1	0	1	1	0	0	0	0	0	1	1	0	1	1	1	1	1	0	0	0	0	1	0	1	0	0	0	0	0	0	0	1	0	1	1	0	1	1	1	1	0	0	0	1	1	1	1	0	1	0	1	1	0	0	1	0	1	1	0	0	0	0	0	1	1	0	0	0	0	0	0	1	1	0	1	0	1	1	1	1	0	1	1	0	1	0	1	1	0	0	0	1	0	1	0	1	0	1	1	0	1	0	1	0	0	1	0	1	0	0	1	0	1	1	0	0	0	0	0	0	1	0	0	1	1	0	0	0	1	1	0	1	1	1	1	0	1	1	1	0	1	0	0	0	0	0	1	1	0	0	0	0	0	1	1	0	1	0	1	0	0	0	1	1	1	0	1	1	0	1	1	0	0	0	0	1	0	0	0	1	0	0	1	1	1	0	0	0	1	0	1	0	0	0	1	1	0	0	1	0	0	0	0	0	1	0	1	1	0	0	0	0	0	0	0	0	1	0	1	0	0	1	0	1	0	1	1	0	1	1	1	0	0	1	1	1	1	1	0	0	0	0	1	0	1	1	0	1	1	0	0	1	1	0	0	1	1	1	1	1	1	0	1	0	0	1	0	0	1	0	1	1	1	0	0	0	0	1	0	0	0	0	0	1	0	1	0	0	0	0	1	0	1	1	0	0	0	1	0	1	1	0	1	1	1	0	0	1	1	0	0	1	1	0	0	0	0	0	1	0	0	1	0	1	0	1	1	1	0	0	1	0	0	0	1	0	0	0	0	0	0	0	1	1	1	0	1	1	1	1	1	1	0	1	0	0	1	0	0	0	1	0	0	1	1	0	1	1	1	1	1	0	0	1	1	0	0	0	1	1	1	1	0	1	1	0	1	0	0	0	0	0	1	0	1	1	1	0	1	1	0	0	1	0	1	0	1	1	1	1	1	0	0	0	1	1	0	1	1	1	1	1	1	0	1	0	1	1	0	0	1	1	1	1	0	1	0	0	0	0	0	1	0	1	0	0	0	1	0	0	0	1	1	1	1	1	1	1	0	1	1	1	0	0	0	1	0	1	0	0	1	1	0	0	1	0	1	1	1	1	1	1	1	0	1	1	1	0	1	0	0	1	0	0	1	1	1	0	1	1	1	0	1	1	1	1	1	0	0	0	1	1	0	0	0	0	1	1	0	1	1	0	1	0	0	1	0	1	0	1	1	1	0	1	1	0	0	0	1	1	0	1	0	0	0	1	0	0	1	0	1	0	0	1	0	1	0	0	0	1	1	1	0	0	1	1	1	1	1	0	0	1	0	1	1	0	0	0	0	1	1	0	1	0	0	0	0	0	0	0	1	1	1	0	1	0	1	1	0	1	1	1	0	0	0	1	0	0	1	0	0	1	1	1	1	1	0	1	0	0	0	0	1	1	0	0	0	1	0	1	0	0	0	0	1	0	1	1	1	1	0	1	0	0	0	1	0	0	0	1	0	0	0	0	0	0	0	1	1	1	1	1	1	1	0	0	0	0	0	1	1	1	0	0	0	0	0	1	1	0	0	0	1	1	1	1	0	1	0	0	0	1	0	1	0	0	1	1	0	1	0	0	0	1	1	0	0	1	0	0	0	0	1	0	1	1	0	0	1	0	0	1	1	1	1	1	0	1	0	1	1	0	0	1	1	0	1	0	0	0	0	1	1	1	0	1	0	0	1	0	1	1	1	1	1	0	1	0	0	1	1	0	1	1	0	0	1	1	1	1	0	0	0	0	1	1	1	0	1	1	0	0	0	1	0	0	1	1	1	0	0	0	0	1	0	1	0	1	1	0	0	1	1	1	0	1	0	0	0	0	0	0	1	0	1	0	0	1	1	0	0	1	1	0	1	0	0	0	1	0	1	1	0	0	0	1	1	1	1	1	1	1	0	1	0	0	1	1	0	1	0	0	0	1	0	1	0	0	0	0	0	0	1	1	0	1	0	1	0	1	0	1	1	0	1	0	1	1	0	0	0	1	0	1	1	1	1	1	0	0	0	0	0	0	0	0	0	0	1	0	0	1	0	0	1	1	0	0	0	1	1	0	0	1	0	1	1	0	1	1	0	0	1	1	0	1	0	1	1	1	1	1	0	1	0	1	0	1	1	1	1	0	0	1	0	0	0	1	0	0	1	1	0	1	0	1	1	0	0	0	0	0	1	1	0	1	1	0	0	1	0	1	0	1	1	0	0	1	1	0	0	0	1	0	1	0	0	1	1	1	0	0	0	1	1	0	0	0	0	1	1	0	1	1	1	0	0	0	0	0	1	0	0	1	1	1	1	1	0	0	1	1	1	1	1	0	1	0	0	1	1	1	1	1	1	0	1	1	0	0	0	1	1	1	0	0	0	1	0	1	1	1	1	1	1	0	0	1	1	0	0	0	0	1	0	1	0	1	1	0	1	1	1	0	1	1	0	1	0	0	1	1	1	0	1	0	0	1	1	1	1	0	1	0	0	1	0	0	0	1	0	0	0	1	0	0	1	1	0	1	0	1	0	0	1	0	0	1	1	1	1	0	0	0	1	0	0	1	0	1	1	1	1	1	0
1	27983	1	1	1	1	1	0	0	0	0	1	1	1	0	1	1	1	0	1	1	1	0	0	0	0	1	1	1	0	1	0	0	1	1	0	0	0	0	0	0	1	1	0	0	1	0	1	0	1	1	1	1	0	0	0	0	0	0	0	0	1	0	1	0	0	0	0	0	0	0	0	1	1	1	1	1	1	0	1	1	1	0	1	1	0	1	0	1	1	1	1	0	1	0	1	1	1	0	1	1	0	0	1	0	1	1	1	0	0	0	1	1	0	1	0	1	1	0	0	1	0	0	1	1	1	1	0	1	1	0	0	1	0	1	0	0	0	1	0	1	0	1	1	1	1	1	0	0	0	1	0	0	1	0	1	1	0	0	0	0	1	1	0	1	0	0	1	1	0	1	1	0	1	0	0	1	0	1	1	1	0	1	0	0	0	0	0	1	1	1	0	1	1	1	0	1	1	0	0	1	0	1	1	0	0	1	0	1	1	0	1	0	1	0	1	0	1	1	0	1	1	0	0	0	0	1	1	0	1	1	0	1	0	0	0	1	1	1	0	0	0	1	1	1	0	1	1	0	1	0	1	1	0	1	1	0	0	0	1	1	1	1	0	0	0	1	0	0	1	1	1	0	0	0	0	1	1	1	0	1	1	0	0	0	0	0	1	1	0	1	1	1	1	1	0	0	0	0	1	0	1	0	0	0	0	0	0	0	1	0	1	1	0	1	1	1	1	0	0	0	1	1	1	1	0	1	0	1	1	0	0	1	0	1	1	0	0	0	0	0	1	1	0	0	0	0	0	0	1	1	0	1	0	1	1	1	1	0	1	1	0	1	0	1	1	0	0	0	1	0	1	0	1	0	1	1	0	1	0	1	0	0	1	0	1	0	0	1	0	1	1	0	0	0	0	0	0	1	0	0	1	1	0	0	0	1	1	0	1	1	1	1	0	1	1	1	0	1	0	0	0	0	0	1	1	0	0	0	0	0	1	1	0	1	0	1	0	0	0	1	1	1	0	1	1	0	1	1	0	0	0	0	1	0	0	0	1	0	0	1	1	1	0	0	0	1	0	1	0	0	0	1	1	0	0	1	0	0	0	0	0	1	0	1	1	0	0	0	0	0	0	0	0	1	0	1	0	0	1	0	1	0	1	1	0	1	1	1	0	0	1	1	1	1	1	0	0	0	0	1	0	1	1	0	1	1	0	0	1	1	0	0	1	1	1	1	1	1	0	1	0	0	1	0	0	1	0	1	1	1	0	0	0	0	1	0	0	0	0	0	1	0	1	0	0	0	0	1	0	1	1	0	0	0	1	0	1	1	0	1	1	1	0	0	1	1	0	0	1	1	0	0	0	0	0	1	0	0	1	0	1	0	1	1	1	0	0	1	0	0	0	1	0	0	0	0	0	0	0	1	1	1	0	1	1	1	1	1	1	0	1	0	0	1	0	0	0	1	0	0	1	1	0	1	1	1	1	1	0	0	1	1	0	0	0	1	1	1	1	0	1	1	0	1	0	0	0	0	0	1	0	1	1	1	0	1	1	0	0	1	0	1	0	1	1	1	1	1	0	0	0	1	1	0	1	1	1	1	1	1	0	1	0	1	1	0	0	1	1	1	1	0	1	0	0	0	0	0	1	0	1	0	0	0	1	0	0	0	1	1	1	1	1	1	1	0	1	1	1	0	0	0	1	0	1	0	0	1	1	0	0	1	0	1	1	1	1	1	1	1	0	1	1	1	0	1	0	0	1	0	0	1	1	1	0	1	1	1	0	1	1	1	1	1	0	0	0	1	1	0	0	0	0	1	1	0	1	1	0	1	0	0	1	0	1	0	1	1	1	0	1	1	0	0	0	1	1	0	1	0	0	0	1	0	0	1	0	1	0	0	1	0	1	0	0	0	1	1	1	0	0	1	1	1	1	1	0	0	1	0	1	1	0	0	0	0	1	1	0	1	0	0	0	0	0	0	0	1	1	1	0	1	0	1	1	0	1	1	1	0	0	0	1	0	0	1	0	0	1	1	1	1	1	0	1	0	0	0	0	1	1	0	0	0	1	0	1	0	0	0	0	1	0	1	1	1	1	0	1	0	0	0	1	0	0	0	1	0	0	0	0	0	0	0	1	1	1	1	1	1	1	0	0	0	0	0	1	1	1	0	0	0	0	0	1	1	0	0	0	1	1	1	1	0	1	0	0	0	1	0	1	0	0	1	1	0	1	0	0	0	1	1	0	0	1	0	0	0	0	1	0	1	1	0	0	1	0	0	1	1	1	1	1	0	1	0	1	1	0	0	1	1	0	1	0	0	0	0	1	1	1	0	1	0	0	1	0	1	1	1	1	1	0	1	0	0	1	1	0	1	1	0	0	1	1	1	1	0	0	0	0	1	1	1	0	1	1	0	0	0	1	0	0	1	1	1	0	0	0	0	1	0	1	0	1	1	0	0	1	1	1	0	1	0	0	0	0	0	0	1	0	1	0	0	1	1	0	0	1	1	0	1	0	0	0	1	0	1	1	0	0	0	1	1	1	1	1	1	1	0	1	0	0	1	1	0	1	0	0	0	1	0	1	0	0	0	0	0	0	1	1	0	1	0	1	0	1	0	1	1	0	1	0	1	1	0	0	0	1	0	1	1	1	1	1	0	0	0	0	1	0	0	0	0	0	1	0	0	1	0	0	1	1	0	0	0	1	1	0	0	1	0	1	1	0	1	1	0	0	1	1	0	1	0	1	1	1	1	1	0	1	0	1	0	1	1	1	1	0	0	1	0	0	0	1	0	0	1	1	0	1	0	1	1	0	0	0	0	0	1	1	0	1	1	0	0	1	0	1	0	1	1	0	0	1	1	0	0	0	1	0	1	0	0	1	1	1	0	0	0	1	1	0	0	0	0	1	1	0	1	1	1	0	0	0	0	0	1	0	0	1	1	1	1	1	0	0	1	1	1	1	1	0	1	0	0	1	1	1	1	1	1	0	1	1	0	0	0	1	1	1	0	0	0	1	0	1	1	1	1	1	1	0	0	1	1	0	0	0	0	1	0	1	0	1	1	0	1	1	1	0	1	1	0	1	0	0	1	1	1	0	1	0	0	1	1	1	1	0	1	0	0	1	0	0	0	1	0	0	0	1	0	0	1	1	0	1	0	1	0	0	1	0	0	1	1	1	1	0	0	0	1	0	0	1	0	1	1	1	1	1	0
1	28007	1	1	1	1	1	0	0	0	0	1	1	1	0	1	1	1	0	1	1	1	0	0	0	0	1	1	1	0	1	0	0	1	1	0	0	0	0	0	0	1	1	0	0	1	0	1	0	1	1	1	1	0	0	0	0	0	0	0	0	1	0	1	0	0	0	0	0	0	0	0	1	1	1	1	1	1	0	1	1	1	0	1	1	0	1	0	1	1	1	1	0	1	0	1	1	1	0	1	1	0	0	1	0	1	1	1	0	0	0	1	1	0	1	0	1	1	0	0	1	0	0	1	1	1	1	0	1	1	0	0	1	0	1	0	0	0	1	0	1	0	1	1	1	1	1	0	0	0	1	0	0	1	0	1	1	0	0	0	0	1	1	0	1	0	0	1	1	0	1	1	0	1	0	0	1	0	1	1	1	0	1	0	0	0	0	0	1	1	1	0	1	1	1	0	1	1	0	0	1	0	1	1	0	0	1	0	1	1	0	1	0	1	0	1	0	1	1	0	1	1	0	0	0	0	1	1	0	1	1	0	1	0	0	0	1	1	1	0	0	0	1	1	1	0	1	1	0	1	0	1	1	0	1	1	0	0	0	1	1	1	1	0	0	0	1	0	0	1	1	1	0	0	0	0	1	1	1	0	1	1	0	0	0	0	0	1	1	0	1	1	1	1	1	0	0	0	0	1	0	1	0	0	0	0	0	0	0	1	0	1	1	0	1	1	1	1	0	0	0	1	1	1	1	0	1	0	1	1	0	0	1	0	1	1	0	0	0	0	0	1	1	0	0	0	0	0	0	1	1	0	1	0	1	1	1	1	0	1	1	0	1	0	1	1	0	0	0	1	0	1	0	1	0	1	1	0	1	0	1	0	0	1	0	1	0	0	1	0	1	1	0	0	0	0	0	0	1	0	0	1	1	0	0	0	1	1	0	1	1	1	1	0	1	1	1	0	1	0	0	0	0	0	1	1	0	0	0	0	0	1	1	0	1	0	1	0	0	0	1	1	1	0	1	1	0	1	1	0	0	0	0	1	0	0	0	1	0	0	1	1	1	0	0	0	1	0	1	0	0	0	1	1	0	0	1	0	0	0	0	0	1	0	1	1	0	0	0	0	0	0	0	0	1	0	1	0	0	1	0	1	0	1	1	0	1	1	1	0	0	1	1	1	1	1	0	0	0	0	1	0	1	1	0	1	1	0	0	1	1	0	0	1	1	1	1	1	1	0	1	0	0	1	0	0	1	0	1	1	1	0	0	0	0	1	0	0	0	0	0	1	0	1	0	0	0	0	1	0	1	1	0	0	0	1	0	1	1	0	1	1	1	0	0	1	1	0	0	1	1	0	0	0	0	0	1	0	0	1	0	1	0	1	1	1	0	0	1	0	0	0	1	0	0	0	0	0	0	0	1	1	1	0	1	1	1	1	1	1	0	1	0	0	1	0	0	0	1	0	0	1	1	0	1	1	1	1	1	0	0	1	1	0	0	0	1	1	1	1	0	1	1	0	1	0	0	0	0	0	1	0	1	1	1	0	1	1	0	0	1	0	1	0	1	1	1	1	1	0	0	0	1	1	0	1	1	1	1	1	1	0	1	0	1	1	0	0	1	1	1	1	0	1	0	0	0	0	0	1	0	1	0	0	0	1	0	0	0	1	1	1	1	1	1	1	0	1	1	1	0	0	0	1	0	1	0	0	1	1	0	0	1	0	1	1	1	1	1	1	1	0	1	1	1	0	1	0	0	1	0	0	1	1	1	0	1	1	1	0	1	1	1	1	1	0	0	0	1	1	0	0	0	0	1	1	0	1	1	0	1	0	0	1	0	1	0	1	1	1	0	1	1	0	0	0	1	1	0	1	0	0	0	1	0	0	1	0	1	0	0	1	0	1	0	0	0	1	1	1	0	0	1	1	1	1	1	0	0	1	0	1	1	0	0	0	0	1	1	0	1	0	0	0	0	0	0	0	1	1	1	0	1	0	1	1	0	1	1	1	0	0	0	1	0	0	1	0	0	1	1	1	1	1	0	1	0	0	0	0	1	1	0	0	0	1	0	1	0	0	0	0	1	0	1	1	1	1	0	1	0	0	0	1	0	0	0	1	0	0	0	0	0	0	0	1	1	1	1	1	1	1	0	0	0	0	0	1	1	1	0	0	0	0	0	1	1	0	0	0	1	1	1	1	0	1	0	0	0	1	0	1	0	0	1	1	0	1	0	0	0	1	1	0	0	1	0	0	0	0	1	0	1	1	0	0	1	0	0	1	1	1	1	1	0	1	0	1	1	0	0	1	1	0	1	0	0	0	0	1	1	1	0	1	0	0	1	0	1	1	1	1	1	0	1	0	0	1	1	0	1	1	0	0	1	1	1	1	0	0	0	0	1	1	1	0	1	1	0	0	0	1	0	0	1	1	1	0	0	0	0	1	0	1	0	1	1	0	0	1	1	1	0	1	0	0	0	0	0	0	1	0	1	0	0	1	1	0	0	1	1	0	1	0	0	0	1	0	1	1	0	0	0	1	1	1	1	1	1	1	0	1	0	0	1	1	0	1	0	0	0	1	0	1	0	0	0	0	0	0	1	1	0	1	0	1	0	1	0	1	1	0	1	0	1	1	0	0	0	1	0	1	1	1	1	1	0	0	0	0	1	0	0	0	0	0	1	0	0	1	0	0	1	1	0	0	0	1	1	0	0	1	0	1	1	0	1	1	0	0	1	1	0	1	0	1	1	1	1	1	0	1	0	1	0	1	1	1	1	0	0	1	0	0	0	1	0	0	1	1	0	1	0	1	1	0	0	0	0	0	1	1	0	1	1	0	0	1	0	1	0	1	1	0	0	1	1	0	0	0	1	0	1	0	0	1	1	1	0	0	0	1	1	0	0	0	0	1	1	0	1	1	1	0	0	0	0	0	1	0	0	1	1	1	1	1	0	0	1	1	1	1	1	0	1	0	0	1	1	1	1	1	1	0	1	1	0	0	0	1	1	1	0	0	0	1	0	1	1	1	1	1	1	0	0	1	1	0	0	0	0	1	0	1	0	1	1	0	1	1	1	0	1	1	0	1	0	0	1	1	1	0	1	0	0	1	1	1	1	0	1	0	0	1	0	0	0	1	0	0	0	1	0	0	1	1	0	1	0	1	0	0	1	0	0	1	1	1	1	0	0	0	1	0	0	1	0	1	1	1	1	1	0
1	28083	1	1	1	1	1	0	0	0	0	1	1	1	0	1	1	1	0	1	1	1	0	0	0	0	1	1	1	0	1	0	0	1	1	0	0	0	0	0	0	1	1	0	0	1	0	1	0	1	1	1	1	0	0	0	0	0	0	0	0	1	0	1	0	0	0	0	0	0	0	0	1	1	1	1	1	1	0	1	1	1	0	1	1	0	1	0	1	1	1	1	0	1	0	1	1	1	0	1	1	0	0	1	0	1	1	1	0	0	0	1	1	0	1	0	1	1	0	0	1	0	0	1	1	1	1	0	1	1	0	0	1	0	1	0	0	0	1	0	1	0	1	1	1	1	1	0	0	0	1	0	0	1	0	1	1	0	0	0	0	1	1	0	1	0	0	1	1	0	1	1	0	1	0	0	1	0	1	1	1	0	1	0	0	0	0	0	1	1	1	0	1	1	1	0	1	1	0	0	1	0	1	1	0	0	1	0	1	1	0	1	0	1	0	1	0	1	1	0	1	1	0	0	0	0	1	1	0	1	1	0	1	0	0	0	1	1	1	0	0	0	1	1	1	0	1	1	0	1	0	1	1	0	1	1	0	0	0	1	1	1	1	0	0	0	1	0	0	1	1	1	0	0	0	0	1	1	1	0	1	1	0	0	0	0	0	1	1	0	1	1	1	1	1	0	0	0	0	1	0	1	0	0	0	0	0	0	0	1	0	1	1	0	1	1	1	1	0	0	0	1	1	1	1	0	1	0	1	1	0	0	1	0	1	1	0	0	0	0	0	1	1	0	0	0	0	0	0	1	1	0	1	0	1	1	1	1	0	1	1	0	1	0	1	1	0	0	0	1	0	1	0	1	0	1	1	0	1	0	1	0	0	1	0	1	0	0	1	0	1	1	0	0	0	0	0	0	1	0	0	1	1	0	0	0	1	1	0	1	1	1	1	0	1	1	1	0	1	0	0	0	0	0	1	1	0	0	0	0	0	1	1	0	1	0	1	0	0	0	1	1	1	0	1	1	0	1	1	0	0	0	0	1	0	0	0	1	0	0	1	1	1	0	0	0	1	0	1	0	0	0	1	1	0	0	1	0	0	0	0	0	1	0	1	1	0	0	0	0	0	0	0	0	1	0	1	0	0	1	0	1	0	1	1	0	1	1	1	0	0	1	1	1	1	1	0	0	0	0	1	0	1	1	0	1	1	0	0	1	1	0	0	1	1	1	1	1	1	0	1	0	0	1	0	0	1	0	1	1	1	0	0	0	0	1	0	0	0	0	0	1	0	1	0	0	0	0	1	0	1	1	0	0	0	1	0	1	1	0	1	1	1	0	0	1	1	0	0	1	1	0	0	0	0	0	1	0	0	1	0	1	0	1	1	1	0	0	1	0	0	0	1	0	0	0	0	0	0	0	1	1	1	0	1	1	1	1	1	1	0	1	0	0	1	0	0	0	1	0	0	1	1	0	1	1	1	1	1	0	0	1	1	0	0	0	1	1	1	1	0	1	1	0	1	0	0	0	0	0	1	0	1	1	1	0	1	1	0	0	1	0	1	0	1	1	1	1	1	0	0	0	1	1	0	1	1	1	1	1	1	0	1	0	1	1	0	0	1	1	1	1	0	1	0	0	0	0	0	1	0	1	0	0	0	1	0	0	0	1	1	1	1	1	1	1	0	1	1	1	0	0	0	1	0	1	0	0	1	1	0	0	1	0	1	1	1	1	1	1	1	0	1	1	1	0	1	0	0	1	0	0	1	1	1	0	1	1	1	0	1	1	1	1	1	0	0	0	1	1	0	0	0	0	1	1	0	1	1	0	1	0	0	1	0	1	0	1	1	1	0	1	1	0	0	0	1	1	0	1	0	0	0	1	0	0	1	0	1	0	0	1	0	1	0	0	0	1	1	1	0	0	1	1	1	1	1	0	0	1	0	1	1	0	0	0	0	1	1	0	1	0	0	0	0	0	0	0	1	1	1	0	1	0	1	1	0	1	1	1	0	0	0	1	0	0	1	0	0	1	1	1	1	1	0	1	0	0	0	0	1	1	0	0	0	1	0	1	0	0	0	0	1	0	1	1	1	1	0	1	0	0	0	1	0	0	0	1	0	0	0	0	0	0	0	1	1	1	1	1	1	1	0	0	0	0	0	1	1	1	0	0	0	0	0	1	1	0	0	0	1	1	1	1	0	1	0	0	0	1	0	1	0	0	1	1	0	1	0	0	0	1	1	0	0	1	0	0	0	0	1	0	1	1	0	0	1	0	0	1	1	1	1	1	0	1	0	1	1	0	0	1	1	0	1	0	0	0	0	1	1	1	0	1	0	0	1	0	1	1	1	1	1	0	1	0	0	1	1	0	1	1	0	0	1	1	1	1	0	0	0	0	1	1	1	0	1	1	0	0	0	1	0	0	1	1	1	0	0	0	0	1	0	1	0	1	1	0	0	1	1	1	0	1	0	0	0	0	0	0	1	0	1	0	0	1	1	0	0	1	1	0	1	0	0	0	1	0	1	1	0	0	0	1	1	1	1	1	1	1	0	1	0	0	1	1	0	1	0	0	0	1	0	1	0	0	0	0	0	0	1	1	0	1	0	1	0	1	0	1	1	0	1	0	1	1	0	0	0	1	0	1	1	1	1	1	0	0	0	0	1	0	0	0	0	0	1	0	0	1	0	0	1	1	0	0	0	1	1	0	0	1	0	1	1	0	1	1	0	0	1	1	0	1	0	1	1	1	1	1	0	1	0	1	0	1	1	1	1	0	0	1	0	0	0	1	0	0	1	1	0	1	0	1	1	0	0	0	0	0	1	1	0	1	1	0	0	1	0	1	0	1	1	0	0	1	1	0	0	0	1	0	1	0	0	1	1	1	0	0	0	1	1	0	0	0	0	1	1	0	1	1	1	0	0	0	0	0	1	0	0	1	1	1	1	1	0	0	1	1	1	1	1	0	1	0	0	1	1	1	1	1	1	0	1	1	0	0	0	1	1	1	0	0	0	1	0	1	1	1	1	1	1	0	0	1	1	0	0	0	0	1	0	1	0	1	1	0	1	1	1	0	1	1	0	1	0	0	1	1	1	0	1	0	0	1	1	1	1	0	1	0	0	1	0	0	0	1	0	0	0	1	0	0	1	1	0	1	0	1	0	0	1	0	0	1	1	1	1	0	0	0	1	0	0	1	0	1	1	1	1	1	0
1	28117	1	1	1	1	1	0	0	0	0	1	1	1	0	1	1	1	0	1	1	1	0	0	0	0	1	1	1	0	1	0	0	1	1	0	0	0	0	0	0	1	1	0	0	1	0	1	0	1	1	1	1	0	0	0	0	0	0	0	0	1	0	1	0	0	0	0	0	0	0	0	1	1	1	1	1	1	0	1	1	1	0	1	1	0	1	0	1	1	1	1	0	1	0	1	1	1	0	1	1	0	0	1	0	1	1	1	0	0	0	1	1	0	1	0	1	1	0	0	1	0	0	1	1	1	1	0	1	1	0	0	1	0	1	0	0	0	1	0	1	0	1	1	1	1	1	0	0	0	1	0	0	1	0	1	1	0	0	0	0	1	1	0	1	0	0	1	1	0	1	1	0	1	0	0	1	0	1	1	1	0	1	0	0	0	0	0	1	1	1	0	1	1	1	0	1	1	0	0	1	0	1	1	0	0	1	0	1	1	0	1	0	1	0	1	0	1	1	0	1	1	0	0	0	0	1	1	0	1	1	0	1	0	0	0	1	1	1	0	0	0	1	1	1	0	1	1	0	1	0	1	1	0	1	1	0	0	0	1	1	1	1	0	0	0	1	0	0	1	1	1	0	0	0	0	1	1	1	0	1	1	0	0	0	0	0	1	1	0	1	1	1	1	1	0	0	0	0	1	0	1	0	0	0	0	0	0	0	1	0	1	1	0	1	1	1	1	0	0	0	1	1	1	1	0	1	0	1	1	0	0	1	0	1	1	0	0	0	0	0	1	1	0	0	0	0	0	0	1	1	0	1	0	1	1	1	1	0	1	1	0	1	0	1	1	0	0	0	1	0	1	0	1	0	1	1	0	1	0	1	0	0	1	0	1	0	0	1	0	1	1	0	0	0	0	0	0	1	0	0	1	1	0	0	0	1	1	0	1	1	1	1	0	1	1	1	0	1	0	0	0	0	0	1	1	0	0	0	0	0	1	1	0	1	0	1	0	0	0	1	1	1	0	1	1	0	1	1	0	0	0	0	1	0	0	0	1	0	0	1	1	1	0	0	0	1	0	1	0	0	0	1	1	0	0	1	0	0	0	0	0	1	0	1	1	0	0	0	0	0	0	0	0	1	0	1	0	0	1	0	1	0	1	1	0	1	1	1	0	0	1	1	1	1	1	0	0	0	0	1	0	1	1	0	1	1	0	0	1	1	0	0	1	1	1	1	1	1	0	1	0	0	1	0	0	1	0	1	1	1	0	0	0	0	1	0	0	0	0	0	1	0	1	0	0	0	0	1	0	1	1	0	0	0	1	0	1	1	0	1	1	1	0	0	1	1	0	0	1	1	0	0	0	0	0	1	0	0	1	0	1	0	1	1	1	0	0	1	0	0	0	1	0	0	0	0	0	0	0	1	1	1	0	1	1	1	1	1	1	0	1	0	0	1	0	0	0	1	0	0	1	1	0	1	1	1	1	1	0	0	1	1	0	0	0	1	1	1	1	0	1	1	0	1	0	0	0	0	0	1	0	1	1	1	0	1	1	0	0	1	0	1	0	1	1	1	1	1	0	0	0	1	1	0	1	1	1	1	1	1	0	1	0	1	1	0	0	1	1	1	1	0	1	0	0	0	0	0	1	0	1	0	0	0	1	0	0	0	1	1	1	1	1	1	1	0	1	1	1	0	0	0	1	0	1	0	0	1	1	0	0	1	0	1	1	1	1	1	1	1	0	1	1	1	0	1	0	0	1	0	0	1	1	1	0	1	1	1	0	1	1	1	1	1	0	0	0	1	1	0	0	0	0	1	1	0	1	1	0	1	0	0	1	0	1	0	1	1	1	0	1	1	0	0	0	1	1	0	1	0	0	0	1	0	0	1	0	1	0	0	1	0	1	0	0	0	1	1	1	0	0	1	1	1	1	1	0	0	1	0	1	1	0	0	0	0	1	1	0	1	0	0	0	0	0	0	0	1	1	1	0	1	0	1	1	0	1	1	1	0	0	0	1	0	0	1	0	0	1	1	1	1	1	0	1	0	0	0	0	1	1	0	0	0	1	0	1	0	0	0	0	1	0	1	1	1	1	0	1	0	0	0	1	0	0	0	1	0	0	0	0	0	0	0	1	1	1	1	1	1	1	0	0	0	0	0	1	1	1	0	0	0	0	0	1	1	0	0	0	1	1	1	1	0	1	0	0	0	1	0	1	0	0	1	1	0	1	0	0	0	1	1	0	0	1	0	0	0	0	1	0	1	1	0	0	1	0	0	1	1	1	1	1	0	1	0	1	1	0	0	1	1	0	1	0	0	0	0	1	1	1	0	1	0	0	1	0	1	1	1	1	1	0	1	0	0	1	1	0	1	1	0	0	1	1	1	1	0	0	0	0	1	1	1	0	1	1	0	0	0	1	0	0	1	1	1	0	0	0	0	1	0	1	0	1	1	0	0	1	1	1	0	1	0	0	0	0	0	0	1	0	1	0	0	1	1	0	0	1	1	0	1	0	0	0	1	0	1	1	0	0	0	1	1	1	1	1	1	1	0	1	0	0	1	1	0	1	0	0	0	1	0	1	0	0	0	0	0	0	1	1	0	1	0	1	0	1	0	1	1	0	1	0	1	1	0	0	0	1	0	1	1	1	1	1	0	0	0	0	1	0	0	0	0	0	1	0	0	1	0	0	1	1	0	0	0	1	1	0	0	1	0	1	1	0	1	1	0	0	1	1	0	1	0	1	1	1	1	1	0	1	0	1	0	1	1	1	1	0	0	1	0	0	0	1	0	0	1	1	0	1	0	1	1	0	0	0	0	0	1	1	0	1	1	0	0	1	0	1	0	1	1	0	0	1	1	0	0	0	1	0	1	0	0	1	1	1	0	0	0	1	1	0	0	0	0	1	1	0	1	1	1	0	0	0	0	0	1	0	0	1	1	1	1	1	0	0	1	1	1	1	1	0	1	0	0	1	1	1	1	1	1	0	1	1	0	0	0	1	1	1	0	0	0	1	0	1	1	1	1	1	1	0	0	1	1	0	0	0	0	1	0	1	0	1	1	0	1	1	1	0	1	1	0	1	0	0	1	1	1	0	1	0	0	1	1	1	1	0	1	0	0	1	0	0	0	1	0	0	0	1	0	0	1	1	0	1	0	1	0	0	1	0	0	1	1	1	1	0	0	0	1	0	0	1	0	1	1	1	1	1	0
1	28127	1	1	1	1	1	0	0	0	0	1	1	1	0	1	1	1	0	1	1	1	0	0	0	0	1	1	1	0	1	0	0	1	1	0	0	0	0	0	0	1	1	0	0	1	0	1	0	1	1	1	1	0	0	0	0	0	0	0	0	1	0	1	0	0	0	0	0	0	0	0	1	1	1	1	1	1	0	1	1	1	0	1	1	0	1	0	1	1	1	1	0	1	0	1	1	1	0	1	1	0	0	1	0	1	1	1	0	0	0	1	1	0	1	0	1	1	0	0	1	0	0	1	1	1	1	0	1	1	0	0	1	0	1	0	0	0	1	0	1	0	1	1	1	1	1	0	0	0	1	0	0	1	0	1	1	0	0	0	0	1	1	0	1	0	0	1	1	0	1	1	0	1	0	0	1	0	1	1	1	0	1	0	0	0	0	0	1	1	1	0	1	1	1	0	1	1	0	0	1	0	1	1	0	0	1	0	1	1	0	1	0	1	0	1	0	1	1	0	1	1	0	0	0	0	1	1	0	1	1	0	1	0	0	0	1	1	1	0	0	0	1	1	1	0	1	1	0	1	0	1	1	0	1	1	0	0	0	1	1	1	1	0	0	0	1	0	0	1	1	1	0	0	0	0	1	1	1	0	1	1	0	0	0	0	0	1	1	0	1	1	1	1	1	0	0	0	0	1	0	1	0	0	0	0	0	0	0	1	0	1	1	0	1	1	1	1	0	0	0	1	1	1	1	0	1	0	1	1	0	0	1	0	1	1	0	0	0	0	0	1	1	0	0	0	0	0	0	1	1	0	1	0	1	1	1	1	0	1	1	0	1	0	1	1	0	0	0	1	0	1	0	1	0	1	1	0	1	0	1	0	0	1	0	1	0	0	1	0	1	1	0	0	0	0	0	0	1	0	0	1	1	0	0	0	1	1	0	1	1	1	1	0	1	1	1	0	1	0	0	0	0	0	1	1	0	0	0	0	0	1	1	0	1	0	1	0	0	0	1	1	1	0	1	1	0	1	1	0	0	0	0	1	0	0	0	1	0	0	1	1	1	0	0	0	1	0	1	0	0	0	1	1	0	0	1	0	0	0	0	0	1	0	1	1	0	0	0	0	0	0	0	0	1	0	1	0	0	1	0	1	0	1	1	0	1	1	1	0	0	1	1	1	1	1	0	0	0	0	1	0	1	1	0	1	1	0	0	1	1	0	0	1	1	1	1	1	1	0	1	0	0	1	0	0	1	0	1	1	1	0	0	0	0	1	0	0	0	0	0	1	0	1	0	0	0	0	1	0	1	1	0	0	0	1	0	1	1	0	1	1	1	0	0	1	1	0	0	1	1	0	0	0	0	0	1	0	0	1	0	1	0	1	1	1	0	0	1	0	0	0	1	0	0	0	0	0	0	0	1	1	1	0	1	1	1	1	1	1	0	1	0	0	1	0	0	0	1	0	0	1	1	0	1	1	1	1	1	0	0	1	1	0	0	0	1	1	1	1	0	1	1	0	1	0	0	0	0	0	1	0	1	1	1	0	1	1	0	0	1	0	1	0	1	1	1	1	1	0	0	0	1	1	0	1	1	1	1	1	1	0	1	0	1	1	0	0	1	1	1	1	0	1	0	0	0	0	0	1	0	1	0	0	0	1	0	0	0	1	1	1	1	1	1	1	0	1	1	1	0	0	0	1	0	1	0	0	1	1	0	0	1	0	1	1	1	1	1	1	1	0	1	1	1	0	1	0	0	1	0	0	1	1	1	0	1	1	1	0	1	1	1	1	1	0	0	0	1	1	0	0	0	0	1	1	0	1	1	0	1	0	0	1	0	1	0	1	1	1	0	1	1	0	0	0	1	1	0	1	0	0	0	1	0	0	1	0	1	0	0	1	0	1	0	0	0	1	1	1	0	0	1	1	1	1	1	0	0	1	0	1	1	0	0	0	0	1	1	0	1	0	0	0	0	0	0	0	1	1	1	0	1	0	1	1	0	1	1	1	0	0	0	1	0	0	1	0	0	1	1	1	1	1	0	1	0	0	0	0	1	1	0	0	0	1	0	1	0	0	0	0	1	0	1	1	1	1	0	1	0	0	0	1	0	0	0	1	0	0	0	0	0	0	0	1	1	1	1	1	1	1	0	0	0	0	0	1	1	1	0	0	0	0	0	1	1	0	0	0	1	1	1	1	0	1	0	0	0	1	0	1	0	0	1	1	0	1	0	0	0	1	1	0	0	1	0	0	0	0	1	0	1	1	0	0	1	0	0	1	1	1	1	1	0	1	0	1	1	0	0	1	1	0	1	0	0	0	0	1	1	1	0	1	0	0	1	0	1	1	1	1	1	0	1	0	0	1	1	0	1	1	0	0	1	1	1	1	0	0	0	0	1	1	1	0	1	1	0	0	0	1	0	0	1	1	1	0	0	0	0	1	0	1	0	1	1	0	0	1	1	1	0	1	0	0	0	0	0	0	1	0	1	0	0	1	1	0	0	1	1	0	1	0	0	0	1	0	1	1	0	0	0	1	1	1	1	1	1	1	0	1	0	0	1	1	0	1	0	0	0	1	0	1	0	0	0	0	0	0	1	1	0	1	0	1	0	1	0	1	1	0	1	0	1	1	0	0	0	1	0	1	1	1	1	1	0	0	0	0	1	0	0	0	0	0	1	0	0	1	0	0	1	1	0	0	0	1	1	0	0	1	0	1	1	0	1	1	0	0	1	1	0	1	0	1	1	1	1	1	0	1	0	1	0	1	1	1	1	0	0	1	0	0	0	1	0	0	1	1	0	1	0	1	1	0	0	0	0	0	1	1	0	1	1	0	0	1	0	1	0	1	1	0	0	1	1	0	0	0	1	0	1	0	0	1	1	1	0	0	0	1	1	0	0	0	0	1	1	0	1	1	1	0	0	0	0	0	1	0	0	1	1	1	1	1	0	0	1	1	1	1	1	0	1	0	0	1	1	1	1	1	1	0	1	1	0	0	0	1	1	1	0	0	0	1	0	1	1	1	1	1	1	0	0	1	1	0	0	0	0	1	0	1	0	1	1	0	1	1	1	0	1	1	0	1	0	0	1	1	1	0	1	0	0	1	1	1	1	0	1	0	0	1	0	0	0	1	0	0	0	1	0	0	1	1	0	1	0	1	0	0	1	0	0	1	1	1	1	0	0	0	1	0	0	1	0	1	1	1	1	1	0
1	28433	1	1	1	1	1	0	0	0	0	1	1	1	0	1	1	1	0	1	1	1	0	0	0	0	1	1	1	0	1	0	0	1	1	0	0	0	0	0	0	1	1	0	0	1	0	1	0	1	1	1	1	0	0	0	0	0	0	0	0	1	0	1	0	0	0	0	0	0	0	0	1	1	1	1	1	1	0	1	1	1	0	1	1	0	1	0	1	1	1	1	0	1	0	1	1	1	0	1	1	0	0	1	0	1	1	1	0	0	0	1	1	0	1	0	1	1	0	0	1	0	0	1	1	1	1	0	1	1	0	0	1	0	1	0	0	0	1	0	1	0	1	1	1	1	1	0	0	0	1	0	0	1	0	1	1	0	0	0	0	1	1	0	1	0	0	1	1	0	1	1	0	1	0	0	1	0	1	1	1	0	1	0	0	0	0	0	1	1	1	0	1	1	1	0	1	1	0	0	1	0	1	1	0	0	1	0	1	1	0	1	0	1	0	1	0	1	1	0	1	1	0	0	0	0	1	1	0	1	1	0	1	0	0	0	1	1	1	0	0	0	1	1	1	0	1	1	0	1	0	1	1	0	1	1	0	0	0	1	1	1	1	0	0	0	1	0	0	1	1	1	0	0	0	0	1	1	1	0	1	1	0	0	0	0	0	1	1	0	1	1	1	1	1	0	0	0	0	1	0	1	0	0	0	0	0	0	0	1	0	1	1	0	1	1	1	1	0	0	0	1	1	1	1	0	1	0	1	1	0	0	1	0	1	1	0	0	0	0	0	1	1	0	0	0	0	0	0	1	1	0	1	0	1	1	1	1	0	1	1	0	1	0	1	1	0	0	0	1	0	1	0	1	0	1	1	0	1	0	1	0	0	1	0	1	0	0	1	0	1	1	0	0	0	0	0	0	1	0	0	1	1	0	0	0	1	1	0	1	1	1	1	0	1	1	1	0	1	0	0	0	0	0	1	1	0	0	0	0	0	1	1	0	1	0	1	0	0	0	1	1	1	0	1	1	0	1	1	0	0	0	0	1	0	0	0	1	0	0	1	1	1	0	0	0	1	0	1	0	0	0	1	1	0	0	1	0	0	0	0	0	1	0	1	1	0	0	0	0	0	0	0	0	1	0	1	0	0	1	0	1	0	1	1	0	1	1	1	0	0	1	1	1	1	1	0	0	0	0	1	0	1	1	0	1	1	0	0	1	1	0	0	1	1	1	1	1	1	0	1	0	0	1	0	0	1	0	1	1	1	0	0	0	0	1	0	0	0	0	0	1	0	1	0	0	0	0	1	0	1	1	0	0	0	1	0	1	1	0	1	1	1	0	0	1	1	0	0	1	1	0	0	0	0	0	1	0	0	1	0	1	0	1	1	1	0	0	1	0	0	0	1	0	0	0	0	0	0	0	1	1	1	0	1	1	1	1	1	1	0	1	0	0	1	0	0	0	1	0	0	1	1	0	1	1	1	1	1	0	0	1	1	0	0	0	1	1	1	1	0	1	1	0	1	0	0	0	0	0	1	0	1	1	1	0	1	1	0	0	1	0	1	0	1	1	1	1	1	0	0	0	1	1	0	1	1	1	1	1	1	0	1	0	1	1	0	0	1	1	1	1	0	1	0	0	0	0	0	1	0	1	0	0	0	1	0	0	0	1	1	1	1	1	1	1	0	1	1	1	0	0	0	1	0	1	0	0	1	1	0	0	1	0	1	1	1	1	1	1	1	0	1	1	1	0	1	0	0	1	0	0	1	1	1	0	1	1	1	0	1	1	1	1	1	0	0	0	1	1	0	0	0	0	1	1	0	1	1	0	1	0	0	1	0	1	0	1	1	1	0	1	1	0	0	0	1	1	0	1	0	0	0	1	0	0	1	0	1	0	0	1	0	1	0	0	0	1	1	1	0	0	1	1	1	1	1	0	0	1	0	1	1	0	0	0	0	1	1	0	1	0	0	0	0	0	1	0	1	1	1	0	1	0	1	1	0	1	1	1	0	0	0	1	0	0	1	0	0	1	1	1	1	1	0	1	0	0	0	0	1	1	0	0	0	1	0	1	0	0	0	0	1	0	1	1	1	1	0	1	0	0	0	1	0	0	0	1	0	0	0	0	0	0	0	1	1	1	1	1	1	1	0	0	0	0	0	1	1	1	0	0	0	0	0	1	1	0	0	0	1	1	1	1	0	1	0	0	0	1	0	1	0	0	1	1	0	1	0	0	0	1	1	0	0	1	0	0	0	0	1	0	1	1	0	0	1	0	0	1	1	1	1	1	0	1	0	1	1	0	0	1	1	0	1	0	0	0	0	1	1	1	0	1	0	0	1	0	1	1	1	1	1	0	1	0	0	1	1	0	1	1	0	0	1	1	1	1	0	0	0	0	1	1	1	0	1	1	0	0	0	1	0	0	1	1	1	0	0	0	0	1	0	1	0	1	1	0	0	1	1	1	0	1	0	0	0	0	0	0	1	0	1	0	0	1	1	0	0	1	1	0	1	0	0	0	1	0	1	1	0	0	0	1	1	1	1	1	1	1	0	1	0	0	1	1	0	1	0	0	0	1	0	1	0	0	0	0	0	0	1	1	0	1	0	1	0	1	0	1	1	0	1	0	1	1	0	0	0	1	0	1	1	1	1	1	0	0	0	0	1	0	0	0	0	0	1	0	0	1	0	0	1	1	0	0	0	1	1	0	0	1	0	1	1	0	1	1	0	0	1	1	0	1	0	1	1	1	1	1	0	1	0	1	0	1	1	1	1	0	0	1	0	0	0	1	0	0	1	1	0	1	0	1	1	0	0	0	0	0	1	1	0	1	1	0	0	1	0	1	0	1	1	0	0	1	1	0	0	0	1	0	1	0	0	1	1	1	0	0	0	1	1	0	0	0	0	1	1	0	1	1	1	0	0	0	0	0	1	0	0	1	1	1	1	1	0	0	1	1	1	1	1	0	1	0	0	1	1	1	1	1	1	0	1	1	0	0	0	1	1	1	0	0	0	1	0	1	1	1	1	1	1	0	0	1	1	0	0	0	0	1	0	1	0	1	1	0	1	1	1	0	1	1	0	1	0	0	1	1	1	0	1	0	0	1	1	1	1	0	1	0	0	1	0	0	0	1	0	0	0	1	0	0	1	1	0	1	0	1	0	0	1	0	0	1	1	1	1	0	0	0	1	0	0	1	0	1	1	1	1	1	0
1	28458	1	1	1	1	1	0	0	0	0	1	1	1	0	1	1	1	0	1	1	1	0	0	0	0	1	1	1	0	1	0	0	1	1	0	0	0	0	0	0	1	1	0	0	1	0	1	0	1	1	1	1	0	0	0	0	0	0	0	0	1	0	1	0	0	0	0	0	0	0	0	1	1	1	1	1	1	0	1	1	1	0	1	1	0	1	0	1	1	1	1	0	1	0	1	1	1	0	1	1	0	0	1	0	1	1	1	0	0	0	1	1	0	1	0	1	1	0	0	1	0	0	1	1	1	1	0	1	1	0	0	1	0	1	0	0	0	1	0	1	0	1	1	1	1	1	0	0	0	1	0	0	1	0	1	1	0	0	0	0	1	1	0	1	0	0	1	1	0	1	1	0	1	0	0	1	0	1	1	1	0	1	0	0	0	0	0	1	1	1	0	1	1	1	0	1	1	0	0	1	0	1	1	0	0	1	0	1	1	0	1	0	1	0	1	0	1	1	0	1	1	0	0	0	0	1	1	0	1	1	0	1	0	0	0	1	1	1	0	0	0	1	1	1	0	1	1	0	1	0	1	1	0	1	1	0	0	0	1	1	1	1	0	0	0	1	0	0	1	1	1	0	0	0	0	1	1	1	0	1	1	0	0	0	0	0	1	1	0	1	1	1	1	1	0	0	0	0	1	0	1	0	0	0	0	0	0	0	1	0	1	1	0	1	1	1	1	0	0	0	1	1	1	1	0	1	0	1	1	0	0	1	0	1	1	0	0	0	0	0	1	1	0	0	0	0	0	0	1	1	0	1	0	1	1	1	1	0	1	1	0	1	0	1	1	0	0	0	1	0	1	0	1	0	1	1	0	1	0	1	0	0	1	0	1	0	0	1	0	1	1	0	0	0	0	0	0	1	0	0	1	1	0	0	0	1	1	0	1	1	1	1	0	1	1	1	0	1	0	0	0	0	0	1	1	0	0	0	0	0	1	1	0	1	0	1	0	0	0	1	1	1	0	1	1	0	1	1	0	0	0	0	1	0	0	0	1	0	0	1	1	1	0	0	0	1	0	1	0	0	0	1	1	0	0	1	0	0	0	0	0	1	0	1	1	0	0	0	0	0	0	0	0	1	0	1	0	0	1	0	1	0	1	1	0	1	1	1	0	0	1	1	1	1	1	0	0	0	0	1	0	1	1	0	1	1	0	0	1	1	0	0	1	1	1	1	1	1	0	1	0	0	1	0	0	1	0	1	1	1	0	0	0	0	1	0	0	0	0	0	1	0	1	0	0	0	0	1	0	1	1	0	0	0	1	0	1	1	0	1	1	1	0	0	1	1	0	0	1	1	0	0	0	0	0	1	0	0	1	0	1	0	1	1	1	0	0	1	0	0	0	1	0	0	0	0	0	0	0	1	1	1	0	1	1	1	1	1	1	0	1	0	0	1	0	0	0	1	0	0	1	1	0	1	1	1	1	1	0	0	1	1	0	0	0	1	1	1	1	0	1	1	0	1	0	0	0	0	0	1	0	1	1	1	0	1	1	0	0	1	0	1	0	1	1	1	1	1	0	0	0	1	1	0	1	1	1	1	1	1	0	1	0	1	1	0	0	1	1	1	1	0	1	0	0	0	0	0	1	0	1	0	0	0	1	0	0	0	1	1	1	1	1	1	1	0	1	1	1	0	0	0	1	0	1	0	0	1	1	0	0	1	0	1	1	1	1	1	1	1	0	1	1	1	0	1	0	0	1	0	0	1	1	1	0	1	1	1	0	1	1	1	1	1	0	0	0	1	1	0	0	0	0	1	1	0	1	1	0	1	0	0	1	0	1	0	1	1	1	0	1	1	0	0	0	1	1	0	1	0	0	0	1	0	0	1	0	1	0	0	1	0	1	0	0	0	1	1	1	0	0	1	1	1	1	1	0	0	1	0	1	1	0	0	0	0	1	1	0	1	0	0	0	0	0	1	0	1	1	1	0	1	0	1	1	0	1	1	1	0	0	0	1	0	0	1	0	0	1	1	1	1	1	0	1	0	0	0	0	1	1	0	0	0	1	0	1	0	0	0	0	1	0	1	1	1	1	0	1	0	0	0	1	0	0	0	1	0	0	0	0	0	0	0	1	1	1	1	1	1	1	0	0	0	0	0	1	1	1	0	0	0	0	0	1	1	0	0	0	1	1	1	1	0	1	0	0	0	1	0	1	0	0	1	1	0	1	0	0	0	1	1	0	0	1	0	0	0	0	1	0	1	1	0	0	1	0	0	1	1	1	1	1	0	1	0	1	1	0	0	1	1	0	1	0	0	0	0	1	1	1	0	1	0	0	1	0	1	1	1	1	1	0	1	0	0	1	1	0	1	1	0	0	1	1	1	1	0	0	0	0	1	1	1	0	1	1	0	0	0	1	0	0	1	1	1	0	0	0	0	1	0	1	0	1	1	0	0	1	1	1	0	1	0	0	0	0	0	0	1	0	1	0	0	1	1	0	0	1	1	0	1	0	0	0	1	0	1	1	0	0	0	1	1	1	1	1	1	1	0	1	0	0	1	1	0	1	0	0	0	1	0	1	0	0	0	0	0	0	1	1	0	1	0	1	0	1	0	1	1	0	1	0	1	1	0	0	0	1	0	1	1	1	1	1	0	0	0	0	1	0	0	0	0	0	1	0	0	1	0	0	1	1	0	0	0	1	1	0	0	1	0	1	1	0	1	1	0	0	1	1	0	1	0	1	1	1	1	1	0	1	0	1	0	1	1	1	1	0	0	1	0	0	0	1	0	0	1	1	0	1	0	1	1	0	0	0	0	0	1	1	0	1	1	0	0	1	0	1	0	1	1	0	0	1	1	0	0	0	1	0	1	0	0	1	1	1	0	0	0	1	1	0	0	0	0	1	1	0	1	1	1	0	0	0	0	0	1	0	0	1	1	1	1	1	0	0	1	1	1	1	1	0	1	0	0	1	1	1	1	1	1	0	1	1	0	0	0	1	1	1	0	0	0	1	0	1	1	1	1	1	1	0	0	1	1	0	0	0	0	1	0	1	0	1	1	0	1	1	1	0	1	1	0	1	0	0	1	1	1	0	1	0	0	1	1	1	1	0	1	0	0	1	0	0	0	1	0	0	0	1	0	0	1	1	0	1	0	1	0	0	1	0	0	1	1	1	1	0	0	0	1	0	0	1	0	1	1	1	1	1	0
1	28495	1	1	1	1	1	0	0	0	0	1	1	1	0	1	1	1	0	1	1	1	0	0	0	0	1	1	1	0	1	0	0	1	1	0	0	0	0	0	0	1	1	0	0	1	0	1	0	1	1	1	1	0	0	0	0	0	0	0	0	1	0	1	0	0	0	0	0	0	0	0	1	1	1	1	1	1	0	1	1	1	0	1	1	0	1	0	1	1	1	1	0	1	0	1	1	1	0	1	1	0	0	1	0	1	1	1	0	0	0	1	1	0	1	0	1	1	0	0	1	0	0	1	1	1	1	0	1	1	0	0	1	0	1	0	0	0	1	0	1	0	1	1	1	1	1	0	0	0	1	0	0	1	0	1	1	0	0	0	0	1	1	0	1	0	0	1	1	0	1	1	0	1	0	0	1	0	1	1	1	0	1	0	0	0	0	0	1	1	1	0	1	1	1	0	1	1	0	0	1	0	1	1	0	0	1	0	1	1	0	1	0	1	0	1	0	1	1	0	1	1	0	0	0	0	1	1	0	1	1	0	1	0	0	0	1	1	1	0	0	0	1	1	1	0	1	1	0	1	0	1	1	0	1	1	0	0	0	1	1	1	1	0	0	0	1	0	0	1	1	1	0	0	0	0	1	1	1	0	1	1	0	0	0	0	0	1	1	0	1	1	1	1	1	0	0	0	0	1	0	1	0	0	0	0	0	0	0	1	0	1	1	0	1	1	1	1	0	0	0	1	1	1	1	0	1	0	1	1	0	0	1	0	1	1	0	0	0	0	0	1	1	0	0	0	0	0	0	1	1	0	1	0	1	1	1	1	0	1	1	0	1	0	1	1	0	0	0	1	0	1	0	1	0	1	1	0	1	0	1	0	0	1	0	1	0	0	1	0	1	1	0	0	0	0	0	0	1	0	0	1	1	0	0	0	1	1	0	1	1	1	1	0	1	1	1	0	1	0	0	0	0	0	1	1	0	0	0	0	0	1	1	0	1	0	1	0	0	0	1	1	1	0	1	1	0	1	1	0	0	0	0	1	0	0	0	1	0	0	1	1	1	0	0	0	1	0	1	0	0	0	1	1	0	0	1	0	0	0	0	0	1	0	1	1	0	0	0	0	0	0	0	0	1	0	1	0	0	1	0	1	0	1	1	0	1	1	1	0	0	1	1	1	1	1	0	0	0	0	1	0	1	1	0	1	1	0	0	1	1	0	0	1	1	1	1	1	1	0	1	0	0	1	0	0	1	0	1	1	1	0	0	0	0	1	0	0	0	0	0	1	0	1	0	0	0	0	1	0	1	1	0	0	0	1	0	1	1	0	1	1	1	0	0	1	1	0	0	1	1	0	0	0	0	0	1	0	0	1	0	1	0	1	1	1	0	0	1	0	0	0	1	0	0	0	0	0	0	0	1	1	1	0	1	1	1	1	1	1	0	1	0	0	1	0	0	0	1	0	0	1	1	0	1	1	1	1	1	0	0	1	1	0	0	0	1	1	1	1	0	1	1	0	1	0	0	0	0	0	1	0	1	1	1	0	1	1	0	0	1	0	1	0	1	1	1	1	1	0	0	0	1	1	0	1	1	1	1	1	1	0	1	0	1	1	0	0	1	1	1	1	0	1	0	0	0	0	0	1	0	1	0	0	0	1	0	0	0	1	1	1	1	1	1	1	0	1	1	1	0	0	0	1	0	1	0	0	1	1	0	0	1	0	1	1	1	1	1	1	1	0	1	1	1	0	1	0	0	1	0	0	1	1	1	0	1	1	1	0	1	1	1	1	1	0	0	0	1	1	0	0	0	0	1	1	0	1	1	0	1	0	0	1	0	1	0	1	1	1	0	1	1	0	0	0	1	1	0	1	0	0	0	1	0	0	1	0	1	0	0	1	0	1	0	0	0	1	1	1	0	0	1	1	1	1	1	0	0	1	0	1	1	0	0	0	0	1	1	0	1	0	0	0	0	0	1	0	1	1	1	0	1	0	1	1	0	1	1	1	0	0	0	1	0	0	1	0	0	1	1	1	1	1	0	1	0	0	0	0	1	1	0	0	0	1	0	1	0	0	0	0	1	0	1	1	1	1	0	1	0	0	0	1	0	0	0	1	0	0	0	0	0	0	0	1	1	1	1	1	1	1	0	0	0	0	0	1	1	1	0	0	0	0	0	1	1	0	0	0	1	1	1	1	0	1	0	0	0	1	0	1	0	0	1	1	0	1	0	0	0	1	1	0	0	1	0	0	0	0	1	0	1	1	0	0	1	0	0	1	1	1	1	1	0	1	0	1	1	0	0	1	1	0	1	0	0	0	0	1	1	1	0	1	0	0	1	0	1	1	1	1	1	0	1	0	0	1	1	0	1	1	0	0	1	1	1	1	0	0	0	0	1	1	1	0	1	1	0	0	0	1	0	0	1	1	1	0	0	0	0	1	0	1	0	1	1	0	0	1	1	1	0	1	0	0	0	0	0	0	1	0	1	0	0	1	1	0	0	1	1	0	1	0	0	0	1	0	1	1	0	0	0	1	1	1	1	1	1	1	0	1	0	0	1	1	0	1	0	0	0	1	0	1	0	0	0	0	0	0	1	1	0	1	0	1	0	1	0	1	1	0	1	0	1	1	0	0	0	1	0	1	1	1	1	1	0	0	0	0	1	0	0	0	0	0	1	0	0	1	0	0	1	1	0	0	0	1	1	0	0	1	0	1	1	0	1	1	0	0	1	1	0	1	0	1	1	1	1	1	0	1	0	1	0	1	1	1	1	0	0	1	0	0	0	1	0	0	1	1	0	1	0	1	1	0	0	0	0	0	1	1	0	1	1	0	0	1	0	1	0	1	1	0	0	1	1	0	0	0	1	0	1	0	0	1	1	1	0	0	0	1	1	0	0	0	0	1	1	0	1	1	1	0	0	0	0	0	1	0	0	1	1	1	1	1	0	0	1	1	1	1	1	0	1	0	0	1	1	1	1	1	1	0	1	1	0	0	0	1	1	1	0	0	0	1	0	1	1	1	1	1	1	0	0	1	1	0	0	0	0	1	0	1	0	1	1	0	1	1	1	0	1	1	0	1	0	0	1	1	1	0	1	0	0	1	1	1	1	0	1	0	0	1	0	0	0	1	0	0	0	1	0	0	1	1	0	1	0	1	0	0	1	0	0	1	1	1	1	0	0	0	1	0	0	1	0	1	1	1	1	1	0
1	28517	1	1	1	1	1	0	0	0	0	1	1	1	0	1	1	1	0	1	1	1	0	0	0	0	1	1	1	0	1	0	0	1	1	0	0	0	0	0	0	1	1	0	0	1	0	1	0	1	1	1	1	0	0	0	0	0	0	0	0	1	0	1	0	0	0	0	0	0	0	0	1	1	1	1	1	1	0	1	1	1	0	1	1	0	1	0	1	1	1	1	0	1	0	1	1	1	0	1	1	0	0	1	0	1	1	1	0	0	0	1	1	0	1	0	1	1	0	0	1	0	0	1	1	1	1	0	1	1	0	0	1	0	1	0	0	0	1	0	1	0	1	1	1	1	1	0	0	0	1	0	0	1	0	1	1	0	0	0	0	1	1	0	1	0	0	1	1	0	1	1	0	1	0	0	1	0	1	1	1	0	1	0	0	0	0	0	1	1	1	0	1	1	1	0	1	1	0	0	1	0	1	1	0	0	1	0	1	1	0	1	0	1	0	1	0	1	1	0	1	1	0	0	0	0	1	1	0	1	1	0	1	0	0	0	1	1	1	0	0	0	1	1	1	0	1	1	0	1	0	1	1	0	1	1	0	0	0	1	1	1	1	0	0	0	1	0	0	1	1	1	0	0	0	0	1	1	1	0	1	1	0	0	0	0	0	1	1	0	1	1	1	1	1	0	0	0	0	1	0	1	0	0	0	0	0	0	0	1	0	1	1	0	1	1	1	1	0	0	0	1	1	1	1	0	1	0	1	1	0	0	1	0	1	1	0	0	0	0	0	1	1	0	0	0	0	0	0	1	1	0	1	0	1	1	1	1	0	1	1	0	1	0	1	1	0	0	0	1	0	1	0	1	0	1	1	0	1	0	1	0	0	1	0	1	0	0	1	0	1	1	0	0	0	0	0	0	1	0	0	1	1	0	0	0	1	1	0	1	1	1	1	0	1	1	1	0	1	0	0	0	0	0	1	1	0	0	0	0	0	1	1	0	1	0	1	0	0	0	1	1	1	0	1	1	0	1	1	0	0	0	0	1	0	0	0	1	0	0	1	1	1	0	0	0	1	0	1	0	0	0	1	1	0	0	1	0	0	0	0	0	1	0	1	1	0	0	0	0	0	0	0	0	1	0	1	0	0	1	0	1	0	1	1	0	1	1	1	0	0	1	1	1	1	1	0	0	0	0	1	0	1	1	0	1	1	0	0	1	1	0	0	1	1	1	1	1	1	0	1	0	0	1	0	0	1	0	1	1	1	0	0	0	0	1	0	0	0	0	0	1	0	1	0	0	0	0	1	0	1	1	0	0	0	1	0	1	1	0	1	1	1	0	0	1	1	0	0	1	1	0	0	0	0	0	1	0	0	1	0	1	0	1	1	1	0	0	1	0	0	0	1	0	0	0	0	0	0	0	1	1	1	0	1	1	1	1	1	1	0	1	0	0	1	0	0	0	1	0	0	1	1	0	1	1	1	1	1	0	0	1	1	0	0	0	1	1	1	1	0	1	1	0	1	0	0	0	0	0	1	0	1	1	1	0	1	1	0	0	1	0	1	0	1	1	1	1	1	0	0	0	1	1	0	1	1	1	1	1	1	0	1	0	1	1	0	0	1	1	1	1	0	1	0	0	0	0	0	1	0	1	0	0	0	1	0	0	0	1	1	1	1	1	1	1	0	1	1	1	0	0	0	1	0	1	0	0	1	1	0	0	1	0	1	1	1	1	1	1	1	0	1	1	1	0	1	0	0	1	0	0	1	1	1	0	1	1	1	0	1	1	1	1	1	0	0	0	1	1	0	0	0	0	1	1	0	1	1	0	1	0	0	1	0	1	0	1	1	1	0	1	1	0	0	0	1	1	0	1	0	0	0	1	0	0	1	0	1	0	0	1	0	1	0	0	0	1	1	1	0	0	1	1	1	1	1	0	0	1	0	1	1	0	0	0	0	1	1	0	1	0	0	0	0	0	1	0	1	1	1	0	1	0	1	1	0	1	1	1	0	0	0	1	0	0	1	0	0	1	1	1	1	1	0	1	0	0	0	0	1	1	0	0	0	1	0	1	0	0	0	0	1	0	1	1	1	1	0	1	0	0	0	1	0	0	0	1	0	0	0	0	0	0	0	1	1	1	1	1	1	1	0	0	0	0	0	1	1	1	0	0	0	0	0	1	1	0	0	0	1	1	1	1	0	1	0	0	0	1	0	1	0	0	1	1	0	1	0	0	0	1	1	0	0	1	0	0	0	0	1	0	1	1	0	0	1	0	0	1	1	1	1	1	0	1	0	1	1	0	0	1	1	0	1	0	0	0	0	1	1	1	0	1	0	0	1	0	1	1	1	1	1	0	1	0	0	1	1	0	1	1	0	0	1	1	1	1	0	0	0	0	1	1	1	0	1	1	0	0	0	1	0	0	1	1	1	0	0	0	0	1	0	1	0	1	1	0	0	1	1	1	0	1	0	0	0	0	0	0	1	0	1	0	0	1	1	0	0	1	1	0	1	0	0	0	1	0	1	1	0	0	0	1	1	1	1	1	1	1	0	1	0	0	1	1	0	1	0	0	0	1	0	1	0	0	0	0	0	0	1	1	0	1	0	1	0	1	0	1	1	0	1	0	1	1	0	0	0	1	0	1	1	1	1	1	0	0	0	0	1	0	0	0	0	0	1	0	0	1	0	0	1	1	0	0	0	1	1	0	0	1	0	1	1	0	1	1	0	0	1	1	0	1	0	1	1	1	1	1	0	1	0	1	0	1	1	1	1	0	0	1	0	0	0	1	0	0	1	1	0	1	0	1	1	0	0	0	0	0	1	1	0	1	1	0	0	1	0	1	0	1	1	0	0	1	1	0	0	0	1	0	1	0	0	1	1	1	0	0	0	1	1	0	0	0	0	1	1	0	1	1	1	0	0	0	0	0	1	0	0	1	1	1	1	1	0	0	1	1	1	1	1	0	1	0	0	1	1	1	1	1	1	0	1	1	0	0	0	1	1	1	0	0	0	1	0	1	1	1	1	1	1	0	0	1	1	0	0	0	0	1	0	1	0	1	1	0	1	1	1	0	1	1	0	1	0	0	1	1	1	0	1	0	0	1	1	1	1	0	1	0	0	1	0	0	0	1	0	0	0	1	0	0	1	1	0	1	0	1	0	0	1	0	0	1	1	1	1	0	0	0	1	0	0	1	0	1	1	1	1	1	0
1	28650	1	1	1	1	1	0	0	0	0	1	1	1	0	1	1	1	0	1	1	1	0	0	0	0	1	1	1	0	1	0	0	1	1	0	0	0	0	0	0	1	1	0	0	1	0	1	0	1	1	1	1	0	0	0	0	0	0	0	0	1	0	1	0	0	0	0	0	0	0	0	1	1	1	1	1	1	0	1	1	1	0	1	1	0	1	0	1	1	1	1	0	1	0	1	1	1	0	1	1	0	0	1	0	1	1	1	0	0	0	1	1	0	1	0	1	1	0	0	1	0	0	1	1	1	1	0	1	1	0	0	1	0	1	0	0	0	1	0	1	0	1	1	1	1	1	0	0	0	1	0	0	1	0	1	1	0	0	0	0	1	1	0	1	0	0	1	1	0	1	1	0	1	0	0	1	0	1	1	1	0	1	0	0	0	0	0	1	1	1	0	1	1	1	0	1	1	0	0	1	0	1	1	0	0	1	0	1	1	0	1	0	1	0	1	0	1	1	0	1	1	0	0	0	0	1	1	0	1	1	0	1	0	0	0	1	1	1	0	0	0	1	1	1	0	1	1	0	1	0	1	1	0	1	1	0	0	0	1	1	1	1	0	0	0	1	0	0	1	1	1	0	0	0	0	1	1	1	0	1	1	0	0	0	0	0	1	1	0	1	1	1	1	1	0	0	0	0	1	0	1	0	0	0	0	0	0	0	1	0	1	1	0	1	1	1	1	0	0	0	1	1	1	1	0	1	0	1	1	0	0	1	0	1	1	0	0	0	0	0	1	1	0	0	0	0	0	0	1	1	0	1	0	1	1	1	1	0	1	1	0	1	0	1	1	0	0	0	1	0	1	0	1	0	1	1	0	1	0	1	0	0	1	0	1	0	0	1	0	1	1	0	0	0	0	0	0	1	0	0	1	1	0	0	0	1	1	0	1	1	1	1	0	1	1	1	0	1	0	0	0	0	0	1	1	0	0	0	0	0	1	1	0	1	0	1	0	0	0	1	1	1	0	1	1	0	1	1	0	0	0	0	1	0	0	0	1	0	0	1	1	1	0	0	0	1	0	1	0	0	0	1	1	0	0	1	0	0	0	0	0	1	0	1	1	0	0	0	0	0	0	0	0	1	0	1	0	0	1	0	1	0	1	1	0	1	1	1	0	0	1	1	1	1	1	0	0	0	0	1	0	1	1	0	1	1	0	0	1	1	0	0	1	1	1	1	1	1	0	1	0	0	1	0	0	1	0	1	1	1	0	0	0	0	1	0	0	0	0	0	1	0	1	0	0	0	0	1	0	1	1	0	0	0	1	0	1	1	0	1	1	1	0	0	1	1	0	0	1	1	0	0	0	0	0	1	0	0	1	0	1	0	1	1	1	0	0	1	0	0	0	1	0	0	0	0	0	0	0	1	1	1	0	1	1	1	1	1	1	0	1	0	0	1	0	0	0	1	0	0	1	1	0	1	1	1	1	1	0	0	1	1	0	0	0	1	1	1	1	0	1	1	0	1	0	0	0	0	0	1	0	1	1	1	0	1	1	0	0	1	0	1	0	1	1	1	1	1	0	0	0	1	1	0	1	1	1	1	1	1	0	1	0	1	1	0	0	1	1	1	1	0	1	0	0	0	0	0	1	0	1	0	0	0	1	0	0	0	1	1	1	1	1	1	1	0	1	1	1	0	0	0	1	0	1	0	0	1	1	0	0	1	0	1	1	1	1	1	1	1	0	1	1	1	0	1	0	0	1	0	0	1	1	1	0	1	1	1	0	1	1	1	1	1	0	0	0	1	1	0	0	0	0	1	1	0	1	1	0	1	0	0	1	0	1	0	1	1	1	0	1	1	0	0	0	1	1	0	1	0	0	0	1	0	0	1	0	1	0	0	1	0	1	0	0	0	1	1	1	0	0	1	1	1	1	1	0	0	1	0	1	1	0	0	0	0	1	1	0	1	0	0	0	0	0	1	0	1	1	1	0	1	0	1	1	0	1	1	1	0	0	0	1	0	0	1	0	0	1	1	1	1	1	0	1	0	0	0	0	1	1	0	0	0	1	0	1	0	0	0	0	1	0	1	1	1	1	0	1	0	0	0	1	0	0	0	1	0	0	0	0	0	0	0	1	1	1	1	1	1	1	0	0	0	0	0	1	1	1	0	0	0	0	0	1	1	0	0	0	1	1	1	1	0	1	0	0	0	1	0	1	0	0	1	1	0	1	0	0	0	1	1	0	0	1	0	0	0	0	1	0	1	1	0	0	1	0	0	1	1	1	0	1	0	1	0	1	1	0	0	1	1	0	1	0	0	0	0	1	1	1	0	1	0	0	1	0	1	1	1	1	1	0	1	0	0	1	1	0	1	1	0	0	1	1	1	1	0	0	0	0	1	1	1	0	1	1	0	0	0	1	0	0	1	1	1	0	0	0	0	1	0	1	0	1	1	0	0	1	1	1	0	1	0	0	0	0	0	0	1	0	1	0	0	1	1	0	0	1	1	0	1	0	0	0	1	0	1	1	0	0	0	1	1	1	1	1	1	1	0	1	0	0	1	1	0	1	0	0	0	1	0	1	0	0	0	0	0	0	1	1	0	1	0	1	0	1	0	1	1	0	1	0	1	1	0	0	0	1	0	1	1	1	1	1	0	0	0	0	1	0	0	0	0	0	1	0	0	1	0	0	1	1	0	0	0	1	1	0	0	1	0	1	1	0	1	1	0	0	1	1	0	1	0	1	1	1	1	1	0	1	0	1	0	1	1	1	1	0	0	1	0	0	0	1	0	0	1	1	0	1	0	1	1	0	0	0	0	0	1	1	0	1	1	0	0	1	0	1	0	1	1	0	0	1	1	0	0	0	1	0	1	0	0	1	1	1	0	0	0	1	1	0	0	0	0	1	1	0	1	1	1	0	0	0	0	0	1	0	0	1	1	1	1	1	0	0	1	1	1	1	1	0	1	0	0	1	1	1	1	1	1	0	1	1	0	0	0	1	1	1	0	0	0	1	0	1	1	1	1	1	1	0	0	1	1	0	0	0	0	1	0	1	0	1	1	0	1	1	1	0	1	1	0	1	0	0	1	1	1	0	1	0	0	1	1	1	1	0	1	0	0	1	0	0	0	1	0	0	0	1	0	0	1	1	0	1	0	1	0	0	1	0	0	1	1	1	1	0	0	0	1	0	0	1	0	1	1	1	1	1	0
1	28666	1	1	1	1	1	0	0	0	0	1	1	1	0	1	1	1	0	1	1	1	0	0	0	0	1	1	1	0	1	0	0	1	1	0	0	0	0	0	0	1	1	0	0	1	0	1	0	1	1	1	1	0	0	0	0	0	0	0	0	1	0	1	0	0	0	0	0	0	0	0	1	1	1	1	1	1	0	1	1	1	0	1	1	0	1	0	1	1	1	1	0	1	0	1	1	1	0	1	1	0	0	1	0	1	1	1	0	0	0	1	1	0	1	0	1	1	0	0	1	0	0	1	1	1	1	0	1	1	0	0	1	0	1	0	0	0	1	0	1	0	1	1	1	1	1	0	0	0	1	0	0	1	0	1	1	0	0	0	0	1	1	0	1	0	0	1	1	0	1	1	0	1	0	0	1	0	1	1	1	0	1	0	0	0	0	0	1	1	1	0	1	1	1	0	1	1	0	0	1	0	1	1	0	0	1	0	1	1	0	1	0	1	0	1	0	1	1	0	1	1	0	0	0	0	1	1	0	1	1	0	1	0	0	0	1	1	1	0	0	0	1	1	1	0	1	1	0	1	0	1	1	0	1	1	0	0	0	1	1	1	1	0	0	0	1	0	0	1	1	1	0	0	0	0	1	1	1	0	1	1	0	0	0	0	0	1	1	0	1	1	1	1	1	0	0	0	0	1	0	1	0	0	0	0	0	0	0	1	0	1	1	0	1	1	1	1	0	0	0	1	1	1	1	0	1	0	1	1	0	0	1	0	1	1	0	0	0	0	0	1	1	0	0	0	0	0	0	1	1	0	1	0	1	1	1	1	0	1	1	0	1	0	1	1	0	0	0	1	0	1	0	1	0	1	1	0	1	0	1	0	0	1	0	1	0	0	1	0	1	1	0	0	0	0	0	0	1	0	0	1	1	0	0	0	1	1	0	1	1	1	1	0	1	1	1	0	1	0	0	0	0	0	1	1	0	0	0	0	0	1	1	0	1	0	1	0	0	0	1	1	1	0	1	1	0	1	1	0	0	0	0	1	0	0	0	1	0	0	1	1	1	0	0	0	1	0	1	0	0	0	1	1	0	0	1	0	0	0	0	0	1	0	1	1	0	0	0	0	0	0	0	0	1	0	1	0	0	1	0	1	0	1	1	0	1	1	1	0	0	1	1	1	1	1	0	0	0	0	1	0	1	1	0	1	1	0	0	1	1	0	0	1	1	1	1	1	1	0	1	0	0	1	0	0	1	0	1	1	1	0	0	0	0	1	0	0	0	0	0	1	0	1	0	0	0	0	1	0	1	1	0	0	0	1	0	1	1	0	1	1	1	0	0	1	1	0	0	1	1	0	0	0	0	0	1	0	0	1	0	1	0	1	1	1	0	0	1	0	0	0	1	0	0	0	0	0	0	0	1	1	1	0	1	1	1	1	1	1	0	1	0	0	1	0	0	0	1	0	0	1	1	0	1	1	1	1	1	0	0	1	1	0	0	0	1	1	1	1	0	1	1	0	1	0	0	0	0	0	1	0	1	1	1	0	1	1	0	0	1	0	1	0	1	1	1	1	1	0	0	0	1	1	0	1	1	1	1	1	1	0	1	0	1	1	0	0	1	1	1	1	0	1	0	0	0	0	0	1	0	1	0	0	0	1	0	0	0	1	1	1	1	1	1	1	0	1	1	1	0	0	0	1	0	1	0	0	1	1	0	0	1	0	1	1	1	1	1	1	1	0	1	1	1	0	1	0	0	1	0	0	1	1	1	0	1	1	1	0	1	1	1	1	1	0	0	0	1	1	0	0	0	0	1	1	0	1	1	0	1	0	0	1	0	1	0	1	1	1	0	1	1	0	0	0	1	1	0	1	0	0	0	1	0	0	1	0	1	0	0	1	0	1	0	0	0	1	1	1	0	0	1	1	1	1	1	0	0	1	0	1	1	0	0	0	0	1	1	0	1	0	0	0	0	0	1	0	1	1	1	0	1	0	1	1	0	1	1	1	0	0	0	1	0	0	1	0	0	1	1	1	1	1	0	1	0	0	0	0	1	1	0	0	0	1	0	1	0	0	0	0	1	0	1	1	1	1	0	1	0	0	0	1	0	0	0	1	0	0	0	0	0	0	0	1	1	1	1	1	1	1	0	0	0	0	0	1	1	1	0	0	0	0	0	1	1	0	0	0	1	1	1	1	0	1	0	0	0	1	0	1	0	0	1	1	0	1	0	0	0	1	1	0	0	1	0	0	0	0	1	0	1	1	0	0	1	0	0	1	1	1	0	1	0	1	0	1	1	0	0	1	1	0	1	0	0	0	0	1	1	1	0	1	0	0	1	0	1	1	1	1	1	0	1	0	0	1	1	0	1	1	0	0	1	1	1	1	0	0	0	0	1	1	1	0	1	1	0	0	0	1	0	0	1	1	1	0	0	0	0	1	0	1	0	1	1	0	0	1	1	1	0	1	0	0	0	0	0	0	1	0	1	0	0	1	1	0	0	1	1	0	1	0	0	0	1	0	1	1	0	0	0	1	1	1	1	1	1	1	0	1	0	0	1	1	0	1	0	0	0	1	0	1	0	0	0	0	0	0	1	1	0	1	0	1	0	1	0	1	1	0	1	0	1	1	0	0	0	1	0	1	1	1	1	1	0	0	0	0	1	0	0	0	0	0	1	0	0	1	0	0	1	1	0	0	0	1	1	0	0	1	0	1	1	0	1	1	0	0	1	1	0	1	0	1	1	1	1	1	0	1	0	1	0	1	1	1	1	0	0	1	0	0	0	1	0	0	1	1	0	1	0	1	1	0	0	0	0	0	1	1	0	1	1	0	0	1	0	1	0	1	1	0	0	1	1	0	0	0	1	0	1	0	0	1	1	1	0	0	0	1	1	0	0	0	0	1	1	0	1	1	1	0	0	0	0	0	1	0	0	1	1	1	1	1	0	0	1	1	1	1	1	0	1	0	0	1	1	1	1	1	1	0	1	1	0	0	0	1	1	1	0	0	0	1	0	1	1	1	1	1	1	0	0	1	1	0	0	0	0	1	0	1	0	1	1	0	1	1	1	0	1	1	0	1	0	0	1	1	1	0	1	0	0	1	1	1	1	0	1	0	0	1	0	0	0	1	0	0	0	1	0	0	1	1	0	1	0	1	0	0	1	0	0	1	1	1	1	0	0	0	1	0	0	1	0	1	1	1	1	1	0
1	28844	1	1	1	1	1	0	0	0	0	1	1	1	0	1	1	1	0	1	1	1	0	0	0	0	1	1	1	0	1	0	0	1	1	0	0	0	0	0	0	1	1	0	0	1	0	1	0	1	1	1	1	0	0	0	0	0	0	0	0	1	0	1	0	0	0	0	0	0	0	0	1	1	1	1	1	1	0	1	1	1	0	1	1	0	1	0	1	1	1	1	0	1	0	1	1	1	0	1	1	0	0	1	0	1	1	1	0	0	0	1	1	0	1	0	1	1	0	0	1	0	0	1	1	1	1	0	1	1	0	0	1	0	1	0	0	0	1	0	1	0	1	1	1	1	1	0	0	0	1	0	0	1	0	1	1	0	0	0	0	1	1	0	1	0	0	1	1	0	1	1	0	1	0	0	1	0	1	1	1	0	1	0	0	0	0	0	1	1	1	0	1	1	1	0	1	1	0	0	1	0	1	1	0	0	1	0	1	1	0	1	0	1	0	1	0	1	1	0	1	1	0	0	0	0	1	1	0	1	1	0	1	0	0	0	1	1	1	0	0	0	1	1	1	0	1	1	0	1	0	1	1	0	1	1	0	0	0	1	1	1	1	0	0	0	1	0	0	1	1	1	0	0	0	0	1	1	1	0	1	1	0	0	0	0	0	1	1	0	1	1	1	1	1	0	0	0	0	1	0	1	0	0	0	0	0	0	0	1	0	1	1	0	1	1	1	1	0	0	0	1	1	1	1	0	1	0	1	1	0	0	1	0	1	1	0	0	0	0	0	1	1	0	0	0	0	0	0	1	1	0	1	0	1	1	1	1	0	1	1	0	1	0	1	1	0	0	0	1	0	1	0	1	0	1	1	0	1	0	1	0	0	1	0	1	0	0	1	0	1	1	0	0	0	0	0	0	1	0	0	1	1	0	0	0	1	1	0	1	1	1	1	0	1	1	1	0	1	0	0	0	0	0	1	1	0	0	0	0	0	1	1	0	1	0	1	0	0	0	1	1	1	0	1	1	0	1	1	0	0	0	0	1	0	0	0	1	0	0	1	1	1	0	0	0	1	0	1	0	0	0	1	1	0	0	1	0	0	0	0	0	1	0	1	1	0	0	0	0	0	0	0	0	1	0	1	0	0	1	0	1	0	1	1	0	1	1	1	0	0	1	1	1	1	1	0	0	0	0	1	0	1	1	0	1	1	0	0	1	1	0	0	1	1	1	1	1	1	0	1	0	0	1	0	0	1	0	1	1	1	0	0	0	0	1	0	0	0	0	0	1	0	1	0	0	0	0	1	0	1	1	0	0	0	1	0	1	1	0	1	1	1	0	0	1	1	0	0	1	1	0	0	0	0	0	1	0	0	1	0	1	0	1	1	1	0	0	1	0	0	0	1	0	0	0	0	0	0	0	1	1	1	0	1	1	1	1	1	1	0	1	0	0	1	0	0	0	1	0	0	1	1	0	1	1	1	1	1	0	0	1	1	0	0	0	1	1	1	1	0	1	1	0	1	0	0	0	0	0	1	0	1	1	1	0	1	1	0	0	1	0	1	0	1	1	1	1	1	0	0	0	1	1	0	1	1	1	1	1	1	0	1	0	1	1	0	0	1	1	1	1	0	1	0	0	0	0	0	1	0	1	0	0	0	1	0	0	0	1	1	1	1	1	1	1	0	1	1	1	0	0	0	1	0	1	0	0	1	1	0	0	1	0	1	1	1	1	1	1	1	0	1	1	1	0	1	0	0	1	0	0	1	1	1	0	1	1	1	0	1	1	1	1	1	0	0	0	1	1	0	0	0	0	1	1	0	1	1	0	1	0	0	1	0	1	0	1	1	1	0	1	1	0	0	0	1	1	0	1	0	0	0	1	0	0	1	0	1	0	0	1	0	1	0	0	0	1	1	1	0	0	1	1	1	1	1	0	0	1	0	1	1	0	0	0	0	1	1	0	1	0	0	0	0	0	1	0	1	1	1	0	1	0	1	1	0	1	1	1	0	0	0	1	0	0	1	0	0	1	1	1	1	1	0	1	0	0	0	0	1	1	0	0	0	1	0	1	0	0	0	0	1	0	1	1	1	1	0	1	0	0	0	1	0	0	0	1	0	0	0	0	0	0	0	1	1	1	1	1	1	1	0	0	0	0	0	1	1	1	0	0	0	0	0	1	1	0	0	0	1	1	1	1	0	1	0	0	0	1	0	1	0	0	1	1	0	1	0	0	0	1	1	0	0	1	0	0	0	0	1	0	1	1	0	0	1	0	0	1	1	1	0	1	0	1	0	1	1	0	0	1	1	0	1	0	0	0	0	1	1	1	0	1	0	0	1	0	1	1	1	1	1	0	1	0	0	1	1	0	1	1	0	0	1	1	1	1	0	0	0	0	1	1	1	0	1	1	0	0	0	1	0	0	1	1	1	0	0	0	0	1	0	1	0	1	1	0	0	1	1	1	0	1	0	0	0	0	0	0	1	0	1	0	0	1	1	0	0	1	1	0	1	0	0	0	1	0	1	1	0	0	0	1	1	1	1	1	1	1	0	1	0	0	1	1	0	1	0	0	0	1	0	1	0	0	0	0	0	0	1	1	0	1	0	1	0	1	0	1	1	0	1	0	1	1	0	0	0	1	0	1	1	1	1	1	0	0	0	0	1	0	0	0	0	0	1	0	0	1	0	0	1	1	0	0	0	1	1	0	0	1	0	1	1	0	1	1	0	0	1	1	0	1	0	1	1	1	1	1	0	1	0	1	0	1	1	1	1	0	0	1	0	0	0	1	0	0	1	1	0	1	0	1	1	0	0	0	0	0	1	1	0	1	1	0	0	1	0	1	0	1	1	0	0	1	1	0	0	0	1	0	1	0	0	1	1	1	0	0	0	1	1	0	0	0	0	1	1	0	1	1	1	0	0	0	0	0	1	0	0	1	1	1	1	1	0	0	1	1	1	1	1	0	1	0	0	1	1	1	1	1	1	0	1	1	0	0	0	1	1	1	0	0	0	1	0	1	1	1	1	1	1	0	0	1	1	0	0	0	0	1	0	1	0	1	1	0	1	1	1	0	1	1	0	1	0	0	1	1	1	0	1	0	0	1	1	1	1	0	1	0	0	1	0	0	0	1	0	0	0	1	0	0	1	1	0	1	0	1	0	0	1	0	0	1	1	1	1	0	0	0	1	0	0	1	0	1	1	1	1	1	0
1	28926	1	1	1	1	1	0	0	0	0	1	1	1	0	1	1	1	0	1	1	1	0	0	0	0	1	1	1	0	1	0	0	1	1	0	0	0	0	0	0	1	1	0	0	1	0	1	0	1	1	1	1	0	0	0	0	0	0	0	0	1	0	1	0	0	0	0	0	0	0	0	1	1	1	1	1	1	0	1	1	1	0	1	1	0	1	0	1	1	1	1	0	1	0	1	1	1	0	1	1	0	0	1	0	1	1	1	0	0	0	1	1	0	1	0	1	1	0	0	1	0	0	1	1	1	1	0	1	1	0	0	1	0	1	0	0	0	1	0	1	0	1	1	1	1	1	0	0	0	1	0	0	1	0	1	1	0	0	0	0	1	1	0	1	0	0	1	1	0	1	1	0	1	0	0	1	0	1	1	1	0	1	0	0	0	0	0	1	1	1	0	1	1	1	0	1	1	0	0	1	0	1	1	0	0	1	0	1	1	0	1	0	1	0	1	0	1	1	0	1	1	0	0	0	0	1	1	0	1	1	0	1	0	0	0	1	1	1	0	0	0	1	1	1	0	1	1	0	1	0	1	1	0	1	1	0	0	0	1	1	1	1	0	0	0	1	0	0	1	1	1	0	0	0	0	1	1	1	0	1	1	0	0	0	0	0	1	1	0	1	1	1	1	1	0	0	0	0	1	0	1	0	0	0	0	0	0	0	1	0	1	1	0	1	1	1	1	0	0	0	1	1	1	1	0	1	0	1	1	0	0	1	0	1	1	0	0	0	0	0	1	1	0	0	0	0	0	0	1	1	0	1	0	1	1	1	1	0	1	1	0	1	0	1	1	0	0	0	1	0	1	0	1	0	1	1	0	1	0	1	0	0	1	0	1	0	0	1	0	1	1	0	0	0	0	0	0	1	0	0	1	1	0	0	0	1	1	0	1	1	1	1	0	1	1	1	0	1	0	0	0	0	0	1	1	0	0	0	0	0	1	1	0	1	0	1	0	0	0	1	1	1	0	1	1	0	1	1	0	0	0	0	1	0	0	0	1	0	0	1	1	1	0	0	0	1	0	1	0	0	0	1	1	0	0	1	0	0	0	0	0	1	0	1	1	0	0	0	0	0	0	0	0	1	0	1	0	0	1	0	1	0	1	1	0	1	1	1	0	0	1	1	1	1	1	0	0	0	0	1	0	1	1	0	1	1	0	0	1	1	0	0	1	1	1	1	1	1	0	1	0	0	1	0	0	1	0	1	1	1	0	0	0	0	1	0	0	0	0	0	1	0	1	0	0	0	0	1	0	1	1	0	0	0	1	0	1	1	0	1	1	1	0	0	1	1	0	0	1	1	0	0	0	0	0	1	0	0	1	0	1	0	1	1	1	0	0	1	0	0	0	1	0	0	0	0	0	0	0	1	1	1	0	1	1	1	1	1	1	0	1	0	0	1	0	0	0	1	0	0	1	1	0	1	1	1	1	1	0	0	1	1	0	0	0	1	1	1	1	0	1	1	0	1	0	0	0	0	0	1	0	1	1	1	0	1	1	0	0	1	0	1	0	1	1	1	1	1	0	0	0	1	1	0	1	1	1	1	1	1	0	1	0	1	1	0	0	1	1	1	1	0	1	0	0	0	0	0	1	0	1	0	0	0	1	0	0	0	1	1	1	1	1	1	1	0	1	1	1	0	0	0	1	0	1	0	0	1	1	0	0	1	0	1	1	1	1	1	1	1	0	1	1	1	0	1	0	0	1	0	0	1	1	1	0	1	1	1	0	1	1	1	1	1	0	0	0	1	1	0	0	0	0	1	1	0	1	1	0	1	0	0	1	0	1	0	1	1	1	0	1	1	0	0	0	1	1	0	1	0	0	0	1	0	0	1	0	1	0	0	1	0	1	0	0	0	1	1	1	0	0	1	1	1	1	1	0	0	1	0	1	1	0	0	0	0	1	1	0	1	0	0	0	0	0	1	0	1	1	1	0	1	0	1	1	0	1	1	1	0	0	0	1	0	0	1	0	0	1	1	1	1	1	0	1	0	0	0	0	1	1	0	0	0	1	0	1	0	0	0	0	1	0	1	1	1	1	0	1	0	0	0	1	0	0	0	1	0	0	0	0	0	0	0	1	1	1	1	1	1	1	0	0	0	0	0	1	1	1	0	0	0	0	0	1	1	0	0	0	1	1	1	1	0	1	0	0	0	1	0	1	0	0	1	1	0	1	0	0	0	1	1	0	0	1	0	0	0	0	1	0	1	1	0	0	1	0	0	1	1	1	0	1	0	1	0	1	1	0	0	1	1	0	1	0	0	0	0	1	1	1	0	1	0	0	1	0	1	1	1	1	1	0	1	0	0	1	1	0	1	1	0	0	1	1	1	1	0	0	0	0	1	1	1	0	1	1	0	0	0	1	0	0	1	1	1	0	0	0	0	1	0	1	0	1	1	0	0	1	1	1	0	1	0	0	0	0	0	0	1	0	1	0	0	1	1	0	0	1	1	0	1	0	0	0	1	0	1	1	0	0	0	1	1	1	1	1	1	1	0	1	0	0	1	1	0	1	0	0	0	1	0	1	0	0	0	0	0	0	1	1	0	1	0	1	0	1	0	1	1	0	1	0	1	1	0	0	0	1	0	1	1	1	1	1	0	0	0	0	1	0	0	0	0	0	1	0	0	1	0	0	1	1	0	0	0	1	1	0	0	1	0	1	1	0	1	1	0	0	1	1	0	1	0	1	1	1	1	1	0	1	0	1	0	1	1	1	1	0	0	1	0	0	0	1	0	0	1	1	0	1	0	1	1	0	0	0	0	0	1	1	0	1	1	0	0	1	0	1	0	1	1	0	0	1	1	0	0	0	1	0	1	0	0	1	1	1	0	0	0	1	1	0	0	0	0	1	1	0	1	1	1	0	0	0	0	0	1	0	0	1	1	1	1	1	0	0	1	1	1	1	1	0	1	0	0	1	1	1	1	1	1	0	1	1	0	0	0	1	1	1	0	0	0	1	0	1	1	1	1	1	1	0	0	1	1	0	0	0	0	1	0	1	0	1	1	0	1	1	1	0	1	1	0	1	0	0	1	1	1	0	1	0	0	1	1	1	1	0	1	0	0	1	0	0	0	1	0	0	0	1	0	0	1	1	0	1	0	1	0	0	1	0	0	1	1	1	1	0	0	0	1	0	0	1	0	1	1	1	1	1	0
1	29009	1	1	1	1	1	0	0	0	0	1	1	1	0	1	1	1	0	1	1	1	0	0	0	0	1	1	1	0	1	0	0	1	1	0	0	0	0	0	0	1	1	0	0	1	0	1	0	1	1	1	1	0	0	0	0	0	0	0	0	1	0	1	0	0	0	0	0	0	0	0	1	1	1	1	1	1	0	1	1	1	0	1	1	0	1	0	1	1	1	1	0	1	0	1	1	1	0	1	1	0	0	1	0	1	1	1	0	0	0	1	1	0	1	0	1	1	0	0	1	0	0	1	1	1	1	0	1	1	0	0	1	0	1	0	0	0	1	0	1	0	1	1	1	1	1	0	0	0	1	0	0	1	0	1	1	0	0	0	0	1	1	0	1	0	0	1	1	0	1	1	0	1	0	0	1	0	1	1	1	0	1	0	0	0	0	0	1	1	1	0	1	1	1	0	1	1	0	0	1	0	1	1	0	0	1	0	1	1	0	1	0	1	0	1	0	1	1	0	1	1	0	0	0	0	1	1	0	1	1	0	1	0	0	0	1	1	1	0	0	0	1	1	1	0	1	1	0	1	0	1	1	0	1	1	0	0	0	1	1	1	1	0	0	0	1	0	0	1	1	1	0	0	0	0	1	1	1	0	1	1	0	0	0	0	0	1	1	0	1	1	1	1	1	0	0	0	0	1	0	1	0	0	0	0	0	0	0	1	0	1	1	0	1	1	1	1	0	0	0	1	1	1	1	0	1	0	1	1	0	0	1	0	1	1	0	0	0	0	0	1	1	0	0	0	0	0	0	1	1	0	1	0	1	1	1	1	0	1	1	0	1	0	1	1	0	0	0	1	0	1	0	1	0	1	1	0	1	0	1	0	0	1	0	1	0	0	1	0	1	1	0	0	0	0	0	0	1	0	0	1	1	0	0	0	1	1	0	1	1	1	1	0	1	1	1	0	1	0	0	0	0	0	1	1	0	0	0	0	0	1	1	0	1	0	1	0	0	0	1	1	1	0	1	1	0	1	1	0	0	0	0	1	0	0	0	1	0	0	1	1	1	0	0	0	1	0	1	0	0	0	1	1	0	0	1	0	0	0	0	0	1	0	1	1	0	0	0	0	0	0	0	0	1	0	1	0	0	1	0	1	0	1	1	0	1	1	1	0	0	1	1	1	1	1	0	0	0	0	1	0	1	1	0	1	1	0	0	1	1	0	0	1	1	1	1	1	1	0	1	0	0	1	0	0	1	0	1	1	1	0	0	0	0	1	0	0	0	0	0	1	0	1	0	0	0	0	1	0	1	1	0	0	0	1	0	1	1	0	1	1	1	0	0	1	1	0	0	1	1	0	0	0	0	0	1	0	0	1	0	1	0	1	1	1	0	0	1	0	0	0	1	0	0	0	0	0	0	0	1	1	1	0	1	1	1	1	1	1	0	1	0	0	1	0	0	0	1	0	0	1	1	0	1	1	1	1	1	0	0	1	1	0	0	0	1	1	1	1	0	1	1	0	1	0	0	0	0	0	1	0	1	1	1	0	1	1	0	0	1	0	1	0	1	1	1	1	1	0	0	0	1	1	0	1	1	1	1	1	1	0	1	0	1	1	0	0	1	1	1	1	0	1	0	0	0	0	0	1	0	1	0	0	0	1	0	0	0	1	1	1	1	1	1	1	0	1	1	1	0	0	0	1	0	1	0	0	1	1	0	0	1	0	1	1	1	1	1	1	1	0	1	1	1	0	1	0	0	1	0	0	1	1	1	0	1	1	1	0	1	1	1	1	1	0	0	0	1	1	0	0	0	0	1	1	0	1	1	0	1	0	0	1	0	1	0	1	1	1	0	1	1	0	0	0	1	1	0	1	0	0	0	1	0	0	1	0	1	0	0	1	0	1	0	0	0	1	1	1	0	0	1	1	1	1	1	0	0	1	0	1	1	0	0	0	0	1	1	0	1	0	0	0	0	0	1	0	1	1	1	0	1	0	1	1	0	1	1	1	0	0	0	1	0	0	1	0	0	1	1	1	1	1	0	1	0	0	0	0	1	1	0	0	0	1	0	1	0	0	0	0	1	0	1	1	1	1	0	1	0	0	0	1	0	0	0	1	0	0	0	0	0	0	0	1	1	1	1	1	1	1	0	0	0	0	0	1	1	1	0	0	0	0	0	1	1	0	0	0	1	1	1	1	0	1	0	0	0	1	0	1	0	0	1	1	0	1	0	0	0	1	1	0	0	1	0	0	0	0	1	0	1	1	0	0	1	0	0	1	1	1	0	1	0	1	0	1	1	0	0	1	1	0	1	0	0	0	0	1	1	1	0	1	0	0	1	0	1	1	1	1	1	0	1	0	0	1	1	0	1	1	0	0	1	1	1	1	0	0	0	0	1	1	1	0	1	1	0	0	0	1	0	0	1	1	1	0	0	0	0	1	0	1	0	1	1	0	0	1	1	1	0	1	0	0	0	0	0	0	1	0	1	0	0	1	1	0	0	1	1	0	1	0	0	0	1	0	1	1	0	0	0	1	1	1	1	1	1	1	0	1	0	0	1	1	0	1	0	0	0	1	0	1	0	0	0	0	0	0	1	1	0	1	0	1	0	1	0	1	1	0	1	0	1	1	0	0	0	1	0	1	1	1	1	1	0	0	0	0	1	0	0	0	0	0	1	0	0	1	0	0	1	1	0	0	0	1	1	0	0	1	0	1	1	0	1	1	0	0	1	1	0	1	0	1	1	1	1	1	0	1	0	1	0	1	1	1	1	0	0	1	0	0	0	1	0	0	1	1	0	1	0	1	1	0	0	0	0	0	1	1	0	1	1	0	0	1	0	1	0	1	1	0	0	1	1	0	0	0	1	0	1	0	0	1	1	1	0	0	0	1	1	0	0	0	0	1	1	0	1	1	1	0	0	0	0	0	1	0	0	1	1	1	1	1	0	0	1	1	1	1	1	0	1	0	0	1	1	1	1	1	1	0	1	1	0	0	0	1	1	1	0	0	0	1	0	1	1	1	1	1	1	0	0	1	1	0	0	0	0	1	0	1	0	1	1	0	1	1	1	0	1	1	0	1	0	0	1	1	1	0	1	0	0	1	1	1	1	0	1	0	0	1	0	0	0	1	0	0	0	1	0	0	1	1	0	1	0	1	0	0	1	0	0	1	1	1	1	0	0	0	1	0	0	1	0	1	1	1	1	1	0
1	30713	1	1	1	1	1	0	0	0	0	1	1	1	0	1	1	1	0	1	1	1	0	0	0	0	1	1	1	0	1	0	0	1	1	0	0	0	0	0	0	1	1	0	0	1	0	1	0	1	1	1	1	0	0	0	0	0	0	0	0	1	0	1	0	0	0	0	0	0	0	0	1	1	1	1	1	1	0	1	1	1	0	1	1	0	1	0	1	1	1	1	0	1	0	1	1	1	0	1	1	0	0	1	0	1	1	1	0	0	0	1	1	0	1	0	1	1	0	0	1	0	0	1	1	1	1	0	1	1	0	0	1	0	1	0	0	0	1	0	1	0	1	1	1	1	1	0	0	0	1	0	0	1	0	1	1	0	0	0	0	1	1	0	1	0	0	1	1	0	1	1	0	1	0	0	1	0	1	1	1	0	1	0	0	0	0	0	1	1	1	0	1	1	1	0	1	1	0	0	1	0	1	1	0	0	1	0	1	1	0	1	0	1	0	1	0	1	1	0	1	1	0	0	0	0	1	1	0	1	1	0	1	0	0	0	1	1	1	0	0	0	1	1	1	0	1	1	0	1	0	1	1	0	1	1	0	0	0	1	1	1	1	0	0	0	1	0	0	1	1	1	0	0	0	0	1	1	1	0	1	1	0	0	0	0	0	1	1	0	1	1	1	1	1	0	0	0	0	1	0	1	0	0	0	0	0	0	0	1	0	1	1	0	1	1	1	1	0	0	0	1	1	1	1	0	1	0	1	1	0	0	1	0	1	1	0	0	0	0	0	1	1	0	0	0	0	0	0	1	1	0	1	0	1	1	1	1	0	1	1	0	1	0	1	1	0	0	0	1	0	1	0	1	0	1	1	0	1	0	1	0	0	1	0	1	0	0	1	0	1	1	0	0	0	0	0	0	1	0	0	1	1	0	0	0	1	1	0	1	1	1	1	0	1	1	1	0	1	0	0	0	0	0	1	1	0	0	0	0	0	1	1	0	1	0	1	0	0	0	1	1	1	0	1	1	0	1	1	0	0	0	0	1	0	0	0	1	0	0	1	1	1	0	0	0	1	0	1	0	0	0	1	1	0	0	1	0	0	0	0	0	1	0	1	1	0	0	0	0	0	0	0	0	1	0	1	0	0	1	0	1	0	1	1	0	1	1	1	0	0	0	1	1	1	1	0	0	0	0	1	0	1	1	0	1	1	0	0	1	1	0	0	1	1	1	1	1	1	0	1	0	0	1	0	0	1	0	1	1	1	0	0	0	0	1	0	0	0	0	0	1	0	1	0	0	0	0	1	0	1	1	0	0	0	1	0	1	1	0	1	1	1	0	0	1	1	0	0	1	1	0	0	0	0	0	1	0	0	1	0	1	0	1	1	1	0	0	1	0	0	0	1	0	0	0	0	0	0	0	1	1	1	0	1	1	1	1	1	1	0	1	0	0	1	0	0	0	1	0	0	1	1	0	1	1	1	1	1	0	0	1	1	0	0	0	1	1	1	1	0	1	1	0	1	0	0	0	0	0	1	0	1	1	1	0	1	1	0	0	1	0	1	0	1	1	1	1	1	0	0	0	1	1	0	1	1	1	1	1	1	0	1	0	1	1	0	0	1	1	1	1	0	1	0	0	0	0	0	1	0	1	0	0	0	1	0	0	0	1	1	1	1	1	1	1	0	1	1	1	0	0	0	1	0	1	0	0	1	1	0	0	1	0	1	1	1	1	1	1	1	0	1	1	1	0	1	0	0	1	0	0	1	1	1	0	1	1	1	0	1	1	1	1	1	0	0	0	1	1	0	0	0	0	1	1	0	1	1	0	1	0	0	1	0	1	0	1	1	1	0	1	1	0	0	0	1	1	0	1	0	0	0	1	0	0	1	0	1	0	0	1	0	1	0	0	0	1	1	1	0	0	1	1	1	1	1	0	0	1	0	1	1	0	0	0	0	1	1	0	1	0	0	0	0	0	1	0	1	1	1	0	1	0	1	1	0	1	1	1	0	0	0	1	0	0	1	0	0	1	1	1	1	1	0	1	0	0	0	0	1	1	0	0	0	1	0	1	0	0	0	0	1	0	1	1	1	1	0	1	0	0	0	1	0	0	0	1	0	0	0	0	0	0	0	1	1	1	1	1	1	1	0	0	0	0	0	1	1	1	0	0	0	0	0	1	1	0	0	0	1	1	1	1	0	1	0	0	0	1	0	1	0	0	1	1	0	1	0	0	0	1	1	0	0	1	0	0	0	0	1	0	1	1	0	0	1	0	0	1	1	1	0	1	0	1	0	1	1	0	0	1	1	0	1	0	0	0	0	1	1	1	0	1	0	0	1	0	1	1	1	1	1	0	1	0	0	1	1	0	1	1	0	0	1	1	1	1	0	0	0	0	1	1	1	0	1	1	0	0	0	1	0	0	1	1	1	0	0	0	0	1	0	1	0	1	1	0	0	1	1	1	0	1	0	0	0	0	0	0	1	0	1	0	0	1	1	0	0	1	1	0	1	0	0	0	1	0	1	1	0	0	0	1	1	1	1	1	1	1	0	1	0	0	1	1	0	1	0	0	0	1	0	1	0	0	0	0	0	0	1	1	0	1	0	1	0	1	0	1	1	0	1	0	1	1	0	0	0	1	0	1	1	1	1	1	0	0	0	0	1	0	0	0	0	0	1	0	0	1	0	0	1	1	0	0	0	1	1	0	0	1	0	1	1	0	1	1	0	0	1	1	0	1	0	1	1	1	1	1	0	1	0	1	0	1	1	1	1	0	0	1	0	0	0	1	0	0	1	1	0	1	0	1	1	0	0	0	0	0	1	1	0	1	1	0	0	1	0	1	0	1	1	0	0	1	1	0	0	0	1	0	1	0	0	1	1	1	0	0	0	1	1	0	0	0	0	1	1	0	1	1	1	0	0	0	0	0	1	0	0	1	1	1	1	1	0	0	1	1	1	1	1	0	1	0	0	1	1	1	1	1	1	0	1	1	0	0	0	1	1	1	0	0	0	1	0	1	1	1	1	1	1	0	0	1	1	0	0	0	0	1	0	1	0	1	1	0	1	1	1	0	1	1	0	1	0	0	1	1	1	0	1	0	0	1	1	1	1	0	1	0	0	1	0	0	0	1	0	0	0	1	0	0	1	1	0	1	0	1	0	0	1	0	0	1	1	1	1	0	0	0	1	0	0	1	0	1	1	1	1	1	0
1	30852	1	1	1	1	1	0	0	0	0	1	1	1	0	1	1	1	0	1	1	1	0	0	0	0	1	1	1	0	1	0	0	1	1	0	0	0	0	0	0	1	1	0	0	1	0	1	0	1	1	1	1	0	0	0	0	0	0	0	0	1	0	1	0	0	0	0	0	0	0	0	1	1	1	1	1	1	0	1	1	1	0	1	1	0	1	0	1	1	1	1	0	1	0	1	1	1	0	1	1	0	0	1	0	1	1	1	0	0	0	1	1	0	1	0	1	1	0	0	1	0	0	1	1	1	1	0	1	1	0	0	1	0	1	0	0	0	1	0	1	0	1	1	1	1	1	0	0	0	1	0	0	1	0	1	1	0	0	0	0	1	1	0	1	0	0	1	1	0	1	1	0	1	0	0	1	0	1	1	1	0	1	0	0	0	0	0	1	1	1	0	1	1	1	0	1	1	0	0	1	0	1	1	0	0	1	0	1	1	0	1	0	1	0	1	0	1	1	0	1	1	0	0	0	0	1	1	0	1	1	0	1	0	0	0	1	1	1	0	0	0	1	1	1	0	1	1	0	1	0	1	1	0	1	1	0	0	0	1	1	1	1	0	0	0	1	0	0	1	1	1	0	0	0	0	1	1	1	0	1	1	0	0	0	0	0	1	1	0	1	1	1	1	1	0	0	0	0	1	0	1	0	0	0	0	0	0	0	1	0	1	1	0	1	1	1	1	0	0	0	1	1	1	1	0	1	0	1	1	0	0	1	0	1	1	0	0	0	0	0	1	1	0	0	0	0	0	0	1	1	0	1	0	1	1	1	1	0	1	1	0	1	0	1	1	0	0	0	1	0	1	0	1	0	1	1	0	1	0	1	0	0	1	0	1	0	0	1	0	1	1	0	0	0	0	0	0	1	0	0	1	1	0	0	0	1	1	0	1	1	1	1	0	1	1	1	0	1	0	0	0	0	0	1	1	0	0	0	0	0	1	1	0	1	0	1	0	0	0	1	1	1	0	1	1	0	1	1	0	0	0	0	1	0	0	0	1	0	0	1	1	1	0	0	0	1	0	1	0	0	0	1	1	0	0	1	0	0	0	0	0	1	0	1	1	0	0	0	0	0	0	0	0	1	0	1	0	0	1	0	1	0	1	1	0	1	1	1	0	0	0	1	1	1	1	0	0	0	0	1	0	1	1	0	1	1	0	0	1	1	0	0	1	1	1	1	1	1	0	1	0	0	1	0	0	1	0	1	1	1	0	0	0	0	1	0	0	0	0	0	1	0	1	0	0	0	0	1	0	1	1	0	0	0	1	0	1	1	0	1	1	1	0	0	1	1	0	0	1	1	0	0	0	0	0	1	0	0	1	0	1	0	1	1	1	0	0	1	0	0	0	1	0	0	0	0	0	0	0	1	1	1	0	1	1	1	1	1	1	0	1	0	0	1	0	0	0	1	0	0	1	1	0	1	1	1	1	1	0	0	1	1	0	0	0	1	1	1	1	0	1	1	0	1	0	0	0	0	0	1	0	1	1	1	0	1	1	0	0	1	0	1	0	1	1	1	1	1	0	0	0	1	1	0	1	1	1	1	1	1	0	1	0	1	1	0	0	1	1	1	1	0	1	0	0	0	0	0	1	0	1	0	0	0	1	0	0	0	1	1	1	1	1	1	1	0	1	1	1	0	0	0	1	0	1	0	0	1	1	0	0	1	0	1	1	1	1	1	1	1	0	1	1	1	0	1	0	0	1	0	0	1	1	1	0	1	1	1	0	1	1	1	1	1	0	0	0	1	1	0	0	0	0	1	1	0	1	1	0	1	0	0	1	0	1	0	1	1	1	0	1	1	0	0	0	1	1	0	1	0	0	0	1	0	0	1	0	1	0	0	1	0	1	0	0	0	1	1	1	0	0	1	1	1	1	1	0	0	1	0	1	1	0	0	0	0	1	1	0	1	0	0	0	0	0	1	0	1	1	1	0	1	0	1	1	0	1	1	1	0	0	0	1	0	0	1	0	0	1	1	1	1	1	0	1	0	0	0	0	1	1	0	0	0	1	0	1	0	0	0	0	1	0	1	1	1	1	0	1	0	0	0	1	0	0	0	1	0	0	0	0	0	0	0	1	1	1	1	1	1	1	0	0	0	0	0	1	1	1	0	0	0	0	0	1	1	0	0	0	1	1	1	1	0	1	0	0	0	1	0	1	0	0	1	1	0	1	0	0	0	1	1	0	0	1	0	0	0	0	1	0	1	1	0	0	1	0	0	1	1	1	0	1	0	1	0	1	1	0	0	1	1	0	1	0	0	0	0	1	1	1	0	1	0	0	1	0	1	1	1	1	1	0	1	0	0	1	1	0	1	1	0	0	1	1	1	1	0	0	0	0	1	1	1	0	1	1	0	0	0	1	0	0	1	1	1	0	0	0	0	1	0	1	0	1	1	0	0	1	1	1	0	1	0	0	0	0	0	0	1	0	1	0	0	1	1	0	0	1	1	0	1	0	0	0	1	0	1	1	0	0	0	1	1	1	1	1	1	1	0	1	0	0	1	1	0	1	0	0	0	1	0	1	0	0	0	0	0	0	1	1	0	1	0	1	0	1	0	1	1	0	1	0	1	1	0	0	0	1	0	1	1	1	1	1	0	0	0	0	1	0	0	0	0	0	1	0	0	1	0	0	1	1	0	0	0	1	1	0	0	1	0	1	1	0	1	1	0	0	1	1	0	1	0	1	1	1	1	1	0	1	0	1	0	1	1	1	1	0	0	1	0	0	0	1	0	0	1	1	0	1	0	1	1	0	0	0	0	0	1	1	0	1	1	0	0	1	0	1	0	1	1	0	0	1	1	0	0	0	1	0	1	0	0	1	1	1	0	0	0	1	1	0	0	0	0	1	1	0	1	1	1	0	0	0	0	0	1	0	0	1	1	1	1	1	0	0	1	1	1	1	1	0	1	0	0	1	1	1	1	1	1	0	1	1	0	0	0	1	1	1	0	0	0	1	0	1	1	1	1	1	1	0	0	1	1	0	0	0	0	1	0	1	0	1	1	0	1	1	1	0	1	1	0	1	0	0	1	1	1	0	1	0	0	1	1	1	1	0	1	0	0	1	0	0	0	1	0	0	0	1	0	0	1	1	0	1	0	1	0	0	1	0	0	1	1	1	1	0	0	0	1	0	0	1	0	1	1	1	1	1	0
1	31212	1	1	1	1	1	0	0	0	0	1	1	1	0	1	1	1	0	1	1	1	0	0	0	0	1	1	1	0	1	0	0	1	1	0	0	0	0	0	0	1	1	0	0	1	0	1	0	1	1	1	1	0	0	0	0	0	0	0	0	1	0	1	0	0	0	0	0	0	0	0	1	1	1	1	1	1	0	1	1	1	0	1	1	0	1	0	1	1	1	1	0	1	0	1	1	1	0	1	1	0	0	1	0	1	1	1	0	0	0	1	1	0	1	0	1	1	0	0	1	0	0	1	1	1	1	0	1	1	0	0	1	0	1	0	0	0	1	0	1	0	1	1	1	1	1	0	0	0	1	0	0	1	0	1	1	0	0	0	0	1	1	0	1	0	0	1	1	0	1	1	0	1	0	0	1	0	1	1	1	0	1	0	0	0	0	0	1	1	1	0	1	1	1	0	1	1	0	0	1	0	1	1	0	0	1	0	1	1	0	1	0	1	0	1	0	1	1	0	1	1	0	0	0	0	1	1	0	1	1	0	1	0	0	0	1	1	1	0	0	0	1	1	1	0	1	1	0	1	0	1	1	0	1	1	0	0	0	1	1	1	1	0	0	0	1	0	0	1	1	1	0	0	0	0	1	1	1	0	1	1	0	0	0	0	0	1	1	0	1	1	1	1	1	0	0	0	0	1	0	1	0	0	0	0	0	0	0	1	0	1	1	0	1	1	1	1	0	0	0	1	1	1	1	0	1	0	1	1	0	0	1	0	1	1	0	0	0	0	0	1	1	0	0	0	0	0	0	1	1	0	1	0	1	1	0	1	0	1	1	0	1	0	1	1	0	0	0	1	0	1	0	1	0	1	1	0	1	0	1	0	0	1	0	1	0	0	1	0	1	1	0	0	0	0	0	0	1	0	0	1	1	0	0	0	1	1	0	1	1	1	1	0	1	1	1	0	1	0	0	0	0	0	1	1	0	0	0	0	0	1	1	0	1	0	1	0	0	0	1	1	1	0	1	1	0	1	1	0	0	0	0	1	0	0	0	1	0	0	1	1	1	0	0	0	1	0	1	0	0	0	1	1	0	0	1	0	0	0	0	0	1	0	1	1	0	0	0	0	0	0	0	0	1	0	1	0	0	1	0	1	0	1	1	0	1	1	1	0	0	0	1	1	1	1	0	0	0	0	1	0	1	1	0	1	1	0	0	1	1	0	0	1	1	1	1	1	1	0	1	0	0	1	0	0	1	0	1	1	1	0	0	0	0	1	0	0	0	0	0	1	0	1	0	0	0	0	1	0	1	1	0	0	0	1	0	1	1	0	1	1	1	0	0	1	1	0	0	1	1	0	0	0	0	0	1	0	0	1	0	1	0	1	1	1	0	0	1	0	0	0	1	0	0	0	0	0	0	0	1	1	1	0	1	1	1	1	1	1	0	1	0	0	1	0	0	0	0	0	0	1	1	0	1	1	1	1	1	0	0	1	1	0	0	0	1	1	1	1	0	1	1	0	1	0	0	0	0	0	1	0	1	1	1	0	1	1	0	0	1	0	1	0	1	1	1	1	1	0	0	0	1	1	0	1	1	1	1	1	1	0	1	0	1	1	0	0	1	1	1	1	0	1	0	0	0	0	0	1	0	1	0	0	0	1	0	0	0	1	1	1	1	1	1	1	0	1	1	1	0	0	0	1	0	1	0	0	1	1	0	0	1	0	1	1	1	1	1	1	1	0	1	1	1	0	1	0	0	1	0	0	1	1	1	0	1	1	1	0	1	1	1	1	1	0	0	0	1	1	0	0	0	0	1	1	0	1	1	0	1	0	0	1	0	1	0	1	1	1	0	1	1	0	0	0	1	1	0	1	0	0	0	1	0	0	1	0	1	0	0	1	0	1	0	0	0	1	1	1	0	0	1	1	1	1	1	0	0	1	0	1	1	0	0	0	0	1	1	0	1	0	0	0	0	0	1	0	1	1	1	0	1	0	1	1	0	1	1	1	0	0	0	1	0	0	1	0	0	1	1	1	1	1	0	1	0	0	0	0	1	1	0	0	0	1	0	1	0	0	0	0	1	0	1	1	1	1	0	1	0	0	0	1	0	0	0	1	0	0	0	0	0	0	0	1	1	1	1	1	1	1	0	0	0	0	0	1	1	1	0	0	0	0	0	1	1	0	0	0	1	1	1	1	0	1	0	0	0	1	0	1	0	0	1	1	0	1	0	0	0	1	1	0	0	1	0	0	0	0	1	0	1	1	0	0	1	0	0	1	1	1	0	1	0	1	0	1	1	0	0	1	1	0	1	0	0	0	0	1	1	1	0	1	0	0	1	0	1	1	1	1	1	0	1	0	0	1	1	0	1	1	0	0	1	1	1	1	0	0	0	0	1	1	1	0	1	1	0	0	0	1	0	0	1	1	1	0	0	0	0	1	0	1	0	1	1	0	0	1	1	1	0	1	0	0	0	0	0	0	1	0	1	0	0	1	1	0	0	1	1	0	1	0	0	0	1	0	1	1	0	0	0	1	1	1	1	1	1	1	0	1	0	0	1	1	0	1	0	0	0	1	0	1	0	0	0	0	0	0	1	1	0	1	0	1	0	1	0	1	1	0	1	0	1	1	0	0	0	1	0	1	1	1	1	1	0	0	0	0	1	0	0	0	0	0	1	0	0	1	0	0	1	1	0	0	0	1	1	0	0	1	0	1	1	0	1	1	0	0	1	1	0	1	0	1	1	1	1	1	0	1	0	1	0	1	1	1	1	0	0	1	0	0	0	1	0	0	1	1	0	1	0	1	1	0	0	0	0	0	1	1	0	1	1	0	0	1	0	1	0	1	1	0	0	1	1	0	0	0	1	0	1	0	0	1	1	1	0	0	0	1	1	0	0	0	0	1	1	0	1	1	1	0	0	0	0	0	1	0	0	1	1	1	1	1	0	0	1	1	1	1	1	0	1	0	0	1	1	1	1	1	1	0	1	1	0	0	0	1	1	1	0	0	0	1	0	1	1	1	1	1	1	0	0	1	1	0	0	0	0	1	0	1	0	1	1	0	1	1	1	0	1	1	0	1	0	0	1	1	1	0	1	0	0	1	1	1	1	0	1	0	0	1	0	0	0	1	0	0	0	1	0	0	1	1	0	1	0	1	0	0	1	0	0	1	1	1	1	0	0	0	1	0	0	1	0	1	1	1	1	1	0
1	31391	1	1	1	1	1	0	0	0	0	1	1	1	0	1	1	1	0	1	1	1	0	0	0	0	1	1	1	0	1	0	0	1	1	0	0	0	0	0	0	1	1	0	0	1	0	1	0	1	1	1	1	0	0	0	0	0	0	0	0	1	0	1	0	0	0	0	0	0	0	0	1	1	1	1	1	1	0	1	1	1	0	1	1	0	1	0	1	1	1	1	0	1	0	1	1	1	0	1	1	0	0	1	0	1	1	1	0	0	0	1	1	0	1	0	1	1	0	0	1	0	0	1	1	1	1	0	1	1	0	0	1	0	1	0	0	0	1	0	1	0	1	1	1	1	1	0	0	0	1	0	0	1	0	1	1	0	0	0	0	1	1	0	1	0	0	1	1	0	1	1	0	1	0	0	1	0	1	1	1	0	1	0	0	0	0	0	1	1	1	0	1	1	1	0	1	1	0	0	1	0	1	1	0	0	1	0	1	1	0	1	0	1	0	1	0	1	1	0	1	1	0	0	0	0	1	1	0	1	1	0	1	0	0	0	1	1	1	0	0	0	1	1	1	0	1	1	0	1	0	1	1	0	1	1	0	0	0	1	1	1	1	0	0	0	1	0	0	1	1	1	0	0	0	0	1	1	1	0	1	1	0	0	0	0	0	1	1	0	1	1	1	1	1	0	0	0	0	1	0	1	0	0	0	0	0	0	0	1	0	1	1	0	1	1	1	1	0	0	0	1	1	1	1	0	1	0	1	1	0	0	1	0	1	1	0	0	0	0	0	1	1	0	0	0	0	0	0	1	1	0	1	0	1	1	0	1	0	1	1	0	1	0	1	1	0	0	0	1	0	1	0	1	0	1	1	0	1	0	1	0	0	1	0	1	0	0	1	0	1	1	0	0	0	0	0	0	1	0	0	1	1	0	0	0	1	1	0	1	1	1	1	0	1	1	1	0	1	0	0	0	0	0	1	1	0	0	0	0	0	1	1	0	1	0	1	0	0	0	1	1	1	0	1	1	0	1	1	0	0	0	0	1	0	0	0	1	0	0	1	1	1	0	0	0	1	0	1	0	0	0	1	1	0	0	1	0	0	0	0	0	1	0	1	1	0	0	0	0	0	0	0	0	1	0	1	0	1	1	0	1	0	1	1	0	1	1	1	0	0	0	1	1	1	1	0	0	0	0	1	0	1	1	0	1	1	0	0	1	1	0	0	1	1	1	1	1	1	0	1	0	0	1	0	0	1	0	1	1	1	0	0	0	0	1	0	0	0	0	0	1	0	1	0	0	0	0	1	0	1	1	0	0	0	1	0	1	1	0	1	1	1	0	0	1	1	0	0	1	1	0	0	0	0	0	1	0	0	1	0	1	0	1	1	1	0	0	1	0	0	0	1	0	0	0	0	0	0	0	1	1	1	0	1	1	1	1	1	1	0	1	0	0	1	0	0	0	0	0	0	1	1	0	1	1	1	1	1	0	0	1	1	0	0	0	1	1	1	1	0	1	1	0	1	0	0	0	0	0	1	0	1	1	1	0	1	1	0	0	1	0	1	0	1	1	1	1	1	0	0	0	1	1	0	1	1	1	1	1	1	0	1	0	1	1	0	0	1	1	1	1	0	1	0	0	0	0	0	1	0	1	0	0	0	1	0	0	0	1	1	1	1	1	1	1	0	1	1	1	0	0	0	1	0	1	0	0	1	1	0	0	1	0	1	1	1	1	1	1	1	0	1	1	1	0	1	0	0	1	0	0	1	1	1	0	1	1	1	0	1	1	1	1	1	0	0	0	1	1	0	0	0	0	1	1	0	1	1	0	1	0	0	1	0	1	0	1	1	1	0	1	1	0	0	0	1	1	0	1	0	0	0	1	0	0	1	0	1	0	0	1	0	1	0	0	0	1	1	1	0	0	1	1	1	1	1	0	0	1	0	1	1	0	0	0	0	1	1	0	1	0	0	0	0	0	1	0	1	1	1	0	1	0	1	1	0	1	1	1	0	0	0	1	0	0	1	0	0	1	1	1	1	1	0	1	0	0	0	0	1	1	0	0	0	1	0	1	0	0	0	0	1	0	1	1	1	1	0	1	0	0	0	1	0	0	0	1	0	0	0	0	0	0	0	1	1	1	1	1	1	1	0	0	0	0	0	1	1	1	0	0	0	0	0	1	1	0	0	0	1	1	1	1	0	1	0	0	0	1	0	1	0	0	1	1	0	1	0	0	0	1	1	0	0	1	0	0	0	0	1	0	1	1	0	0	1	0	0	1	1	1	0	1	0	1	0	1	1	0	0	1	1	0	1	0	0	0	0	1	1	1	0	1	0	0	1	0	1	1	1	1	1	0	1	0	0	1	1	0	1	1	0	0	1	1	1	1	0	0	0	0	1	1	1	0	1	1	0	0	0	1	0	0	1	1	1	0	0	0	0	1	0	1	0	1	1	0	0	1	1	1	0	1	0	0	0	0	0	0	1	0	1	0	0	1	1	0	0	1	1	0	1	0	0	0	1	0	1	1	0	0	0	1	1	1	1	1	1	1	0	1	0	0	1	1	0	1	0	0	0	1	0	1	0	0	0	0	0	0	1	1	0	1	0	1	0	1	0	1	1	0	1	0	1	1	0	0	0	1	0	1	1	1	1	1	0	0	0	0	1	0	0	0	0	0	1	0	0	1	0	0	1	1	0	0	0	1	1	0	0	1	0	1	1	0	1	1	0	0	1	1	0	1	0	1	1	1	1	1	0	1	0	1	0	1	1	1	1	0	0	1	0	0	0	1	0	0	1	1	0	1	0	1	1	0	0	0	0	0	1	1	0	1	1	0	0	1	0	1	0	1	1	0	0	1	1	0	0	0	1	0	1	0	0	1	1	1	0	0	0	1	1	0	0	0	0	1	1	0	1	1	1	0	0	0	0	0	1	0	0	1	1	1	1	1	0	0	1	1	1	1	1	0	1	0	0	1	1	1	1	1	1	0	1	1	0	0	0	1	1	1	0	0	0	1	0	1	1	1	1	1	1	0	0	1	1	0	0	0	0	1	0	1	0	1	1	0	1	1	1	0	1	1	0	1	0	0	1	1	1	0	1	0	0	1	1	1	1	0	1	0	0	1	0	0	0	1	0	0	0	1	0	0	1	1	0	1	0	1	0	0	1	0	0	1	1	1	1	0	0	0	1	0	0	1	0	1	1	1	1	1	0
1	31403	1	1	1	1	1	0	0	0	0	1	1	1	0	1	1	1	0	1	1	1	0	0	0	0	1	1	1	0	1	0	0	1	1	0	0	0	0	0	0	1	1	0	0	1	0	1	0	1	1	1	1	0	0	0	0	0	0	0	0	1	0	1	0	0	0	0	0	0	0	0	1	1	1	1	1	1	0	1	1	1	0	1	1	0	1	0	1	1	1	1	0	1	0	1	1	1	0	1	1	0	0	1	0	1	1	1	0	0	0	1	1	0	1	0	1	1	0	0	1	0	0	1	1	1	1	0	1	1	0	0	1	0	1	0	0	0	1	0	1	0	1	1	1	1	1	0	0	0	1	0	0	1	0	1	1	0	0	0	0	1	1	0	1	0	0	1	1	0	1	1	0	1	0	0	1	0	1	1	1	0	1	0	0	0	0	0	1	1	1	0	1	1	1	0	1	1	0	0	1	0	1	1	0	0	1	0	1	1	0	1	0	1	0	1	0	1	1	0	1	1	0	0	0	0	1	1	0	1	1	0	1	0	0	0	1	1	1	0	0	0	1	1	1	0	1	1	0	1	0	1	1	0	1	1	0	0	0	1	1	1	1	0	0	0	1	0	0	1	1	1	0	0	0	0	1	1	1	0	1	1	0	0	0	0	0	1	1	0	1	1	1	1	1	0	0	0	0	1	0	1	0	0	0	0	0	0	0	1	0	1	1	0	1	1	1	1	0	0	0	1	1	1	1	0	1	0	1	1	0	0	1	0	1	1	0	0	0	0	0	1	1	0	0	0	0	0	0	1	1	0	1	0	1	1	0	1	0	1	1	0	1	0	1	1	0	0	0	1	0	1	0	1	0	1	1	0	1	0	1	0	0	1	0	1	0	0	1	0	1	1	0	0	0	0	0	0	1	0	0	1	1	0	0	0	1	1	0	1	1	1	1	0	1	1	1	0	1	0	0	0	0	0	1	1	0	0	0	0	0	1	1	0	1	0	1	0	0	0	1	1	1	0	1	1	0	1	1	0	0	0	0	1	0	0	0	1	0	0	1	1	1	0	0	0	1	0	1	0	0	0	1	1	0	0	1	0	0	0	0	0	1	0	1	1	0	0	0	0	0	0	0	0	1	0	1	0	1	1	0	1	0	1	1	0	1	1	1	0	0	0	1	1	1	1	0	0	0	0	1	0	1	1	0	1	1	0	0	1	1	0	0	1	1	1	1	1	1	0	1	0	0	1	0	0	1	0	1	1	1	0	0	0	0	1	0	0	0	0	0	1	0	1	0	0	0	0	1	0	1	1	0	0	0	1	0	1	1	0	1	1	1	0	0	1	1	0	0	1	1	0	0	0	0	0	1	0	0	1	0	1	0	1	1	1	0	0	1	0	0	0	1	0	0	0	0	0	0	0	1	1	1	0	1	1	1	1	1	1	0	1	0	0	1	0	0	0	0	0	0	1	1	0	1	1	1	1	1	0	0	1	1	0	0	0	1	1	1	1	0	1	1	0	1	0	0	0	0	0	1	0	1	1	1	0	1	1	0	0	1	0	1	0	1	1	1	1	1	0	0	0	1	1	0	1	1	1	1	1	1	0	1	0	1	1	0	0	1	1	1	1	0	1	0	0	0	0	0	1	0	1	0	0	0	1	0	0	0	1	1	1	1	1	1	1	0	1	1	1	0	0	0	1	0	1	0	0	1	1	0	0	1	0	1	1	1	1	1	1	1	0	1	1	1	0	1	0	0	1	0	0	1	1	1	0	1	1	1	0	1	1	1	1	1	0	0	0	1	1	0	0	0	0	1	1	0	1	1	0	1	0	0	1	0	1	0	1	1	1	0	1	1	0	0	0	1	1	0	1	0	0	0	1	0	0	1	0	1	0	0	1	0	1	0	0	0	1	1	1	0	0	1	1	1	1	1	0	0	1	0	1	1	0	0	0	0	1	1	0	1	0	0	0	0	0	1	0	1	1	1	0	1	0	1	1	0	1	1	1	0	0	0	1	0	0	1	0	0	1	1	1	1	1	0	1	0	0	0	0	1	1	0	0	0	1	0	1	0	0	0	0	1	0	1	1	1	1	0	1	0	0	0	1	0	0	0	1	0	0	0	0	0	0	0	1	1	1	1	1	1	1	0	0	0	0	0	1	1	1	0	0	0	0	0	1	1	0	0	0	1	1	1	1	0	1	0	0	0	1	0	1	0	0	1	1	0	1	0	0	0	1	1	0	0	1	0	0	0	0	1	0	1	1	0	0	1	0	0	1	1	1	0	1	0	1	0	1	1	0	0	1	1	0	1	0	0	0	0	1	1	1	0	1	0	0	1	0	1	1	1	1	1	0	1	0	0	1	1	0	1	1	0	0	1	1	1	1	0	0	0	0	1	1	1	0	1	1	0	0	0	1	0	0	1	1	1	0	0	0	0	1	0	1	0	1	1	0	0	1	1	1	0	1	0	0	0	0	0	0	1	0	1	0	0	1	1	0	0	1	1	0	1	0	0	0	1	0	1	1	0	0	0	1	1	1	1	1	1	1	0	1	0	0	1	1	0	1	0	0	0	1	0	1	0	0	0	0	0	0	1	1	0	1	0	1	0	1	0	1	1	0	1	0	1	1	0	0	0	1	0	1	1	1	1	1	0	0	0	0	1	0	0	0	0	0	1	0	0	1	0	0	1	1	0	0	0	1	1	0	0	1	0	1	1	0	1	1	0	0	1	1	0	1	0	1	1	1	1	1	0	1	0	1	0	1	1	1	1	0	0	1	0	0	0	1	0	0	1	1	0	1	0	1	1	0	0	0	0	0	1	1	0	1	1	0	0	1	0	1	0	1	1	0	0	1	1	0	0	0	1	0	1	0	0	1	1	1	0	0	0	1	1	0	0	0	0	1	1	0	1	1	1	0	0	0	0	0	1	0	0	1	1	1	1	1	0	0	1	1	1	1	1	0	1	0	0	1	1	1	1	1	1	0	1	1	0	0	0	1	1	1	0	0	0	1	0	1	1	1	1	1	1	0	0	1	1	0	0	0	0	1	0	1	0	1	1	0	1	1	1	0	1	1	0	1	0	0	1	1	1	0	1	0	0	1	1	1	1	0	1	0	0	1	0	0	0	1	0	0	0	1	0	0	1	1	0	1	0	1	0	0	1	0	0	1	1	1	1	0	0	0	1	0	0	1	0	1	1	1	1	1	0
1	31435	1	1	1	1	1	0	0	0	0	1	1	1	0	1	1	1	0	1	1	1	0	0	0	0	1	1	1	0	1	0	0	1	1	0	0	0	0	0	0	1	1	0	0	1	0	1	0	1	1	1	1	0	0	0	0	0	0	0	0	1	0	1	0	0	0	0	0	0	0	0	1	1	1	1	1	1	0	1	1	1	0	1	1	0	1	0	1	1	1	1	0	0	0	1	1	1	0	1	1	0	0	1	0	1	1	1	0	0	0	1	1	0	1	0	1	1	0	0	1	0	0	1	1	1	1	0	1	1	0	0	1	0	1	0	0	0	1	0	1	0	1	1	1	1	1	0	0	0	1	0	0	1	0	1	1	0	0	0	0	1	1	0	1	0	0	1	1	0	1	1	0	1	0	0	1	0	1	1	1	0	1	0	0	0	0	0	1	1	1	0	1	1	1	0	1	1	0	0	1	0	1	1	0	0	1	0	1	1	0	1	0	1	0	1	0	1	1	0	1	1	0	0	0	0	1	1	0	1	1	0	1	0	0	0	1	1	1	0	0	0	1	1	1	0	1	1	0	1	0	1	1	0	1	1	0	0	0	1	1	1	1	0	0	0	1	0	0	1	1	1	0	0	0	0	1	1	1	0	1	1	0	0	0	0	0	1	1	0	1	1	1	1	1	0	0	0	0	1	0	1	0	0	0	0	0	0	0	1	0	1	1	0	1	1	1	1	0	0	0	1	1	1	1	0	1	0	1	1	0	0	1	0	1	1	0	0	0	0	0	1	1	0	0	0	0	0	0	1	1	0	1	0	1	1	0	1	0	1	1	0	1	0	1	1	0	0	0	1	0	1	0	1	0	1	1	0	1	0	1	0	0	1	0	1	0	0	1	0	1	1	0	0	0	0	0	0	1	0	0	1	1	0	0	0	1	1	0	1	1	1	1	0	1	1	1	0	1	0	0	0	0	0	1	1	0	0	0	0	0	1	1	0	1	0	1	0	0	0	1	1	1	0	1	1	0	1	1	0	0	0	0	1	0	0	0	1	0	0	1	1	1	0	0	0	1	0	1	0	0	0	1	1	0	0	1	0	0	0	0	0	1	0	1	1	0	0	0	0	0	0	0	0	1	0	1	0	1	1	0	1	0	1	1	0	1	1	1	0	0	0	1	1	1	1	0	0	0	0	1	0	1	1	0	1	1	0	0	1	1	0	0	1	1	1	1	1	1	0	1	0	0	1	0	0	1	0	1	1	1	0	0	0	0	1	0	0	0	0	0	1	0	1	0	0	0	0	1	0	1	1	0	0	0	1	0	1	1	0	1	1	1	0	0	1	1	0	0	1	1	0	0	0	0	0	1	0	0	1	0	1	0	1	1	1	0	0	1	0	0	0	1	0	0	0	0	0	0	0	1	1	1	0	1	1	1	1	1	1	0	1	0	0	1	0	0	0	0	0	0	1	1	0	1	1	1	1	1	0	0	1	1	0	0	0	1	1	1	1	0	1	1	0	1	0	0	0	0	0	1	0	1	1	1	0	1	1	0	0	1	0	1	0	1	1	1	1	1	0	0	0	1	1	0	1	1	1	1	1	1	0	1	0	1	1	0	0	1	1	1	1	0	1	0	0	0	0	0	1	0	1	0	0	0	1	0	0	0	1	1	1	1	1	1	1	0	1	1	1	0	0	0	1	0	1	0	0	1	1	0	0	1	0	1	1	1	1	1	1	1	0	1	1	1	0	1	0	0	1	0	0	1	1	1	0	1	1	1	0	1	1	1	1	1	0	0	0	1	1	0	0	0	0	1	1	0	1	1	0	1	0	0	1	0	1	0	1	1	1	0	1	1	0	0	0	1	1	0	1	0	0	0	1	0	0	1	0	1	0	0	1	0	1	0	0	0	1	1	1	0	0	1	1	1	1	1	0	0	1	0	1	1	0	0	0	0	1	1	0	1	0	0	0	0	0	1	0	1	1	1	0	1	0	1	1	0	1	1	1	0	0	0	1	0	0	1	0	0	1	1	1	1	1	0	1	0	0	0	0	1	1	0	0	0	1	0	1	0	0	0	0	1	0	1	1	1	1	0	1	0	0	0	1	0	0	0	1	0	0	0	0	0	0	0	1	1	1	1	1	1	1	0	0	0	0	0	1	1	1	0	0	0	0	0	1	1	0	0	0	1	1	1	1	0	1	0	0	0	1	0	1	0	0	1	1	0	1	0	0	0	1	1	0	0	1	0	0	0	0	1	0	1	1	0	0	1	0	0	1	1	1	0	1	0	1	0	1	1	0	0	1	1	0	1	0	0	0	0	1	1	1	0	1	0	0	1	0	1	1	1	1	1	0	1	0	0	1	1	0	1	1	0	0	1	1	1	1	0	0	0	0	1	1	1	0	1	1	0	0	0	1	0	0	1	1	1	0	0	0	0	1	0	1	0	1	1	0	0	1	1	1	0	1	0	0	0	0	0	0	1	0	1	0	0	1	1	0	0	1	1	0	1	0	0	0	1	0	1	1	0	0	0	1	1	1	1	1	1	1	0	1	0	0	1	1	0	1	0	0	0	1	0	1	0	0	0	0	0	0	1	1	0	1	0	1	0	1	0	1	1	0	1	0	1	1	0	0	0	1	0	1	1	1	1	1	0	0	0	0	1	0	0	0	0	0	1	0	0	1	0	0	1	1	0	0	0	1	1	0	0	1	0	1	1	0	1	1	0	0	1	1	0	1	0	1	1	1	1	1	0	1	0	1	0	1	1	1	1	0	0	1	0	0	0	1	0	0	1	1	0	1	0	1	1	0	0	0	0	0	1	1	0	1	1	0	0	1	0	1	0	1	1	0	0	1	1	0	0	0	1	0	1	0	0	1	1	1	0	0	0	1	1	0	0	0	0	1	1	0	1	1	1	0	0	0	0	0	1	0	0	1	1	1	1	1	0	0	1	1	1	1	1	0	1	0	0	1	1	1	1	1	1	0	1	1	0	0	0	1	1	1	0	0	0	1	0	1	1	1	1	1	1	0	0	1	1	0	0	0	0	1	0	1	0	1	1	0	1	1	1	0	1	1	0	1	0	0	1	1	1	0	1	0	0	1	1	1	1	0	1	0	0	1	0	0	0	1	0	0	0	1	0	0	1	1	0	1	0	1	0	0	1	0	0	1	1	1	1	0	0	0	1	0	0	1	0	1	1	1	1	1	0
1	31504	1	1	1	1	1	0	0	0	0	1	1	1	0	1	1	1	0	1	1	1	0	0	0	0	1	1	1	0	1	0	0	1	1	0	0	0	0	0	0	1	1	0	0	1	0	1	0	1	1	1	1	0	0	0	0	0	0	0	0	1	0	1	0	0	0	0	0	0	0	0	1	1	1	1	1	1	0	1	1	1	0	1	1	0	1	0	1	1	1	1	0	0	0	1	1	1	0	1	1	0	0	1	0	1	1	1	0	0	0	1	1	0	1	0	1	1	0	0	1	0	0	1	1	1	1	0	1	1	0	0	1	0	1	0	0	0	1	0	1	0	1	1	1	1	1	0	0	0	1	0	0	1	0	1	1	0	0	0	0	1	1	0	1	0	0	1	1	0	1	1	0	1	0	0	1	0	1	1	1	0	1	0	0	0	0	0	1	1	1	0	1	1	1	0	1	1	0	0	1	0	1	1	0	0	1	0	1	1	0	1	0	1	0	1	0	1	1	0	1	1	0	0	0	0	1	1	0	1	1	0	1	0	0	0	1	1	1	0	0	0	1	1	0	0	1	1	0	1	0	1	1	0	1	1	0	0	0	1	1	1	1	0	0	0	1	0	0	1	1	1	0	0	0	0	1	1	1	0	1	1	0	0	0	0	0	1	1	0	1	1	1	1	1	0	0	0	0	1	0	1	0	0	0	0	0	0	0	1	0	1	1	0	1	1	1	1	0	0	0	1	1	1	1	0	1	0	1	1	0	0	1	0	1	1	0	0	0	0	0	1	1	0	0	0	0	0	0	1	1	0	1	0	1	1	0	1	0	1	1	0	1	0	1	1	0	0	0	1	0	1	0	1	0	1	1	0	1	0	1	0	0	1	0	1	0	0	1	0	1	1	0	0	0	0	0	0	1	0	0	1	1	0	0	0	1	1	0	1	1	1	1	0	1	1	1	0	1	0	0	0	0	0	1	1	0	0	0	0	0	1	1	0	1	0	1	0	0	0	1	1	1	0	1	1	0	1	1	0	0	0	0	1	0	0	0	1	0	0	1	1	1	0	0	0	1	0	1	0	0	0	1	1	0	0	1	0	0	0	0	0	1	0	1	1	0	0	0	0	0	0	0	0	1	0	1	0	1	1	0	1	0	1	1	0	1	1	1	0	0	0	1	1	1	1	0	0	0	0	1	0	1	1	0	1	1	0	0	1	1	0	0	1	1	1	1	1	1	0	1	0	0	1	0	0	1	0	1	1	1	0	0	0	0	1	0	0	0	0	0	1	0	1	0	0	0	0	1	0	1	1	0	0	0	1	0	1	1	0	1	1	1	0	0	1	1	0	0	1	1	0	0	0	0	0	1	0	0	1	0	1	0	1	1	1	0	0	1	0	0	0	1	0	0	0	0	0	0	0	1	1	1	0	1	1	1	1	1	1	0	1	0	0	1	0	0	0	0	0	0	1	1	0	1	1	1	1	1	0	0	1	1	0	0	0	1	1	1	1	0	1	1	0	1	0	0	0	0	0	1	0	1	1	1	0	1	1	0	0	1	0	1	0	1	1	1	1	1	0	0	0	1	1	0	1	1	1	1	1	1	0	1	0	1	1	0	0	1	1	1	1	0	1	0	0	0	0	0	1	0	1	0	0	0	1	0	0	0	1	1	1	1	1	1	1	0	1	1	1	0	0	0	1	0	1	0	0	1	1	0	0	1	0	1	1	1	1	1	1	1	0	1	1	1	0	1	0	0	1	0	0	1	1	1	0	1	1	1	0	1	1	1	1	1	0	0	0	1	1	0	0	0	0	1	1	0	1	1	0	1	0	0	1	0	1	0	1	1	1	0	1	1	0	0	0	1	1	0	1	0	0	0	1	0	0	1	0	1	0	0	1	0	1	0	0	0	1	1	1	0	0	1	1	1	1	1	0	0	1	0	1	1	0	0	0	0	1	1	0	1	0	0	0	0	0	1	0	1	1	1	0	1	0	1	1	0	1	1	1	0	0	0	1	0	0	1	0	0	1	1	1	1	1	0	1	0	0	0	0	1	1	0	0	0	1	0	1	0	0	0	0	1	0	1	1	1	1	0	1	0	0	0	1	0	0	0	1	0	0	0	0	0	0	0	1	1	1	1	1	1	1	0	0	0	0	0	1	1	1	0	0	0	0	0	1	1	0	0	0	1	1	1	1	0	1	0	0	0	1	0	1	0	0	1	1	0	1	0	0	0	1	1	0	0	1	0	0	0	0	1	0	1	1	0	0	1	0	0	1	1	1	0	1	0	1	0	1	1	0	0	1	1	0	1	0	0	0	0	1	1	1	0	1	0	0	1	0	1	1	1	1	1	0	1	0	0	1	1	0	1	1	0	0	1	1	1	1	0	0	0	0	1	1	1	0	1	1	0	0	0	1	0	0	1	1	1	0	0	0	0	1	0	1	0	1	1	0	0	1	1	1	0	1	0	0	0	0	0	0	1	0	1	0	0	1	1	0	0	1	1	0	1	0	0	0	1	0	1	1	0	0	0	1	1	1	1	1	1	1	0	1	0	0	1	1	0	1	0	0	0	1	0	1	0	0	0	0	0	0	1	1	0	1	0	1	0	1	0	1	1	0	1	0	1	1	0	0	0	1	0	1	1	1	1	1	0	0	0	0	1	0	0	0	0	0	1	0	0	1	0	0	1	1	0	0	0	1	1	0	0	1	0	1	1	0	1	1	0	0	1	1	0	1	0	1	1	1	1	1	0	1	0	1	0	1	1	1	1	0	0	1	0	0	0	1	0	0	1	1	0	1	0	1	1	0	0	0	0	0	1	1	0	1	1	0	0	1	0	1	0	1	1	0	0	1	1	0	0	0	1	0	1	0	0	1	1	1	0	0	0	1	1	0	0	0	0	1	1	0	1	1	1	0	0	0	0	0	1	0	0	1	1	1	1	1	0	0	1	1	1	1	1	0	1	0	0	1	1	1	1	1	1	0	1	1	0	0	0	1	1	1	0	0	0	1	0	1	1	1	1	1	1	0	0	1	1	0	0	0	0	1	0	1	0	1	1	0	1	1	1	0	1	1	0	1	0	0	1	1	1	0	1	0	0	1	1	1	1	0	1	0	0	1	0	0	0	1	0	0	0	1	0	0	1	1	0	1	0	1	0	0	1	0	0	1	1	1	1	0	0	0	1	0	0	1	0	1	1	1	1	1	0
1	31635	1	1	1	1	1	0	0	0	0	1	1	1	0	1	1	1	0	1	1	1	0	0	0	0	1	1	1	0	1	0	0	1	1	0	0	0	0	0	0	1	1	0	0	1	0	1	0	1	1	1	1	0	0	0	0	0	0	0	0	1	0	1	0	0	0	0	0	0	0	0	1	1	1	1	1	1	0	1	1	1	0	1	1	0	1	0	1	1	1	1	0	0	0	1	1	1	0	1	1	0	0	1	0	1	1	1	0	0	0	1	1	0	1	0	1	1	0	0	1	0	0	1	1	1	1	0	1	1	0	0	1	0	1	0	0	0	1	0	1	0	1	1	1	1	1	0	0	0	1	0	0	1	0	1	1	0	0	0	0	1	1	0	1	0	0	1	1	0	1	1	0	1	0	0	1	0	1	1	1	0	1	0	0	0	0	0	1	1	1	0	1	1	1	0	1	1	0	0	1	0	1	1	0	0	1	0	1	1	0	1	0	1	0	1	0	1	1	0	1	1	0	0	0	0	1	1	0	1	1	0	1	0	0	0	1	1	1	0	0	0	1	1	0	0	1	1	0	1	0	1	1	0	1	1	0	0	0	1	1	1	1	0	0	0	1	0	0	1	1	1	0	0	0	0	1	1	1	0	1	1	0	0	0	0	0	1	1	0	1	1	1	1	1	0	0	0	0	1	0	1	0	0	0	0	0	0	0	1	0	1	1	0	1	1	1	1	0	0	0	1	1	1	1	0	1	0	1	1	0	0	1	0	1	1	0	0	0	0	0	1	1	0	0	0	0	0	0	1	1	0	1	0	1	1	0	1	0	1	1	0	1	0	1	1	0	0	0	1	0	1	0	1	0	1	1	0	1	0	1	0	0	1	0	1	0	0	1	0	1	1	0	0	0	0	0	0	1	0	0	1	1	0	0	0	1	1	0	1	1	1	1	0	1	1	1	0	1	0	0	0	0	0	1	1	0	0	0	0	0	1	1	0	1	0	1	0	0	0	1	1	1	0	1	1	0	1	1	0	0	0	0	1	0	0	0	1	0	0	1	1	1	0	0	0	1	0	1	0	0	0	1	1	0	0	1	0	0	0	0	0	1	0	1	1	0	0	0	0	0	0	0	0	1	0	1	0	1	1	0	1	0	1	1	0	1	1	1	0	0	0	1	1	1	1	0	0	0	0	1	0	1	1	0	1	1	0	0	1	1	0	0	1	1	1	1	1	1	0	1	0	0	1	0	0	1	0	1	1	1	0	0	0	0	1	0	0	0	0	0	1	0	1	0	0	0	0	1	0	1	1	0	0	0	1	0	1	1	0	1	1	1	0	0	1	1	0	0	1	1	0	0	0	0	0	1	0	0	1	0	1	0	1	1	1	0	0	1	0	0	0	1	0	0	0	0	0	0	0	1	1	1	0	1	1	1	1	1	1	0	1	0	0	1	0	0	0	0	0	0	1	1	0	1	1	1	1	1	0	0	1	1	0	0	0	1	1	1	1	0	1	1	0	1	0	0	0	0	0	1	0	1	1	1	0	1	1	0	0	1	0	1	0	1	1	1	1	1	0	0	0	1	1	0	1	1	1	1	1	1	0	1	0	1	1	0	0	1	1	1	1	0	1	0	0	0	0	0	1	0	1	0	0	0	1	0	0	0	1	1	1	1	1	1	1	0	1	1	1	0	0	0	1	0	1	0	0	1	1	0	0	1	0	1	1	1	1	1	1	1	0	1	1	1	0	1	0	0	1	0	0	1	1	1	0	1	1	1	0	1	1	1	1	1	0	0	0	1	1	0	0	0	0	1	1	0	1	1	0	1	0	0	1	0	1	0	1	1	1	0	1	1	0	0	0	1	1	0	1	0	0	0	1	0	0	1	0	1	0	0	1	0	1	0	0	0	1	1	1	0	0	1	1	1	1	1	0	0	1	0	1	1	0	0	0	0	1	1	0	1	0	0	0	0	0	1	0	1	1	1	0	1	0	1	1	0	1	1	1	0	0	0	1	0	0	1	0	0	1	1	1	1	1	0	1	0	0	0	0	1	1	0	0	0	1	0	1	0	0	0	0	1	0	1	1	1	1	0	1	0	0	0	1	0	0	0	1	0	0	0	0	0	0	0	1	1	1	1	1	1	1	0	0	0	0	0	1	1	1	0	0	0	0	0	1	1	0	0	0	1	1	1	1	0	1	0	0	0	1	0	1	0	0	1	1	0	1	0	0	0	1	1	0	0	1	0	0	0	0	1	0	1	1	0	0	1	0	0	1	1	1	0	1	0	1	0	1	1	0	0	1	1	0	1	0	0	0	0	1	1	1	0	1	0	0	1	0	1	1	1	1	1	0	1	0	0	1	1	0	1	1	0	0	1	1	1	1	0	0	0	0	1	1	1	0	1	1	0	0	0	1	0	0	1	1	1	0	0	0	0	1	0	1	0	1	1	0	0	1	1	1	0	1	0	0	0	0	0	0	1	0	1	0	0	1	1	0	0	1	1	0	1	0	0	0	1	0	1	1	0	0	0	1	1	1	1	1	1	1	0	1	0	0	1	1	0	1	0	0	0	1	0	1	0	0	0	0	0	0	1	1	0	1	0	1	0	1	0	1	1	0	1	0	1	1	0	0	0	1	0	1	1	1	1	1	0	0	0	0	1	0	0	0	0	0	1	0	0	1	0	0	1	1	0	0	0	1	1	0	0	1	0	1	1	0	1	1	0	0	1	1	0	1	0	1	1	1	1	1	0	1	0	1	0	1	1	1	1	0	0	1	0	0	0	1	0	0	1	1	0	1	0	1	1	0	0	0	0	0	1	1	0	1	1	0	0	1	0	1	0	1	1	0	0	1	1	0	0	0	1	0	1	0	0	1	1	1	0	0	0	1	1	0	0	0	0	1	1	0	1	1	1	0	0	0	0	0	1	0	0	1	1	1	1	1	0	0	1	1	1	1	1	0	1	0	0	1	1	1	1	1	1	0	1	1	0	0	0	1	1	1	0	0	0	1	0	1	1	1	1	1	1	0	0	1	1	0	0	0	0	1	0	1	0	1	1	0	1	1	1	0	1	1	0	1	0	0	1	1	1	0	1	0	0	1	1	1	1	0	1	0	0	1	0	0	0	1	0	0	0	1	0	0	1	1	0	1	0	1	0	0	1	0	0	1	1	1	1	0	0	0	1	0	0	1	0	1	1	1	1	1	0
1	31755	1	1	1	1	1	0	0	0	0	1	1	1	0	1	1	1	0	1	1	1	0	0	0	0	1	1	1	0	1	0	0	1	1	0	0	0	0	0	0	1	1	0	0	1	0	1	0	1	1	1	1	0	0	0	0	0	0	0	0	1	0	1	0	0	0	0	0	0	0	0	1	1	1	1	1	1	0	1	1	1	0	1	1	0	1	0	1	1	1	1	0	0	0	1	1	1	0	1	1	0	0	1	0	1	1	1	0	0	0	1	1	0	1	0	1	1	0	0	1	0	0	1	1	1	1	0	1	1	0	0	1	0	1	0	0	0	1	0	1	0	1	1	1	1	1	0	0	0	1	0	0	1	0	1	1	0	0	0	0	1	1	0	1	0	0	1	1	0	1	1	0	1	0	0	1	0	1	1	1	0	1	0	0	0	0	0	1	1	1	0	1	1	1	0	1	1	0	0	1	0	1	1	0	0	1	0	1	1	0	1	0	1	0	1	0	1	1	0	1	1	0	0	0	0	1	1	0	1	1	0	1	0	0	0	1	1	1	0	0	0	1	1	0	0	1	1	0	1	0	1	1	0	1	1	0	0	0	1	1	1	1	0	0	0	1	0	0	1	1	1	0	0	0	0	1	1	1	0	1	1	0	0	0	0	0	1	1	0	1	1	1	1	1	0	0	0	0	1	0	1	0	0	0	0	0	0	0	1	0	1	1	0	1	1	1	1	0	0	0	1	1	1	1	0	1	0	1	1	0	0	1	0	1	1	0	0	0	0	0	1	1	0	0	0	0	0	0	1	1	0	1	0	1	1	0	1	0	1	1	0	1	0	1	1	0	0	0	1	0	1	0	1	0	1	1	0	1	0	1	0	0	1	0	1	0	0	1	0	1	1	0	0	0	0	0	0	1	0	0	1	1	0	0	0	1	1	0	1	1	1	1	0	1	1	1	0	1	0	0	0	0	0	1	1	0	0	0	0	0	1	1	0	1	0	1	0	0	0	1	1	1	0	1	1	0	1	1	0	0	0	0	1	0	0	0	1	0	0	1	1	1	0	0	0	1	0	1	0	0	0	1	1	0	0	1	0	0	0	0	0	1	0	1	1	0	0	0	0	0	0	0	0	1	0	1	0	1	1	0	1	0	1	1	0	1	1	1	0	0	0	1	1	1	1	0	0	0	0	1	0	1	1	0	1	1	0	0	1	1	0	0	1	1	1	1	1	1	0	1	0	0	1	0	0	1	0	1	1	1	0	0	0	0	1	0	0	0	0	0	1	0	1	0	0	0	0	1	0	1	1	0	0	0	1	0	1	1	0	1	1	1	0	0	1	1	0	0	1	1	0	0	0	0	0	1	0	0	1	0	1	0	1	1	1	0	0	1	0	0	0	1	0	0	0	0	0	0	0	1	1	1	0	1	1	1	1	1	1	0	1	0	0	1	0	0	0	0	0	0	1	1	0	1	1	1	1	1	0	0	1	1	0	0	0	1	1	1	1	0	1	1	0	1	0	0	0	0	0	1	0	1	1	1	0	1	1	0	0	1	0	1	0	1	1	1	1	1	0	0	0	1	1	0	1	1	1	1	1	1	0	1	0	1	1	0	0	1	1	1	1	0	1	0	0	0	0	0	1	0	1	0	0	0	1	0	0	0	1	1	1	1	1	1	1	0	1	1	1	0	0	0	1	0	1	0	0	1	1	0	0	1	0	1	1	1	1	1	1	1	0	1	1	1	0	1	0	0	1	0	0	1	1	1	0	1	1	1	0	1	1	1	1	1	0	0	0	1	1	0	0	0	0	1	1	0	1	1	0	1	0	0	1	0	1	0	1	1	1	0	1	1	0	0	0	1	1	0	1	0	0	0	1	0	0	1	0	1	0	0	1	0	1	0	0	0	1	1	1	0	0	1	1	1	1	1	0	0	1	0	1	1	0	0	0	0	1	1	0	1	0	0	0	0	0	1	0	1	1	1	0	1	0	1	1	0	1	1	1	0	0	0	1	0	0	1	0	0	1	1	1	1	1	0	1	0	0	0	0	1	1	0	0	0	1	0	1	0	0	0	0	1	0	1	1	1	1	0	1	0	0	0	1	0	0	0	1	0	0	0	0	0	0	0	1	1	1	1	1	1	1	0	0	0	0	0	1	1	1	0	0	0	0	0	1	1	0	0	0	1	1	1	1	0	1	0	0	0	1	0	1	0	0	1	1	0	1	0	0	0	1	1	0	0	1	0	0	0	0	1	0	1	1	0	0	1	0	0	1	1	1	0	1	0	1	0	1	1	0	0	1	1	0	1	0	0	0	0	1	1	1	0	1	0	0	1	0	1	1	1	1	1	0	1	0	0	1	1	0	1	1	0	0	1	1	1	1	0	0	0	0	1	1	1	0	1	1	0	0	0	1	0	0	1	1	1	0	0	0	0	1	0	1	0	1	1	0	0	1	1	1	0	1	0	0	0	0	0	0	1	0	1	0	0	1	1	0	0	1	1	0	1	0	0	0	1	0	1	1	0	0	0	1	1	1	1	1	1	1	0	1	0	0	1	1	0	1	0	0	0	1	0	1	0	0	0	0	0	0	1	1	0	1	0	1	0	1	0	1	1	0	1	0	1	1	0	0	0	1	0	1	1	1	1	1	0	0	0	0	1	0	0	0	0	0	1	0	0	1	0	0	1	1	0	0	0	1	1	0	0	1	0	1	1	0	1	1	0	0	1	1	0	1	0	1	1	1	1	1	0	1	0	1	0	1	1	1	1	0	0	1	0	0	0	1	0	0	1	1	0	1	0	1	1	0	0	0	0	0	1	1	0	1	1	0	0	1	0	1	0	1	1	0	0	1	1	0	0	0	1	0	1	0	0	1	1	1	0	0	0	1	1	0	0	0	0	1	1	0	1	1	1	0	0	0	0	0	1	0	0	1	1	1	1	1	0	0	1	1	1	1	1	0	1	0	0	1	1	1	1	1	1	0	1	1	0	0	0	1	1	1	0	0	0	1	0	1	1	1	1	1	1	0	0	1	1	0	0	0	0	1	0	1	0	1	1	0	1	1	1	0	1	1	0	1	0	0	1	1	1	0	1	0	0	1	1	1	1	0	1	0	0	1	0	0	0	1	0	0	0	1	0	0	1	1	0	1	0	1	0	0	1	0	0	1	1	1	1	0	0	0	1	0	0	1	0	1	1	1	1	1	0
1	31821	1	1	1	1	1	0	0	0	0	1	1	1	0	1	1	1	0	1	1	1	0	0	0	0	1	1	1	0	1	0	0	1	1	0	0	0	0	0	0	1	1	0	0	1	0	1	0	1	1	1	1	0	0	0	0	0	0	0	0	1	0	1	0	0	0	0	0	0	0	0	1	1	1	1	1	1	0	1	1	1	0	1	1	0	1	0	1	1	1	1	0	0	0	1	1	1	0	1	1	0	0	1	0	1	1	1	0	0	0	1	1	0	1	0	1	1	0	0	1	0	0	1	1	1	1	0	1	1	0	0	1	0	1	0	0	0	1	0	1	0	1	1	1	1	1	0	0	0	1	0	0	1	0	1	1	0	0	0	0	1	1	0	1	0	0	1	1	0	1	1	0	1	0	0	1	0	1	1	1	0	1	0	0	0	0	0	1	1	1	0	1	1	1	0	1	1	0	0	1	0	1	1	0	0	1	0	1	1	0	1	0	1	0	1	0	1	1	0	1	1	0	0	0	0	1	1	0	1	1	0	1	0	0	0	1	1	1	0	0	0	1	1	0	0	1	1	0	1	0	1	1	0	1	1	0	0	0	1	1	1	1	0	0	0	1	0	0	1	1	1	0	0	0	0	1	1	1	0	1	1	0	0	0	0	0	1	1	0	1	1	1	1	1	0	0	0	0	1	0	1	0	0	0	0	0	0	0	1	0	1	1	0	1	1	1	1	0	0	0	1	1	1	1	0	1	0	1	1	0	0	1	0	1	1	0	0	0	0	0	1	1	0	0	0	0	0	0	1	1	0	1	0	1	1	0	1	0	1	1	0	1	0	1	1	0	0	0	1	0	1	0	1	0	1	1	0	1	0	1	0	0	1	0	1	0	0	1	0	1	1	0	0	0	0	0	0	1	0	0	1	1	0	0	0	1	1	0	1	1	1	1	0	1	1	1	0	1	0	0	0	0	0	1	1	0	0	0	0	0	1	1	0	1	0	1	0	0	0	1	1	1	0	1	1	0	1	1	0	0	0	0	1	0	0	0	1	0	0	1	1	1	0	0	0	1	0	1	0	0	0	1	1	0	0	1	0	0	0	0	0	1	0	1	1	0	0	0	0	0	0	0	0	1	0	1	0	1	1	0	1	0	1	1	0	1	1	1	0	0	0	1	1	1	1	0	0	0	0	1	0	1	1	0	1	1	0	0	1	1	0	0	1	1	1	1	1	1	0	1	0	0	1	0	0	1	0	1	1	1	0	0	0	0	1	0	0	0	0	0	1	0	1	0	0	0	0	1	0	1	1	0	0	0	1	0	1	1	0	1	1	1	0	0	1	1	0	0	1	1	0	0	0	0	0	1	0	0	1	0	1	0	1	1	1	0	0	1	0	0	0	1	0	0	0	0	0	0	0	1	1	1	0	1	1	1	1	1	1	0	1	0	0	1	0	0	0	0	0	0	1	1	0	1	1	1	1	1	0	0	1	1	0	0	0	1	1	1	1	0	1	1	0	1	0	0	0	0	0	1	0	1	1	1	0	1	1	0	0	1	0	1	0	1	1	1	1	1	0	0	0	1	1	0	1	1	1	1	1	1	0	1	0	1	1	0	0	1	1	1	1	0	1	0	0	0	0	0	1	0	1	0	0	0	1	0	0	0	1	1	1	1	1	1	1	0	1	1	1	0	0	0	1	0	1	0	0	1	1	0	0	1	0	1	1	1	1	1	1	1	0	1	1	1	0	1	0	0	1	0	0	1	1	1	0	1	1	1	0	1	1	1	1	1	0	0	0	1	1	0	0	0	0	1	1	0	1	1	0	1	0	0	1	0	1	0	1	1	1	0	1	1	0	0	0	1	1	0	1	0	0	0	1	0	0	1	0	1	0	0	1	0	1	0	0	0	1	1	1	0	0	1	1	1	1	1	0	0	1	0	1	1	0	0	0	0	1	1	0	1	0	0	0	0	0	1	0	1	1	1	0	1	0	1	1	0	1	1	1	0	0	0	1	0	0	1	0	0	1	1	1	1	1	0	1	0	0	0	0	1	1	0	0	0	1	0	1	0	0	0	0	1	0	1	1	1	1	0	1	0	0	0	1	0	0	0	1	0	0	0	0	0	0	0	1	1	1	1	1	1	1	0	0	0	0	0	1	1	1	0	0	0	0	0	1	1	0	0	0	1	1	1	1	0	1	0	0	0	1	0	1	0	0	1	1	0	1	0	0	0	1	1	0	0	1	0	0	0	0	1	0	1	1	0	0	1	0	0	1	1	1	0	1	0	1	0	1	1	0	0	1	1	0	1	0	0	0	0	1	1	1	0	1	0	0	1	0	1	1	1	1	1	0	1	0	0	1	1	0	1	1	0	0	1	1	1	1	0	0	0	0	1	1	1	0	1	1	0	0	0	1	0	0	1	1	1	0	0	0	0	1	0	1	0	1	1	0	0	1	1	1	0	1	0	0	0	0	0	0	1	0	1	0	0	1	1	0	0	1	1	0	1	0	0	0	1	0	1	1	0	0	0	1	1	1	1	1	1	1	0	1	0	0	1	1	0	1	0	0	0	1	0	1	0	0	0	0	0	0	1	1	0	1	0	1	0	1	0	1	1	0	1	0	1	1	0	0	0	1	0	1	1	1	1	1	0	0	0	0	1	0	0	0	0	0	1	0	0	1	0	0	1	1	0	0	0	1	1	0	0	1	0	1	1	0	1	1	0	0	1	1	0	1	0	1	1	1	1	1	0	1	0	1	0	1	1	1	1	0	0	1	0	0	0	1	0	0	1	1	0	1	0	1	1	0	0	0	0	0	1	1	0	1	1	0	0	1	0	1	0	1	1	0	0	1	1	0	0	0	1	0	1	0	0	1	1	1	0	0	0	1	1	0	0	0	0	1	1	0	1	1	1	0	0	0	0	0	1	0	0	1	1	1	1	1	0	0	1	1	1	1	1	0	1	0	0	1	1	1	1	1	1	0	1	1	0	0	0	1	1	1	0	0	0	1	0	1	1	1	1	1	1	0	0	1	1	0	0	0	0	1	0	1	0	1	1	0	1	1	1	0	1	1	0	1	0	0	1	1	1	0	1	0	0	1	1	1	1	0	1	0	0	1	0	0	0	1	0	0	0	1	0	0	1	1	0	1	0	1	0	0	1	0	0	1	1	1	1	0	0	0	1	0	0	1	0	1	1	1	1	1	0
1	31848	1	1	1	1	1	0	0	0	0	1	1	1	0	1	1	1	0	1	1	1	0	0	0	0	1	1	1	0	1	0	0	1	1	0	0	0	0	0	0	1	1	0	0	1	0	1	0	1	1	1	1	0	0	0	0	0	0	0	0	1	0	1	0	0	0	0	0	0	0	0	1	1	1	1	1	1	0	1	1	1	0	1	1	0	1	0	1	1	1	1	0	0	0	1	1	1	0	1	1	0	0	1	0	1	1	1	0	0	0	1	1	0	1	0	1	1	0	0	1	0	0	1	1	1	1	0	1	1	0	0	1	0	1	0	0	0	1	0	1	0	1	1	1	1	1	0	0	0	1	0	0	1	0	1	1	0	0	0	0	1	1	0	1	0	0	1	1	0	1	1	0	1	0	0	1	0	1	1	1	0	1	0	0	0	0	0	1	1	1	0	1	1	1	0	1	1	0	0	1	0	1	1	0	0	1	0	1	1	0	1	0	1	0	1	0	1	1	0	1	1	0	0	0	0	1	1	0	1	1	0	1	0	0	0	1	1	1	0	0	0	1	1	0	0	1	1	0	1	0	1	1	0	1	1	0	0	0	1	1	1	1	0	0	0	1	0	0	1	1	1	0	0	0	0	1	1	1	0	1	1	0	0	0	0	0	1	1	0	1	1	1	1	1	0	0	0	0	1	0	1	0	0	0	0	0	0	0	1	0	1	1	0	1	1	1	1	0	0	0	1	1	1	1	0	1	0	1	1	0	0	1	0	1	1	0	0	0	0	0	1	1	0	0	0	0	0	0	1	1	0	1	0	1	1	0	1	0	1	1	0	1	0	1	1	0	0	0	1	0	1	0	1	0	1	1	0	1	0	1	0	0	1	0	1	0	0	1	0	1	1	0	0	0	0	0	0	1	0	0	1	1	0	0	0	1	1	0	1	1	1	1	0	1	1	1	0	1	0	0	0	0	0	1	1	0	0	0	0	0	1	1	0	1	0	1	0	0	0	1	1	1	0	1	1	0	1	1	0	0	0	0	1	0	0	0	1	0	0	1	1	1	0	0	0	1	0	1	0	0	0	1	1	0	0	1	0	0	0	0	0	1	0	1	1	0	0	0	0	0	0	0	0	1	0	1	0	1	1	0	1	0	1	1	0	1	1	1	0	0	0	1	1	1	1	0	0	0	0	1	0	1	1	0	1	1	0	0	1	1	0	0	1	1	1	1	1	1	0	1	0	0	1	0	0	1	0	1	1	1	0	0	0	0	1	0	0	0	0	0	1	0	1	0	0	0	0	1	0	1	1	0	0	0	1	0	1	1	0	1	1	1	0	0	1	1	0	0	1	1	0	0	0	0	0	1	0	0	1	0	1	0	1	1	1	0	0	1	0	0	0	1	0	0	0	0	0	0	0	1	1	1	0	1	1	1	1	1	1	0	1	0	0	1	0	0	0	0	0	0	1	1	0	1	1	1	1	1	0	0	1	1	0	0	0	1	1	1	1	0	1	1	0	1	0	0	0	0	0	1	0	1	1	1	0	1	1	0	0	1	0	1	0	1	1	1	1	1	0	0	0	1	1	0	1	1	1	1	1	1	0	1	0	1	1	0	0	1	1	1	1	0	1	0	0	0	0	0	1	0	1	0	0	0	1	0	0	0	1	1	1	1	1	1	1	0	1	1	1	0	0	0	1	0	1	0	0	1	1	0	0	1	0	1	1	1	1	1	1	1	0	1	1	1	0	1	0	0	1	0	0	1	1	1	0	1	1	1	0	1	1	1	1	1	0	0	0	1	1	0	0	0	0	1	1	0	1	1	0	1	0	0	1	0	1	0	1	1	1	0	1	1	0	0	0	1	1	0	1	0	0	0	1	0	0	1	0	1	0	0	1	0	1	0	0	0	1	1	1	0	0	1	1	1	1	1	0	0	1	0	1	1	0	0	0	0	1	1	0	1	0	0	0	0	0	1	0	1	1	1	0	1	0	1	1	0	1	1	1	0	0	0	1	0	0	1	0	0	1	1	1	1	1	0	1	0	0	0	0	1	1	0	0	0	1	0	1	0	0	0	0	1	0	1	1	1	1	0	1	0	0	0	1	0	0	0	1	0	0	0	0	0	0	0	1	1	1	1	1	1	1	0	0	0	0	0	1	1	1	0	0	0	0	0	1	1	0	0	0	1	1	1	1	0	1	0	0	0	1	0	1	0	0	1	1	0	1	0	0	0	1	1	0	0	1	0	0	0	0	1	0	1	1	0	0	1	0	0	1	1	1	0	1	0	1	0	1	1	0	0	1	1	0	1	0	0	0	0	1	1	1	0	1	0	0	1	0	1	1	1	1	1	0	1	0	0	1	1	0	1	1	0	0	1	1	1	1	0	0	0	0	1	1	1	0	1	1	0	0	0	1	0	0	1	1	1	0	0	0	0	1	0	1	0	1	1	0	0	1	1	1	0	1	0	0	0	0	0	0	1	0	1	0	0	1	1	0	0	1	1	0	1	0	0	0	1	0	1	1	0	0	0	1	1	1	1	1	1	1	0	1	0	0	1	1	0	1	0	0	0	1	0	1	0	0	0	0	0	0	1	1	0	1	0	1	0	1	0	1	1	0	1	0	1	1	0	0	0	1	0	1	1	1	1	1	0	0	0	0	1	0	0	0	0	0	1	0	0	1	0	0	1	1	0	0	0	1	1	0	0	1	0	1	1	0	1	1	0	0	1	1	0	1	0	1	1	1	1	1	0	1	0	1	0	1	1	1	1	0	0	1	0	0	0	1	0	0	1	1	0	1	0	1	1	0	0	0	0	0	1	1	0	1	1	0	0	1	0	1	0	1	1	0	0	1	1	0	0	0	1	0	1	0	0	1	1	1	0	0	0	1	1	0	0	0	0	1	1	0	1	1	1	0	0	0	0	0	1	0	0	1	1	1	1	1	0	0	1	1	1	1	1	0	1	0	0	1	1	1	1	1	1	0	1	1	0	0	0	1	1	1	0	0	0	1	0	1	1	1	1	1	1	0	0	1	1	0	0	0	0	1	0	1	0	1	1	0	1	1	1	0	1	1	0	1	0	0	1	1	1	0	1	0	0	1	1	1	1	0	1	0	0	1	0	0	0	1	0	0	0	1	0	0	1	1	0	1	0	1	0	0	1	0	0	1	1	1	1	0	0	0	1	0	0	1	0	1	1	1	1	1	0
1	31975	1	1	1	1	1	0	0	0	0	1	1	1	0	1	1	1	0	1	1	1	0	0	0	0	1	1	1	0	1	0	0	1	1	0	0	0	0	0	0	1	1	0	0	1	0	1	0	1	1	1	1	0	0	0	0	0	0	0	0	1	0	1	0	0	0	0	0	0	0	0	1	1	1	1	1	1	0	1	1	1	0	1	1	0	1	0	1	1	1	1	0	0	0	1	1	1	0	1	1	0	0	1	0	1	1	1	0	0	0	1	1	0	1	0	1	1	0	0	1	0	0	1	1	1	1	0	1	1	0	0	1	0	1	0	0	0	1	0	1	0	1	1	1	1	1	0	0	0	1	0	0	1	0	1	1	0	0	0	0	1	1	0	1	0	0	1	1	0	1	1	0	1	0	0	1	0	1	1	1	0	1	0	0	0	0	0	1	1	1	0	1	1	1	0	1	1	0	0	1	0	1	1	0	0	1	0	1	1	0	1	0	1	0	1	0	1	1	0	1	1	0	0	0	0	1	1	0	1	1	0	1	0	0	0	1	1	1	0	0	0	1	1	0	0	1	1	0	1	0	1	1	0	1	1	0	0	0	1	1	1	1	0	0	0	1	0	0	1	1	1	0	0	0	0	1	1	1	0	1	1	0	0	0	0	0	1	1	0	1	1	1	1	1	0	0	0	0	1	0	1	0	0	0	0	0	0	0	1	0	1	1	0	1	1	1	1	0	0	0	1	1	1	1	0	1	0	1	1	0	0	1	0	1	1	0	0	0	0	0	1	1	0	0	0	0	0	0	1	1	0	1	0	1	1	0	1	0	1	1	0	1	0	1	1	0	0	0	1	0	1	0	1	0	1	1	0	1	0	1	0	0	1	0	1	0	0	1	0	1	1	0	0	0	0	0	0	1	0	0	1	1	0	0	0	1	1	0	1	1	1	1	0	1	1	1	0	1	0	0	0	0	0	1	1	0	0	0	0	0	1	1	0	1	0	1	0	0	0	1	1	1	0	1	1	0	1	1	0	0	0	0	1	0	0	0	1	0	0	1	1	1	0	0	0	1	0	1	0	0	0	1	1	0	0	1	0	0	0	0	0	1	0	1	1	0	0	0	0	0	0	0	0	1	0	1	0	1	1	0	1	0	1	1	0	1	1	1	0	0	0	1	1	1	1	0	0	0	0	1	0	1	1	0	1	1	0	0	1	1	0	0	1	1	1	1	1	1	0	1	0	0	1	0	0	1	0	1	1	1	0	0	0	0	1	0	0	0	0	0	1	0	1	0	0	0	0	1	0	1	1	0	0	0	1	0	1	1	0	1	1	1	0	0	1	1	0	0	1	1	0	0	0	0	0	1	0	0	1	0	1	0	1	1	1	0	0	1	0	0	0	1	0	0	0	0	0	0	0	1	1	1	0	1	1	1	1	1	1	0	1	0	0	1	0	0	0	0	0	0	1	1	0	1	1	1	1	1	0	0	1	1	0	0	0	1	1	1	1	0	1	1	0	1	0	0	0	0	0	1	0	1	1	1	0	1	1	0	0	1	0	1	0	1	1	1	1	1	0	0	0	1	1	0	1	1	1	1	1	1	0	1	0	1	1	0	0	1	1	1	1	0	1	0	0	0	0	0	1	0	1	0	0	0	1	0	0	0	1	1	1	1	1	1	1	0	1	1	1	0	0	0	1	0	1	0	0	1	1	0	0	1	0	1	1	1	1	1	1	1	0	1	1	1	0	1	0	0	1	0	0	1	1	1	0	1	1	1	0	1	1	1	1	1	0	0	0	1	1	0	0	0	0	1	1	0	1	1	0	1	0	0	1	0	1	0	1	1	1	0	1	1	0	0	0	1	1	0	1	0	0	0	1	0	0	1	0	1	0	0	1	0	1	0	0	0	1	1	1	0	0	1	1	1	1	1	0	0	1	0	1	1	0	0	0	0	1	1	0	1	0	0	0	0	0	1	0	1	1	1	0	1	0	1	1	0	1	1	1	0	0	0	1	0	0	1	0	0	1	1	1	1	1	0	1	0	0	0	0	1	1	0	0	0	1	0	1	0	0	0	0	1	0	1	1	1	1	0	1	0	0	0	1	0	0	0	1	0	0	0	0	0	0	0	1	1	1	1	1	1	1	0	0	0	0	0	1	1	1	0	0	0	0	0	1	1	0	0	0	1	1	1	1	0	1	0	0	0	1	0	1	0	0	1	1	0	1	0	0	0	1	1	0	0	1	0	0	0	0	1	0	1	1	0	0	1	0	0	1	1	1	0	1	0	1	0	1	1	0	0	1	1	0	1	0	0	0	0	1	1	1	0	1	0	0	1	0	1	1	1	1	1	0	1	0	0	1	1	0	1	1	0	0	1	1	1	1	0	0	0	0	1	1	1	0	1	1	0	0	0	1	0	0	1	1	1	0	0	0	0	1	0	1	0	1	1	0	0	1	1	1	0	1	0	0	0	0	0	0	1	0	1	0	0	1	1	0	0	1	1	0	1	0	0	0	1	0	1	1	0	0	0	1	1	1	1	1	1	1	0	1	0	0	1	1	0	1	0	0	0	1	0	1	0	0	0	0	0	0	1	1	0	1	0	1	0	1	0	1	1	0	1	0	1	1	0	0	0	1	0	1	1	1	1	1	0	0	0	0	1	0	0	0	0	0	1	0	0	1	0	0	1	1	0	0	0	1	1	0	0	1	0	1	1	0	1	1	0	0	1	1	0	1	0	1	1	1	1	1	0	1	0	1	0	1	1	1	1	0	0	1	0	0	0	1	0	0	1	1	0	1	0	1	1	0	0	0	0	0	1	1	0	1	1	0	0	1	0	1	0	1	1	0	0	1	1	0	0	0	1	0	1	0	0	1	1	1	0	0	0	1	1	0	0	0	0	1	1	0	1	1	1	0	0	0	0	0	1	0	0	1	1	1	1	1	0	0	1	1	1	1	1	0	1	0	0	1	1	1	1	1	1	0	1	1	0	0	0	1	1	1	0	0	0	1	0	1	1	1	1	1	1	0	0	1	1	0	0	0	0	1	0	1	0	1	1	0	1	1	1	0	1	1	0	1	0	0	1	1	1	0	1	0	0	1	1	1	1	0	1	0	0	1	0	0	0	1	0	0	0	1	0	0	1	1	0	1	0	1	0	0	1	0	0	1	1	1	1	0	0	0	1	0	0	1	0	1	1	1	1	1	0
1	31989	1	1	1	1	1	0	0	0	0	1	1	1	0	1	1	1	0	1	1	1	0	0	0	0	1	1	1	0	1	0	0	1	1	0	0	0	0	0	0	1	1	0	0	1	0	1	0	1	1	1	1	0	0	0	0	0	0	0	0	1	0	1	0	0	0	0	0	0	0	0	1	1	1	1	1	1	0	1	1	1	0	1	1	0	1	0	1	1	1	1	0	0	0	1	1	1	0	1	1	0	0	1	0	1	1	1	0	0	0	1	1	0	1	0	1	1	0	0	1	0	0	1	1	1	1	0	1	1	0	0	1	0	1	0	0	0	1	0	1	0	1	1	1	1	1	0	0	0	1	0	0	1	0	1	1	0	0	0	0	1	1	0	1	0	0	1	1	0	1	1	0	1	0	0	1	0	1	1	1	0	1	0	0	0	0	0	1	1	1	0	1	1	1	0	1	1	0	0	1	0	1	1	0	0	1	0	1	1	0	1	0	1	0	1	0	1	1	0	1	1	0	0	0	0	1	1	0	1	1	0	1	0	0	0	1	1	1	0	0	0	1	1	0	0	1	1	0	1	0	1	1	0	1	1	0	0	0	1	1	1	1	0	0	0	1	0	0	1	1	1	0	0	0	0	1	1	1	0	1	1	0	0	0	0	0	1	1	0	1	1	1	1	1	0	0	0	0	1	0	1	0	0	0	0	0	0	0	1	0	1	1	0	1	1	1	1	0	0	0	1	1	1	1	0	1	0	1	1	0	0	1	0	1	1	0	0	0	0	0	1	1	0	0	0	0	0	0	1	1	0	1	0	1	1	0	1	0	1	1	0	1	0	1	1	0	0	0	1	0	1	0	1	0	1	1	0	1	0	1	0	0	1	0	1	0	0	1	0	1	1	0	0	0	0	0	0	1	0	0	1	1	0	0	0	1	1	0	1	1	1	1	0	1	1	1	0	1	0	0	0	0	0	1	1	0	0	0	0	0	1	1	0	1	0	1	0	0	0	1	1	1	0	1	1	0	1	1	0	0	0	0	1	0	0	0	1	0	0	1	1	1	0	0	0	1	0	1	0	0	0	1	1	0	0	1	0	0	0	0	0	1	0	1	1	0	0	0	0	0	0	0	0	1	0	1	0	1	1	0	1	0	1	1	0	1	1	1	0	0	0	1	1	1	1	0	0	0	0	1	0	1	1	0	1	1	0	0	1	1	0	0	1	1	1	1	1	1	0	1	0	0	1	0	0	1	0	1	1	1	0	0	0	0	1	0	0	0	0	0	1	0	1	0	0	0	0	1	0	1	1	0	0	0	1	0	1	1	0	1	1	1	0	0	1	1	0	0	1	1	0	0	0	0	0	1	0	0	1	0	1	0	1	1	1	0	0	1	0	0	0	1	0	0	0	0	0	0	0	1	1	1	0	1	1	1	1	1	1	0	1	0	0	1	0	0	0	0	0	0	1	1	0	1	1	1	1	1	0	0	1	1	0	0	0	1	1	1	1	0	1	1	0	1	0	0	0	0	0	1	0	1	1	1	0	1	1	0	0	1	0	1	0	1	1	1	1	1	0	0	0	1	1	0	1	1	1	1	1	1	0	1	0	1	1	0	0	1	1	1	1	0	1	0	0	0	0	0	1	0	1	0	0	0	1	0	0	0	1	1	1	1	1	1	1	0	1	1	1	0	0	0	1	0	1	0	0	1	1	0	0	1	0	1	1	1	1	1	1	1	0	1	1	1	0	1	0	0	1	0	0	1	1	1	0	1	1	1	0	1	1	1	1	1	0	0	0	1	1	0	0	0	0	1	1	0	1	1	0	1	0	0	1	0	1	0	1	1	1	0	1	1	0	0	0	1	1	0	1	0	0	0	1	0	0	1	0	1	0	0	1	0	1	0	0	0	1	1	1	0	0	1	1	1	1	1	0	0	1	0	1	1	0	0	0	0	1	1	0	1	0	0	0	0	0	1	0	1	1	1	0	1	0	1	1	0	1	1	1	0	0	0	1	0	0	1	0	0	1	1	1	1	1	0	1	0	0	0	0	1	1	0	0	0	1	0	1	0	0	0	0	1	0	1	1	1	1	0	1	0	0	0	1	0	0	0	1	0	0	0	0	0	0	0	1	1	1	1	1	1	1	0	0	0	0	0	1	1	1	0	0	0	0	0	1	1	0	0	0	1	1	1	1	0	1	0	0	0	1	0	1	0	0	1	1	0	1	0	0	0	1	1	0	0	1	0	0	0	0	1	0	1	1	0	0	1	0	0	1	1	1	0	1	0	1	0	1	1	0	0	1	1	0	1	0	0	0	0	1	1	1	0	1	0	0	1	0	1	1	1	1	1	0	1	0	0	1	1	0	1	1	0	0	1	1	1	1	0	0	0	0	1	1	1	0	1	1	0	0	0	1	0	0	1	1	1	0	0	0	0	1	0	1	0	1	1	0	0	1	1	1	0	1	0	0	0	0	0	0	1	0	1	0	0	1	1	0	0	1	1	0	1	0	0	0	1	0	1	1	0	0	0	1	1	1	1	1	1	1	0	1	0	0	1	1	0	1	0	0	0	1	0	1	0	0	0	0	0	0	1	1	0	1	0	1	0	1	0	1	1	0	1	0	1	1	0	0	0	1	0	1	1	1	1	1	0	0	0	0	1	0	0	0	0	0	1	0	0	1	0	0	1	1	0	0	0	1	1	0	0	1	0	1	1	0	1	1	0	0	1	1	0	1	0	1	1	1	1	1	0	1	0	1	0	1	1	1	1	0	0	1	0	0	0	1	0	0	1	1	0	1	0	1	1	0	0	0	0	0	1	1	0	1	1	0	0	1	0	1	0	1	1	0	0	1	1	0	0	0	1	0	1	0	0	1	1	1	0	0	0	1	1	0	0	0	0	1	1	0	1	1	1	0	0	0	0	0	1	0	0	1	1	1	1	1	0	0	1	1	1	1	1	0	1	0	0	1	1	1	1	1	1	0	1	1	0	0	0	1	1	1	0	0	0	1	0	1	1	1	1	1	1	0	0	1	1	0	0	0	0	1	0	1	0	1	1	0	1	1	1	0	1	1	0	1	0	0	1	1	1	0	1	0	0	1	1	1	1	0	1	0	0	1	0	0	0	1	0	0	0	1	0	0	1	1	0	1	0	1	0	0	1	0	0	1	1	1	1	0	0	0	1	0	0	1	0	1	1	1	1	1	0
1	32145	1	1	1	1	1	0	0	0	0	1	1	1	0	1	1	1	0	1	1	1	0	0	0	0	1	1	1	0	1	0	0	1	1	0	0	0	0	0	0	1	1	0	0	1	0	1	0	1	1	1	1	0	0	0	0	0	0	0	0	1	0	1	0	0	0	0	0	0	0	0	1	1	1	1	1	1	0	1	1	1	0	1	1	0	1	0	1	1	1	1	0	0	0	1	1	1	0	1	1	0	0	1	0	1	1	1	0	0	0	1	1	0	1	0	1	1	0	0	1	0	0	1	1	1	1	0	1	1	0	0	1	0	1	0	0	0	1	0	1	0	1	1	1	1	1	0	0	0	1	0	0	1	0	1	1	0	0	0	0	1	1	0	1	0	0	1	1	0	1	1	0	1	0	0	1	0	1	1	1	0	1	0	0	0	0	0	1	1	1	0	1	1	1	0	1	1	0	0	1	0	1	1	0	0	1	0	1	1	0	1	0	1	0	1	0	1	1	0	1	1	0	0	0	0	1	1	0	1	1	0	1	0	0	0	1	1	1	0	0	0	1	1	0	0	1	1	0	1	0	1	1	0	1	1	0	0	0	1	1	1	1	0	0	0	1	0	0	1	1	1	0	0	0	0	1	1	1	0	1	1	0	0	0	0	0	1	1	0	1	1	1	1	1	0	0	0	0	1	0	1	0	0	0	0	0	0	0	1	0	1	1	0	1	1	1	1	0	0	0	1	1	1	1	0	1	0	1	1	0	0	1	0	1	1	0	0	0	0	0	1	1	0	0	0	0	0	0	1	1	0	1	0	1	1	0	1	0	1	1	0	1	0	1	1	0	0	0	1	0	1	0	1	0	1	1	0	1	0	1	0	0	1	0	1	0	0	1	0	1	1	0	0	0	0	0	0	1	0	0	1	1	0	0	0	1	1	0	1	1	1	1	0	1	1	1	0	1	0	0	0	0	0	1	1	0	0	0	0	0	1	1	0	1	0	1	0	0	0	1	1	1	0	1	1	0	1	1	0	0	0	0	1	0	0	0	1	0	0	1	1	1	0	0	0	1	0	1	0	0	0	1	1	0	0	1	0	0	0	0	0	1	0	1	1	0	0	0	0	0	0	0	0	1	0	1	0	1	1	0	1	0	1	1	0	1	1	1	0	0	0	1	1	1	1	0	0	0	0	1	0	1	1	0	1	1	0	0	1	1	0	0	1	1	1	1	1	1	0	1	0	0	1	0	0	1	0	1	1	1	0	0	0	0	1	0	0	0	0	0	1	0	1	0	0	0	0	1	0	1	1	0	0	0	1	0	1	1	0	1	1	1	0	0	1	1	0	0	1	1	0	0	0	0	0	1	0	0	1	0	1	0	1	1	1	0	0	1	0	0	0	1	0	0	0	0	0	0	0	1	1	1	0	1	1	1	1	1	1	0	1	0	0	1	0	0	0	0	0	0	1	1	0	1	1	1	1	1	0	0	1	1	0	0	0	1	1	1	1	0	1	1	1	1	0	0	0	0	0	1	0	1	1	1	0	1	1	0	0	1	0	1	0	1	1	1	1	1	0	0	0	1	1	0	1	1	1	1	1	1	0	1	0	1	1	0	0	1	1	1	1	0	1	0	0	0	0	0	1	0	1	0	0	0	1	0	0	0	1	1	1	1	1	1	1	0	1	1	1	0	0	0	1	0	1	0	0	1	1	0	0	1	0	1	1	1	1	1	1	1	0	1	1	1	0	1	0	0	1	0	0	1	1	1	0	1	1	1	0	1	1	1	1	1	0	0	1	1	1	0	0	0	0	1	1	0	1	1	0	1	0	0	1	0	1	0	1	1	1	0	1	1	0	0	0	1	1	0	1	0	0	0	1	0	0	1	0	1	0	0	1	0	1	0	0	0	1	1	1	0	0	1	1	1	1	1	0	0	1	0	1	1	0	0	0	0	1	1	0	1	0	0	0	0	0	1	0	1	1	1	0	1	0	1	1	0	1	1	1	0	0	0	1	0	0	1	0	0	1	1	1	1	1	0	1	0	0	0	0	1	1	0	0	0	1	0	1	0	0	0	0	1	0	1	1	1	1	0	1	0	0	0	1	0	0	0	1	0	0	0	0	0	0	0	1	1	1	1	1	1	1	0	0	0	0	0	1	1	1	0	0	0	0	0	1	1	0	0	0	1	1	1	1	0	1	0	0	0	1	0	1	0	0	1	1	0	1	0	0	0	1	1	0	0	1	0	0	0	0	1	0	1	1	0	0	1	0	0	1	1	1	0	1	0	1	0	1	1	0	0	1	1	0	1	0	0	0	0	1	1	1	0	1	0	0	1	0	1	1	1	1	1	0	1	0	0	1	1	0	1	1	0	0	1	1	1	1	0	0	0	0	1	1	1	0	1	1	0	0	0	1	0	0	1	1	1	0	0	0	0	1	0	1	0	1	1	0	0	1	1	1	0	1	0	0	0	0	0	0	1	0	1	0	0	1	1	0	0	1	1	0	1	0	0	0	1	0	1	1	0	0	0	1	1	1	1	1	1	1	0	1	0	0	1	1	0	1	0	0	0	1	0	1	0	0	0	0	0	0	1	1	0	1	0	1	0	1	0	1	1	0	1	0	1	1	0	0	0	1	0	1	1	1	1	1	0	0	0	0	1	0	0	0	0	0	1	0	0	1	0	0	1	1	0	0	0	1	1	0	0	1	0	1	1	0	1	1	0	0	1	1	0	1	0	1	1	1	1	1	0	1	0	1	0	1	1	1	1	0	0	1	0	0	0	1	0	0	1	0	0	1	0	1	1	0	0	0	0	0	1	1	0	1	1	0	0	1	0	1	0	1	1	0	0	1	1	0	0	0	1	0	1	0	0	1	1	1	0	0	0	1	1	0	0	0	0	1	1	0	1	1	1	0	0	0	0	0	1	0	0	1	1	1	1	1	0	0	1	1	1	1	1	0	1	0	0	1	1	1	1	1	1	0	1	1	0	0	0	1	1	1	0	0	0	1	0	1	1	1	1	1	1	0	0	1	1	0	0	0	0	1	0	1	0	1	1	0	1	1	1	0	1	1	0	1	0	0	1	1	1	0	1	0	0	1	1	1	1	0	1	0	0	1	0	0	0	1	0	0	0	1	0	0	1	1	0	1	0	1	0	0	1	0	0	1	1	1	1	0	0	0	1	0	0	1	0	1	1	1	1	1	0
1	32158	1	1	1	1	1	0	0	0	0	1	1	1	0	1	1	1	0	1	1	1	0	0	0	0	1	1	1	0	1	0	0	1	1	0	0	0	0	0	0	1	1	0	0	1	0	1	0	1	1	1	1	0	0	0	0	0	0	0	0	1	0	1	0	0	0	0	0	0	0	0	1	1	1	1	1	1	0	1	1	1	0	1	1	0	1	0	1	1	1	1	0	0	0	1	1	1	0	1	1	0	0	1	0	1	1	1	0	0	0	1	1	0	1	0	1	1	0	0	1	0	0	1	1	1	1	0	1	1	0	0	1	0	1	0	0	0	1	0	1	0	1	1	1	1	1	0	0	0	1	0	0	1	0	1	1	0	0	0	0	1	1	0	1	0	0	1	1	0	1	1	0	1	0	0	1	0	1	1	1	0	1	0	0	0	0	0	1	1	1	0	1	1	1	0	1	1	0	0	1	0	1	1	0	0	1	0	1	1	0	1	0	1	0	1	0	1	1	0	1	1	0	0	0	0	1	1	0	1	1	0	1	0	0	0	1	1	1	0	0	0	1	1	0	0	1	1	0	1	0	1	1	0	1	1	0	0	0	1	1	1	1	0	0	0	1	0	0	1	1	1	0	0	0	0	1	1	1	0	1	1	0	0	0	0	0	1	1	0	1	1	1	1	1	0	0	0	0	1	0	1	0	0	0	0	0	0	0	1	0	1	1	0	1	1	1	1	0	0	0	1	1	1	1	0	1	0	1	1	0	0	1	0	1	1	0	0	0	0	0	1	1	0	0	0	0	0	0	1	1	0	1	0	1	1	0	1	0	1	1	0	1	0	1	1	0	0	0	1	0	1	0	1	0	1	1	0	1	0	1	0	0	1	0	1	0	0	1	0	1	1	0	0	0	0	0	0	1	0	0	1	1	0	0	0	1	1	0	1	1	1	1	0	1	1	1	0	1	0	0	0	0	0	1	1	0	0	0	0	0	1	1	0	1	0	1	0	0	0	1	1	1	0	1	1	0	1	1	0	0	0	0	1	0	0	0	1	0	0	1	1	1	0	0	0	1	0	1	0	0	0	1	1	0	0	1	0	0	0	0	0	1	0	1	1	0	0	0	0	0	0	0	0	1	0	1	0	1	1	0	1	0	1	1	0	1	1	1	0	0	0	1	1	1	1	0	0	0	0	1	0	1	1	0	1	1	0	0	1	1	0	0	1	1	1	1	1	1	0	1	0	0	1	0	0	1	0	1	1	1	0	0	0	0	1	0	0	0	0	0	1	0	1	0	0	0	0	1	0	1	1	0	0	0	1	0	1	1	0	1	1	1	0	0	1	1	0	0	1	1	0	0	0	0	0	1	0	0	1	0	1	0	1	1	1	0	0	1	0	0	0	1	0	0	0	0	0	0	0	1	1	1	0	1	1	1	1	1	1	0	1	0	0	1	0	0	0	0	0	0	1	1	0	1	1	1	1	1	0	0	1	1	0	0	0	1	1	1	1	0	1	1	1	1	0	0	0	0	0	1	0	1	1	1	0	1	1	0	0	1	0	1	0	1	1	1	1	1	0	0	0	1	1	0	1	1	1	1	1	1	0	1	0	1	1	0	0	1	1	1	1	0	1	0	0	0	0	0	1	0	1	0	0	0	1	0	0	0	1	1	1	1	1	1	1	0	1	1	1	0	0	0	1	0	1	0	0	1	1	0	0	1	0	1	1	1	1	1	1	1	0	1	1	1	0	1	0	0	1	0	0	1	1	1	0	1	1	1	0	1	1	1	1	1	0	0	1	1	1	0	0	0	0	1	1	0	1	1	0	1	0	0	1	0	1	0	1	1	1	0	1	1	0	0	0	1	1	0	1	0	0	0	1	0	0	1	0	1	0	0	1	0	1	0	0	0	1	1	1	0	0	1	1	1	1	1	0	0	1	0	1	1	0	0	0	0	1	1	0	1	0	0	0	0	0	1	0	1	1	1	0	1	0	1	1	0	1	1	1	0	0	0	1	0	0	1	0	0	1	1	1	1	1	0	1	0	0	0	0	1	1	0	0	0	1	0	1	0	0	0	0	1	0	1	1	1	1	0	1	0	0	0	1	0	0	0	1	0	0	0	0	0	0	0	1	1	1	1	1	1	1	0	0	0	0	0	1	1	1	0	0	0	0	0	1	1	0	0	0	1	1	1	1	0	1	0	0	0	1	0	1	0	0	1	1	0	1	0	0	0	1	1	0	0	1	0	0	0	0	1	0	1	1	0	0	1	0	0	1	1	1	0	1	0	1	0	1	1	0	0	1	1	0	1	0	0	0	0	1	1	1	0	1	0	0	1	0	1	1	1	1	1	0	1	0	0	1	1	0	1	1	0	0	1	1	1	1	0	0	0	0	1	1	1	0	1	1	0	0	0	1	0	0	1	1	1	0	0	0	0	1	0	1	0	1	1	0	0	1	1	1	0	1	0	0	0	0	0	0	1	0	1	0	0	1	1	0	0	1	1	0	1	0	0	0	1	0	1	1	0	0	0	1	1	1	1	1	1	1	0	1	0	0	1	1	0	1	0	0	0	1	0	1	0	0	0	0	0	0	1	1	0	1	0	1	0	1	0	1	1	0	1	0	1	1	0	0	0	1	0	1	1	1	1	1	0	0	0	0	1	0	0	0	0	0	1	0	0	1	0	0	1	1	0	0	0	1	1	0	0	1	0	1	1	0	1	1	0	0	1	1	0	1	0	1	1	1	1	1	0	1	0	1	0	1	1	1	1	0	0	1	0	0	0	1	0	0	1	0	0	1	0	1	1	0	0	0	0	0	1	1	0	1	1	0	0	1	0	1	0	1	1	0	0	1	1	0	0	0	1	0	1	0	0	1	1	1	0	0	0	1	1	0	0	0	0	1	1	0	1	1	1	0	0	0	0	0	1	0	0	1	1	1	1	1	0	0	1	1	1	1	1	0	1	0	0	1	1	1	1	1	1	0	1	1	0	0	0	1	1	1	0	0	0	1	0	1	1	1	1	1	1	0	0	1	1	0	0	0	0	1	0	1	0	1	1	0	1	1	1	0	1	1	0	1	0	0	1	1	1	0	1	0	0	1	1	1	1	0	1	0	0	1	0	0	0	1	0	0	0	1	0	0	1	1	0	1	0	1	0	0	1	0	0	1	1	1	1	0	0	0	1	0	0	1	0	1	1	1	1	1	0
1	32271	1	1	1	1	1	0	0	0	0	1	1	1	0	1	1	1	0	1	1	1	0	0	0	0	1	1	1	0	1	0	0	1	1	0	0	0	0	0	0	1	1	0	0	1	0	1	0	1	1	1	1	0	0	0	0	0	0	0	0	1	0	1	0	0	0	0	0	0	0	0	1	1	1	1	1	1	0	1	1	1	0	1	1	0	1	0	1	1	1	1	0	0	0	1	1	1	0	1	1	0	0	1	0	1	1	1	0	0	0	1	1	0	1	0	1	1	0	0	1	0	0	1	1	1	1	0	1	1	0	0	1	0	1	0	0	0	1	0	1	0	1	1	1	1	1	0	0	0	1	0	0	1	0	1	1	0	0	0	0	1	1	0	1	0	0	1	1	0	1	1	0	1	0	0	1	0	1	1	1	0	1	0	0	0	0	0	1	1	1	0	1	1	1	0	1	1	0	0	1	0	1	1	0	0	1	0	1	1	0	1	0	1	0	1	0	1	1	0	1	1	0	0	0	0	1	1	0	1	1	0	1	0	0	0	1	1	1	0	0	0	1	1	0	0	1	1	0	1	0	1	1	0	1	1	0	0	0	1	1	1	1	0	0	0	1	0	0	1	1	1	0	0	0	0	1	1	1	0	1	1	0	0	0	0	0	1	1	0	1	1	1	1	1	0	0	0	0	1	0	1	0	0	0	0	0	0	0	1	0	1	1	0	1	1	1	1	0	0	0	1	1	1	1	0	1	0	1	1	0	0	1	0	1	1	0	0	0	0	0	1	1	0	0	0	0	0	0	1	1	0	1	0	1	1	0	1	0	1	1	0	1	0	1	1	0	0	0	1	0	1	0	1	0	1	1	0	1	0	1	0	0	1	0	1	0	0	1	0	1	1	0	0	0	0	0	0	1	0	0	1	1	0	0	0	1	1	0	1	1	1	1	0	1	1	1	0	1	0	0	0	0	0	1	1	0	0	0	0	0	1	1	0	1	0	1	0	0	0	1	1	1	0	1	1	0	1	1	0	0	0	0	1	0	0	0	1	0	0	1	1	1	0	0	0	1	0	1	0	0	0	1	1	0	0	1	0	0	0	0	0	1	0	1	1	0	0	0	0	0	0	0	0	1	0	1	0	1	1	0	1	0	1	1	0	1	1	1	0	0	0	1	1	1	1	0	0	0	0	1	0	1	1	0	1	1	0	0	1	1	0	0	1	1	1	1	1	1	0	1	0	0	1	0	0	1	0	1	1	1	0	0	0	0	1	0	0	0	0	0	1	0	1	0	0	0	0	1	0	1	1	0	0	0	1	0	1	1	0	1	1	1	0	0	1	1	0	0	1	1	0	0	0	0	0	1	0	0	1	0	1	0	1	1	1	0	0	1	0	0	0	1	0	0	0	0	0	0	0	1	1	1	0	1	1	1	1	1	1	0	1	0	0	1	0	0	0	0	0	0	1	1	0	1	1	1	1	1	0	0	1	1	0	0	0	1	1	1	1	0	1	1	1	1	0	0	0	0	1	1	0	1	1	1	0	1	1	0	0	1	0	1	0	1	1	1	1	1	0	0	0	1	1	0	1	1	1	1	1	1	0	1	0	1	1	0	0	1	1	1	1	0	1	0	0	0	0	0	1	0	1	0	0	0	1	0	0	0	1	1	1	1	1	1	1	0	1	1	1	0	0	0	1	0	1	0	0	1	1	0	0	1	0	1	1	1	1	1	1	1	0	1	1	1	0	1	0	0	1	0	0	1	1	1	0	1	1	1	0	1	1	1	1	1	0	0	1	1	1	0	0	0	0	1	1	0	1	1	0	1	0	0	1	0	1	0	1	1	1	0	1	1	0	0	0	1	1	0	1	0	0	0	1	0	0	1	0	1	0	0	1	0	1	0	0	0	1	1	1	0	0	1	1	1	1	1	0	0	1	0	1	1	0	0	0	0	1	1	0	1	0	0	0	0	0	1	0	1	1	1	0	1	0	1	1	0	1	1	1	0	0	0	1	0	0	1	0	0	1	1	1	1	1	0	1	0	0	0	0	1	1	0	0	0	1	0	1	0	0	0	0	1	0	1	1	1	1	0	1	0	0	0	1	0	0	0	1	0	0	0	0	0	0	0	1	1	1	1	1	1	1	0	0	0	0	0	1	1	1	0	0	0	0	0	1	1	0	0	0	1	1	1	1	0	1	0	0	0	1	0	1	0	0	1	1	0	1	0	0	0	1	1	0	0	1	0	0	0	0	1	0	1	1	0	0	1	0	0	1	1	1	0	1	0	1	0	1	1	0	0	1	1	0	1	0	0	0	0	1	1	1	0	1	0	0	1	0	1	1	1	1	1	0	1	0	0	1	1	0	1	1	0	0	1	1	1	1	0	0	0	0	1	1	1	0	1	1	0	0	0	1	0	0	1	1	1	0	0	0	0	1	0	1	0	1	1	0	0	1	1	1	0	1	0	0	0	0	0	0	1	0	1	0	0	1	1	0	0	1	1	0	1	0	0	0	1	0	1	1	0	0	0	1	1	1	1	1	1	1	0	1	0	0	1	1	0	1	0	0	0	1	0	1	0	0	0	0	0	0	1	1	0	1	0	1	0	1	0	1	1	0	1	0	1	1	0	0	0	1	0	1	1	1	1	1	0	0	0	0	1	0	0	0	0	0	1	0	0	1	0	0	1	1	0	0	0	1	1	0	0	1	0	1	1	0	1	1	0	0	1	1	0	1	0	1	1	1	1	1	0	1	0	1	0	1	1	1	1	0	0	1	0	0	0	1	0	0	1	0	0	1	0	1	1	0	0	0	0	0	1	1	0	1	1	0	0	1	0	1	0	1	1	0	0	1	1	0	0	0	1	0	1	0	0	1	1	1	0	0	0	1	1	0	0	0	0	1	1	0	1	1	1	0	0	0	0	0	1	0	0	1	1	1	1	1	0	0	1	1	1	1	1	0	1	0	0	1	1	1	1	1	1	0	1	1	0	0	0	1	1	1	0	0	0	1	0	1	1	1	1	1	1	0	0	1	1	0	0	0	0	1	0	1	0	1	1	0	1	1	1	0	1	1	0	1	0	0	1	1	1	0	1	0	0	1	1	1	1	0	1	0	0	1	0	0	0	1	0	0	0	1	0	0	1	1	0	1	0	1	0	0	1	0	0	1	1	1	1	0	0	0	1	0	0	1	0	1	1	1	1	1	0
1	32511	1	1	1	1	1	0	0	0	0	1	1	1	0	1	1	1	0	1	1	1	0	0	0	0	1	1	1	0	1	0	0	1	1	0	0	0	0	0	0	1	1	0	0	1	0	1	0	1	1	1	1	0	0	0	0	0	0	0	0	1	0	1	0	0	0	0	0	0	0	0	1	1	1	1	1	1	0	1	1	1	0	1	1	0	1	0	1	1	1	1	0	0	0	1	1	1	0	1	1	0	0	1	0	1	1	1	0	0	0	1	1	0	1	0	1	1	0	0	1	0	0	1	1	1	1	0	1	1	0	0	1	0	1	0	0	0	1	0	1	0	1	1	1	1	1	0	0	0	1	0	0	1	0	1	1	0	0	0	0	1	1	0	1	0	0	1	1	0	1	1	0	1	0	0	1	0	1	1	1	0	1	0	0	0	0	0	1	1	1	0	1	1	1	0	1	1	0	0	1	0	1	1	0	0	1	0	1	1	0	1	0	1	0	1	0	1	1	0	1	1	0	0	0	0	1	1	0	1	1	0	1	0	0	0	1	1	1	0	0	0	1	1	0	0	1	1	0	1	0	1	1	0	1	1	0	0	0	1	1	1	1	0	0	0	1	0	0	1	1	1	0	0	0	0	1	1	1	0	1	1	0	0	0	0	0	1	1	0	1	1	1	1	1	0	0	0	0	1	0	1	0	0	0	0	0	0	0	1	0	1	1	0	1	1	1	1	0	0	0	1	1	1	1	0	1	0	1	1	0	0	1	0	1	1	0	0	0	0	0	1	1	0	0	0	0	0	0	1	1	0	1	0	1	1	0	1	0	1	1	0	1	0	1	1	0	0	0	1	0	1	0	1	0	1	1	0	1	0	1	0	0	1	0	1	0	0	1	0	1	1	0	0	0	0	0	0	1	0	0	1	1	0	0	0	1	1	0	1	1	1	1	0	1	1	1	0	1	0	0	0	0	0	1	1	0	0	0	0	0	1	1	0	1	0	1	0	0	0	1	1	1	0	1	1	0	1	1	0	0	0	0	1	0	0	0	1	0	0	1	1	1	0	0	0	1	0	1	0	0	0	1	1	0	0	1	0	0	0	0	0	1	0	1	1	0	0	0	0	0	0	0	0	1	0	1	0	1	1	0	1	0	1	1	0	1	1	1	0	0	0	1	1	1	1	0	0	0	0	1	0	1	1	0	1	1	0	0	1	1	0	0	1	1	1	1	1	1	0	1	0	0	1	0	0	1	0	1	1	1	0	0	0	0	1	0	0	0	0	0	1	0	1	0	0	0	0	1	0	1	1	0	0	0	1	0	1	1	0	1	1	1	0	0	1	1	0	0	1	1	0	0	0	0	0	1	0	0	1	0	1	0	1	1	1	0	0	1	0	0	0	1	0	0	0	0	0	0	0	1	1	1	0	1	1	1	1	1	1	0	1	0	0	1	0	0	0	0	0	0	1	1	0	1	1	1	1	1	0	0	1	1	0	0	0	1	1	1	1	0	1	1	1	1	0	0	0	0	1	1	0	1	1	1	0	1	1	0	0	1	0	1	0	1	1	1	1	1	0	0	0	1	1	0	1	1	1	1	1	1	0	1	0	1	1	0	0	1	1	1	1	0	1	0	0	0	0	0	1	0	1	0	0	0	1	0	0	0	1	1	1	1	1	1	1	0	1	1	1	0	0	0	1	0	1	0	0	1	1	0	0	1	0	1	1	1	1	1	1	1	0	1	1	1	0	1	0	0	1	0	0	1	1	1	0	1	1	1	0	1	1	1	1	1	0	0	1	1	1	0	0	0	0	1	1	0	1	1	0	1	0	0	1	0	1	0	1	1	1	0	1	1	0	0	0	1	1	0	1	0	0	0	1	0	0	1	0	1	0	0	1	0	1	0	0	0	1	1	1	0	0	1	1	1	1	1	0	0	1	0	1	1	0	0	0	0	1	1	0	1	0	0	0	0	0	1	0	1	1	1	0	1	0	1	1	0	1	1	1	0	0	0	1	0	0	1	0	0	1	1	1	1	1	0	1	0	0	0	0	1	1	0	0	0	1	0	1	0	0	0	0	1	0	1	1	1	1	0	1	0	0	0	1	0	0	0	1	0	0	0	0	0	0	0	1	1	1	1	1	1	1	0	0	0	0	0	1	1	1	0	0	0	0	0	1	1	0	0	0	1	1	1	1	0	1	0	0	0	1	0	1	0	0	1	1	0	1	0	0	0	1	1	0	0	1	0	0	0	0	1	0	1	1	0	0	1	0	0	1	1	1	0	1	0	1	0	1	1	0	0	1	1	0	1	0	0	0	0	1	1	1	0	1	0	0	1	0	1	1	1	1	1	0	1	0	0	1	1	0	1	1	0	0	1	1	1	1	0	0	0	0	1	1	1	0	1	1	0	0	0	1	0	0	1	1	1	0	0	0	0	1	0	1	0	1	1	0	0	1	1	1	0	1	0	0	0	0	0	0	1	0	1	0	0	1	1	0	0	1	1	0	1	0	0	0	1	0	1	1	0	0	0	1	1	1	1	1	1	1	0	1	0	0	1	1	0	1	0	0	0	1	0	1	0	0	0	0	0	0	1	1	0	1	0	1	0	1	0	1	1	0	1	0	1	1	0	0	0	1	0	1	1	1	1	1	0	0	0	0	1	0	0	0	0	0	1	0	0	1	0	0	1	1	0	0	0	1	1	0	0	1	0	1	1	0	1	1	0	0	1	1	0	1	0	1	1	1	1	1	0	1	0	1	0	1	1	1	1	0	0	1	0	0	0	1	0	0	1	0	0	1	0	1	1	0	0	0	0	0	1	1	0	1	1	0	0	1	0	1	0	1	1	0	0	1	1	0	0	0	1	0	1	0	0	1	1	1	0	0	0	1	1	0	0	0	0	1	1	0	1	1	1	0	0	0	0	0	1	0	0	1	1	1	1	1	0	0	1	1	1	1	1	0	1	0	0	1	1	1	1	1	1	0	1	1	0	0	0	1	1	1	0	0	0	1	0	1	1	1	1	1	1	0	0	1	1	0	0	0	0	1	0	1	0	1	1	0	1	1	1	0	1	1	0	1	0	0	1	1	1	0	1	0	0	1	1	1	1	0	1	0	0	1	0	0	0	1	0	0	0	1	0	0	1	1	0	1	0	1	0	0	1	0	0	1	1	1	1	0	0	0	1	0	0	1	0	1	1	1	1	1	0
1	32652	1	1	1	1	1	0	0	0	0	1	1	1	0	1	1	1	0	1	1	1	0	0	0	0	1	1	1	0	1	0	0	1	1	0	0	0	0	0	0	1	1	0	0	1	0	1	0	1	1	1	1	0	0	0	0	0	0	0	0	1	0	1	0	0	0	0	0	0	0	0	1	1	1	1	1	1	0	1	1	1	0	1	1	0	1	0	1	1	1	1	0	0	0	1	1	1	0	1	1	0	0	1	0	1	1	1	0	0	0	1	1	0	1	0	1	1	0	0	1	0	0	1	1	1	1	0	1	1	0	0	1	0	1	0	0	0	1	0	1	0	1	1	1	1	1	0	0	0	1	0	0	1	0	1	1	0	0	0	0	1	1	0	1	0	0	1	1	0	1	1	0	1	0	0	1	0	1	1	1	0	1	0	0	0	0	0	1	1	1	0	1	1	1	0	1	1	0	0	1	0	1	1	0	0	1	0	1	1	0	1	0	1	0	1	0	1	1	0	1	1	0	0	0	0	1	1	0	1	1	0	1	0	0	0	1	1	1	0	0	0	1	1	0	0	1	1	0	1	0	1	1	0	1	1	0	0	0	1	1	1	1	0	0	0	1	0	0	1	1	1	0	0	0	0	1	1	1	0	1	1	0	0	0	0	0	1	1	0	1	1	1	1	1	0	0	0	0	1	0	1	0	0	0	0	0	0	0	1	0	1	1	0	1	1	1	1	0	0	0	1	1	1	1	0	1	0	1	1	0	0	1	0	1	1	0	0	0	0	0	1	1	0	0	0	0	0	0	1	1	0	1	0	1	1	0	1	0	1	1	0	1	0	1	1	0	0	0	1	0	1	0	1	0	1	1	0	1	0	1	0	0	1	0	1	0	0	1	0	1	1	0	0	0	0	0	0	1	0	0	1	1	0	0	0	1	1	0	1	1	1	1	0	1	1	1	0	1	0	0	0	0	0	1	1	0	0	0	0	0	1	1	0	1	0	1	0	0	0	1	1	1	0	1	1	0	1	1	0	0	0	0	1	0	0	0	1	0	0	1	1	1	0	0	0	1	0	1	0	0	0	1	1	0	0	1	0	0	0	0	0	1	0	1	1	0	0	0	0	0	0	0	0	1	0	1	0	1	1	0	1	0	1	1	0	1	1	1	0	0	0	1	1	1	1	0	0	0	0	1	0	1	1	0	1	1	0	0	1	1	0	0	1	1	1	1	1	1	0	1	0	0	1	0	0	1	0	1	1	1	0	0	0	0	1	0	0	0	0	0	1	0	1	0	0	0	0	1	0	1	1	0	0	0	1	0	1	1	0	1	1	1	0	0	1	1	0	0	1	1	0	0	0	0	0	1	0	0	1	0	1	0	1	1	1	0	0	1	0	0	0	1	0	0	0	0	0	0	0	1	1	1	0	1	1	1	1	1	1	0	1	0	0	1	0	0	0	0	0	0	1	1	0	1	1	1	1	1	0	0	1	1	0	0	0	1	1	1	1	0	1	1	1	1	0	0	0	0	1	1	0	1	1	1	0	1	1	0	0	1	0	1	0	1	1	1	1	1	0	0	0	1	1	0	1	1	1	1	1	1	0	1	0	1	1	0	0	1	1	1	1	0	1	0	0	0	0	0	1	0	1	0	0	0	1	0	0	0	1	1	1	1	1	1	1	0	1	1	1	0	0	0	1	0	1	0	0	1	1	0	0	1	0	1	1	1	1	1	1	1	0	1	1	1	0	1	0	0	1	0	0	1	1	1	0	1	1	1	0	1	1	1	1	1	0	0	1	1	1	0	0	0	0	1	1	0	1	1	0	1	0	0	1	0	1	0	1	1	1	0	1	1	0	0	0	1	1	0	1	0	0	0	1	0	0	1	0	1	0	0	1	0	1	0	0	0	1	1	1	0	0	1	1	1	1	1	0	0	1	0	1	1	0	0	0	0	1	1	0	1	0	0	0	0	0	1	0	1	1	1	0	1	0	1	1	0	1	1	1	0	0	0	1	0	0	1	0	0	1	1	1	1	1	0	1	0	0	0	0	1	1	0	0	0	1	0	1	0	0	0	0	1	0	1	1	1	1	0	1	0	0	0	1	0	0	0	1	0	0	0	0	0	0	0	1	1	1	1	1	1	1	0	0	0	0	0	1	1	1	0	0	0	0	0	1	1	0	0	0	1	1	1	1	0	1	0	0	0	1	0	1	0	0	1	1	0	1	0	0	0	1	1	0	0	1	0	0	0	0	1	0	1	1	0	0	1	0	0	1	1	1	0	1	0	1	0	1	1	0	0	1	1	0	1	0	0	0	0	1	1	1	0	1	0	0	1	0	1	1	1	1	1	0	1	0	0	1	1	0	1	1	0	0	1	1	1	1	0	0	0	0	1	1	1	0	1	1	0	0	0	1	0	0	1	1	1	0	0	0	0	1	0	1	0	1	1	0	0	1	1	1	0	1	0	0	0	0	0	0	1	0	1	0	0	1	1	0	0	1	1	0	1	0	0	0	1	0	1	1	0	0	0	1	1	1	1	1	1	1	0	1	0	0	1	1	0	1	0	0	0	1	0	1	0	0	0	0	0	0	1	1	0	1	0	1	0	1	0	1	1	0	1	0	1	1	0	0	0	1	0	1	1	1	1	1	0	0	0	0	1	0	0	0	0	0	1	0	0	1	0	0	1	1	0	0	0	1	1	0	0	1	0	1	1	0	1	1	0	0	1	1	0	1	0	1	1	1	1	1	0	1	0	1	0	1	1	1	1	0	0	1	0	0	0	1	0	0	1	0	0	1	0	1	1	0	0	0	0	0	1	1	0	1	1	0	0	1	0	1	0	1	1	0	0	1	1	0	0	0	1	0	1	0	0	1	1	1	0	0	0	1	1	0	0	0	0	1	1	0	1	1	1	0	0	0	0	0	1	0	0	1	1	1	1	1	0	0	1	1	1	1	1	0	1	0	0	1	1	1	1	1	1	0	1	1	0	0	0	1	1	1	0	0	0	1	0	1	1	1	1	1	1	0	0	1	1	0	0	0	0	1	0	1	0	1	1	0	1	1	1	0	1	1	0	1	0	0	1	1	1	0	1	0	0	1	1	1	1	0	1	0	0	1	0	0	0	1	0	0	0	1	0	0	1	1	0	1	0	1	0	0	1	0	0	1	1	1	1	0	0	0	1	0	0	1	0	1	1	1	1	1	0
1	32986	1	1	1	1	1	0	0	0	0	1	1	1	0	1	1	1	0	1	1	1	0	0	0	0	1	1	1	0	1	0	0	1	1	0	0	0	0	0	0	1	1	0	0	1	0	1	0	1	1	1	1	0	0	0	0	0	0	0	0	1	0	1	0	0	0	0	0	0	0	0	1	1	1	1	1	1	0	1	1	1	0	1	1	0	1	0	1	1	1	1	0	0	0	1	1	1	0	1	1	0	0	1	0	1	1	1	0	0	0	1	1	0	1	0	1	1	0	0	1	0	0	1	1	1	1	0	1	1	0	0	1	0	1	0	0	0	1	0	1	0	1	1	1	1	1	0	0	0	1	0	0	1	0	1	1	0	0	0	0	1	1	0	1	0	0	1	1	0	1	1	0	1	0	0	1	0	1	1	1	0	1	0	0	0	0	0	1	1	1	0	1	1	1	0	1	1	0	0	1	0	1	1	0	0	1	0	1	1	0	1	0	1	0	1	0	1	1	0	1	1	0	0	0	0	1	1	0	1	1	0	1	0	0	0	1	1	1	0	0	0	1	1	0	0	1	1	0	1	0	1	1	0	1	1	0	0	0	1	1	1	1	0	0	0	1	0	0	1	1	1	0	0	0	0	1	1	1	0	1	1	0	0	0	0	0	1	1	0	1	1	1	1	1	0	0	0	0	1	0	1	0	0	0	0	0	0	0	1	0	1	1	0	1	1	1	1	0	0	0	1	1	1	1	0	1	0	1	1	0	0	1	0	1	1	0	0	0	0	0	1	1	0	0	0	0	0	0	1	1	0	1	0	1	1	0	1	0	1	1	0	1	0	1	1	0	0	0	1	0	1	0	1	0	1	1	0	1	0	1	0	0	1	0	0	0	0	1	0	1	1	0	0	0	0	0	0	1	0	0	1	1	0	0	0	1	1	0	1	1	1	1	0	1	1	1	0	1	0	0	0	0	0	1	1	0	0	0	0	0	1	1	0	1	0	1	0	0	0	1	1	1	0	1	1	0	1	1	0	0	0	0	1	0	0	0	1	0	0	1	1	1	0	0	0	1	0	1	0	0	0	1	1	0	0	1	0	0	0	0	0	1	0	1	1	0	0	0	0	0	0	0	0	1	0	1	0	1	1	0	1	0	1	1	0	1	1	1	0	0	0	1	1	1	1	0	0	0	0	1	0	1	1	0	1	1	0	0	1	1	0	0	1	1	1	1	1	1	0	1	0	0	1	0	0	1	0	1	1	1	0	0	0	0	1	0	0	0	0	0	1	0	1	0	0	0	0	0	0	1	1	0	0	0	1	0	1	1	0	1	1	1	0	0	1	1	0	0	1	1	0	0	0	0	0	1	0	0	1	0	1	0	1	1	1	0	0	1	0	0	0	1	0	0	0	0	0	0	0	1	1	1	0	1	1	1	1	1	1	0	1	0	0	1	0	0	0	0	0	0	1	1	0	1	1	1	1	1	0	0	1	1	0	0	0	1	1	1	1	0	1	1	1	1	0	0	0	0	1	1	0	1	1	1	0	1	1	0	0	1	0	1	0	1	1	1	1	1	0	0	0	1	1	0	1	1	1	1	1	1	0	0	0	1	1	0	0	1	1	1	1	0	1	0	0	0	0	0	1	0	1	0	0	0	1	0	0	0	1	0	1	1	1	1	1	0	1	1	1	0	0	0	1	0	1	0	0	1	1	0	0	1	0	1	1	1	1	1	1	1	0	1	1	1	0	1	0	0	1	0	0	1	1	1	0	1	1	1	0	1	1	1	1	1	0	0	1	1	1	0	0	0	0	1	1	0	1	1	0	1	0	0	1	0	1	0	1	1	1	0	1	1	0	0	0	1	1	0	1	0	0	0	1	0	0	1	0	1	0	0	1	0	1	0	0	0	1	1	1	0	0	1	1	1	1	1	0	0	1	0	1	1	0	0	0	0	1	1	0	1	0	0	0	0	0	1	0	1	1	1	0	1	0	1	1	0	1	1	1	0	0	0	1	0	0	1	0	0	1	1	1	1	1	0	1	0	0	0	0	1	1	0	0	0	1	0	1	0	0	0	0	1	0	1	1	1	1	0	1	0	0	0	1	0	0	0	1	0	0	0	0	0	0	0	1	1	1	1	1	1	1	0	0	0	0	0	1	1	1	0	0	0	0	0	1	1	0	0	0	1	1	1	1	0	1	0	0	0	1	0	1	0	0	1	1	0	1	0	0	0	1	1	0	0	1	0	0	0	0	1	0	1	1	0	0	1	0	0	1	1	1	0	1	0	1	0	1	1	0	0	1	1	0	1	0	0	0	0	1	1	1	0	1	0	0	1	0	1	1	1	1	1	0	1	0	0	1	1	0	1	1	0	0	1	1	1	1	0	0	0	0	1	1	1	0	1	1	0	0	0	1	0	0	1	1	1	0	0	0	0	1	0	1	0	1	1	0	0	1	1	1	0	1	0	0	0	0	0	0	1	0	1	0	0	1	1	0	0	1	1	0	1	0	0	0	1	0	1	1	0	0	0	1	1	1	1	1	1	1	0	1	0	0	1	1	0	1	0	0	0	1	0	1	0	0	0	0	0	0	1	1	0	1	0	1	0	1	0	1	1	0	1	0	1	1	0	0	0	1	0	1	1	1	1	1	0	0	0	0	1	0	0	0	0	0	1	0	0	1	0	0	1	1	0	0	0	1	1	0	0	1	0	1	1	0	1	1	0	0	1	1	0	1	0	1	1	1	1	1	0	1	0	1	0	1	1	1	1	0	0	1	0	0	0	1	0	0	1	0	0	1	0	1	1	0	0	0	0	0	1	1	0	1	1	0	0	1	0	1	0	1	1	0	0	1	1	0	0	0	1	0	1	0	0	1	1	1	0	0	0	1	1	0	0	0	0	1	1	0	1	1	1	0	0	0	0	0	1	0	0	1	1	1	1	1	0	0	1	1	1	1	1	0	1	0	0	1	1	1	1	1	1	0	1	1	0	0	0	1	1	1	0	0	0	1	0	1	1	1	1	1	1	0	0	1	1	0	0	0	0	1	0	1	0	1	1	0	1	1	1	0	1	1	0	1	0	0	1	1	1	0	1	0	0	1	1	1	1	0	1	0	0	1	0	0	0	1	0	0	0	1	0	0	1	1	0	1	0	1	0	0	1	0	0	1	1	1	1	0	0	0	1	0	0	1	0	1	1	1	1	1	0
1	32989	1	1	1	1	1	0	0	0	0	1	1	1	0	1	1	1	0	1	1	1	0	0	0	0	1	1	1	0	1	0	0	1	1	0	0	0	0	0	0	1	1	0	0	1	0	1	0	1	1	1	1	0	0	0	0	0	0	0	0	1	0	1	0	0	0	0	0	0	0	0	1	1	1	1	1	1	0	1	1	1	0	1	1	0	1	0	1	1	1	1	0	0	0	1	1	1	0	1	1	0	0	1	0	1	1	1	0	0	0	1	1	0	1	0	1	1	0	0	1	0	0	1	1	1	1	0	1	1	0	0	1	0	1	0	0	0	1	0	1	0	1	1	1	1	1	0	0	0	1	0	0	1	0	1	1	0	0	0	0	1	1	0	1	0	0	1	1	0	1	1	0	1	0	0	1	0	1	1	1	0	1	0	0	0	0	0	1	1	1	0	1	1	1	0	1	1	0	0	1	0	1	1	0	0	1	0	1	1	0	1	0	1	0	1	0	1	1	0	1	1	0	0	0	0	1	1	0	1	1	0	1	0	0	0	1	1	1	0	0	0	1	1	0	0	1	1	0	1	0	1	1	0	1	1	0	0	0	1	1	1	1	0	0	0	1	0	0	1	1	1	0	0	0	0	1	1	1	0	1	1	0	0	0	0	0	1	1	0	1	1	1	1	1	0	0	0	0	1	0	1	0	0	0	0	0	0	0	1	0	1	1	0	1	1	1	1	0	0	0	1	1	1	1	0	1	0	1	1	0	0	1	0	1	1	0	0	0	0	0	1	1	0	0	0	0	0	0	1	1	0	1	0	1	1	0	1	0	1	1	0	1	0	1	1	0	0	0	1	0	1	0	1	0	1	1	0	1	0	1	0	0	1	0	0	0	0	1	0	1	1	0	0	0	0	0	0	1	0	0	1	1	0	0	0	1	1	0	1	1	1	1	0	1	1	1	0	1	0	0	0	0	0	1	1	0	0	0	0	0	1	1	0	1	0	1	0	0	0	1	1	1	0	1	1	0	1	1	0	0	0	0	1	0	0	0	1	0	0	1	1	1	0	0	0	1	0	1	0	0	0	1	1	0	0	1	0	0	0	0	0	1	0	1	1	0	0	0	0	0	0	0	0	1	0	1	0	1	1	0	1	0	1	1	0	1	1	1	0	0	0	1	1	1	1	0	0	0	0	1	0	1	1	0	1	1	0	0	1	1	0	0	1	1	1	1	1	1	0	1	0	0	1	0	0	1	0	1	1	1	0	0	0	0	1	0	0	0	0	0	1	0	1	0	0	0	0	0	0	1	1	0	0	0	1	0	1	1	0	1	1	1	0	0	1	1	0	0	1	1	0	0	0	0	0	1	0	0	1	0	1	0	1	1	1	0	0	1	0	0	0	1	0	0	0	0	0	0	0	1	1	1	0	1	1	1	1	1	1	0	1	0	0	1	0	0	0	0	0	0	1	1	0	1	1	1	1	1	0	0	1	1	0	0	0	1	1	1	1	0	1	1	1	1	0	0	0	0	1	1	0	1	1	1	0	1	1	0	0	1	0	1	0	1	1	1	1	1	0	0	0	1	1	0	1	1	1	1	1	1	0	0	0	1	1	0	0	1	1	1	1	0	1	0	0	0	0	0	1	0	1	0	0	0	1	0	0	0	1	0	1	1	1	1	1	0	1	1	1	0	0	0	1	0	1	0	0	1	1	0	0	1	0	1	1	1	1	1	1	1	0	1	1	1	0	1	0	0	1	0	0	1	1	1	0	1	1	1	0	1	1	1	1	1	0	0	1	1	1	0	0	0	0	1	1	0	1	1	0	1	0	0	1	0	1	0	1	1	1	0	1	1	0	0	0	1	1	0	1	0	0	0	1	0	0	1	0	1	0	0	1	0	1	0	0	0	1	1	1	0	0	1	1	1	1	1	0	0	1	0	1	1	0	0	0	0	1	1	0	1	0	0	0	0	0	1	0	1	1	1	0	1	0	1	1	0	1	1	1	0	0	0	1	0	0	1	0	0	1	1	1	1	1	0	1	0	0	0	0	1	1	0	0	0	1	0	1	0	0	0	0	1	0	1	1	1	1	0	1	0	0	0	1	0	0	0	1	0	0	0	0	0	0	0	1	1	1	1	1	1	1	0	0	0	0	0	1	1	1	0	0	0	0	0	1	1	0	0	0	1	1	1	1	0	1	0	0	0	1	0	1	0	0	1	1	0	1	0	0	0	1	1	0	0	1	0	0	0	0	1	0	1	1	0	0	1	0	0	1	1	1	0	1	0	1	0	1	1	0	0	1	1	0	1	0	0	0	0	1	1	1	0	1	0	0	1	0	1	1	1	1	1	0	1	0	0	1	1	0	1	1	0	0	1	1	1	1	0	0	0	0	1	1	1	0	1	1	0	0	0	1	0	0	1	1	1	0	0	0	0	1	0	1	0	1	1	0	0	1	1	1	0	1	0	0	0	0	0	0	1	0	1	0	0	1	1	0	0	1	1	0	1	0	0	0	1	0	1	1	0	0	0	1	1	1	1	1	1	1	0	1	0	0	1	1	0	1	0	0	0	1	0	1	0	0	0	0	0	0	1	1	0	1	0	1	0	1	0	1	1	0	1	0	1	1	0	0	0	1	0	1	1	1	1	1	0	0	0	0	1	0	0	0	0	0	1	0	0	1	0	0	1	1	0	0	0	1	1	0	0	1	0	1	1	0	1	1	0	0	1	1	0	1	0	1	1	1	1	1	0	1	0	1	0	1	1	1	1	0	0	1	0	0	0	1	0	0	1	0	0	1	0	1	1	0	0	0	0	0	1	1	0	1	1	0	0	1	0	1	0	1	1	0	0	1	1	0	0	0	1	0	1	0	0	1	1	1	0	0	0	1	1	0	0	0	0	1	1	0	1	1	1	0	0	0	0	0	1	0	0	1	1	1	1	1	0	0	1	1	1	1	1	0	1	0	0	1	1	1	1	1	1	0	1	1	0	0	0	1	1	1	0	0	0	1	0	1	1	1	1	1	1	0	0	1	1	0	0	0	0	1	0	1	0	1	1	0	1	1	1	0	1	1	0	1	0	0	1	1	1	0	1	0	0	1	1	1	1	0	1	0	0	1	0	0	0	1	0	0	0	1	0	0	1	1	0	1	0	1	0	0	1	0	0	1	1	1	1	0	0	0	1	0	0	1	0	1	1	1	1	1	0
1	33040	1	1	1	1	1	0	0	0	0	1	1	1	0	1	1	1	0	1	1	1	0	0	0	0	1	1	1	0	1	0	0	1	1	0	0	0	0	0	0	1	1	0	0	1	0	1	0	1	1	1	1	0	0	0	0	0	0	0	0	1	0	1	0	0	0	0	0	0	0	0	1	1	1	1	1	1	0	1	1	1	0	1	1	0	1	0	1	1	1	1	0	0	0	1	1	1	0	1	1	0	0	1	0	1	1	1	0	0	0	1	1	0	1	0	1	1	0	0	1	0	0	1	1	1	1	0	1	1	0	0	1	0	1	0	0	0	1	0	1	0	1	1	1	1	1	0	0	0	1	0	0	1	0	1	1	0	0	0	0	1	1	0	1	0	0	1	1	0	1	1	0	1	0	0	1	0	1	1	1	0	1	0	0	0	0	0	1	1	1	0	1	1	1	0	1	1	0	0	1	0	1	1	0	0	1	0	1	1	0	1	0	1	0	1	0	1	1	0	1	1	0	0	0	0	1	1	0	1	1	0	1	0	0	0	1	1	1	0	0	0	1	1	0	0	1	1	0	1	0	1	1	0	1	1	0	0	0	1	1	1	1	0	0	0	1	0	0	1	1	1	0	0	0	0	1	1	1	0	1	1	0	0	0	0	0	1	1	0	1	1	1	1	1	0	0	0	0	1	0	1	0	0	0	0	0	0	0	1	0	1	1	0	1	1	1	1	0	0	0	1	1	1	1	0	1	0	1	1	0	0	1	0	1	1	0	0	0	0	0	1	1	0	0	0	0	0	0	1	1	0	1	0	1	1	0	1	0	1	1	0	1	0	1	1	0	0	0	1	0	1	0	1	0	1	1	0	1	0	1	0	0	1	0	0	0	0	1	0	1	1	0	0	0	0	0	0	1	0	0	1	1	0	0	0	1	1	0	1	1	1	1	0	1	1	1	0	1	0	0	0	0	0	1	1	0	0	0	0	0	1	1	0	1	0	1	0	0	0	1	1	1	0	1	1	0	1	1	0	0	0	0	1	0	0	0	1	0	0	1	1	1	0	0	0	1	0	1	0	0	0	1	1	0	0	1	0	0	0	0	0	1	0	1	1	0	0	0	0	0	0	0	0	1	0	1	0	1	1	0	1	0	1	1	0	1	1	1	0	0	0	1	1	1	1	0	0	0	0	1	0	1	1	0	1	1	0	0	1	1	0	0	1	1	1	1	1	1	0	1	0	0	1	0	0	1	0	1	1	1	0	0	0	0	1	0	0	0	0	0	1	0	1	0	0	0	0	0	0	1	1	0	0	0	1	0	1	1	0	1	1	1	0	0	1	1	0	0	1	1	0	0	0	0	0	1	0	0	1	0	1	0	1	1	1	0	0	1	0	0	0	1	0	0	0	0	0	0	0	1	1	1	0	1	1	1	1	1	1	0	1	0	0	1	0	0	0	0	0	0	1	1	0	1	1	1	1	1	0	0	1	1	0	0	0	1	1	1	1	0	1	1	1	1	0	0	0	0	1	1	0	1	1	1	0	1	1	0	0	1	0	1	0	1	1	1	1	1	0	0	0	1	1	0	1	1	1	1	1	1	0	0	0	1	1	0	0	1	1	1	1	0	1	0	0	0	0	0	1	0	1	0	0	0	1	0	0	0	1	0	1	1	1	1	1	0	1	1	1	0	0	0	1	0	1	0	0	1	1	0	0	1	0	1	1	1	1	1	1	1	0	1	1	1	0	1	0	0	1	0	0	1	1	1	0	1	1	1	0	1	1	1	1	1	0	0	1	1	1	0	0	0	0	1	1	0	1	1	0	1	0	0	1	0	1	0	1	1	1	0	1	1	0	0	0	1	1	0	1	0	0	0	1	0	0	1	0	1	0	0	1	0	1	0	0	0	1	1	1	0	0	1	1	1	1	1	0	0	1	0	1	1	0	0	0	0	1	1	0	1	0	0	0	0	0	1	0	1	1	1	0	1	0	1	1	0	1	1	1	0	0	0	1	0	0	1	0	0	1	1	1	1	1	0	1	0	0	0	0	1	1	0	0	0	1	0	1	0	0	0	0	1	0	1	1	1	1	0	1	0	0	0	1	0	0	0	1	0	0	0	0	0	0	0	1	1	1	1	1	1	1	0	0	0	0	0	1	1	1	0	0	0	0	0	1	1	0	0	0	1	1	1	1	0	1	0	0	0	1	0	1	0	0	1	1	0	1	0	0	0	1	1	0	0	1	0	0	0	0	1	0	1	1	0	0	1	0	0	1	1	1	0	1	0	1	0	1	1	0	0	1	1	0	1	0	0	0	0	1	1	1	0	1	0	0	1	0	1	1	1	1	1	0	1	0	0	1	1	0	1	1	0	0	1	1	1	1	0	0	0	0	1	1	1	0	1	1	0	0	0	1	0	0	1	1	1	0	0	0	0	1	0	1	0	1	1	0	0	1	1	1	0	1	0	0	0	0	0	0	1	0	1	0	0	1	1	0	0	1	1	0	1	0	0	0	1	0	1	1	0	0	0	1	1	1	1	1	1	1	0	1	0	0	1	1	0	1	0	0	0	1	0	1	0	0	0	0	0	0	1	1	0	1	0	1	0	1	0	1	1	0	1	0	1	1	0	0	0	1	0	1	1	1	1	1	0	0	0	0	1	0	0	0	0	0	1	0	0	1	0	0	1	1	0	0	0	1	1	0	0	1	0	1	1	0	1	1	0	0	1	1	0	1	0	1	1	1	1	1	0	1	0	1	0	1	1	1	1	0	0	1	0	0	0	1	0	0	1	0	0	1	0	1	1	0	0	0	0	0	1	1	0	1	1	0	0	1	0	1	0	1	1	0	0	1	1	0	0	0	1	0	1	0	0	1	1	1	0	0	0	1	1	0	0	0	0	1	1	0	1	1	1	0	0	0	0	0	1	0	0	1	1	1	1	1	0	0	1	1	1	1	1	0	1	0	0	1	1	1	1	1	1	0	1	1	0	0	0	1	1	1	0	0	0	1	0	1	1	1	1	1	1	0	0	1	1	0	0	0	0	1	0	1	0	1	1	0	1	1	1	0	1	1	0	1	0	0	1	1	1	0	1	0	0	1	1	1	1	0	1	0	0	1	0	0	0	1	0	0	0	1	0	0	1	1	0	1	0	1	0	0	1	0	0	1	1	1	1	0	0	0	1	0	0	1	0	1	1	1	1	1	0
1	33048	1	1	1	1	1	0	0	0	0	1	1	1	0	1	1	1	0	1	1	1	0	0	0	0	1	1	1	0	1	0	0	1	1	0	0	0	0	0	0	1	1	0	0	1	0	1	0	1	1	1	1	0	0	0	0	0	0	0	0	1	0	1	0	0	0	0	0	0	0	0	1	1	1	1	1	1	0	1	1	1	0	1	1	0	1	0	1	1	1	1	0	0	0	1	1	1	0	1	1	0	0	1	0	1	1	1	0	0	0	1	1	0	1	0	1	1	0	0	1	0	0	1	1	1	1	0	1	1	0	0	1	0	1	0	0	0	1	0	1	0	1	1	1	1	1	0	0	0	1	0	0	1	0	1	1	0	0	0	0	1	1	0	1	0	0	1	1	0	1	1	0	1	0	0	1	0	1	1	1	0	1	0	0	0	0	0	1	1	1	0	1	1	1	0	1	1	0	0	1	0	1	1	0	0	1	0	1	1	0	1	0	1	0	1	0	1	1	0	1	1	0	0	0	0	1	1	0	1	1	0	1	0	0	0	1	1	1	0	0	0	1	1	0	0	1	1	0	1	0	1	1	0	1	1	0	0	0	1	1	1	1	0	0	0	1	0	0	1	1	1	0	0	0	0	1	1	1	0	1	1	0	0	0	0	0	1	1	0	1	1	1	1	1	0	0	0	0	1	0	1	0	0	0	0	0	0	0	1	0	1	1	0	1	1	1	1	0	0	0	1	1	1	1	0	1	0	1	1	0	0	1	0	1	1	0	0	0	0	0	1	1	0	0	0	0	0	0	1	1	0	1	0	1	1	0	1	0	1	1	0	1	0	1	1	0	0	0	1	0	1	0	1	0	1	1	0	1	0	1	0	0	1	0	0	0	0	1	0	1	1	0	0	0	0	0	0	1	0	0	1	1	0	0	0	1	1	0	1	1	1	1	0	1	1	1	0	1	0	0	0	0	0	1	1	0	0	0	0	0	1	1	0	1	0	1	0	0	0	1	1	1	0	1	1	0	1	1	0	0	0	0	1	0	0	0	1	0	0	1	1	1	0	0	0	1	0	1	0	0	0	1	1	0	0	1	0	0	0	0	0	1	0	1	1	0	0	0	0	0	0	0	0	1	0	1	0	1	1	0	1	0	1	1	0	1	1	1	0	0	0	1	1	1	1	0	0	0	0	1	0	1	1	0	1	1	0	0	1	1	0	0	1	1	1	1	1	1	0	1	0	0	1	0	0	1	0	1	1	1	0	0	0	0	1	0	0	0	0	0	1	0	1	0	0	0	0	0	0	1	1	0	0	0	1	0	1	1	0	1	1	1	0	0	1	1	0	0	1	1	0	0	0	0	0	1	0	0	1	0	1	0	1	1	1	0	0	1	0	0	0	1	0	0	0	0	0	0	0	1	1	1	0	1	1	1	1	1	1	0	1	0	0	1	0	0	0	0	0	0	1	1	0	1	1	1	1	1	0	0	1	1	0	0	0	1	1	1	1	0	1	1	1	1	0	0	0	0	1	1	0	1	1	1	0	1	1	0	0	1	0	1	0	1	1	1	1	1	0	0	0	1	1	0	1	1	1	1	1	1	0	0	0	1	1	0	0	1	1	1	1	0	1	0	0	0	0	0	1	0	1	0	0	0	1	0	0	0	1	0	1	1	1	1	1	0	1	1	1	0	0	0	1	0	1	0	0	1	1	0	0	1	0	1	1	1	1	1	1	1	0	1	1	1	0	1	0	0	1	0	0	1	1	1	0	1	1	1	0	1	1	1	1	1	0	0	1	1	1	0	0	0	0	1	1	0	1	1	0	1	0	0	1	0	1	0	1	1	1	0	1	1	0	0	0	1	1	0	1	0	0	0	1	0	0	1	0	1	0	0	1	0	1	0	0	0	1	1	1	0	0	1	1	1	1	1	0	0	1	0	1	1	0	0	0	0	1	1	0	1	0	0	0	0	0	1	0	1	1	1	0	1	0	1	1	0	1	1	1	0	0	0	1	0	0	1	0	0	1	1	1	1	1	0	1	0	0	0	0	1	1	0	0	0	1	0	1	0	0	0	0	1	0	1	1	1	1	0	1	0	0	0	1	0	0	0	1	0	0	0	0	0	0	0	1	1	1	1	1	1	1	0	0	0	0	0	1	1	1	0	0	0	0	0	1	1	0	0	0	1	1	1	1	0	1	0	0	0	1	0	1	0	0	1	1	0	1	0	0	0	1	1	0	0	1	0	0	0	0	1	0	1	1	0	0	1	0	0	1	1	1	0	1	0	1	0	1	1	0	0	1	1	0	1	0	0	0	0	1	1	1	0	1	0	0	1	0	1	1	1	1	1	0	1	0	0	1	1	0	1	1	0	0	1	1	1	1	0	0	0	0	1	1	1	0	1	1	0	0	0	1	0	0	1	1	1	0	0	0	0	1	0	1	0	1	1	0	0	1	1	1	0	1	0	0	0	0	0	0	1	0	1	0	0	1	1	0	0	1	1	0	1	0	0	0	1	0	1	1	0	0	0	1	1	1	1	1	1	1	0	1	0	0	1	1	0	1	0	0	0	1	0	1	0	0	0	0	0	0	1	1	0	1	0	1	0	1	0	1	1	0	1	0	1	1	0	0	0	1	0	1	1	1	1	1	0	0	0	0	1	0	0	0	0	0	1	0	0	1	0	0	1	1	0	0	0	1	1	0	0	1	0	1	1	0	1	1	0	0	1	1	0	1	0	1	1	1	1	1	0	1	0	1	0	1	1	1	1	0	0	1	0	0	0	1	0	0	1	0	0	1	0	1	1	0	0	0	0	0	1	1	0	1	1	0	0	1	0	1	0	1	1	0	0	1	1	0	0	0	1	0	1	0	0	1	1	1	0	0	0	1	1	0	0	0	0	1	1	0	1	1	1	0	0	0	0	0	1	0	0	1	1	1	1	1	0	0	1	1	1	1	1	0	1	0	0	1	1	1	1	1	1	0	1	1	0	0	0	1	1	1	0	0	0	1	0	1	1	1	1	1	1	0	0	1	1	0	0	0	0	1	0	1	0	1	1	0	1	1	1	0	1	1	0	1	0	0	1	1	1	0	1	0	0	1	1	1	1	0	1	0	0	1	0	0	0	1	0	0	0	1	0	0	1	1	0	1	0	1	0	0	1	0	0	1	1	1	1	0	0	0	1	0	0	1	0	1	1	1	1	1	0
1	33070	1	1	1	1	1	0	0	0	0	1	1	1	0	1	1	1	0	1	1	1	0	0	0	0	1	1	1	0	1	0	0	1	1	0	0	0	0	0	0	1	1	0	0	1	0	1	0	1	1	1	1	0	0	0	0	0	0	0	0	1	0	1	0	0	0	0	0	0	0	0	1	1	1	1	1	1	0	1	1	1	0	1	1	0	1	0	1	1	1	1	0	0	0	1	1	1	0	1	1	0	0	1	0	1	1	1	0	0	0	1	1	0	1	0	1	1	0	0	1	0	0	1	1	1	1	0	1	1	0	0	1	0	1	0	0	0	1	0	1	0	1	1	1	1	1	0	0	0	1	0	0	1	0	1	1	0	0	0	0	1	1	0	1	0	0	1	1	0	1	1	0	1	0	0	1	0	1	1	1	0	1	0	0	0	0	0	1	1	1	0	1	1	1	0	1	1	0	0	1	0	1	1	0	0	1	0	1	1	0	1	0	1	0	1	0	1	1	0	1	1	0	0	0	0	1	1	0	1	1	0	1	0	0	0	1	1	1	0	0	0	1	1	0	0	1	1	0	1	0	1	1	0	1	1	0	0	0	1	1	1	1	0	0	0	1	0	0	1	1	1	0	0	0	0	1	1	1	0	1	1	0	0	0	0	0	1	1	0	1	1	1	1	1	0	0	0	0	1	0	1	0	0	0	0	0	0	0	1	0	1	1	0	1	1	1	1	0	0	0	1	1	1	1	0	1	0	1	1	0	0	1	0	1	1	0	0	0	0	0	1	1	0	0	0	0	0	0	1	1	0	1	0	1	1	0	1	0	1	1	0	1	0	1	1	0	0	0	1	0	1	0	1	0	1	1	0	1	0	1	0	0	1	0	0	0	0	1	0	1	1	0	0	0	0	0	0	1	0	0	1	1	0	0	0	1	1	0	1	1	1	1	0	1	1	1	0	1	0	0	0	0	0	1	1	0	0	0	0	0	1	1	0	1	0	1	0	0	0	1	1	1	0	1	1	0	1	1	0	0	0	0	1	0	0	0	1	0	0	1	1	1	0	0	0	1	0	1	0	0	0	1	1	0	0	1	0	0	0	0	0	1	0	1	1	0	0	0	0	0	0	0	0	1	0	1	0	1	1	0	1	0	1	1	0	1	1	1	0	0	0	1	1	1	1	0	0	0	0	1	0	1	1	0	1	1	0	0	1	1	0	0	1	1	1	1	1	1	0	1	0	0	1	0	0	1	0	1	1	1	0	0	0	0	1	0	0	0	0	0	1	0	1	0	0	0	0	0	0	1	1	0	0	0	1	0	1	1	0	1	1	1	0	0	1	1	0	0	1	1	0	0	0	0	0	1	0	0	1	0	1	0	1	1	1	0	0	1	0	0	0	1	0	0	0	0	0	0	0	1	1	1	0	1	1	1	1	1	1	0	1	0	0	1	0	0	0	0	0	0	1	1	0	1	1	1	1	1	0	0	1	1	0	0	0	1	1	1	1	0	1	1	1	1	0	0	0	0	1	1	0	1	1	1	0	1	1	0	0	1	0	1	0	1	1	1	1	1	0	0	0	1	1	0	1	1	1	1	1	1	0	0	0	1	1	0	0	1	1	1	1	0	1	0	0	0	0	0	1	0	1	0	0	0	1	0	0	0	1	0	1	1	1	1	1	0	1	1	1	0	0	0	1	0	1	0	0	1	1	0	0	1	0	1	1	1	1	1	1	1	0	1	1	1	1	1	0	0	1	0	0	1	1	1	0	1	1	1	0	1	1	1	1	1	0	0	1	1	1	0	0	0	0	1	1	0	1	1	0	1	0	0	1	0	1	0	1	1	1	0	1	1	0	0	0	1	1	0	1	0	0	0	1	0	0	1	0	1	0	0	1	0	1	0	0	0	1	1	1	0	0	1	1	1	1	1	0	0	1	0	1	1	0	0	0	0	1	1	0	1	0	0	0	0	0	1	0	1	1	1	0	1	0	1	1	0	1	1	1	0	0	0	1	0	0	1	0	0	1	1	1	1	1	0	1	0	0	0	0	1	1	0	0	0	1	0	1	0	0	0	0	1	0	1	1	1	1	0	1	0	0	0	1	0	0	0	1	0	0	0	0	0	0	0	1	1	1	1	1	1	1	0	0	0	0	0	1	1	1	0	0	0	0	0	1	1	0	0	0	1	1	1	1	0	1	0	0	0	1	0	1	0	0	1	1	0	1	0	0	0	1	1	0	0	1	0	0	0	0	1	0	1	1	0	0	1	0	0	1	1	1	0	1	0	1	0	1	1	0	0	1	1	0	1	0	0	0	0	1	1	1	0	1	0	0	1	0	1	1	1	1	1	0	1	0	0	1	1	0	1	1	0	0	1	1	1	1	0	0	0	0	1	1	1	0	1	1	0	0	0	1	0	0	1	1	1	0	0	0	0	1	0	1	0	1	1	0	0	1	1	1	0	1	0	0	0	0	0	0	1	0	1	0	0	1	1	0	0	1	1	0	1	0	0	0	1	0	1	1	0	0	0	1	1	1	1	1	1	1	0	1	0	0	1	1	0	1	0	0	0	1	0	1	0	0	0	0	0	0	1	1	0	1	0	1	0	1	0	1	1	0	1	0	1	1	0	0	0	1	0	1	1	1	1	1	0	0	0	0	1	0	0	0	0	0	1	0	0	1	0	0	1	1	0	0	0	1	1	0	0	1	0	1	1	0	1	1	0	0	1	1	0	1	0	1	1	1	1	1	0	1	0	1	0	1	1	1	1	0	0	1	0	0	0	1	0	0	1	0	0	1	0	1	1	0	0	0	0	0	1	1	0	1	1	0	0	1	0	1	0	1	1	0	0	1	1	0	0	0	1	0	1	0	0	1	1	1	0	0	0	1	1	0	0	0	0	1	1	0	1	1	1	0	0	0	0	0	1	0	0	1	1	1	1	1	0	0	1	1	1	1	1	0	1	0	0	1	1	1	1	1	1	0	1	1	0	0	0	1	1	1	0	0	0	1	0	1	1	1	1	1	1	0	0	1	1	0	0	0	0	1	0	1	0	1	1	0	1	1	1	0	1	1	0	1	0	0	1	1	1	0	1	0	0	1	1	1	1	0	1	0	0	1	0	0	0	1	0	0	0	1	0	0	1	1	0	1	0	1	0	0	1	0	0	1	1	1	1	0	0	0	1	0	0	1	0	1	1	1	1	1	0
1	33077	1	1	1	1	1	0	0	0	0	1	1	1	0	1	1	1	0	1	1	1	0	0	0	0	1	1	1	0	1	0	0	1	1	0	0	0	0	0	0	1	1	0	0	1	0	1	0	1	1	1	1	0	0	0	0	0	0	0	0	1	0	1	0	0	0	0	0	0	0	0	1	1	1	1	1	1	0	1	1	1	0	1	1	0	1	0	1	1	1	1	0	0	0	1	1	1	0	1	1	0	0	1	0	1	1	1	0	0	0	1	1	0	1	0	1	1	0	0	1	0	0	1	1	1	1	0	1	1	0	0	1	0	1	0	0	0	1	0	1	0	1	1	1	1	1	0	0	0	1	0	0	1	0	1	1	0	0	0	0	1	1	0	1	0	0	1	1	0	1	1	0	1	0	0	1	0	1	1	1	0	1	0	0	0	0	0	1	1	1	0	1	1	1	0	1	1	0	0	1	0	1	1	0	0	1	0	1	1	0	1	0	1	0	1	0	1	1	0	1	1	0	0	0	0	1	1	0	1	1	0	1	0	0	0	1	1	1	0	0	0	1	1	0	0	1	1	0	1	0	1	1	0	1	1	0	0	0	1	1	1	1	0	0	0	1	0	0	1	1	1	0	0	0	0	1	1	1	0	1	1	0	0	0	0	0	1	1	0	1	1	1	1	1	0	0	0	0	1	0	1	0	0	0	0	0	0	0	1	0	1	1	0	1	1	1	1	0	0	0	1	1	1	1	0	1	0	1	1	0	0	1	0	1	1	0	0	0	0	0	1	1	0	0	0	0	0	0	1	1	0	1	0	1	1	0	1	0	1	1	0	1	0	1	1	0	0	0	1	0	1	0	1	0	1	1	0	1	0	1	0	0	1	0	0	0	0	1	0	1	1	0	0	0	0	0	0	1	0	0	1	1	0	0	0	1	1	0	1	1	1	1	0	1	1	1	0	1	0	0	0	0	0	1	1	0	0	0	0	0	1	1	0	1	0	1	0	0	0	1	1	1	0	1	1	0	1	1	0	0	0	0	1	0	0	0	1	0	0	1	1	1	0	0	0	1	0	1	0	0	0	1	1	0	0	1	0	0	0	0	0	1	0	1	1	0	0	0	0	0	0	0	0	1	0	1	0	1	1	0	1	0	1	1	0	1	1	1	0	0	0	1	1	1	1	0	0	0	0	1	0	1	1	0	1	1	0	0	1	1	0	0	1	1	1	1	1	1	0	1	0	0	1	0	0	1	0	1	1	1	0	0	0	0	1	0	0	0	0	0	1	0	1	0	0	0	0	0	0	1	1	0	0	0	1	0	1	1	0	1	1	1	0	0	1	1	0	0	1	1	0	0	0	0	0	1	0	0	1	0	1	0	1	1	1	0	0	1	0	0	0	1	0	0	0	0	0	0	0	1	1	1	0	1	1	1	1	1	1	0	1	0	0	1	0	0	0	0	0	0	1	1	0	1	1	1	1	1	0	0	1	1	0	0	0	1	1	1	1	0	1	1	1	1	0	0	0	0	1	1	0	1	1	1	0	1	1	0	0	1	0	1	0	1	1	1	1	1	0	0	0	1	1	0	1	1	1	1	1	1	0	0	0	1	1	0	0	1	1	1	1	0	1	0	0	0	0	0	1	0	1	0	0	0	1	0	0	0	1	0	1	1	1	1	1	0	1	1	1	0	0	0	1	0	1	0	0	1	1	0	0	1	0	1	1	1	1	1	1	1	0	1	1	1	1	1	0	0	1	0	0	1	1	1	0	1	1	1	0	1	1	1	1	1	0	0	1	1	1	0	0	0	0	1	1	0	1	1	0	1	0	0	1	0	1	0	1	1	1	0	1	1	0	0	0	1	1	0	1	0	0	0	1	0	0	1	0	1	0	0	1	0	1	0	0	0	1	1	1	0	0	1	1	1	1	1	0	0	1	0	1	1	0	0	0	0	1	1	0	1	0	0	0	0	0	1	0	1	1	1	0	1	0	1	1	0	1	1	1	0	0	0	1	0	0	1	0	0	1	1	1	1	1	0	1	0	0	0	0	1	1	0	0	0	1	0	1	0	0	0	0	1	0	1	1	1	1	0	1	0	0	0	1	0	0	0	1	0	0	0	0	0	0	0	1	1	1	1	1	1	1	0	0	0	0	0	1	1	1	0	0	0	0	0	1	1	0	0	0	1	1	1	1	0	1	0	0	0	1	0	1	0	0	1	1	0	1	0	0	0	1	1	0	0	1	0	0	0	0	1	0	1	1	0	0	1	0	0	1	1	1	0	1	0	1	0	1	1	0	0	1	1	0	1	0	0	0	0	1	1	1	0	1	0	0	1	0	1	1	1	1	1	0	1	0	0	1	1	0	1	1	0	0	1	1	1	1	0	0	0	0	1	1	1	0	1	1	0	0	0	1	0	0	1	1	1	0	0	0	0	1	0	1	0	1	1	0	0	1	1	1	0	1	0	0	0	0	0	0	1	0	1	0	0	1	1	0	0	1	1	0	1	0	0	0	1	0	1	1	0	0	0	1	1	1	1	1	1	1	0	1	0	0	1	1	0	1	0	0	0	1	0	1	0	0	0	0	0	0	1	1	0	1	0	1	0	1	0	1	1	0	1	0	1	1	0	0	0	1	0	1	1	1	1	1	0	0	0	0	1	0	0	0	0	0	1	0	0	1	0	0	1	1	0	0	0	1	1	0	0	1	0	1	1	0	1	1	0	0	1	1	0	1	0	1	1	1	1	1	0	1	0	1	0	1	1	1	1	0	0	1	0	0	0	1	0	0	1	0	0	1	0	1	1	0	0	0	0	0	1	1	0	1	1	0	0	1	0	1	0	1	1	0	0	1	1	0	0	0	1	0	1	0	0	1	1	1	0	0	0	1	1	0	0	0	0	1	1	0	1	1	1	0	0	0	0	0	1	0	0	1	1	1	1	1	0	0	1	1	1	1	1	0	1	0	0	1	1	1	1	1	1	0	1	1	0	0	0	1	1	1	0	0	0	1	0	1	1	1	1	1	1	0	0	1	1	0	0	0	0	1	0	1	0	1	1	0	1	1	1	0	1	1	0	1	0	0	1	1	1	0	1	0	0	1	1	1	1	0	1	0	0	1	0	0	0	1	0	0	0	1	0	0	1	1	0	1	0	1	0	0	1	0	0	1	1	1	1	0	0	0	1	0	0	1	0	1	1	1	1	1	0
1	33147	1	1	1	1	1	0	0	0	0	1	1	1	0	1	1	1	0	1	1	1	0	0	0	0	1	1	1	0	1	0	0	1	1	0	0	0	0	0	0	1	1	0	0	1	0	1	0	1	1	1	1	0	0	0	0	0	0	0	0	1	0	1	0	0	0	0	0	0	0	0	1	1	1	1	1	1	0	1	1	1	0	1	1	0	1	0	1	1	1	1	0	0	0	1	1	1	0	1	1	0	0	1	0	1	1	1	0	0	0	1	1	0	1	0	1	1	0	0	1	0	0	1	1	1	1	0	1	1	0	0	1	0	1	0	0	0	1	0	1	0	1	1	1	1	1	0	0	0	1	0	0	1	0	1	1	0	0	0	0	1	1	0	1	0	0	1	1	0	1	1	0	1	0	0	1	0	1	1	1	0	1	0	0	0	0	0	1	1	1	0	1	1	1	0	1	1	0	0	1	0	1	1	0	0	1	0	1	1	0	1	0	1	0	1	0	1	1	0	1	1	0	0	0	0	1	1	0	1	1	0	1	0	0	0	1	1	1	0	0	0	1	1	0	0	1	1	0	1	0	1	1	0	1	1	0	0	0	1	1	1	1	0	0	0	1	0	0	1	1	1	0	0	0	0	1	1	1	0	1	1	0	0	0	0	0	1	1	0	1	1	1	1	1	0	0	0	0	1	0	1	0	0	0	0	0	0	0	1	0	1	1	0	1	1	1	1	0	0	0	1	1	1	1	0	1	0	1	1	0	0	1	0	1	1	0	0	0	0	0	1	1	0	0	0	0	0	0	1	1	0	1	0	1	1	0	1	0	1	1	0	1	0	1	1	0	0	0	1	0	1	0	1	0	1	1	0	1	0	1	0	0	1	0	0	0	0	1	0	1	1	0	0	0	0	0	0	1	0	0	1	1	0	0	0	1	1	0	1	1	1	1	0	1	1	1	0	1	0	0	0	0	0	1	1	0	0	0	0	0	1	1	0	1	0	1	0	0	0	1	1	1	0	1	1	0	1	1	0	0	0	0	1	0	0	0	1	0	0	1	1	1	0	0	0	1	0	1	0	0	0	1	1	0	0	1	0	0	0	0	0	1	0	1	1	0	0	0	0	0	0	0	0	1	0	1	0	1	1	0	1	0	1	1	0	1	1	1	0	0	0	1	1	1	1	0	0	0	0	1	0	1	1	0	1	1	0	0	1	1	0	0	1	1	1	1	1	1	0	1	0	0	1	0	0	1	0	1	1	1	0	0	0	0	1	0	0	0	0	0	1	0	1	0	0	0	0	0	0	1	1	0	0	0	1	0	1	1	0	1	1	1	0	0	1	1	0	0	1	1	0	0	0	0	0	1	0	0	1	0	1	0	1	1	1	0	0	1	0	0	0	1	0	0	0	0	0	0	0	1	1	1	0	1	1	1	1	1	1	0	1	0	0	1	0	0	0	0	0	0	1	1	0	1	1	1	1	1	0	0	1	1	0	0	0	1	1	1	1	0	1	1	1	1	0	0	0	0	1	1	0	1	1	1	0	1	1	0	0	1	0	1	0	1	1	1	1	1	0	0	0	1	1	0	1	1	1	1	1	1	0	0	0	1	1	0	0	1	1	1	1	0	1	0	0	0	0	0	1	0	1	0	0	0	1	0	0	0	1	0	1	1	1	1	1	0	1	1	1	0	0	0	1	0	1	0	0	1	1	0	0	1	0	1	1	1	1	1	1	1	0	1	1	1	1	1	0	0	1	0	0	1	1	1	0	1	1	1	0	1	1	1	1	1	0	0	1	1	1	0	0	0	0	1	1	0	1	1	0	1	0	0	1	0	1	0	1	1	1	0	1	1	0	0	0	1	1	0	1	0	0	0	1	0	0	1	0	1	0	0	1	0	1	0	0	0	1	1	1	0	0	1	1	1	1	1	0	0	1	0	1	1	0	0	0	0	1	1	0	1	0	0	0	0	0	1	0	1	1	1	0	1	0	1	1	0	1	1	1	0	0	0	1	0	0	1	0	0	1	1	1	1	1	0	1	0	0	0	0	1	1	0	0	0	1	0	1	0	0	0	0	1	0	1	1	1	1	0	1	0	0	0	1	0	0	0	1	0	0	0	0	0	0	0	1	1	1	1	1	1	1	0	0	0	0	0	1	1	1	0	0	0	0	0	1	1	0	0	0	1	1	1	1	0	1	0	0	0	1	0	1	0	0	1	1	0	1	0	0	0	1	1	0	0	1	0	0	0	0	1	0	1	1	0	0	1	0	0	1	1	1	0	1	0	1	0	1	1	0	0	1	1	0	1	0	0	0	0	1	1	1	0	1	0	0	1	0	1	1	1	1	1	0	1	0	0	1	1	0	1	1	0	0	1	1	1	1	0	0	0	0	1	1	1	0	1	1	0	0	0	1	0	0	1	1	1	0	0	0	0	1	0	1	0	1	1	0	0	1	1	1	0	1	0	0	0	0	0	0	1	0	1	0	0	1	1	0	0	1	1	0	1	0	0	0	1	0	1	1	0	0	0	1	1	1	1	1	1	1	0	1	0	0	1	1	0	1	0	0	0	1	0	1	0	0	0	0	0	0	1	1	0	1	0	1	0	1	0	1	1	0	1	0	1	1	0	0	0	1	0	1	1	1	1	1	0	0	0	0	1	0	0	0	0	0	1	0	0	1	0	0	1	1	0	0	0	1	1	0	0	1	0	1	1	0	1	1	0	0	1	1	0	1	0	1	1	1	1	1	0	1	0	1	0	1	1	1	1	0	0	1	0	0	0	1	0	0	1	0	0	1	0	1	1	0	0	0	0	0	1	1	0	1	1	0	0	1	0	1	0	1	1	0	0	1	1	0	0	0	1	0	1	0	0	1	1	1	0	0	0	1	1	0	0	0	0	1	1	0	1	1	1	0	0	0	0	0	1	0	0	1	1	1	1	1	0	0	1	1	1	1	1	0	1	0	0	1	1	1	1	1	1	0	1	1	0	0	0	1	1	1	0	0	0	1	0	1	1	1	1	1	1	0	0	1	1	0	0	0	0	1	0	1	0	1	1	0	1	1	1	0	1	1	0	1	0	0	1	1	1	0	1	0	0	1	1	1	1	0	1	0	0	1	0	0	0	1	0	0	0	1	0	0	1	1	0	1	0	1	0	0	1	0	0	1	1	1	1	0	0	0	1	0	0	1	0	1	1	1	1	1	0
1	33152	1	1	1	1	1	0	0	0	0	1	1	1	0	1	1	1	0	1	1	1	0	0	0	0	1	1	1	0	1	0	0	1	1	0	0	0	0	0	0	1	1	0	0	1	0	1	0	1	1	1	1	0	0	0	0	0	0	0	0	1	0	1	0	0	0	0	0	0	0	0	1	1	1	1	1	1	0	1	1	1	0	1	1	0	1	0	1	1	1	1	0	0	0	1	1	1	0	1	1	0	0	1	0	1	1	1	0	0	0	1	1	0	1	0	1	1	0	0	1	0	0	1	1	1	1	0	1	1	0	0	1	0	1	0	0	0	1	0	1	0	1	1	1	1	1	0	0	0	1	0	0	1	0	1	1	0	0	0	0	1	1	0	1	0	0	1	1	0	1	1	0	1	0	0	1	0	1	1	1	0	1	0	0	0	0	0	1	1	1	0	1	1	1	0	1	1	0	0	1	0	1	1	0	0	1	0	1	1	0	1	0	1	0	1	0	1	1	0	1	1	0	0	0	0	1	1	0	1	1	0	1	0	0	0	1	1	1	0	0	0	1	1	0	0	1	1	0	1	0	1	1	0	1	1	0	0	0	1	1	1	1	0	0	0	1	0	0	1	1	1	0	0	0	0	1	1	1	0	1	1	0	0	0	0	0	1	1	0	1	1	1	1	1	0	0	0	0	1	0	1	0	0	0	0	0	0	0	1	0	1	1	0	1	1	1	1	0	0	0	1	1	1	1	0	1	0	1	1	0	0	1	0	1	1	0	0	0	0	0	1	1	0	0	0	0	0	0	1	1	0	1	0	1	1	0	1	0	1	1	0	1	0	1	1	0	0	0	1	0	1	0	1	0	1	1	0	1	0	1	0	0	1	0	0	0	0	1	0	1	1	0	0	0	0	0	0	1	0	0	1	1	0	0	0	1	1	0	1	1	1	1	0	1	1	1	0	1	0	0	0	0	0	1	1	0	0	0	0	0	1	1	0	1	0	1	0	0	0	1	1	1	0	1	1	0	1	1	0	0	0	0	1	0	0	0	1	0	0	1	1	1	0	0	0	1	0	1	0	0	0	1	1	0	0	1	0	0	0	0	0	1	0	1	1	0	0	0	0	0	0	0	0	1	0	1	0	1	1	0	1	0	1	1	0	1	1	1	0	0	0	1	1	1	1	0	0	0	0	1	0	1	1	0	1	1	0	0	1	1	0	0	1	1	1	1	1	1	0	1	0	0	1	0	0	1	0	1	1	1	0	0	0	0	1	0	0	0	0	0	1	0	1	0	0	0	0	0	0	1	1	0	0	0	1	0	1	1	0	1	1	1	0	0	1	1	0	0	1	1	0	0	0	0	0	1	0	0	1	0	1	0	1	1	1	0	0	1	0	0	0	1	0	0	0	0	0	0	0	1	1	1	0	1	1	1	1	1	1	0	1	0	0	1	0	0	0	0	0	0	1	1	0	1	1	1	1	1	0	0	1	1	0	0	0	1	1	1	1	0	1	1	1	1	0	0	0	0	1	1	0	1	1	1	0	1	1	0	0	1	0	1	0	1	1	1	1	1	0	0	0	1	1	0	1	1	1	1	1	1	0	0	0	1	1	0	0	1	1	1	1	0	1	0	0	0	0	0	1	0	1	0	0	0	1	0	0	0	1	0	1	1	1	1	1	0	1	1	1	0	0	0	1	0	1	0	0	1	1	0	0	1	0	1	1	1	1	1	1	1	0	1	1	1	1	1	0	0	1	0	0	1	1	1	0	1	1	1	0	1	1	1	1	1	0	0	1	1	1	0	0	0	0	1	1	0	1	1	0	1	0	0	1	0	1	0	1	1	1	0	1	1	0	0	0	1	1	0	1	0	0	0	1	0	0	1	0	1	0	0	1	0	1	0	0	0	1	1	1	0	0	1	1	1	1	1	0	0	1	0	1	1	0	0	0	0	1	1	0	1	0	0	0	0	0	1	0	1	1	1	0	1	0	1	1	0	1	1	1	0	0	0	1	0	0	1	0	0	1	1	1	1	1	0	1	0	0	0	0	1	1	0	0	0	1	0	1	0	0	0	0	1	0	1	1	1	1	0	1	0	0	0	1	0	0	0	1	0	0	0	0	0	0	0	1	1	1	1	1	1	1	0	0	0	0	0	1	1	1	0	0	0	0	0	1	1	0	0	0	1	1	1	1	0	1	0	0	0	1	0	1	0	0	1	1	0	1	0	0	0	1	1	0	0	1	0	0	0	0	1	0	1	1	0	0	1	0	0	1	1	1	0	1	0	1	0	1	1	0	0	1	1	0	1	0	0	0	0	1	1	1	0	1	0	0	1	0	1	1	1	1	1	0	1	0	0	1	1	0	1	1	0	0	1	1	1	1	0	0	0	0	1	1	1	0	1	1	0	0	0	1	0	0	1	1	1	0	0	0	0	1	0	1	0	1	1	0	0	1	1	1	0	1	0	0	0	0	0	0	1	0	1	0	0	1	1	0	0	1	1	0	1	0	0	0	1	0	1	1	0	0	0	1	1	1	1	1	1	1	0	1	0	0	1	1	0	1	0	0	0	1	0	1	0	0	0	0	0	0	1	1	0	1	0	1	0	1	0	1	1	0	1	0	1	1	0	0	0	1	0	1	1	1	1	1	0	0	0	0	1	0	0	0	0	0	1	0	0	1	0	0	1	1	0	0	0	1	1	0	0	1	0	1	1	0	1	1	0	0	1	1	0	1	0	1	1	1	1	1	0	1	0	1	0	1	1	1	1	0	0	1	0	0	0	1	0	0	1	0	0	1	0	1	1	0	0	0	0	0	1	1	0	1	1	0	0	1	0	1	0	1	1	0	0	1	1	0	0	0	1	0	1	0	0	1	1	1	0	0	0	1	1	0	0	0	0	1	1	0	1	1	1	0	0	0	0	0	1	0	0	1	1	1	1	1	0	0	1	1	1	1	1	0	1	0	0	1	1	1	1	1	1	0	1	1	0	0	0	1	1	1	0	0	0	1	0	1	1	1	1	1	1	0	0	1	1	0	0	0	0	1	0	1	0	1	1	0	1	1	1	0	1	1	0	1	0	0	1	1	1	0	1	0	0	1	1	1	1	0	1	0	0	1	0	0	0	1	0	0	0	1	0	0	1	1	0	1	0	1	0	0	1	0	0	1	1	1	1	0	0	0	1	0	0	1	0	1	1	1	1	1	0
1	33200	1	1	1	1	1	0	0	0	0	1	1	1	0	1	1	1	0	1	1	1	0	0	0	0	1	1	1	0	1	0	0	1	1	0	0	0	0	0	0	1	1	0	0	1	0	1	0	1	1	1	1	0	0	0	0	0	0	0	0	1	0	1	0	0	0	0	0	0	0	0	1	1	1	1	1	1	0	1	1	1	0	1	1	0	1	0	1	1	1	1	0	0	0	1	1	1	0	1	1	0	0	1	0	1	1	1	0	0	0	1	1	0	1	0	1	1	0	0	1	0	0	1	1	1	1	0	1	1	0	0	1	0	1	0	0	0	1	0	1	0	1	1	1	1	1	0	0	0	1	0	0	1	0	1	1	0	0	0	0	1	1	0	1	0	0	1	1	0	1	1	0	1	0	0	1	0	1	1	1	0	1	0	0	0	0	0	1	1	1	0	1	1	1	0	1	1	0	0	1	0	1	1	0	0	1	0	1	1	0	1	0	1	0	1	0	1	1	0	1	1	0	0	0	0	1	1	0	1	1	0	1	0	0	0	1	1	1	0	0	0	1	1	0	0	1	1	0	1	0	1	1	0	1	1	0	0	0	1	1	1	1	0	0	0	1	0	0	1	1	1	0	0	0	0	1	1	1	0	1	1	0	0	0	0	0	1	1	0	1	1	1	1	1	0	0	0	0	1	0	1	0	0	0	0	0	0	0	1	0	1	1	0	1	1	1	1	0	0	0	1	1	1	1	0	1	0	1	1	0	0	1	0	1	1	0	0	0	0	0	1	1	0	0	0	0	0	0	1	1	0	1	0	1	1	0	1	0	1	1	0	1	0	1	1	0	0	0	1	0	1	0	1	0	1	1	0	1	0	1	0	0	1	0	0	0	0	1	0	1	1	0	0	0	0	0	0	1	0	0	1	1	0	0	0	1	1	0	1	1	1	1	0	1	1	1	0	1	0	0	0	0	0	1	1	0	0	0	0	0	1	1	0	1	0	1	0	0	0	1	1	1	0	1	1	0	1	1	0	0	0	0	1	0	0	0	1	0	0	1	1	1	0	0	0	1	0	1	0	0	0	1	1	0	0	1	0	0	0	0	0	1	0	1	1	0	0	0	0	0	0	0	0	1	0	1	0	1	1	0	1	0	1	1	0	1	1	1	0	0	0	1	1	1	1	0	0	0	0	1	0	1	1	0	1	1	0	0	1	1	0	0	1	1	1	1	1	1	0	1	0	0	1	0	0	1	0	1	1	1	0	0	0	0	1	0	0	0	0	0	1	0	1	0	0	0	0	0	0	1	1	0	0	0	1	0	1	1	0	1	1	1	0	0	1	1	0	0	1	1	0	0	0	0	0	1	0	0	1	0	1	0	1	1	1	0	0	1	0	0	0	1	0	0	0	0	0	0	0	1	1	1	0	1	1	1	1	1	1	0	1	0	0	1	0	0	0	0	0	0	1	1	0	1	1	1	1	1	0	0	1	1	0	0	0	1	1	1	1	0	1	1	1	1	0	0	0	0	1	1	0	1	1	1	0	1	1	0	0	1	0	1	0	1	1	1	1	1	0	0	0	1	1	0	1	1	1	1	1	1	0	0	0	1	1	0	0	1	1	1	1	0	1	0	0	0	0	0	1	0	1	0	0	0	1	0	0	0	1	0	1	1	1	1	1	0	1	1	1	0	0	0	1	0	1	0	0	1	1	0	0	1	0	1	1	1	1	1	1	1	0	1	1	1	1	1	0	0	1	0	0	1	1	1	0	1	1	1	0	1	1	1	1	1	0	0	1	1	1	0	0	0	0	1	1	0	1	1	0	1	0	0	1	0	1	0	1	1	1	0	1	1	0	0	0	1	1	0	1	0	0	0	1	0	0	1	0	1	0	0	1	0	1	0	0	0	1	1	1	0	0	1	1	1	1	1	0	0	1	0	1	1	0	0	0	0	1	1	0	1	0	0	0	0	0	1	0	1	1	1	0	1	0	1	1	0	1	1	1	0	0	0	1	0	0	1	0	0	1	1	1	1	1	0	1	0	0	0	0	1	1	0	0	0	1	0	1	0	0	0	0	1	0	1	1	1	1	0	1	0	0	0	1	0	0	0	1	0	0	0	0	0	0	0	1	1	1	1	1	1	1	0	0	0	0	0	1	1	1	0	0	0	0	0	1	1	0	0	0	1	1	1	1	0	1	0	0	0	1	0	1	0	0	1	1	0	1	0	0	0	1	1	0	0	1	0	0	0	0	1	0	1	1	0	0	1	0	0	1	1	1	0	1	0	1	0	1	1	0	0	1	1	0	1	0	0	0	0	1	1	1	0	1	0	0	1	0	1	1	1	1	1	0	1	0	0	1	1	0	1	1	0	0	1	1	1	1	0	0	0	0	1	1	1	0	1	1	0	0	0	1	0	0	1	1	1	0	0	0	0	1	0	1	0	1	1	0	0	1	1	1	0	1	0	0	0	0	0	0	1	0	1	0	0	1	1	0	0	1	1	0	1	0	0	0	1	0	1	1	0	0	0	1	1	1	1	1	1	1	0	1	0	0	1	1	0	1	0	0	0	1	0	1	0	0	0	0	0	0	1	1	0	1	0	1	0	1	0	1	1	0	1	0	1	1	0	0	0	1	0	1	1	1	1	1	0	0	0	0	1	0	0	0	0	0	1	0	0	1	0	0	1	1	0	0	0	1	1	0	0	1	0	1	1	0	1	1	0	0	1	1	0	1	0	1	1	1	1	1	0	1	0	1	0	1	1	1	1	0	0	1	0	0	0	1	0	0	1	0	0	1	0	1	1	0	0	0	0	0	1	1	0	1	1	0	0	1	0	1	0	1	1	0	0	1	1	0	0	0	1	0	1	0	0	1	1	1	0	0	0	1	1	0	0	0	0	1	1	0	1	1	1	0	0	0	0	0	1	0	0	1	1	1	1	1	0	0	1	1	1	1	1	0	1	0	0	1	1	1	1	1	1	0	1	1	0	0	0	1	1	1	0	0	0	1	0	1	1	1	1	1	1	0	0	1	1	0	0	0	0	1	0	1	0	1	1	0	1	1	1	0	1	1	0	1	0	0	1	1	1	0	1	0	0	1	1	1	1	0	1	0	0	1	0	0	0	1	0	0	0	1	0	0	1	1	0	1	0	1	0	0	1	0	0	1	1	1	1	0	0	0	1	0	0	1	0	1	1	1	1	1	0
1	33293	1	1	1	1	1	0	0	0	0	1	1	1	0	1	1	1	0	1	1	1	0	0	0	0	1	1	1	0	1	0	0	1	1	0	0	0	0	0	0	1	1	0	0	1	0	1	0	1	1	1	1	0	0	0	0	0	0	0	0	1	0	1	0	0	0	0	0	0	0	0	1	1	1	1	1	1	0	1	1	1	0	1	1	0	1	0	1	1	1	1	0	0	0	1	1	1	0	1	1	0	0	1	0	1	1	1	0	0	0	1	1	0	1	0	1	1	0	0	1	0	0	1	1	1	1	0	1	1	0	0	1	0	1	0	0	0	1	0	1	0	1	1	1	1	1	0	0	0	1	0	0	1	0	1	1	0	0	0	0	1	1	0	1	0	0	1	1	0	1	1	0	1	0	0	1	0	1	1	1	0	1	0	0	0	0	0	1	1	1	0	1	1	1	0	1	1	0	0	1	0	1	1	0	0	1	0	1	1	0	1	0	1	0	1	0	1	1	0	1	1	0	0	0	0	1	1	0	1	1	0	1	0	0	0	1	1	1	0	0	0	1	1	0	0	1	1	0	1	0	1	1	0	1	1	0	0	0	1	1	1	1	0	0	0	1	0	0	1	1	1	0	0	0	0	1	1	1	0	1	1	0	0	0	0	0	1	1	0	1	1	1	1	1	0	0	0	0	1	0	1	0	0	0	0	0	0	0	1	0	1	1	0	1	1	1	1	0	0	0	1	1	1	1	0	1	0	1	1	0	0	1	0	1	1	0	0	0	0	0	1	1	0	0	0	0	0	0	1	1	0	1	0	1	1	0	1	0	1	1	0	1	0	1	1	0	0	0	1	0	1	0	1	0	1	1	0	1	0	1	0	0	1	0	0	0	0	1	0	1	1	0	0	0	0	0	0	1	0	0	1	1	0	0	0	1	1	0	1	1	1	1	0	1	1	1	0	1	0	0	0	0	0	1	1	0	0	0	0	0	1	1	0	1	0	1	0	0	0	1	1	1	0	1	1	0	1	1	0	0	0	0	1	0	0	0	1	0	0	1	1	1	0	0	0	1	0	1	0	0	0	1	1	0	0	1	0	0	0	0	0	1	0	1	1	0	0	0	0	0	0	0	0	1	0	1	0	1	1	0	1	0	1	1	0	1	1	1	0	0	0	1	1	1	1	0	0	0	0	1	0	1	1	0	1	1	0	0	1	1	0	0	1	1	1	1	1	1	0	1	0	0	1	0	0	1	0	1	1	1	0	0	0	0	1	0	0	0	0	0	1	0	1	0	0	1	0	0	0	1	1	0	0	0	1	0	1	1	0	1	1	1	0	0	1	1	0	0	1	1	0	0	0	0	0	1	0	0	1	0	1	0	1	1	1	0	0	1	0	0	0	1	0	0	0	0	0	0	0	1	1	1	0	1	1	1	1	1	1	0	1	0	0	1	0	0	0	0	0	0	1	1	0	1	1	1	1	1	0	0	1	1	0	0	0	1	1	1	1	0	1	1	1	1	0	0	0	0	1	1	0	1	1	1	0	1	1	0	0	1	0	1	0	1	1	1	1	1	0	0	0	1	1	0	1	1	1	1	1	1	0	0	0	1	1	0	0	1	1	1	1	0	1	0	0	0	0	0	1	0	1	0	0	0	1	0	0	0	1	0	1	1	1	1	1	0	1	1	1	0	0	0	1	0	1	0	0	1	1	0	0	1	0	1	1	1	1	1	1	1	0	1	1	1	1	1	0	0	1	0	0	1	1	1	0	1	1	1	0	1	1	1	1	1	0	0	1	1	1	0	0	0	0	1	1	0	1	1	0	1	0	0	1	0	1	0	1	1	1	0	1	1	0	0	0	1	1	0	1	0	0	0	1	0	0	1	0	1	0	0	1	0	1	0	0	0	1	1	1	0	0	1	1	1	1	1	0	0	1	0	1	1	0	0	0	0	1	1	0	1	0	0	0	0	0	1	0	1	1	1	0	1	0	1	1	0	1	1	1	0	0	0	1	0	0	1	0	0	1	1	1	1	1	0	1	0	0	0	0	1	1	0	0	0	1	0	1	0	0	0	0	1	0	1	1	1	1	0	1	0	0	0	1	0	0	0	1	0	0	0	0	0	0	0	1	1	1	1	1	1	1	0	0	0	0	0	1	1	1	0	0	0	0	0	1	1	0	0	0	1	1	1	1	0	1	0	0	0	1	0	1	0	0	1	1	0	1	0	0	0	1	1	0	0	1	0	0	0	0	1	0	1	1	0	0	1	0	0	1	1	1	0	1	0	1	0	1	1	0	0	1	1	0	1	0	0	0	0	1	1	1	0	1	0	0	1	0	1	1	1	1	1	0	1	0	0	1	1	0	1	1	0	0	1	1	1	1	0	0	0	0	1	1	1	0	1	1	0	0	0	1	0	0	1	1	1	0	0	0	0	1	0	1	0	1	1	0	0	1	1	1	0	1	0	0	0	0	0	0	1	0	1	0	0	1	1	0	0	1	1	0	1	0	0	0	1	0	1	1	0	0	0	1	1	1	1	1	1	1	0	1	0	0	1	1	0	1	0	0	0	1	0	1	0	0	0	0	0	0	1	1	0	1	0	1	0	1	0	1	1	0	1	0	1	1	0	0	0	1	0	1	1	1	1	1	0	0	0	0	1	0	0	0	0	0	1	0	0	1	0	0	1	1	0	0	0	1	1	0	0	1	0	1	1	0	1	1	0	0	1	1	0	1	0	1	1	1	1	1	0	1	0	1	0	1	1	1	1	0	0	1	0	0	0	1	0	0	1	0	0	1	0	1	1	0	0	0	0	0	1	1	0	1	1	0	0	1	0	1	0	1	1	0	0	1	1	0	0	0	1	0	1	0	0	1	1	1	0	0	0	1	1	0	0	0	0	1	1	0	1	1	1	0	0	0	0	0	1	0	0	1	1	1	1	1	0	0	1	1	1	1	1	0	1	0	0	1	1	1	1	1	1	0	1	1	0	0	0	1	1	1	0	0	0	1	0	1	1	1	1	1	1	0	0	1	1	0	0	0	0	1	0	1	0	1	1	0	1	1	1	0	1	1	0	1	0	0	1	1	1	0	1	0	0	1	1	1	1	0	1	0	0	1	0	0	0	1	0	0	0	1	0	0	1	1	0	1	0	1	0	0	1	0	0	1	1	1	1	0	0	0	1	0	0	1	0	1	1	1	1	1	0
1	33328	1	1	1	1	1	0	0	0	0	1	1	1	0	1	1	1	0	1	1	1	0	0	0	0	1	1	1	0	1	0	0	1	1	0	0	0	0	0	0	1	1	0	0	1	0	1	0	1	1	1	1	0	0	0	0	0	0	0	0	1	0	1	0	0	0	0	0	0	0	0	1	1	1	1	1	1	0	1	1	1	0	1	1	0	1	0	1	1	1	1	0	0	0	1	1	1	0	1	1	0	0	1	0	1	1	1	0	0	0	1	1	0	1	0	1	1	0	0	1	0	0	1	1	1	1	0	1	1	0	0	1	0	1	0	0	0	1	0	1	0	1	1	1	1	1	0	0	0	1	0	0	1	0	1	1	0	0	0	0	1	1	0	1	0	0	1	1	0	1	1	0	1	0	0	1	0	1	1	1	0	1	0	0	0	0	0	1	1	1	0	1	1	1	0	1	1	0	0	1	0	1	1	0	0	1	0	1	1	0	1	0	1	0	1	0	1	1	0	1	1	0	0	0	0	1	1	0	1	1	0	1	0	0	0	1	1	1	0	0	0	1	1	0	0	1	1	0	1	0	1	1	0	1	1	0	0	0	1	1	1	1	0	0	0	1	0	0	1	1	1	0	0	0	0	1	1	1	0	1	1	0	0	0	0	0	1	1	0	1	1	1	1	1	0	0	0	0	1	0	1	0	0	0	0	0	0	0	1	0	1	1	0	1	1	1	1	0	0	0	1	1	1	1	0	1	0	1	1	0	0	1	0	1	1	0	0	0	0	0	1	1	0	0	0	0	0	0	1	1	0	1	0	1	1	0	1	0	1	1	0	1	0	1	1	0	0	0	1	0	1	0	1	0	1	1	0	1	0	1	0	0	1	0	0	0	0	1	0	1	1	0	0	0	0	0	0	1	0	0	1	1	0	0	0	1	1	0	1	1	1	1	0	1	1	1	0	1	0	0	0	0	0	1	1	0	0	0	0	0	1	1	0	1	0	1	0	0	0	1	1	1	0	1	1	0	1	1	0	0	0	0	1	0	0	0	1	0	0	1	1	1	0	0	0	1	0	1	0	0	0	1	1	0	0	1	0	0	0	0	0	1	0	1	1	0	0	0	0	0	0	0	0	1	0	1	0	1	1	0	1	0	1	1	0	1	1	1	0	0	0	1	1	1	1	0	0	0	0	1	0	1	1	0	1	1	0	0	1	1	0	0	1	1	1	1	1	1	0	1	0	0	1	0	0	1	0	1	1	1	0	0	0	0	1	0	0	0	0	0	1	0	1	0	0	1	0	0	0	1	1	0	0	0	1	0	1	1	0	1	1	1	0	0	1	1	0	0	1	1	0	0	0	0	0	1	0	0	1	0	1	0	1	1	1	0	0	1	0	0	0	1	0	0	0	0	0	0	0	1	1	1	0	1	1	1	1	1	1	0	1	0	0	1	0	0	0	0	0	0	1	1	0	1	1	1	1	1	0	0	1	1	0	0	0	1	1	1	1	0	1	1	1	1	0	0	0	0	1	1	0	1	1	1	0	1	1	0	0	1	0	1	0	1	1	1	1	1	0	0	0	1	1	0	1	1	1	1	1	1	0	0	0	1	1	0	0	1	1	1	1	0	1	0	0	0	0	0	1	0	1	0	0	0	1	0	0	0	1	0	1	1	1	1	1	0	1	1	1	0	0	0	1	0	1	0	0	1	1	0	0	1	0	1	1	1	1	1	1	1	0	1	1	1	1	1	0	0	1	0	0	1	1	1	0	1	1	1	0	1	1	1	1	1	0	0	1	1	1	0	0	0	0	1	1	0	1	1	0	1	0	0	1	0	1	0	1	1	1	0	1	1	0	0	0	1	1	0	1	0	0	0	1	0	0	1	0	1	0	0	1	0	1	0	0	0	1	1	1	0	0	1	1	1	1	1	0	0	1	0	1	1	0	0	0	0	1	1	0	1	0	0	0	0	0	1	0	1	1	1	0	1	0	1	1	0	1	1	1	0	0	0	1	0	0	1	0	0	1	1	1	1	1	0	1	0	0	0	0	1	1	0	0	0	1	0	1	0	0	0	0	1	0	1	1	1	1	0	1	0	0	0	1	0	0	0	1	0	0	0	0	0	0	0	1	1	1	1	1	1	1	0	0	0	0	0	1	1	1	0	0	0	0	0	1	1	0	0	0	1	1	1	1	0	1	0	0	0	1	0	1	0	0	1	1	0	1	0	0	0	1	1	0	0	1	0	0	0	0	1	0	1	1	0	0	1	0	0	1	1	1	0	1	0	1	0	1	1	0	0	1	1	0	1	0	0	0	0	1	1	1	0	1	0	0	1	0	1	1	1	1	1	0	1	0	0	1	1	0	1	1	0	0	1	1	1	1	0	0	0	0	1	1	1	0	1	1	0	0	0	1	0	0	1	1	1	0	0	0	0	1	0	1	0	1	1	0	0	1	1	1	0	1	0	0	0	0	0	0	1	0	1	0	0	1	1	0	0	1	1	0	1	0	0	0	1	0	1	1	0	0	0	1	1	1	1	1	1	1	0	1	0	0	1	1	0	1	0	0	0	1	0	1	0	0	0	0	0	0	1	1	0	1	0	1	0	1	0	1	1	0	1	0	1	1	0	0	0	1	0	1	1	1	1	1	0	0	0	0	1	0	0	0	0	0	1	0	0	1	0	0	1	1	0	0	0	1	1	0	0	1	0	1	1	0	1	1	0	0	1	1	0	1	0	1	1	1	1	1	0	1	0	1	0	1	1	1	1	0	0	1	0	0	0	1	0	0	1	0	0	1	0	1	1	0	0	0	0	0	1	1	0	1	1	0	0	1	0	1	0	1	1	0	0	1	1	0	0	0	1	0	1	0	0	1	1	1	0	0	0	1	1	0	0	0	0	1	1	0	1	1	1	0	0	0	0	0	1	0	0	1	1	1	1	1	0	0	1	1	1	1	1	0	1	0	0	1	1	1	1	1	1	0	1	1	0	0	0	1	1	1	0	0	0	1	0	1	1	1	1	1	1	0	0	1	1	0	0	0	0	1	0	1	0	1	1	0	1	1	1	0	1	1	0	1	0	0	1	1	1	0	1	0	0	1	1	1	1	0	1	0	0	1	0	0	0	1	0	0	0	1	0	0	1	1	0	1	0	1	0	0	1	0	0	1	1	1	1	0	0	0	1	0	0	1	0	1	1	1	1	1	0
1	33347	1	1	1	1	1	0	0	0	0	1	1	1	0	1	1	1	0	1	1	1	0	0	0	0	1	1	1	0	1	0	0	1	1	0	0	0	0	0	0	1	1	0	0	1	0	1	0	1	1	1	1	0	0	0	0	0	0	0	0	1	0	1	0	0	0	0	0	0	0	0	1	1	1	1	1	1	0	1	1	1	0	1	1	0	1	0	1	1	1	1	0	0	0	1	1	1	0	1	1	0	0	1	0	1	1	1	0	0	0	1	1	0	1	0	1	1	0	0	1	0	0	1	1	1	1	0	1	1	0	0	1	0	1	0	0	0	1	0	1	0	1	1	1	1	1	0	0	0	1	0	0	1	0	1	1	0	0	0	0	1	1	0	1	0	0	1	1	0	1	1	0	1	0	0	1	0	1	1	1	0	1	0	0	0	0	0	1	1	1	0	1	1	1	0	1	1	0	0	1	0	1	1	0	0	1	0	1	1	0	1	0	1	0	1	0	1	1	0	1	1	0	0	0	0	1	1	0	1	1	0	1	0	0	0	1	1	1	0	0	0	1	1	0	0	1	1	0	1	0	1	1	0	1	1	0	0	0	1	1	1	1	0	0	0	1	0	0	1	1	1	0	0	0	0	1	1	1	0	1	1	0	0	0	0	0	1	1	0	1	1	1	1	1	0	0	0	0	1	0	1	0	0	0	0	0	0	0	1	0	1	1	0	1	1	1	1	0	0	0	1	1	1	1	0	1	0	1	1	0	0	1	0	1	1	0	0	0	0	0	1	1	0	0	0	0	0	0	1	1	0	1	0	1	1	0	1	0	1	1	0	1	0	1	1	0	0	0	1	0	1	0	1	0	1	1	0	1	0	1	0	0	1	0	0	0	0	1	0	1	1	0	0	0	0	0	0	1	0	0	1	1	0	0	0	1	1	0	1	1	1	1	0	1	1	1	0	1	0	0	0	0	0	1	1	0	0	0	0	0	1	1	0	1	0	1	0	0	0	1	1	1	0	1	1	0	1	1	0	0	0	0	1	0	0	0	1	0	0	1	1	1	0	0	0	1	0	1	0	0	0	1	1	0	0	1	0	0	0	0	0	1	0	1	1	0	0	0	0	0	0	0	0	1	0	1	0	1	1	0	1	0	1	1	0	1	1	1	0	0	0	1	1	1	1	0	0	0	0	1	0	1	1	0	1	1	0	0	1	1	0	0	1	1	1	1	1	1	0	1	0	0	1	0	0	1	0	1	1	1	0	0	0	0	1	0	0	0	0	0	1	0	1	0	0	1	0	0	0	1	1	0	0	0	1	0	1	1	0	1	1	1	0	0	1	1	0	0	1	1	0	0	0	0	0	1	0	0	1	0	1	0	1	1	1	0	0	1	0	0	0	1	0	0	0	0	0	0	0	1	1	1	0	1	1	1	1	1	1	0	1	0	0	1	0	0	0	0	0	0	1	1	0	1	1	1	1	1	0	0	1	1	0	0	0	1	1	1	1	0	1	1	1	1	0	0	0	0	1	1	0	1	1	1	0	1	1	0	0	1	0	1	0	1	1	1	1	1	0	0	0	1	1	0	1	1	1	1	1	1	0	0	0	1	1	0	0	1	1	1	1	0	1	0	0	0	0	0	1	0	1	0	0	0	1	0	0	0	1	0	1	1	1	1	1	0	1	1	1	0	0	0	1	0	1	0	0	1	1	0	0	1	0	1	1	1	1	1	1	1	0	1	1	1	1	1	0	0	1	0	0	1	1	1	0	1	1	1	0	1	1	1	1	1	0	0	1	1	1	0	0	0	0	1	1	0	1	1	0	1	0	0	1	0	1	0	1	1	1	0	1	1	0	0	0	1	1	0	1	0	0	0	1	0	0	1	0	1	0	0	1	0	1	0	0	0	1	1	1	0	0	1	1	1	1	1	0	0	1	0	1	1	0	0	0	0	1	1	0	1	0	0	0	0	0	1	0	1	1	1	0	1	0	1	1	0	1	1	1	0	0	0	1	0	0	1	0	0	1	1	1	1	1	0	1	0	0	0	0	1	1	0	0	0	1	0	1	0	0	0	0	1	0	1	1	1	1	0	1	0	0	0	1	0	0	0	1	0	0	0	0	0	0	0	1	1	1	1	1	1	1	0	0	0	0	0	1	1	1	0	0	0	0	0	1	1	0	0	0	1	1	1	1	0	1	0	0	0	1	0	1	0	0	1	1	0	1	0	0	0	1	1	0	0	1	0	0	0	0	1	0	1	1	0	0	1	0	0	1	1	1	0	1	0	1	0	1	1	0	0	1	1	0	1	0	0	0	0	1	1	1	0	1	0	0	1	0	1	1	1	1	1	0	1	0	0	1	1	0	1	1	0	0	1	1	1	1	0	0	0	0	1	1	1	0	1	1	0	0	0	1	0	0	1	1	1	0	0	0	0	1	0	1	0	1	1	0	0	1	1	1	0	1	0	0	0	0	0	0	1	0	1	0	0	1	1	0	0	1	1	0	1	0	0	0	1	0	1	1	0	0	0	1	1	1	1	1	1	1	0	1	0	0	1	1	0	1	0	0	0	1	0	1	0	0	0	0	0	0	1	1	0	1	0	1	0	1	0	1	1	0	1	0	1	1	0	0	0	1	0	1	1	1	1	1	0	0	0	0	1	0	0	0	0	0	1	0	0	1	0	0	1	1	0	0	0	1	1	0	0	1	0	1	1	0	1	1	0	0	1	1	0	1	0	1	1	1	1	1	0	1	0	1	0	1	1	1	1	0	0	1	0	0	0	1	0	0	1	0	0	1	0	1	1	0	0	0	0	0	1	1	0	1	1	0	0	1	0	1	0	1	1	0	0	1	1	0	0	0	1	0	1	0	0	1	1	1	0	0	0	1	1	0	0	0	0	1	1	0	1	1	1	0	0	0	0	0	1	0	0	1	1	1	1	1	0	0	1	1	1	1	1	0	1	0	0	1	1	1	1	1	1	0	1	1	0	0	0	1	1	1	0	0	0	1	0	1	1	1	1	1	1	0	0	1	1	0	0	0	0	1	0	1	0	1	1	0	1	1	1	0	1	1	0	1	0	0	1	1	1	0	1	0	0	1	1	1	1	0	1	0	0	1	0	0	0	1	0	0	0	1	0	0	1	1	0	1	0	1	0	0	1	0	0	1	1	1	1	0	0	0	1	0	0	1	0	1	1	1	1	1	0
1	33348	1	1	1	1	1	0	0	0	0	1	1	1	0	1	1	1	0	1	1	1	0	0	0	0	1	1	1	0	1	0	0	1	1	0	0	0	0	0	0	1	1	0	0	1	0	1	0	1	1	1	1	0	0	0	0	0	0	0	0	1	0	1	0	0	0	0	0	0	0	0	1	1	1	1	1	1	0	1	1	1	0	1	1	0	1	0	1	1	1	1	0	0	0	1	1	1	0	1	1	0	0	1	0	1	1	1	0	0	0	1	1	0	1	0	1	1	0	0	1	0	0	1	1	1	1	0	1	1	0	0	1	0	1	0	0	0	1	0	1	0	1	1	1	1	1	0	0	0	1	0	0	1	0	1	1	0	0	0	0	1	1	0	1	0	0	1	1	0	1	1	0	1	0	0	1	0	1	1	1	0	1	0	0	0	0	0	1	1	1	0	1	1	1	0	1	1	0	0	1	0	1	1	0	0	1	0	1	1	0	1	0	1	0	1	0	1	1	0	1	1	0	0	0	0	1	1	0	1	1	0	1	0	0	0	1	1	1	0	0	0	1	1	0	0	1	1	0	1	0	1	1	0	1	1	0	0	0	1	1	1	1	0	0	0	1	0	0	1	1	1	0	0	0	0	1	1	1	0	1	1	0	0	0	0	0	1	1	0	1	1	1	1	1	0	0	0	0	1	0	1	0	0	0	0	0	0	0	1	0	1	1	0	1	1	1	1	0	0	0	1	1	1	1	0	1	0	1	1	0	0	1	0	1	1	0	0	0	0	0	1	1	0	0	0	0	0	0	1	1	0	1	0	1	1	0	1	0	1	1	0	1	0	1	1	0	0	0	1	0	1	0	1	0	1	1	0	1	0	1	0	0	1	0	0	0	0	1	0	1	1	0	0	0	0	0	0	1	0	0	1	1	0	0	0	1	1	0	1	1	1	1	0	1	1	1	0	1	0	0	0	0	0	1	1	0	0	0	0	0	1	1	0	1	0	1	0	0	0	1	1	1	0	1	1	0	1	1	0	0	0	0	1	0	0	0	1	0	0	1	1	1	0	0	0	1	0	1	0	0	0	1	1	0	0	1	0	0	0	0	0	1	0	1	1	0	0	0	0	0	0	0	0	1	0	1	0	1	1	0	1	0	1	1	0	1	1	1	0	0	0	1	1	1	1	0	0	0	0	1	0	1	1	0	1	1	0	0	1	1	0	0	1	1	1	1	1	1	0	1	0	0	1	0	0	1	0	1	1	1	0	0	0	0	1	0	0	0	0	0	1	0	1	0	0	1	0	0	0	1	1	0	0	0	1	0	1	1	0	1	1	1	0	0	1	1	0	0	1	1	0	0	0	0	0	1	0	0	1	0	1	0	1	1	1	0	0	1	0	0	0	1	0	0	0	0	0	0	0	1	1	1	0	1	1	1	1	1	1	0	1	0	0	1	0	0	0	0	0	0	1	1	0	1	1	1	1	1	0	0	1	1	0	0	0	1	1	1	1	0	1	1	1	1	0	0	0	0	1	1	0	1	1	1	0	1	1	0	0	1	0	1	0	1	1	1	1	1	0	0	0	1	1	0	1	1	1	1	1	1	0	0	0	1	1	0	0	1	1	1	1	0	1	0	0	0	0	0	1	0	1	0	0	0	1	0	0	0	1	0	1	1	1	1	1	0	1	1	1	0	0	0	1	0	1	0	0	1	1	0	0	1	0	1	1	1	1	1	1	1	0	1	1	1	1	1	0	0	1	0	0	1	1	1	0	1	1	1	0	1	1	1	1	1	0	0	1	1	1	0	0	0	0	1	1	0	1	1	0	1	0	0	1	0	1	0	1	1	1	0	1	1	0	0	0	1	1	0	1	0	0	0	1	0	0	1	0	1	0	0	1	0	1	0	0	0	1	1	1	0	0	1	1	1	1	1	0	0	1	0	1	1	0	0	0	0	1	1	0	1	0	0	0	0	0	1	0	1	1	1	0	1	0	1	1	0	1	1	1	0	0	0	1	0	0	1	0	0	1	1	1	1	1	0	1	0	0	0	0	1	1	0	0	0	1	0	1	0	0	0	0	1	0	1	1	1	1	0	1	0	0	0	1	0	0	0	1	0	0	0	0	0	0	0	1	1	1	1	1	1	1	0	0	0	0	0	1	1	1	0	0	0	0	0	1	1	0	0	0	1	1	1	1	0	1	0	0	0	1	0	1	0	0	1	1	0	1	0	0	0	1	1	0	0	1	0	0	0	0	1	0	1	1	0	0	1	0	0	1	1	1	0	1	0	1	0	1	1	0	0	1	1	0	1	0	0	0	0	1	1	1	0	1	0	0	1	0	1	1	1	1	1	0	1	0	0	1	1	0	1	1	0	0	1	1	1	1	0	0	0	0	1	1	1	0	1	1	0	0	0	1	0	0	1	1	1	0	0	0	0	1	0	1	0	1	1	0	0	1	1	1	0	1	0	0	0	0	0	0	1	0	1	0	0	1	1	0	0	1	1	0	1	0	0	0	1	0	1	1	0	0	0	1	1	1	1	1	1	1	0	1	0	0	1	1	0	1	0	0	0	1	0	1	0	0	0	0	0	0	1	1	0	1	0	1	0	1	0	1	1	0	1	0	1	1	0	0	0	1	0	1	1	1	1	1	0	0	0	0	1	0	0	0	0	0	1	0	0	1	0	0	1	1	0	0	0	1	1	0	0	1	0	1	1	0	1	1	0	0	1	1	0	1	0	1	1	1	1	1	0	1	0	1	0	1	1	1	1	0	0	1	0	0	0	1	0	0	1	0	0	1	0	1	1	0	0	0	0	0	1	1	0	1	1	0	0	1	0	1	0	1	1	0	0	1	1	0	0	0	1	0	1	0	0	1	1	1	0	0	0	1	1	0	0	0	0	1	1	0	1	1	1	0	0	0	0	0	1	0	0	1	1	1	1	1	0	0	1	1	1	1	1	0	1	0	0	1	1	1	1	1	1	0	1	1	0	0	0	1	1	1	0	0	0	1	0	1	1	1	1	1	1	0	0	1	1	0	0	0	0	1	0	1	0	1	1	0	1	1	1	0	1	1	0	1	0	0	1	1	1	0	1	0	0	1	1	1	1	0	1	0	0	1	0	0	0	1	0	0	0	1	0	0	1	1	0	1	0	1	0	0	1	0	0	1	1	1	1	0	0	0	1	0	0	1	0	1	1	1	1	1	0
1	33403	1	1	1	1	1	0	0	0	0	1	1	1	0	1	1	1	0	1	1	1	0	0	0	0	1	1	1	0	1	0	0	1	1	0	0	0	0	0	0	1	1	0	0	1	0	1	0	1	1	1	1	0	0	0	0	0	0	0	0	1	0	1	0	0	0	0	0	0	0	0	1	1	1	1	1	1	0	1	1	1	0	1	1	0	1	0	1	1	1	1	0	0	0	1	1	1	0	1	1	0	0	1	0	1	1	1	0	0	0	1	1	0	1	0	1	1	0	0	1	0	0	1	1	1	1	0	1	1	0	0	1	0	1	0	0	0	1	0	1	0	1	1	1	1	1	0	0	0	1	0	0	1	0	1	1	0	0	0	0	1	1	0	1	0	0	1	1	0	1	1	0	1	0	0	1	0	1	1	1	0	1	0	0	0	0	0	1	1	1	0	1	1	1	0	1	1	0	0	1	0	1	1	0	0	1	0	1	1	0	1	0	1	0	1	0	1	1	0	1	1	0	0	0	0	1	1	0	1	1	0	1	0	0	0	1	1	1	0	0	0	1	1	0	0	1	1	0	1	0	1	1	0	1	1	0	0	0	1	1	1	1	0	0	0	1	0	0	1	1	1	0	0	0	0	1	1	1	0	1	1	0	0	0	0	0	1	1	0	1	1	1	1	1	0	0	0	0	1	0	1	0	0	0	0	0	0	0	1	0	1	1	0	1	1	1	1	0	0	0	1	1	1	1	0	1	0	1	1	0	0	1	0	1	1	0	0	0	0	0	1	1	0	0	0	0	0	0	1	1	0	1	0	1	1	0	1	0	1	1	0	1	0	1	1	0	0	0	1	0	1	0	1	0	1	1	0	1	0	1	0	0	1	0	0	0	0	1	0	1	1	0	0	0	0	0	0	1	0	0	1	1	0	0	0	1	1	0	1	1	1	1	0	1	1	1	0	1	0	0	0	0	0	1	1	0	0	0	0	0	1	1	0	1	0	1	0	0	0	1	1	1	0	1	1	0	1	1	0	0	0	0	1	0	0	0	1	0	0	1	1	1	0	0	0	1	0	1	0	0	0	1	1	0	0	1	0	0	0	0	0	1	0	1	1	0	0	0	0	0	0	0	0	1	0	1	0	1	1	0	1	0	1	1	0	1	1	1	0	0	0	1	1	1	1	0	0	0	0	1	0	1	1	0	1	1	0	0	1	1	0	0	1	1	1	1	1	1	0	1	0	0	1	0	0	1	1	1	1	1	0	0	0	0	1	0	0	0	0	0	1	0	1	0	0	1	0	0	0	1	1	0	0	0	1	0	1	1	0	1	1	1	0	0	1	1	0	0	1	1	0	0	0	0	0	1	0	0	1	0	1	0	1	1	1	0	0	1	0	0	0	1	0	0	0	0	0	0	0	1	1	1	0	1	1	1	1	1	1	0	1	0	0	1	0	0	0	0	0	0	1	1	0	1	1	1	1	1	0	0	1	1	0	0	0	1	1	1	1	0	1	1	1	1	0	0	0	0	1	1	0	1	1	1	0	1	1	0	0	1	0	1	0	1	1	1	1	1	0	0	0	1	1	0	1	1	1	1	1	1	0	0	0	1	1	0	0	1	1	1	1	0	1	0	0	0	0	0	1	0	1	0	0	0	1	0	0	0	1	0	1	1	1	1	1	0	1	1	1	0	0	0	1	0	1	0	0	1	1	0	0	1	0	1	1	1	1	1	1	1	0	1	1	1	1	1	0	0	1	0	0	1	1	1	0	1	1	1	0	1	1	1	1	1	0	0	1	1	1	0	0	0	0	1	1	0	1	1	0	1	0	0	1	0	1	0	1	1	1	0	1	1	0	0	0	1	1	0	1	0	0	0	1	0	0	1	0	1	0	0	1	0	1	0	0	0	1	1	1	0	0	1	1	1	1	1	0	0	1	0	1	1	0	0	0	0	1	1	0	1	0	0	0	0	0	1	0	1	1	1	0	1	0	1	1	0	1	1	1	0	0	0	1	0	0	1	0	0	1	1	1	1	1	0	1	0	0	0	0	1	1	0	0	0	1	0	1	0	0	0	0	1	0	1	1	1	1	0	1	0	0	0	1	0	0	0	1	0	0	0	0	0	0	0	1	1	1	1	1	1	1	0	0	0	0	0	1	1	1	0	0	0	0	0	1	1	0	0	0	1	1	1	1	0	1	0	0	0	1	0	1	0	0	1	1	0	1	0	0	0	1	1	0	0	1	0	0	0	0	1	0	1	1	0	0	1	0	0	1	1	1	0	1	0	1	0	1	1	0	0	1	1	0	1	0	0	0	0	1	1	1	0	1	0	0	1	0	1	1	1	1	1	0	1	0	0	1	1	0	1	1	0	0	1	1	1	1	0	0	0	0	1	1	1	0	1	1	0	0	0	1	0	0	1	1	1	0	0	0	0	1	0	1	0	1	1	0	0	1	1	1	0	1	0	0	0	0	0	0	1	0	1	0	0	1	1	0	0	1	1	0	1	0	0	0	1	0	1	1	0	0	0	1	1	1	1	1	1	1	0	1	0	0	1	1	0	1	0	0	0	1	0	1	0	0	0	0	0	0	1	1	0	1	0	1	0	1	0	1	1	0	1	0	1	1	0	0	0	1	0	1	1	1	1	1	0	0	0	0	1	0	0	0	0	0	1	0	0	1	0	0	1	1	0	0	0	1	1	0	0	1	0	1	1	0	1	1	0	0	1	1	0	1	0	1	1	1	1	1	0	1	0	1	0	1	1	1	1	0	0	1	0	0	0	1	0	0	1	0	0	1	0	1	1	0	0	0	0	0	1	1	0	1	1	0	0	1	0	1	0	1	1	0	0	1	1	0	0	0	1	0	1	0	0	1	1	1	0	0	0	1	1	0	0	0	0	1	1	0	1	1	1	0	0	0	0	0	1	0	0	1	1	1	1	1	0	0	1	1	1	1	1	0	1	0	0	1	1	1	1	1	1	0	1	1	0	0	0	1	1	1	0	0	0	1	0	1	1	1	1	1	1	0	0	1	1	0	0	0	0	1	0	1	0	1	1	0	1	1	1	0	1	1	0	1	0	0	1	1	1	0	1	0	0	1	1	1	1	0	1	0	0	1	0	0	0	1	0	0	0	1	0	0	1	1	0	1	0	1	0	0	1	0	0	1	1	1	1	0	0	0	1	0	0	1	0	1	1	1	1	1	0
1	33502	1	1	1	1	1	0	0	0	0	1	1	1	0	1	1	1	0	1	1	1	0	0	0	0	1	1	1	0	1	0	0	1	1	0	0	0	0	0	0	1	1	0	0	1	0	1	0	1	1	1	1	0	0	0	0	0	0	0	0	1	0	1	0	0	0	0	0	0	0	0	1	1	1	1	1	1	0	1	1	1	0	1	1	0	1	0	1	1	1	1	0	0	0	1	1	1	0	1	1	0	0	1	0	1	1	1	0	0	0	1	1	0	1	0	1	1	0	0	1	0	0	1	1	1	1	0	1	1	0	0	1	0	1	0	0	0	1	0	1	0	1	1	1	1	1	0	0	0	1	0	0	1	0	1	1	0	0	0	0	1	1	0	1	0	0	1	1	0	1	1	0	1	0	0	1	0	1	1	1	0	1	0	0	0	0	0	1	1	1	0	1	1	1	0	1	1	0	1	1	0	1	1	0	0	1	0	1	1	0	1	0	1	0	1	0	1	1	0	1	1	0	0	0	0	1	1	0	1	1	0	1	0	0	0	1	1	1	0	0	0	1	1	0	0	1	1	0	1	0	1	1	0	1	1	0	0	0	1	1	1	1	0	0	0	1	0	0	1	1	1	0	0	0	0	1	1	1	0	1	1	0	0	0	0	0	1	1	0	1	1	1	1	1	0	0	0	0	1	0	1	0	0	0	0	0	0	0	1	0	1	1	0	1	1	1	1	0	0	0	1	1	1	1	0	1	0	1	1	0	0	1	0	1	1	0	0	0	0	0	1	1	0	0	0	0	0	0	1	1	0	1	0	1	1	0	1	0	1	1	0	1	0	1	1	0	0	0	1	0	1	0	1	0	1	1	0	1	0	1	0	0	1	0	0	0	0	1	0	1	1	0	0	0	0	0	0	1	0	0	1	1	0	0	0	1	1	0	1	1	1	1	0	1	1	1	0	1	0	0	0	0	0	1	1	0	0	0	0	0	1	1	0	1	0	1	0	0	0	1	1	1	0	1	1	0	1	1	0	0	0	0	1	0	0	0	1	0	0	1	1	1	0	0	0	1	0	1	0	0	0	1	1	0	0	1	0	0	0	0	0	1	0	1	1	0	0	0	0	0	0	0	0	1	0	1	0	1	1	0	1	0	1	1	0	1	1	1	0	0	0	1	1	1	1	0	0	0	0	1	0	1	1	0	1	1	0	0	1	1	0	0	1	1	1	1	1	1	0	1	0	0	1	0	0	1	1	1	1	1	0	0	0	0	1	0	0	0	0	0	1	0	1	0	0	1	0	0	0	1	1	0	0	0	1	0	1	1	0	1	1	1	0	0	1	1	0	0	1	1	0	0	0	0	0	1	0	0	1	0	1	0	1	1	1	0	0	1	0	0	0	1	0	0	0	0	0	0	0	1	1	1	0	1	1	1	1	1	1	0	1	0	0	1	0	0	0	0	0	0	1	1	0	1	1	1	1	1	0	0	1	1	0	0	0	1	1	1	1	0	1	1	1	1	0	0	0	0	1	1	0	1	1	1	0	1	1	0	0	1	0	1	0	1	1	1	1	1	0	0	0	1	1	0	1	1	1	1	1	1	0	0	0	1	1	0	0	1	1	1	1	0	1	0	0	0	0	0	1	0	1	0	0	0	1	0	0	0	1	0	1	1	1	1	1	0	1	1	1	0	0	0	1	0	1	0	0	1	1	0	0	1	0	1	1	1	1	1	1	1	0	1	1	1	1	1	0	0	1	0	0	1	1	1	0	1	1	1	0	1	1	1	1	1	0	0	1	1	1	0	0	0	0	1	1	0	1	1	0	1	0	0	1	0	1	0	1	1	1	0	1	1	0	0	0	1	1	0	1	0	0	0	1	0	0	1	0	1	0	0	1	0	1	0	0	0	1	1	1	0	0	1	1	1	1	1	0	0	1	0	1	1	0	0	0	0	1	1	0	1	0	0	0	0	0	1	0	1	1	1	0	1	0	1	1	0	1	1	1	0	0	0	1	0	0	1	0	0	1	1	1	1	1	0	1	0	0	0	0	1	1	0	0	0	1	0	1	0	0	0	0	1	0	1	1	1	1	0	1	0	0	0	1	0	0	0	1	0	0	0	0	0	0	0	1	1	1	1	1	1	1	0	0	0	0	0	1	1	1	0	0	0	0	0	1	1	0	0	0	1	1	1	1	0	1	0	0	0	1	0	1	0	0	1	1	0	1	0	0	0	1	1	0	0	1	0	0	0	0	1	0	1	1	0	0	1	0	0	1	1	1	0	1	0	1	0	1	1	0	0	1	1	0	1	0	0	0	0	1	1	1	0	1	0	0	1	0	1	1	1	1	1	0	1	0	0	1	1	0	1	1	0	0	1	1	1	1	0	0	0	0	1	1	1	0	1	1	0	0	0	1	0	0	1	1	1	0	0	0	0	1	0	1	0	1	1	0	0	1	1	1	0	1	0	0	0	0	0	0	1	0	1	0	0	1	1	0	0	1	1	0	1	0	0	0	1	0	1	1	0	0	0	1	1	1	1	1	1	1	0	1	0	0	1	1	0	1	0	0	0	1	0	1	0	0	0	0	0	0	1	1	0	1	0	1	0	1	0	1	1	0	1	0	1	1	0	0	0	1	0	1	1	1	1	1	0	0	0	0	1	0	0	0	0	0	1	0	0	1	0	0	1	1	0	0	0	1	1	0	0	1	0	1	1	0	1	1	0	0	1	1	0	1	0	1	1	1	1	1	0	1	0	1	0	1	1	1	1	0	0	1	0	0	0	1	0	0	1	0	0	1	0	1	1	0	0	0	0	0	1	1	0	1	1	0	0	1	0	1	0	1	1	0	0	1	1	0	0	0	1	0	1	0	0	1	1	1	0	0	0	1	1	0	0	0	0	1	1	0	1	1	1	0	0	0	0	0	1	0	0	1	1	1	1	1	0	0	1	1	1	1	1	0	1	0	0	1	1	1	1	1	1	0	1	1	0	0	0	1	1	1	0	0	0	1	0	1	1	1	1	1	1	0	0	1	1	0	0	0	0	1	0	1	0	1	1	0	1	1	1	0	1	1	0	1	0	0	1	1	1	0	1	0	0	1	1	1	1	0	1	0	0	1	0	0	0	1	0	0	0	1	0	0	1	1	0	1	0	1	0	0	1	0	0	1	1	1	1	0	0	0	1	0	0	1	0	1	1	1	1	1	0
1	33996	1	1	1	1	1	0	0	0	0	1	0	1	0	1	1	1	0	1	1	1	0	0	0	0	1	1	1	0	1	0	0	1	1	0	0	0	0	0	0	1	1	0	0	1	0	1	0	1	1	1	1	0	0	0	0	0	0	0	0	1	0	1	0	0	0	0	0	0	0	0	1	1	1	1	1	1	0	1	1	1	0	1	1	0	1	0	1	1	1	1	0	0	0	1	1	1	0	1	1	0	0	1	0	1	1	1	0	0	0	1	1	0	1	0	1	1	0	0	1	0	0	1	1	1	1	0	1	1	0	0	1	0	1	0	0	0	1	0	1	0	1	1	1	1	1	0	0	0	1	0	0	1	0	1	1	0	0	0	0	1	1	0	1	0	0	1	1	0	1	1	0	1	0	0	1	0	1	1	1	0	1	0	0	0	0	0	1	1	1	0	1	1	1	0	1	1	0	1	1	0	1	1	0	0	1	0	1	1	0	1	0	1	0	1	0	1	1	0	1	1	0	0	0	0	1	1	0	1	1	0	1	0	0	0	1	1	1	0	0	0	1	1	0	0	1	1	0	1	0	1	1	0	1	1	0	0	0	1	1	1	1	0	0	0	1	0	0	1	1	1	0	0	0	0	1	1	1	0	1	1	0	0	0	0	0	1	1	0	1	1	1	1	1	0	0	0	0	1	0	1	0	0	0	0	0	0	0	1	0	1	1	0	1	1	1	1	0	0	0	1	1	1	1	0	1	0	1	1	0	0	1	0	1	1	0	0	0	0	0	1	1	0	0	0	0	0	0	1	1	0	1	0	1	1	0	1	0	1	1	0	1	0	1	1	0	0	0	1	0	1	0	1	0	1	1	0	1	0	1	0	0	1	0	0	0	0	1	0	1	1	0	0	0	0	0	0	1	0	0	1	1	0	0	0	1	1	0	1	1	1	1	0	1	1	1	0	1	0	0	0	0	0	1	1	0	0	0	0	0	1	1	0	1	0	1	0	0	0	1	1	1	0	1	1	0	1	1	0	0	0	0	1	0	0	0	1	0	0	1	1	1	0	0	0	1	0	1	0	0	0	1	1	0	0	1	0	0	0	0	0	1	0	1	1	0	0	0	0	0	0	0	0	1	0	1	0	1	1	0	1	0	1	1	0	1	1	1	0	0	0	1	1	1	1	0	0	0	0	1	0	1	1	0	1	1	0	0	1	1	0	0	1	1	1	1	1	1	0	1	0	0	1	0	0	1	1	1	1	1	0	0	0	0	1	0	0	1	0	0	1	0	1	0	0	1	0	0	0	1	1	0	0	0	1	0	1	1	0	1	1	1	0	0	1	1	0	0	1	1	0	0	0	0	0	1	0	0	1	0	1	0	1	1	1	0	0	1	0	0	0	1	0	0	0	0	0	0	0	1	1	1	0	1	1	1	1	1	1	0	1	0	0	1	0	0	0	0	0	0	1	1	0	1	1	1	1	1	0	0	1	1	0	0	0	1	1	1	1	0	1	1	1	1	0	0	0	0	1	1	0	1	1	1	0	1	1	0	0	1	0	1	0	1	1	1	1	1	0	0	0	1	1	0	1	1	1	1	1	1	0	0	0	1	1	0	0	1	1	1	1	0	1	0	0	0	0	0	1	0	1	0	0	0	1	0	0	0	1	0	1	1	1	1	1	0	1	1	1	0	0	0	1	0	1	0	0	1	1	0	0	1	0	1	1	1	1	1	1	1	0	1	1	1	1	1	0	0	1	0	0	1	1	1	0	1	1	1	0	1	1	1	1	1	0	0	1	1	1	0	0	0	0	1	1	0	1	1	0	1	0	0	1	0	1	0	1	1	1	0	1	1	0	0	0	1	1	0	1	0	0	0	1	0	0	1	0	1	0	0	1	0	1	0	0	0	1	1	1	0	0	1	1	1	1	1	0	0	1	0	1	1	0	0	0	0	1	1	0	1	0	0	0	0	0	1	0	1	1	1	0	1	0	1	1	0	1	1	1	0	0	0	1	0	0	1	0	0	1	1	1	1	1	0	1	0	0	0	0	1	1	0	0	0	1	0	1	0	0	0	0	1	0	1	1	1	1	0	1	0	0	0	1	0	0	0	1	0	0	0	0	0	0	0	1	1	1	1	1	1	1	0	0	0	0	0	1	1	1	0	0	0	0	0	1	1	0	0	0	1	1	1	1	0	1	0	0	0	1	0	1	0	0	1	1	0	1	0	0	0	1	1	0	0	1	0	0	0	0	1	0	1	1	0	0	1	0	0	1	1	1	0	1	0	1	0	1	1	0	0	1	1	0	1	0	0	0	0	1	1	1	0	1	0	0	1	0	1	1	1	1	1	0	1	0	0	1	1	0	1	1	0	0	0	1	1	1	0	0	0	0	1	1	1	0	1	1	0	0	0	1	0	0	1	1	1	0	0	0	0	1	0	1	0	1	1	0	0	1	1	1	0	1	0	0	0	0	0	0	1	0	1	0	0	1	1	0	0	1	1	0	1	0	0	0	1	0	1	1	0	0	0	1	1	1	1	1	1	1	0	1	0	0	1	1	0	1	0	0	0	1	0	1	0	0	0	0	0	0	1	1	0	1	0	1	0	1	0	1	1	0	1	0	1	1	0	0	0	1	0	1	1	1	1	1	0	0	0	0	1	0	0	0	0	0	1	0	0	1	0	0	1	1	0	0	0	1	1	0	0	1	0	1	1	0	1	1	0	0	1	1	0	1	0	1	1	1	1	1	0	1	0	1	0	1	1	1	1	0	0	1	0	0	0	1	0	0	1	0	0	1	0	1	1	0	0	0	0	0	1	1	0	1	1	0	0	1	0	1	0	1	1	0	0	1	1	0	0	0	1	0	1	0	0	1	1	1	0	0	0	1	1	0	0	0	0	1	1	0	1	1	1	0	0	0	0	0	1	0	0	1	1	1	1	1	0	0	1	1	1	1	1	0	1	0	0	1	1	1	1	1	1	0	1	1	0	0	0	1	1	1	0	0	0	1	0	1	1	1	1	1	1	0	0	1	1	0	0	0	0	1	0	1	0	1	1	0	1	1	1	0	1	1	0	1	0	0	1	1	1	0	1	0	0	1	1	1	1	0	1	0	0	1	0	0	0	1	0	0	0	1	0	0	1	1	0	1	0	1	0	0	1	0	0	1	1	1	1	0	0	0	1	0	0	1	0	1	1	1	1	1	0
1	35466	1	1	1	1	1	0	0	0	0	1	0	1	0	1	1	1	0	1	1	1	0	0	0	0	1	1	1	0	1	0	0	1	1	0	0	0	0	0	0	1	1	0	0	1	0	1	0	1	1	1	1	0	0	0	0	0	0	0	0	1	0	1	0	0	0	0	0	0	0	0	1	1	1	1	1	1	0	1	1	1	0	1	1	0	1	0	1	1	1	1	0	0	0	1	1	1	0	1	1	0	0	1	0	1	1	1	0	0	0	1	1	0	1	0	1	1	0	0	1	0	0	1	1	1	1	0	1	1	0	0	1	0	1	0	0	0	1	0	1	0	1	1	1	1	1	0	0	0	1	0	0	1	0	1	1	0	0	0	0	1	1	0	1	0	0	1	1	0	1	1	0	1	0	0	1	0	1	1	1	0	1	0	0	0	0	0	1	1	1	0	1	1	1	0	1	1	0	1	1	0	1	1	0	0	1	0	1	1	0	1	0	1	0	1	0	1	1	0	1	1	0	0	0	0	1	1	0	1	1	0	1	0	0	0	1	1	1	0	0	0	1	1	0	0	1	1	0	1	0	1	1	0	1	1	0	0	0	1	1	1	1	0	0	0	1	0	1	1	1	1	0	0	0	0	1	1	1	0	1	1	0	0	0	0	0	1	1	0	1	1	1	1	1	0	0	0	0	1	0	1	0	0	0	0	0	0	0	1	0	1	1	0	1	1	1	1	0	0	0	1	1	1	1	0	1	0	1	1	0	0	1	0	1	1	0	0	0	0	0	1	1	0	0	0	0	0	0	1	1	0	1	0	1	1	0	1	0	1	1	0	1	0	1	1	0	0	0	1	0	1	0	1	0	1	1	0	1	0	1	0	0	0	0	0	0	0	1	0	1	1	1	0	0	0	0	0	1	0	0	1	1	0	0	0	1	1	0	1	1	1	1	0	1	1	1	0	1	0	0	1	0	0	1	1	0	0	0	0	0	1	1	0	1	0	1	0	0	0	1	1	1	0	1	1	0	1	1	0	0	0	0	1	0	0	0	1	0	0	1	1	1	0	0	0	1	0	1	0	0	0	1	1	0	0	1	0	0	0	0	0	1	0	1	1	0	0	0	0	0	0	0	0	1	0	1	0	1	1	0	1	0	1	1	0	1	1	1	0	1	0	1	1	1	1	0	0	0	0	1	0	1	1	0	1	1	0	0	1	1	0	0	1	1	1	1	1	1	0	1	0	0	1	0	0	1	1	1	1	1	0	0	0	0	1	0	0	1	0	0	1	0	1	0	0	1	0	0	0	1	1	0	0	0	1	0	1	1	0	1	1	1	0	0	1	1	0	0	1	1	0	0	0	0	0	1	0	0	1	0	1	0	1	1	1	0	0	1	0	0	0	1	0	0	0	0	0	0	0	1	1	1	0	0	1	1	1	1	1	0	1	0	0	1	0	0	0	0	0	0	1	1	0	1	1	1	1	1	0	0	1	1	0	0	0	1	1	1	1	0	1	0	1	1	0	0	0	0	1	1	0	1	1	0	0	1	1	0	0	1	0	1	0	1	1	1	1	1	0	0	0	1	1	0	1	1	1	1	1	1	0	0	0	1	1	0	0	1	1	1	1	0	1	0	0	0	0	0	1	0	1	0	0	0	1	0	0	0	1	0	1	1	1	1	1	0	1	1	1	0	0	0	1	0	1	0	0	1	1	0	0	1	0	1	1	1	1	1	1	1	0	1	1	1	1	1	0	0	1	0	0	1	1	1	0	1	1	1	0	1	1	1	1	1	0	0	1	1	1	0	0	0	0	1	1	0	1	1	0	1	0	0	1	0	1	0	1	1	1	0	1	1	0	0	0	1	1	0	1	0	0	0	1	0	0	1	0	1	0	0	1	0	1	0	1	0	1	1	1	0	0	1	1	1	1	1	0	0	1	0	1	1	0	1	0	0	1	1	0	1	0	0	0	0	0	1	0	1	1	1	0	1	0	1	1	0	1	1	1	0	0	0	1	1	0	1	0	0	1	1	1	1	1	0	1	0	0	0	0	1	1	0	0	0	1	0	1	0	0	0	0	1	0	1	1	1	1	0	1	0	0	0	1	0	0	0	1	0	0	0	0	0	0	0	1	1	1	1	1	1	1	0	0	0	0	0	1	1	1	0	0	0	0	0	1	1	0	0	0	1	1	1	1	0	1	0	0	0	1	0	1	1	0	1	1	0	1	0	0	0	1	1	0	0	1	0	0	0	0	1	1	1	1	0	0	1	0	0	0	1	1	1	1	0	1	0	1	1	0	0	1	1	0	1	0	0	0	0	1	0	1	0	0	0	0	1	0	1	1	1	1	1	0	1	0	0	1	1	0	1	1	0	0	0	1	1	1	0	0	0	0	0	1	1	0	1	1	0	0	0	1	0	0	1	1	1	0	0	0	0	1	0	1	0	1	1	0	0	1	1	1	0	1	0	0	0	0	0	0	1	0	1	0	0	1	1	0	0	1	1	0	1	0	0	0	1	0	1	1	0	0	0	1	1	1	1	1	1	1	0	1	0	0	1	1	0	1	0	0	0	1	0	1	0	0	0	0	0	0	1	1	0	1	0	1	0	1	0	1	1	0	1	0	1	1	0	0	1	1	0	1	1	1	1	1	0	0	0	0	1	0	0	0	0	0	1	0	0	1	0	0	1	1	0	0	0	1	1	0	1	1	0	1	1	0	1	1	0	0	1	1	0	1	0	1	1	1	1	1	0	1	0	1	0	1	1	1	1	0	0	1	0	0	0	1	0	0	1	0	0	1	0	1	1	0	0	0	0	0	1	1	0	1	1	0	0	1	0	1	0	1	1	0	0	1	1	0	0	0	1	0	1	0	0	1	1	1	0	0	0	1	1	0	1	0	0	1	1	0	1	1	1	0	0	0	0	0	1	0	0	1	0	1	1	1	0	0	1	1	1	1	1	0	1	0	0	1	1	1	1	1	1	0	1	1	0	0	0	1	1	1	0	0	0	1	0	1	1	1	1	1	1	0	0	1	1	0	0	1	0	1	0	1	0	1	1	0	1	1	1	0	1	1	0	1	0	0	1	1	1	0	1	0	0	1	1	1	1	0	1	1	0	1	0	0	0	1	0	0	0	1	0	0	1	1	0	1	0	1	0	0	1	0	0	1	1	1	1	0	0	0	1	0	0	1	0	1	1	1	1	1	0
1	35508	1	1	1	1	1	0	0	0	0	1	0	1	0	1	1	1	0	1	1	1	0	0	0	0	1	1	1	0	1	0	0	1	1	0	0	0	0	0	0	1	1	0	0	1	0	1	0	1	1	1	1	0	0	0	0	0	0	0	0	1	0	1	0	0	0	0	0	0	0	0	1	1	1	1	1	1	0	1	1	1	0	1	1	0	1	0	1	1	1	1	0	0	0	1	1	1	0	1	1	0	0	1	0	1	1	1	0	0	0	1	1	0	1	0	1	1	0	0	1	0	0	1	1	1	1	0	1	1	0	0	1	0	1	0	0	0	1	0	1	0	1	1	1	1	1	0	0	0	1	0	0	1	0	1	1	0	0	0	0	1	1	0	1	0	0	1	1	0	1	1	0	1	0	0	1	0	1	1	1	0	1	0	0	0	0	0	1	1	1	0	1	1	1	0	1	1	0	1	1	0	1	1	0	0	1	0	1	1	0	1	0	1	0	1	0	1	1	0	1	1	0	0	0	0	1	1	0	1	1	0	1	0	0	0	1	1	1	0	0	0	1	1	0	0	1	1	0	1	0	1	1	0	1	1	0	0	0	1	1	1	1	0	0	0	1	0	1	1	1	1	0	0	0	0	1	1	1	0	1	1	0	0	0	0	0	1	1	0	1	1	1	1	1	0	0	0	0	1	0	1	0	0	0	0	0	0	0	1	0	1	1	0	1	1	1	1	0	0	0	1	1	1	1	0	1	0	1	1	0	0	1	0	1	1	0	0	0	0	0	1	1	0	0	0	0	0	0	1	1	0	1	0	1	1	0	1	0	1	1	0	1	0	1	1	0	0	0	1	0	1	0	1	0	1	1	0	1	0	1	0	0	0	0	0	0	0	1	0	1	1	1	0	0	0	0	0	1	0	0	1	1	0	0	0	1	1	0	1	1	1	1	0	1	1	1	0	1	0	0	1	0	0	1	1	0	0	0	0	0	1	1	0	1	0	1	0	0	0	1	1	1	0	1	1	0	1	1	0	0	0	0	1	0	0	0	1	0	0	1	1	1	0	0	0	1	0	1	0	0	0	1	1	0	0	1	0	0	0	0	0	1	0	1	1	0	0	0	0	0	0	0	0	1	0	1	0	1	1	0	1	0	1	1	0	1	1	1	0	1	0	1	1	1	1	0	0	0	0	1	0	1	1	0	1	1	0	0	1	1	0	0	1	1	1	1	1	1	0	1	0	0	1	0	0	1	1	1	1	1	0	0	0	0	1	0	0	1	0	0	1	0	1	0	0	1	0	0	0	1	1	0	0	0	1	0	1	1	0	1	1	1	0	0	1	1	0	0	1	1	0	0	0	0	0	1	0	0	1	0	1	0	1	1	1	0	0	1	0	0	0	1	0	0	0	0	0	0	0	1	1	1	0	0	1	1	1	1	1	0	1	0	0	1	0	0	0	0	0	0	1	1	0	1	1	1	1	1	0	0	1	1	0	0	0	1	1	1	1	0	1	0	1	1	0	0	0	0	1	1	0	1	1	0	0	1	1	0	0	1	0	1	0	1	1	1	1	1	0	0	0	1	1	0	1	1	1	1	1	1	0	0	0	1	1	0	0	1	1	1	1	0	1	0	0	0	0	0	1	0	1	0	0	0	1	0	0	0	1	0	1	1	1	1	1	0	1	1	1	0	0	0	1	0	1	0	0	1	1	0	0	1	0	1	1	1	1	1	1	1	0	1	1	1	1	1	0	0	1	0	0	1	1	1	0	1	1	1	0	1	1	1	1	1	0	0	1	1	1	0	0	0	0	1	1	0	1	1	0	1	0	0	1	0	1	0	1	1	1	0	1	1	0	0	0	1	1	0	1	0	0	0	1	0	0	1	0	1	0	0	1	0	1	0	1	0	1	1	1	0	0	1	1	1	1	1	0	0	1	0	1	1	0	1	0	0	1	1	0	1	0	0	0	0	0	1	0	1	1	1	0	1	0	1	1	0	1	1	1	0	0	0	1	1	0	1	0	0	1	1	1	1	1	0	1	0	0	0	0	1	1	0	0	0	1	0	1	0	0	0	0	1	0	1	1	1	1	0	1	0	0	0	1	0	0	0	1	0	0	0	0	0	0	0	1	1	1	1	1	1	1	0	0	0	0	0	1	1	1	0	0	0	0	0	1	1	0	0	0	1	1	1	1	0	1	0	0	0	1	0	1	1	0	1	1	0	1	0	0	0	1	1	0	0	1	0	0	0	0	1	1	1	1	0	0	1	0	0	0	1	1	1	1	0	1	0	1	1	0	0	1	1	0	1	0	0	0	0	1	0	1	0	0	0	0	1	0	1	1	1	1	1	0	1	0	0	1	1	0	1	1	0	0	0	1	1	1	0	0	0	0	0	1	1	0	1	1	0	0	0	1	0	0	1	1	1	0	0	0	0	1	0	1	0	1	1	0	0	1	1	1	0	1	0	0	0	0	0	0	1	0	1	0	0	1	1	0	0	1	1	0	1	0	0	0	1	0	1	1	0	0	0	1	1	1	1	1	1	1	0	1	0	0	1	1	0	1	0	0	0	1	0	1	0	0	0	0	0	0	1	1	0	1	0	1	0	1	0	1	1	0	1	0	1	1	0	0	1	1	0	1	1	1	1	1	0	0	0	0	1	0	0	0	0	0	1	0	0	1	0	0	1	1	0	0	0	1	1	0	1	1	0	1	1	0	1	1	0	0	1	1	0	1	0	1	1	1	1	1	0	1	0	1	0	1	1	1	1	0	0	1	0	0	0	1	0	0	1	0	0	1	0	1	1	0	0	0	0	0	1	1	0	1	1	0	0	1	0	1	0	1	1	0	0	1	1	0	0	0	1	0	1	0	0	1	1	1	0	0	0	1	1	0	1	0	0	1	1	0	1	1	1	0	0	0	0	0	1	0	0	1	0	1	1	1	0	0	1	1	1	1	1	0	1	0	0	1	1	1	1	1	1	0	1	1	0	0	0	1	1	1	0	0	0	1	0	1	1	1	1	1	1	0	0	1	1	0	0	1	0	1	0	1	0	1	1	0	1	1	1	0	1	1	0	1	0	0	1	1	1	0	1	0	0	1	1	1	1	0	1	1	0	1	0	0	0	1	0	0	0	1	0	0	1	1	0	1	0	1	0	0	1	0	0	1	1	1	1	0	0	0	1	0	0	1	0	1	1	1	1	1	0
1	35514	1	1	1	1	1	0	0	0	0	1	0	1	0	1	1	1	0	1	1	1	0	0	0	0	1	1	1	0	1	0	0	1	1	0	0	0	0	0	0	1	1	0	0	1	0	1	0	1	1	1	1	0	0	0	0	0	0	0	0	1	0	1	0	0	0	0	0	0	0	0	1	1	1	1	1	1	0	1	1	1	0	1	1	0	1	0	1	1	1	1	0	0	0	1	1	1	0	1	1	0	0	1	0	1	1	1	0	0	0	1	1	0	1	0	1	1	0	0	1	0	0	1	1	1	1	0	1	1	0	0	1	0	1	0	0	0	1	0	1	0	1	1	1	1	1	0	0	0	1	0	0	1	0	1	1	0	0	0	0	1	1	0	1	0	0	1	1	0	1	1	0	1	0	0	1	0	1	1	1	0	1	0	0	0	0	0	1	1	1	0	1	1	1	0	1	1	0	1	1	0	1	1	0	0	1	0	1	1	0	1	0	1	0	1	0	1	1	0	1	1	0	0	0	0	1	1	0	1	1	0	1	0	0	0	1	1	1	0	0	0	1	1	0	0	1	1	0	1	0	1	1	0	1	1	0	0	0	1	1	1	1	0	0	0	1	0	1	1	1	1	0	0	0	0	1	1	1	0	1	1	0	0	0	0	0	1	1	0	1	1	1	1	1	0	0	0	0	1	0	1	0	0	0	0	0	0	0	1	0	1	1	0	1	1	1	1	0	0	0	1	1	1	1	0	1	0	1	1	0	0	1	0	1	1	0	0	0	0	0	1	1	0	0	0	0	0	0	1	1	0	1	0	1	1	0	1	0	1	1	0	1	0	1	1	0	0	0	1	0	1	0	1	0	1	1	0	1	0	1	0	0	0	0	0	0	0	1	0	1	1	1	0	0	0	0	0	1	0	0	1	1	0	0	0	1	1	0	1	1	1	1	0	1	1	1	0	1	0	0	1	0	0	1	1	0	0	0	0	0	1	1	0	1	0	1	0	0	0	1	1	1	0	1	1	0	1	1	0	0	0	0	1	0	0	0	1	0	0	1	1	1	0	0	0	1	0	1	0	0	0	1	1	0	0	1	0	0	0	0	0	1	0	1	1	0	0	0	0	0	0	0	0	1	0	1	0	1	1	0	1	0	1	1	0	1	1	1	0	1	0	1	1	1	1	0	0	0	0	1	0	1	1	0	1	1	0	0	1	1	0	0	1	1	1	1	1	1	0	1	0	0	1	0	0	1	1	1	1	1	0	0	0	0	1	0	0	1	0	0	1	0	1	0	0	1	0	0	0	1	1	0	0	0	1	0	1	1	0	1	1	1	0	0	1	1	0	0	1	1	0	0	0	0	0	1	0	0	1	0	1	0	1	1	1	0	0	1	0	0	0	1	0	0	0	0	0	0	0	1	1	1	0	0	1	1	1	1	1	0	1	0	0	1	0	0	0	0	0	0	1	1	0	1	1	1	1	1	0	0	1	1	0	0	0	1	1	1	1	0	1	0	1	1	0	0	0	0	1	1	0	1	1	0	0	1	1	0	0	1	0	1	0	1	1	1	1	1	0	0	0	1	1	0	1	1	1	1	1	1	0	0	0	1	1	0	0	1	1	1	1	0	1	0	0	0	0	0	1	0	1	0	0	0	1	0	0	0	1	0	1	1	1	1	1	0	1	1	1	0	0	0	1	0	1	0	0	1	1	0	0	1	0	1	1	1	1	1	1	1	0	1	1	1	1	1	0	0	1	0	0	1	1	1	0	1	1	1	0	1	1	1	1	1	0	0	1	1	1	0	0	0	0	1	1	0	1	1	0	1	0	0	1	0	1	0	1	1	1	0	1	1	0	0	0	1	1	0	1	0	0	0	1	0	0	1	0	1	0	0	1	0	1	0	1	0	1	1	1	0	0	1	1	1	1	1	0	0	1	0	1	1	0	1	0	0	1	1	0	1	0	0	0	0	0	1	0	1	1	1	0	1	0	1	1	0	1	1	1	0	0	0	1	1	0	1	0	0	1	1	1	1	1	0	1	0	0	0	0	1	1	0	0	0	1	0	1	0	0	0	0	1	0	1	1	1	1	0	1	0	0	0	1	0	0	0	1	0	0	0	0	0	0	0	1	1	1	1	1	1	1	0	0	0	0	0	1	1	1	0	0	0	0	0	1	1	0	0	0	1	1	1	1	0	1	0	0	0	1	0	1	1	0	1	1	0	1	0	0	0	1	1	0	0	1	0	0	0	0	1	1	1	1	0	0	1	0	0	0	1	1	1	1	0	1	0	1	1	0	0	1	1	0	1	0	0	0	0	1	0	1	0	0	0	0	1	0	1	1	1	1	1	0	1	0	0	1	1	0	1	1	0	0	0	1	1	1	0	0	0	0	0	1	1	0	1	1	0	0	0	1	0	0	1	1	1	0	0	0	0	1	0	1	0	1	1	0	0	1	1	1	0	1	0	0	0	0	0	0	1	0	1	0	0	1	1	0	0	1	1	0	1	0	0	0	1	0	1	1	0	0	0	1	1	1	1	1	1	1	0	1	0	0	1	1	0	1	0	0	0	1	0	1	0	0	0	0	0	0	1	1	0	1	0	1	0	1	0	1	1	0	1	0	1	1	0	0	1	1	0	1	1	1	1	1	0	0	0	0	1	0	0	0	0	0	1	0	0	1	0	0	1	1	0	0	0	1	1	0	1	1	0	1	1	0	1	1	0	0	1	1	0	1	0	1	1	1	1	1	0	1	0	1	0	1	1	1	1	0	0	1	0	0	0	1	0	0	1	0	0	1	0	1	1	0	0	0	0	0	1	1	0	1	1	0	0	1	0	1	0	1	1	0	0	1	1	0	0	0	1	0	1	0	0	1	1	1	0	0	0	1	1	0	1	0	0	1	1	0	1	1	1	0	0	0	0	0	1	0	0	1	0	1	1	1	0	0	1	1	1	1	1	0	1	0	0	1	1	1	1	1	1	0	1	1	0	0	0	1	1	1	0	0	0	1	0	1	1	1	1	1	1	0	0	1	1	0	0	1	0	1	0	1	0	1	1	0	1	1	1	0	1	1	0	1	0	0	1	1	1	0	1	0	0	1	1	1	1	0	1	1	0	1	0	0	0	1	0	0	0	1	0	0	1	1	0	1	0	1	0	0	1	0	0	1	1	1	1	0	0	0	1	0	0	1	0	1	1	1	1	1	0
1	35565	1	1	1	1	1	0	0	0	0	1	0	1	0	1	1	1	0	1	1	1	0	0	0	0	1	1	1	0	1	0	0	1	1	0	0	0	0	0	0	1	1	0	0	1	0	1	0	1	1	1	1	0	0	0	0	0	0	0	0	1	0	1	0	0	0	0	0	0	0	0	1	1	1	1	1	1	0	1	1	1	0	1	1	0	1	0	1	1	1	1	0	0	0	1	1	1	0	1	1	0	0	1	0	1	1	1	0	0	0	1	1	0	1	0	1	1	0	0	1	0	0	1	1	1	1	0	1	1	0	0	1	0	1	0	0	0	1	0	1	0	1	1	1	1	1	0	0	0	1	0	0	1	0	1	1	0	0	0	0	1	1	0	1	0	0	1	1	0	1	1	0	1	0	0	1	0	1	1	1	0	1	0	0	0	0	0	1	1	1	0	1	1	1	0	1	1	0	1	1	0	1	1	0	0	1	0	1	1	0	1	0	1	0	1	0	1	1	0	1	1	0	0	0	0	1	1	0	1	1	0	1	0	0	0	1	1	1	0	0	0	1	1	0	0	1	1	0	1	0	1	1	0	1	1	0	0	0	1	1	1	1	0	0	0	1	0	1	1	1	1	0	0	0	0	1	1	1	0	1	1	0	0	0	0	0	1	1	0	1	1	1	1	1	0	0	0	0	1	0	1	0	0	0	0	0	0	0	1	0	1	1	0	1	1	1	1	0	0	0	1	1	1	1	0	1	0	1	1	0	0	1	0	1	1	0	0	0	0	0	1	1	0	0	0	0	0	0	1	1	0	1	0	1	1	0	1	0	1	1	0	1	0	1	1	0	0	0	1	0	1	0	1	0	1	1	0	1	0	1	0	0	0	0	0	0	0	1	0	1	1	1	0	0	0	0	0	1	0	0	1	1	0	0	0	1	1	0	1	1	1	1	0	1	1	1	0	1	0	0	1	0	0	1	1	0	0	0	0	0	1	1	0	1	0	1	0	0	0	1	1	1	0	1	1	0	1	1	0	0	0	0	1	0	0	0	1	0	0	1	1	1	0	0	0	1	0	1	0	0	0	1	1	0	0	1	0	0	0	0	0	1	0	1	1	0	0	0	0	0	0	0	0	1	0	1	0	1	1	0	1	0	1	1	0	1	1	1	0	1	0	1	1	1	1	0	0	0	0	1	0	1	1	0	1	1	0	0	1	1	0	0	1	1	1	1	1	1	0	1	0	0	1	0	0	1	1	1	1	1	0	0	0	0	1	0	0	1	0	0	1	0	1	0	0	1	0	0	0	1	1	0	0	0	1	0	1	1	0	1	1	1	0	0	1	1	0	0	1	1	0	0	0	0	0	1	0	0	1	0	1	0	1	1	1	0	0	1	0	0	0	1	0	0	0	0	0	0	0	1	1	1	0	0	1	1	1	1	1	0	1	0	0	1	0	0	0	0	0	0	1	1	0	1	1	1	1	1	0	0	1	1	0	0	0	1	1	1	1	0	1	0	1	1	0	0	0	0	1	1	0	1	1	0	0	1	1	0	0	1	0	1	0	1	1	1	1	1	0	0	0	1	1	0	1	1	1	1	1	1	0	0	0	1	1	0	0	1	1	1	1	0	1	0	0	0	0	0	1	0	1	0	0	0	1	0	0	0	1	0	1	1	1	1	1	0	1	1	1	0	0	0	1	0	1	0	0	1	1	0	0	1	0	1	1	1	1	1	1	1	0	1	1	1	1	1	0	0	1	0	0	1	1	1	0	1	1	1	0	1	1	1	1	1	0	0	1	1	1	0	0	0	0	1	1	0	1	1	0	1	0	0	1	0	1	0	1	1	1	0	1	1	0	0	0	1	1	0	1	0	0	0	1	0	0	1	0	1	0	0	1	0	1	0	1	0	1	1	1	0	0	1	1	1	1	1	0	0	1	0	1	1	0	1	0	0	1	1	0	1	0	0	0	0	0	1	0	1	1	1	0	1	0	1	1	0	1	1	1	0	0	0	1	1	0	1	0	0	1	1	1	1	1	0	1	0	0	0	0	1	1	0	0	0	1	0	1	0	0	0	0	1	0	1	1	1	1	0	1	0	0	0	1	0	0	0	1	0	0	0	0	0	0	0	1	1	1	1	1	1	1	0	0	0	0	0	1	1	1	0	0	0	0	0	1	1	0	0	0	1	1	1	1	0	1	0	0	0	1	0	1	1	0	1	1	0	1	0	0	0	1	1	0	0	1	0	0	0	0	1	1	1	1	0	0	1	0	0	0	1	1	1	1	0	1	0	1	1	0	0	1	1	0	1	0	0	0	0	1	0	1	0	0	0	0	1	0	1	1	1	1	1	0	1	0	0	1	1	0	1	1	0	0	0	1	1	1	0	0	0	0	0	1	1	0	1	1	0	0	0	1	0	0	1	1	1	0	0	0	0	1	0	1	0	1	1	0	0	1	1	1	0	1	0	0	0	0	0	0	1	0	1	0	0	1	1	0	0	1	1	0	1	0	0	0	1	0	1	1	0	0	0	1	1	1	1	1	1	1	0	1	0	0	1	1	0	1	0	0	0	1	0	1	0	0	0	0	0	0	1	1	0	1	0	1	0	1	0	1	1	0	1	0	1	1	0	0	1	1	0	1	1	1	1	1	0	0	0	0	1	0	0	0	0	0	1	0	0	1	0	0	1	1	0	0	0	1	1	0	1	1	0	1	1	0	1	1	0	0	1	1	0	1	0	1	1	1	1	1	0	1	0	1	0	1	1	1	1	0	0	1	0	0	0	1	0	0	1	0	0	1	0	1	1	0	0	0	0	0	1	1	0	1	1	0	0	1	0	1	0	1	1	0	0	1	1	0	0	0	1	0	1	0	0	1	1	1	0	0	0	1	1	0	1	0	0	1	1	0	1	1	1	0	0	0	0	0	1	0	0	1	0	1	1	1	0	0	1	1	1	1	1	0	1	0	0	1	1	1	1	1	1	0	1	1	0	0	0	1	1	1	0	0	0	1	0	1	1	1	1	1	1	0	0	1	1	0	0	1	0	1	0	1	0	1	1	0	1	1	1	0	1	1	0	1	0	0	1	1	1	0	1	0	0	1	1	1	1	0	1	1	0	1	0	0	0	1	0	0	0	1	0	0	1	1	0	1	0	1	0	0	1	0	0	1	1	1	1	0	0	0	1	0	0	1	0	1	1	1	1	1	0
1	35568	1	1	1	1	1	0	0	0	0	1	0	1	0	1	1	1	0	1	1	1	0	0	0	0	1	1	1	0	1	0	0	1	1	0	0	0	0	0	0	1	1	0	0	1	0	1	0	1	1	1	1	0	0	0	0	0	0	0	0	1	0	1	0	0	0	0	0	0	0	0	1	1	1	1	1	1	0	1	1	1	0	1	1	0	1	0	1	1	1	1	0	0	0	1	1	1	0	1	1	0	0	1	0	1	1	1	0	0	0	1	1	0	1	0	1	1	0	0	1	0	0	1	1	1	1	0	1	1	0	0	1	0	1	0	0	0	1	0	1	0	1	1	1	1	1	0	0	0	1	0	0	1	0	1	1	0	0	0	0	1	1	0	1	0	0	1	1	0	1	1	0	1	0	0	1	0	1	1	1	0	1	0	0	0	0	0	1	1	1	0	1	1	1	0	1	1	0	1	1	0	1	1	0	0	1	0	1	1	0	1	0	1	0	1	0	1	1	0	1	1	0	0	0	0	1	1	0	1	1	0	1	0	0	0	1	1	1	0	0	0	1	1	0	0	1	1	0	1	0	1	1	0	1	1	0	0	0	1	1	1	1	0	0	0	1	0	1	1	1	1	0	0	0	0	1	1	1	0	1	1	0	0	0	0	0	1	1	0	1	1	1	1	1	0	0	0	0	1	0	1	0	0	0	0	0	0	0	1	0	1	1	0	1	1	1	1	0	0	0	1	1	1	1	0	1	0	1	1	0	0	1	0	1	1	0	0	0	0	0	1	1	0	0	0	0	0	0	1	1	0	1	0	1	1	0	1	0	1	1	0	1	0	1	1	0	0	0	1	0	1	0	1	0	1	1	0	1	0	1	0	0	0	0	0	0	0	1	0	1	1	1	0	0	0	0	0	1	0	0	1	1	0	0	0	1	1	0	1	1	1	1	0	1	1	1	0	1	0	0	1	0	0	1	1	0	0	0	0	0	1	1	0	1	0	1	0	0	0	1	1	1	0	1	1	0	1	1	0	0	0	0	1	0	0	0	1	0	0	1	1	1	0	0	0	1	0	1	0	0	0	1	1	0	0	1	0	0	0	0	0	1	0	1	1	0	0	0	0	0	0	0	0	1	0	1	0	1	1	0	1	0	1	1	0	1	1	1	0	1	0	1	1	1	1	0	0	0	0	1	0	1	1	0	1	1	0	0	1	1	0	0	1	1	1	1	1	1	0	1	0	0	1	0	0	1	1	1	1	1	0	0	0	0	1	0	0	1	0	0	1	0	1	0	0	1	0	0	0	1	1	0	0	0	1	0	1	1	0	1	1	1	0	0	1	1	0	0	1	1	0	0	0	0	0	1	0	0	1	0	1	0	1	1	1	0	0	1	0	0	0	1	0	0	0	0	0	0	0	1	1	1	0	0	1	1	1	1	1	0	1	0	0	1	0	0	0	0	0	0	1	1	0	1	1	1	1	1	0	0	1	1	0	0	0	1	1	1	1	0	1	0	1	1	0	0	0	0	1	1	0	1	1	0	0	1	1	0	0	1	0	1	0	1	1	1	1	1	0	0	0	1	1	0	1	1	1	1	1	1	0	0	0	1	1	0	0	1	1	1	1	0	1	0	0	0	0	0	1	0	1	0	0	0	1	0	0	0	1	0	1	1	1	1	1	0	1	1	1	0	0	0	1	0	1	0	0	1	1	0	0	1	0	1	1	1	1	1	1	1	0	1	1	1	1	1	0	0	1	0	0	1	1	1	0	1	1	1	0	1	1	1	1	1	0	0	1	1	1	0	0	0	0	1	1	0	1	1	0	1	0	0	1	0	1	0	1	1	1	0	1	1	0	0	0	1	1	0	1	0	0	0	1	0	0	1	0	1	0	0	1	0	1	0	1	0	1	1	1	0	0	1	1	1	1	1	0	0	1	0	1	1	0	1	0	0	1	1	0	1	0	0	0	0	0	1	0	1	1	1	0	1	0	1	1	0	1	1	1	0	0	0	1	1	0	1	0	0	1	1	1	1	1	0	1	0	0	0	0	1	1	0	0	0	1	0	1	0	0	0	0	1	0	1	1	1	1	0	1	0	0	0	1	0	0	0	1	0	0	0	0	0	0	0	1	1	1	1	1	1	1	0	0	0	0	0	1	1	1	0	0	0	0	0	1	1	0	0	0	1	1	1	1	0	1	0	0	0	1	0	1	1	0	1	1	0	1	0	0	0	1	1	0	0	1	0	0	0	0	1	1	1	1	0	0	1	0	0	0	1	1	1	1	0	1	0	1	1	0	0	1	1	0	1	0	0	0	0	1	0	1	0	0	0	0	1	0	1	1	1	1	1	0	1	0	0	1	1	0	1	1	0	0	0	1	1	1	0	0	0	0	0	1	1	0	1	1	0	0	0	1	0	0	1	1	1	0	0	0	0	1	0	1	0	1	1	0	0	1	1	1	0	1	0	0	0	0	0	0	1	0	1	0	0	1	1	0	0	1	1	0	1	0	0	0	1	0	1	1	0	0	0	1	1	1	1	1	1	1	0	1	0	0	1	1	0	1	0	0	0	1	0	1	0	0	0	0	0	0	1	1	0	1	0	1	0	1	0	1	1	0	1	0	1	1	0	0	1	1	0	1	1	1	1	1	0	0	0	0	1	0	0	0	0	0	1	0	0	1	0	0	1	1	0	0	0	1	1	0	1	1	0	1	1	0	1	1	0	0	1	1	0	1	0	1	1	1	1	1	0	1	0	1	0	1	1	1	1	0	0	1	0	0	0	1	0	0	1	0	0	1	0	1	1	0	0	0	0	0	1	1	0	1	1	0	0	1	0	1	0	1	1	0	0	1	1	0	0	0	1	0	1	0	0	1	1	1	0	0	0	1	1	0	1	0	0	1	1	0	1	1	1	0	0	0	0	0	1	0	0	1	0	1	1	1	0	0	1	1	1	1	1	0	1	0	0	1	1	1	1	1	1	0	1	1	0	0	0	1	1	1	0	0	0	1	0	1	1	1	1	1	1	0	0	1	1	0	0	1	0	1	0	1	0	1	1	0	1	1	1	0	1	1	0	1	0	0	1	1	1	0	1	0	0	1	1	1	1	0	1	1	0	1	0	0	0	1	0	0	0	1	0	0	1	1	0	1	0	1	0	0	1	0	0	1	1	1	1	0	0	0	1	0	0	1	0	1	1	1	1	1	0
1	35796	1	1	1	1	1	0	0	0	0	1	0	1	0	1	1	1	0	1	1	1	0	0	0	0	1	1	1	0	1	0	0	1	1	1	0	0	0	0	0	1	1	0	0	1	0	1	0	1	1	1	1	0	0	0	0	0	0	0	0	1	0	1	0	0	0	0	0	0	0	0	1	1	1	1	1	1	0	1	1	1	0	1	1	0	1	0	1	1	1	1	0	0	0	1	1	1	0	1	1	0	0	1	0	1	1	1	0	0	0	1	1	0	1	0	1	1	0	0	1	0	0	1	1	1	1	0	1	1	0	0	1	0	1	0	0	0	1	0	1	0	1	1	1	1	1	0	0	0	1	0	0	1	0	1	1	0	0	0	0	1	1	0	1	0	0	1	1	0	1	1	0	1	0	0	1	0	1	1	1	0	1	0	0	0	0	0	1	1	1	0	1	1	1	0	1	1	0	1	1	0	1	1	0	0	1	0	1	1	0	1	0	1	0	1	0	1	1	0	1	1	0	0	0	0	1	1	0	1	1	0	1	0	0	0	1	1	1	0	0	0	1	1	0	0	1	1	0	1	0	1	1	0	1	1	0	0	0	1	1	1	1	0	0	0	1	0	1	1	1	1	0	0	0	0	1	1	1	0	1	1	0	0	0	0	0	1	1	0	1	1	1	1	1	0	0	0	0	1	0	1	0	0	0	0	0	0	0	1	0	1	1	0	1	1	1	1	0	0	0	1	1	1	1	0	1	0	1	1	0	0	1	0	1	1	0	0	0	0	0	1	1	0	0	0	0	0	0	1	1	0	1	0	1	1	0	1	0	1	1	0	1	0	1	1	0	0	0	1	0	1	0	1	0	1	1	0	1	0	1	0	0	0	0	0	0	0	1	0	1	1	1	0	0	0	0	0	1	0	0	1	1	0	0	0	1	1	0	1	1	1	1	0	1	1	1	0	1	0	0	1	0	0	1	1	0	0	0	0	0	1	1	0	1	0	1	0	0	0	1	1	1	0	1	1	0	1	1	0	0	0	0	1	0	0	0	1	0	0	1	1	1	0	0	0	1	0	1	0	0	0	1	1	0	0	1	0	0	0	0	0	1	0	1	1	0	0	0	0	0	0	0	0	1	0	1	0	1	1	0	1	0	1	1	0	1	1	1	0	1	0	1	1	1	1	0	0	0	0	1	0	1	1	0	1	1	0	0	1	1	0	0	1	1	1	1	1	1	0	1	0	0	1	0	0	1	1	1	1	1	0	0	0	0	1	0	0	1	0	0	1	0	1	0	0	1	0	0	0	1	1	0	0	0	1	0	1	1	0	1	1	1	0	0	1	1	0	0	1	1	0	0	0	0	0	1	0	0	1	0	1	0	1	1	1	0	0	1	0	0	0	1	0	0	0	0	0	0	0	1	1	1	0	0	1	1	1	1	1	0	1	0	0	1	0	0	0	0	0	0	1	1	0	1	1	1	1	1	0	0	1	1	0	0	0	1	1	1	1	0	1	0	1	1	0	0	0	0	1	1	0	1	1	0	0	1	1	0	0	1	0	1	0	1	1	1	1	1	0	0	0	1	1	0	1	1	1	1	1	1	0	0	0	1	1	0	0	1	1	1	1	0	1	0	0	0	0	0	1	0	1	0	0	0	1	0	0	0	1	0	1	1	1	1	1	0	1	1	1	0	0	0	1	0	1	0	0	1	1	0	0	1	0	1	1	1	1	1	1	1	0	1	1	1	1	1	0	0	1	0	0	1	1	1	0	1	1	1	0	1	1	1	1	1	0	0	1	1	1	0	0	0	0	1	1	0	1	1	0	1	0	0	1	0	1	0	1	1	1	0	1	1	0	0	0	1	1	0	1	0	0	0	1	0	0	1	0	1	0	0	1	0	1	0	1	0	1	1	1	0	0	1	1	1	1	1	0	0	1	0	1	1	0	1	0	0	1	1	0	1	0	0	0	0	0	1	0	1	1	1	0	1	0	1	1	0	1	1	1	0	0	0	1	1	0	1	0	0	1	1	1	1	1	0	1	0	0	0	0	1	1	0	0	0	1	0	1	0	0	0	0	1	0	1	1	1	1	0	1	0	0	0	1	0	0	0	1	0	0	0	0	0	0	0	1	1	1	1	1	1	1	0	0	0	0	0	1	1	1	0	0	0	0	0	1	1	0	0	0	1	1	1	1	0	1	0	0	0	1	0	1	1	0	1	1	0	1	0	0	0	1	1	0	0	1	0	0	0	0	1	1	1	1	0	0	1	0	0	0	1	1	1	1	0	1	0	1	1	0	0	1	1	0	1	0	0	0	0	1	0	1	0	0	0	0	1	0	1	1	1	1	1	0	1	0	0	1	1	0	1	1	0	0	0	1	1	1	0	0	0	0	0	1	1	0	1	1	0	0	0	1	0	0	1	1	1	0	0	0	0	1	0	1	0	1	1	0	0	1	1	1	0	1	0	0	0	0	0	0	1	0	1	0	0	1	1	0	0	1	1	0	1	0	0	0	1	0	1	1	0	0	0	1	1	1	1	1	1	1	0	1	0	0	1	1	0	1	0	0	0	1	0	1	0	0	0	0	0	0	1	1	0	1	0	1	0	1	0	1	1	0	1	0	1	1	0	0	1	1	0	1	1	1	1	1	0	0	0	0	1	0	0	0	0	0	1	0	0	1	0	0	1	1	0	0	0	1	1	0	1	1	0	1	1	0	1	1	0	0	1	1	0	1	0	1	1	1	1	1	0	1	0	1	0	1	1	1	1	0	0	1	0	0	0	1	0	0	1	0	0	1	0	1	1	0	0	0	0	0	1	1	0	1	1	0	0	1	0	1	0	1	1	0	0	1	1	0	0	0	1	0	1	0	0	1	1	1	0	0	0	1	1	0	1	0	0	1	1	0	1	1	1	0	0	0	0	0	1	0	0	1	0	1	1	1	0	0	1	1	1	1	1	0	1	0	0	1	1	1	1	1	1	0	1	1	0	0	0	1	1	1	0	0	0	1	0	1	1	1	1	1	1	0	0	1	1	0	0	1	0	1	0	1	0	1	1	0	1	1	1	0	1	1	0	1	0	0	1	1	1	0	1	0	0	1	1	1	1	0	1	1	0	1	0	0	0	1	0	0	0	1	0	0	1	1	0	1	0	1	0	0	1	0	0	1	1	1	1	0	0	0	1	0	0	1	0	1	1	1	1	1	0
1	35818	1	1	1	1	1	0	0	0	0	1	0	1	0	1	1	1	0	1	1	1	0	0	0	0	1	1	1	0	1	0	0	1	1	1	0	0	0	0	0	1	1	0	0	1	0	1	0	1	1	1	1	0	0	0	0	0	0	0	0	1	0	1	0	0	0	0	0	0	0	0	1	1	1	1	1	1	0	1	1	1	0	1	1	0	1	0	1	1	1	1	0	0	0	1	1	1	0	1	1	0	0	1	0	1	1	1	0	0	0	1	1	0	1	0	1	1	0	0	1	0	0	1	1	1	1	0	1	1	0	0	1	0	1	0	0	0	1	0	1	0	1	1	1	1	1	0	0	0	1	0	0	1	0	1	1	0	0	0	0	1	1	0	1	0	0	1	1	0	1	1	0	1	0	0	1	0	1	1	1	0	1	0	0	0	0	0	1	1	1	0	1	1	1	0	1	1	0	1	1	0	1	1	0	0	1	0	1	1	0	1	0	1	0	1	0	1	1	0	1	1	0	0	0	0	1	1	0	1	1	0	1	0	0	0	1	1	1	0	0	0	1	1	0	0	1	1	0	1	0	1	1	0	1	1	0	0	0	1	1	1	1	0	0	0	1	0	1	1	1	1	0	0	0	0	1	1	1	0	1	1	0	0	0	0	0	1	1	0	1	1	1	1	1	0	0	0	0	1	0	1	0	0	0	0	0	0	0	1	0	1	1	0	1	1	1	1	0	0	0	1	1	1	1	0	1	0	1	1	0	0	1	0	1	1	0	0	0	0	0	1	1	0	0	0	0	0	0	1	1	0	1	0	1	1	0	1	0	1	1	0	1	0	1	1	0	0	0	1	0	1	0	1	0	1	1	0	1	0	1	0	0	0	0	0	0	0	1	0	1	1	1	0	0	0	0	0	1	0	0	1	1	0	0	0	1	1	0	1	1	1	1	0	1	1	1	0	1	0	0	1	0	0	1	1	0	0	0	0	0	1	1	0	1	0	1	0	0	0	1	1	1	0	1	1	0	1	1	0	0	0	0	1	0	0	0	1	0	0	1	1	1	0	0	0	1	0	1	0	0	0	1	1	0	0	1	0	0	0	0	0	1	0	1	1	0	0	0	0	0	0	0	0	1	0	1	0	1	1	0	1	0	1	1	0	1	1	1	0	1	0	1	1	1	1	0	0	0	0	1	0	1	1	0	1	1	0	0	1	1	0	0	1	1	1	1	1	1	0	1	0	0	1	0	0	1	1	1	1	1	0	0	0	0	1	0	0	1	0	0	1	0	1	0	0	1	0	0	0	1	1	0	0	0	1	0	1	1	0	1	1	1	0	0	1	1	0	0	1	1	0	0	0	0	0	1	0	0	1	0	1	0	1	1	1	0	0	1	0	0	0	1	0	0	0	0	0	0	0	1	1	1	0	0	1	1	1	1	1	0	1	0	0	1	0	0	0	0	0	0	1	1	0	1	1	1	1	1	0	0	1	1	0	0	0	1	1	1	1	0	1	0	1	1	0	0	0	0	1	1	0	1	1	0	0	1	1	0	0	1	0	1	0	1	1	1	1	1	0	0	0	1	1	0	1	1	1	1	1	1	0	0	0	1	1	0	0	1	1	1	1	0	1	0	0	0	0	0	1	0	1	0	0	0	1	0	0	0	1	0	1	1	1	1	1	0	1	1	1	0	0	0	1	0	1	0	0	1	1	0	0	1	0	1	1	1	1	1	1	1	0	1	1	1	1	1	0	0	1	0	0	1	1	1	0	1	1	1	0	1	1	1	1	1	0	0	1	1	1	0	0	0	0	1	1	0	1	1	0	1	0	0	1	0	1	0	1	1	1	0	1	1	0	0	0	1	1	0	1	0	0	0	1	0	0	1	0	1	0	0	1	0	1	0	1	0	1	1	1	0	0	1	1	1	1	1	0	0	1	0	1	1	0	1	0	0	1	1	0	1	0	0	0	0	0	1	0	1	1	1	0	1	0	1	1	0	1	1	1	0	0	0	1	1	0	1	0	0	1	1	1	1	1	0	1	0	0	0	0	1	1	0	0	0	1	0	1	0	0	0	0	1	0	1	1	1	1	0	1	0	0	0	1	0	0	0	1	0	0	0	0	0	0	0	1	1	1	1	1	1	1	0	0	0	0	0	1	1	1	0	0	0	0	0	1	1	0	0	0	1	1	1	1	0	1	0	0	0	1	0	1	1	0	1	1	0	1	0	0	0	1	1	0	0	1	0	0	0	0	1	1	1	1	0	0	1	0	0	0	1	1	1	1	0	1	0	1	1	0	0	1	1	0	1	0	0	0	0	1	0	1	0	0	0	0	1	0	1	1	1	1	1	0	1	0	0	1	1	0	1	1	0	0	0	1	1	1	0	0	0	0	0	1	1	0	1	1	0	0	0	1	0	0	1	1	1	0	0	0	0	1	0	1	0	1	1	0	0	1	1	1	0	1	0	0	0	0	0	0	1	0	1	0	0	1	1	0	0	1	1	0	1	0	0	0	1	0	1	1	0	0	0	1	1	1	1	1	1	1	0	1	0	0	1	1	0	1	0	0	0	1	0	1	0	0	0	0	0	0	1	1	0	1	0	1	0	1	0	1	1	0	1	0	1	1	0	0	1	1	0	1	1	1	1	1	0	0	0	0	1	0	0	0	0	0	1	0	0	1	0	0	1	1	0	0	0	1	1	0	1	1	0	1	1	0	1	1	0	0	1	1	0	1	0	1	1	1	1	1	0	1	0	1	0	1	1	1	1	0	0	1	0	0	0	1	0	0	1	0	0	1	0	1	1	0	0	0	0	0	1	1	0	1	1	0	0	1	0	1	0	1	1	0	0	1	1	0	0	0	1	0	1	0	0	1	1	1	0	0	0	1	1	0	1	0	0	1	1	0	1	1	1	0	0	0	0	0	1	0	0	1	0	1	1	1	0	0	1	1	1	1	1	0	1	0	0	1	1	1	1	1	1	0	1	1	0	0	0	1	1	1	0	0	0	1	0	1	1	1	1	1	1	0	0	1	1	0	0	1	0	1	0	1	0	1	1	0	1	1	1	0	1	1	0	1	0	0	1	1	1	0	1	0	0	1	1	1	1	0	1	1	0	1	0	0	0	1	0	0	0	1	0	0	1	1	0	1	0	1	0	0	1	0	0	1	1	1	1	0	0	0	1	0	0	1	0	1	1	1	1	1	0
1	35970	1	1	1	1	1	0	0	0	0	1	0	1	0	1	1	1	0	1	1	1	0	0	0	0	1	1	1	0	1	0	0	1	1	1	0	0	0	0	0	1	1	0	0	1	0	1	0	1	1	1	1	0	0	0	0	0	0	0	0	1	0	1	0	0	0	0	0	0	0	0	1	1	1	1	1	1	0	1	1	1	0	1	1	0	1	0	1	1	1	1	0	0	0	1	1	1	0	1	1	0	0	1	0	1	1	1	0	0	0	1	1	0	1	0	1	1	0	0	1	0	0	1	1	1	1	0	1	1	0	0	1	0	1	0	0	0	1	0	1	0	1	1	1	1	1	0	0	0	1	0	0	1	0	1	1	0	0	0	0	1	1	0	1	0	0	1	1	0	1	1	0	1	0	0	1	0	1	1	1	0	1	0	0	0	0	0	1	1	1	0	1	1	1	0	1	1	0	1	1	0	1	1	0	0	1	0	1	1	0	1	0	1	0	1	0	1	1	0	1	1	0	0	0	0	1	1	0	1	1	0	1	0	0	0	1	1	1	0	0	0	1	1	0	0	1	1	0	1	0	1	1	0	1	1	0	0	0	1	1	1	1	0	0	0	1	0	1	1	1	1	0	0	0	0	1	1	1	0	1	1	0	0	0	0	0	1	1	0	1	1	1	1	1	0	0	0	0	1	0	1	0	0	0	0	0	0	0	1	0	1	1	0	1	1	1	1	0	0	0	1	1	1	1	0	1	0	1	1	0	0	1	0	1	1	0	0	0	0	0	1	1	0	0	0	0	0	0	1	1	0	1	0	1	1	0	1	0	1	1	0	1	0	1	1	0	0	0	1	0	1	0	1	0	1	1	0	1	0	1	0	0	0	0	0	0	0	1	0	1	1	1	0	0	0	0	0	1	0	0	1	1	0	0	0	1	1	0	1	1	1	1	0	1	1	1	0	1	0	0	1	0	0	1	1	0	0	0	0	0	1	1	0	1	0	1	0	0	0	1	1	1	0	1	1	0	1	1	0	0	0	0	1	0	0	0	1	0	0	1	1	1	0	0	0	1	0	1	0	0	0	1	1	0	0	1	0	0	0	0	0	1	0	1	1	0	0	0	0	0	0	0	0	1	0	1	0	1	1	0	1	0	1	1	0	1	1	1	0	1	0	1	1	1	1	0	0	0	0	1	0	1	1	0	1	1	0	0	1	1	0	0	1	1	1	1	1	1	0	1	0	0	1	0	0	1	1	1	1	1	0	0	0	0	1	0	0	1	0	0	1	0	1	0	0	1	0	0	0	1	1	0	0	0	1	0	1	1	0	1	1	1	0	0	1	1	0	0	1	1	0	0	0	0	0	1	0	0	1	0	1	0	1	1	1	0	0	1	0	0	0	1	0	0	0	0	0	0	0	1	1	1	0	0	1	1	1	1	1	0	1	0	0	1	0	0	0	0	0	0	1	1	0	1	1	1	1	1	0	0	1	1	0	0	0	1	1	1	1	0	1	0	1	1	0	0	0	0	1	1	0	1	1	0	0	1	1	0	0	1	0	1	0	1	1	1	1	1	0	0	0	1	1	0	1	1	1	1	1	1	0	0	0	1	1	0	0	1	1	1	1	0	1	0	0	0	0	0	1	0	1	0	0	0	1	0	0	0	1	0	1	1	1	1	1	0	1	1	1	0	0	0	1	0	1	0	0	1	1	0	0	1	0	1	1	1	1	1	1	1	0	1	1	1	1	1	0	0	1	0	0	1	1	1	0	1	1	1	0	1	1	1	1	1	0	0	1	1	1	0	0	0	0	1	1	0	1	1	0	1	0	0	1	0	1	0	1	1	1	0	1	1	0	0	0	1	1	0	1	0	0	0	1	0	0	1	0	1	0	0	1	0	1	0	1	0	1	1	1	0	0	1	1	1	1	1	0	0	1	0	1	1	0	1	0	0	1	1	0	1	0	0	0	0	0	1	0	1	1	1	0	1	0	1	1	0	1	1	1	0	0	0	1	1	0	1	0	0	1	1	1	1	1	0	1	0	0	0	0	1	1	0	0	0	1	0	1	0	0	0	0	1	0	1	1	1	1	0	1	0	0	0	1	0	0	0	1	0	0	0	0	0	0	0	1	1	1	1	1	1	1	0	0	0	0	0	1	1	1	0	0	0	0	0	1	1	0	0	0	1	1	1	1	0	1	0	0	0	1	0	1	1	0	1	1	0	1	0	0	0	1	1	0	0	1	0	0	0	0	1	1	1	1	0	0	1	0	0	0	1	1	1	1	0	1	0	1	1	0	0	1	1	0	1	0	0	0	0	1	0	1	0	0	0	0	1	0	1	1	1	1	1	0	1	0	0	1	1	0	1	1	0	0	0	1	1	1	0	0	0	0	0	1	1	0	1	1	0	0	0	1	0	0	1	1	1	0	0	0	0	1	0	1	0	1	1	0	0	1	1	1	0	1	0	0	0	0	0	0	1	0	1	0	0	1	1	0	0	1	1	0	1	0	0	0	1	0	1	1	0	0	0	1	1	1	1	1	1	1	0	1	0	0	1	1	0	1	0	0	0	1	0	1	0	0	0	0	0	0	1	1	0	1	0	1	0	1	0	1	1	0	1	0	1	1	0	0	1	1	0	1	1	1	1	1	0	0	0	0	1	0	0	0	0	0	1	0	0	1	0	0	1	1	0	0	0	1	1	0	1	1	0	1	1	0	1	1	0	0	1	1	0	1	0	1	1	1	1	1	0	1	0	1	0	1	1	1	1	0	0	1	0	0	0	1	0	0	1	0	0	1	0	1	1	0	0	0	0	0	1	1	0	1	1	0	0	1	0	1	0	1	1	0	0	1	1	0	0	0	1	0	1	0	0	1	1	1	0	0	0	1	1	0	1	0	0	1	1	0	1	1	1	0	0	0	0	0	1	0	0	1	0	1	1	1	0	0	1	1	1	1	1	0	1	0	0	1	1	1	1	1	1	0	1	1	0	0	0	1	1	1	0	0	0	1	0	1	1	1	1	1	1	0	0	1	1	0	0	1	0	1	0	1	0	1	1	0	1	1	1	0	1	1	0	1	0	0	1	1	1	0	1	0	0	1	1	1	1	0	1	1	0	1	0	0	0	1	0	0	0	1	0	0	1	1	0	1	0	1	0	0	1	0	0	1	1	1	1	0	0	0	1	0	0	1	0	1	1	1	1	1	0
1	36005	1	1	1	1	1	0	0	0	0	1	0	1	0	1	1	1	0	1	1	1	0	0	0	0	1	1	1	0	1	0	0	1	1	1	0	0	0	0	0	1	1	0	0	1	0	1	0	1	1	1	1	0	0	0	0	0	0	0	0	1	0	1	0	0	0	0	0	0	0	0	1	1	1	1	1	1	0	1	1	1	0	1	1	0	1	0	1	1	1	1	0	0	0	1	1	1	0	1	1	0	0	1	0	1	1	1	0	0	0	1	1	0	1	0	1	1	0	0	1	0	0	1	1	1	1	0	1	1	0	0	1	0	1	0	0	0	1	0	1	0	1	1	1	1	1	0	0	0	1	0	0	1	0	1	1	0	0	0	0	1	1	0	1	0	0	1	1	0	1	1	0	1	0	0	1	0	1	1	1	0	1	0	0	0	0	0	1	1	1	0	1	1	1	0	1	1	0	1	1	0	1	1	0	0	1	0	1	1	0	1	0	1	0	1	0	1	1	0	1	1	0	0	0	0	1	1	0	1	1	0	1	0	0	0	1	1	1	0	0	0	1	1	0	0	1	1	0	1	0	1	1	0	1	1	0	0	0	1	1	1	1	0	0	0	1	0	1	1	1	1	0	0	0	0	1	1	1	0	1	1	0	0	0	0	0	1	1	0	1	1	1	1	1	0	0	0	0	1	0	1	0	0	0	0	0	0	0	1	0	1	1	0	1	1	1	1	0	0	0	1	1	1	1	0	1	0	1	1	0	0	1	0	1	1	0	0	0	0	0	1	1	0	0	0	0	0	0	1	1	0	1	0	1	1	0	1	0	1	1	0	1	0	1	1	0	0	0	1	0	1	0	1	0	1	1	0	1	0	1	0	0	0	0	0	0	0	1	0	1	1	1	0	0	0	0	0	1	0	0	1	1	0	0	0	1	1	0	1	1	1	1	0	1	1	1	0	1	0	0	1	0	0	1	1	0	0	0	0	0	1	1	0	1	0	1	0	0	0	1	1	1	0	1	1	0	1	1	0	0	0	0	1	0	0	0	1	0	0	1	1	1	0	0	0	1	0	1	0	0	0	1	1	0	0	1	0	0	0	0	0	1	0	1	1	0	0	0	0	0	0	0	0	1	0	1	0	1	1	0	1	0	1	1	0	1	1	1	0	1	0	1	1	1	1	0	0	0	0	1	0	1	1	0	1	1	0	0	1	1	0	0	1	1	1	1	1	1	0	1	0	0	1	0	0	1	1	1	1	1	0	0	0	0	1	0	0	1	0	0	1	0	1	0	0	1	0	0	0	1	1	0	0	0	1	0	1	1	0	1	1	1	0	0	1	1	0	0	1	1	0	0	0	0	0	1	0	0	1	0	1	0	1	1	1	0	0	1	0	0	0	1	0	0	0	0	0	0	0	1	1	1	0	0	1	1	1	1	1	0	1	0	0	1	0	0	0	0	0	0	1	1	0	1	1	1	1	1	0	0	1	1	0	0	0	1	1	1	1	0	1	0	1	1	0	0	0	0	1	1	0	1	1	0	0	1	1	0	0	1	0	1	0	1	1	1	1	1	0	0	0	1	1	0	1	1	1	1	1	1	0	0	0	1	1	0	0	1	1	1	1	0	1	0	0	0	0	0	1	0	1	0	0	0	1	0	0	0	1	0	1	1	1	1	1	0	1	1	1	0	0	0	1	0	1	0	0	1	1	0	0	1	0	1	1	1	1	1	1	1	0	1	1	1	1	1	0	0	1	0	0	1	1	1	0	1	1	1	0	1	1	1	1	1	0	0	1	1	1	0	0	0	0	1	1	0	1	1	0	1	0	0	1	0	1	0	1	1	1	0	1	1	0	0	0	1	1	0	1	0	0	0	1	0	0	1	0	1	0	0	1	0	1	0	1	0	1	1	1	0	0	1	1	1	1	1	0	0	1	0	1	1	0	1	0	0	1	1	0	1	0	0	0	0	0	1	0	1	1	1	0	1	0	1	1	0	1	1	1	0	0	0	1	1	0	1	0	0	1	1	1	1	1	0	1	0	0	0	0	1	1	0	0	0	1	0	1	0	0	0	0	1	0	1	1	1	1	0	1	0	0	0	1	0	0	0	1	0	0	0	0	0	0	0	1	1	1	1	1	1	1	0	0	0	0	0	1	1	1	0	0	0	0	0	1	1	0	0	0	1	1	1	1	0	1	0	0	0	1	0	1	1	0	1	1	0	1	0	0	0	1	1	0	0	1	0	0	0	0	1	1	1	1	0	0	1	0	0	0	1	1	1	1	0	1	0	1	1	0	0	1	1	0	1	0	0	0	0	1	0	1	0	0	0	0	1	0	1	1	1	1	1	0	1	0	0	1	1	0	1	1	0	0	0	1	1	1	0	0	0	0	0	1	1	0	1	1	0	0	0	1	0	0	1	1	1	0	0	0	0	1	0	1	0	1	1	0	0	1	1	1	0	1	0	0	0	0	0	0	1	0	1	0	0	1	1	0	0	1	1	0	1	0	0	0	1	0	1	1	0	0	0	1	1	1	1	1	1	1	0	1	0	0	1	1	0	1	0	0	0	1	0	1	0	0	0	0	0	0	1	1	0	1	0	1	0	1	0	1	1	0	1	0	1	1	0	0	1	1	0	1	1	1	1	1	0	0	0	0	1	0	0	0	0	0	1	0	0	1	0	0	1	1	0	0	0	1	1	0	1	1	0	1	1	0	1	1	0	0	1	1	0	1	0	1	1	1	1	1	0	1	0	1	0	1	1	1	1	0	0	1	0	0	0	1	0	0	1	0	0	1	0	1	1	0	0	0	0	0	1	1	0	1	1	0	0	1	0	1	0	1	1	0	0	1	1	0	0	0	1	0	1	0	0	1	1	1	0	0	0	1	1	0	1	0	0	1	1	0	1	1	1	0	0	0	0	0	1	0	0	1	0	1	1	1	0	0	1	1	1	1	1	0	1	0	0	1	1	1	1	1	1	0	1	1	0	0	0	1	1	1	0	0	0	1	0	1	1	1	1	1	1	0	0	1	1	0	0	1	0	1	0	1	0	1	1	0	1	1	1	0	1	1	0	1	0	0	1	1	1	0	1	0	0	1	1	1	1	0	1	1	0	1	0	0	0	1	0	0	0	1	0	0	1	1	0	1	0	1	0	0	1	0	0	1	1	1	1	0	0	0	1	0	0	1	0	1	1	1	1	1	0
1	36048	1	1	1	1	1	0	0	0	0	1	0	1	0	1	1	1	0	1	1	1	0	0	0	0	1	1	1	0	1	0	0	1	1	1	0	0	0	0	0	1	1	0	0	1	0	1	0	1	1	1	1	0	0	0	0	0	0	0	0	1	0	1	0	0	0	0	0	0	0	0	1	1	1	1	1	1	0	1	1	1	0	1	1	0	1	0	1	1	1	1	0	0	0	1	1	1	0	1	1	0	0	1	0	1	1	1	0	0	0	1	1	0	1	0	1	1	0	0	1	0	0	1	1	1	1	0	1	1	0	0	1	0	1	0	0	0	1	0	1	0	1	1	1	1	1	0	0	0	1	0	0	1	0	1	1	0	0	0	0	1	1	0	1	0	0	1	1	0	1	1	0	1	0	0	1	0	1	1	1	0	1	0	0	0	0	0	1	1	1	0	1	1	1	0	1	1	0	1	1	0	1	1	0	0	1	0	1	1	0	1	0	1	0	1	0	1	1	0	1	1	0	0	0	0	1	1	0	1	1	0	1	0	0	0	1	1	1	0	0	0	1	1	0	0	1	1	0	1	0	1	1	0	1	1	0	0	0	1	1	1	1	0	0	0	1	0	1	1	1	1	0	0	0	0	1	1	1	0	1	1	0	0	0	0	0	1	1	0	1	1	1	1	1	0	0	0	0	1	0	1	0	0	0	0	0	0	0	1	0	1	1	0	1	1	1	1	0	0	0	1	1	1	1	0	1	0	1	1	0	0	1	0	1	1	0	0	0	0	0	1	1	0	0	0	0	0	0	1	1	0	1	0	1	1	0	1	0	1	1	0	1	0	1	1	0	0	0	1	0	1	0	1	0	1	1	0	1	0	1	0	0	0	0	0	0	0	1	0	1	1	1	0	0	0	0	0	1	0	0	1	1	0	0	0	1	1	0	1	1	1	1	0	1	1	1	0	1	0	0	1	0	0	1	1	0	0	0	0	0	1	1	0	1	0	1	0	0	0	1	1	1	0	1	1	0	1	1	0	0	0	0	1	0	0	0	1	0	0	1	1	1	0	0	0	1	0	1	0	0	0	1	1	0	0	1	0	0	0	0	0	1	0	1	1	0	0	0	0	0	0	0	0	1	0	1	0	1	1	0	1	0	1	1	0	1	1	1	0	1	0	1	1	1	1	0	0	0	0	1	0	1	1	0	1	1	0	0	1	1	0	0	1	1	1	1	1	1	0	1	0	0	1	0	0	1	1	1	1	1	0	0	0	0	1	0	0	1	0	0	1	0	1	0	0	1	0	0	0	1	1	0	0	0	1	0	1	1	0	1	1	1	0	0	1	1	0	0	1	1	0	0	0	0	0	1	0	0	1	0	1	0	1	1	1	0	0	1	0	0	0	1	0	0	0	0	0	0	0	1	1	1	0	0	1	1	1	1	1	0	1	0	0	1	0	0	0	0	0	0	1	1	0	1	1	1	1	1	0	0	1	1	0	0	0	1	1	1	1	0	1	0	1	1	0	0	0	0	1	1	0	1	1	0	0	1	1	0	0	1	0	1	0	1	1	1	1	1	0	0	0	1	1	0	1	1	1	1	1	1	0	0	0	1	1	0	0	1	1	1	1	0	1	0	0	0	0	0	1	0	1	0	0	0	1	0	0	0	1	0	1	1	1	1	1	0	1	1	1	0	0	0	1	0	1	0	0	1	1	0	0	1	0	1	1	1	1	1	1	1	0	1	1	1	1	1	0	0	1	0	0	1	1	1	0	1	1	1	0	1	1	1	1	1	0	0	1	1	1	0	0	0	0	1	1	0	1	1	0	1	0	0	1	0	1	0	1	1	1	0	1	1	0	0	0	1	1	0	1	0	0	0	1	0	0	1	0	1	0	0	1	0	1	0	1	0	1	1	1	0	0	1	1	1	1	1	0	0	1	0	1	1	0	1	0	0	1	1	0	1	0	0	0	0	0	1	0	1	1	1	0	1	0	1	1	0	1	1	1	0	0	0	1	1	0	1	0	0	1	1	1	1	1	0	1	0	0	0	0	1	1	0	0	0	1	0	1	0	0	0	0	1	0	1	1	1	1	0	1	0	0	0	1	0	0	0	1	0	0	0	0	0	0	0	1	1	1	1	1	1	1	0	0	0	0	0	1	1	1	0	0	0	0	0	1	1	0	0	0	1	1	1	1	0	1	0	0	0	1	0	1	1	0	1	1	0	1	0	0	0	1	1	0	0	1	0	0	0	0	1	1	1	1	0	0	1	0	0	0	1	1	1	1	0	1	0	1	1	0	0	1	1	0	1	0	0	0	0	1	0	1	0	0	0	0	1	0	1	1	1	1	1	0	1	0	0	1	1	0	1	1	0	0	0	1	1	1	0	0	0	0	0	1	1	0	1	1	0	0	0	1	0	0	1	1	1	0	0	0	0	1	0	1	0	1	1	0	0	1	1	1	0	1	0	0	0	0	0	0	1	0	1	0	0	1	1	0	0	1	1	0	1	0	0	0	1	0	1	1	0	0	0	1	1	1	1	1	1	1	0	1	0	0	1	1	0	1	0	0	0	1	0	1	0	0	0	0	0	0	1	1	0	1	0	1	0	1	0	1	1	0	1	0	1	1	0	0	1	1	0	1	1	1	1	1	0	0	0	0	1	0	0	0	0	0	1	0	0	1	0	0	1	1	0	0	0	1	1	0	1	1	0	1	1	0	1	1	0	0	1	1	0	1	0	1	1	1	1	1	0	1	0	1	0	1	1	1	1	0	0	1	0	0	0	1	0	0	1	0	0	1	0	1	1	0	0	0	0	0	1	1	0	1	1	0	0	1	0	1	0	1	1	0	0	1	1	0	0	0	1	0	1	0	0	1	1	1	0	0	0	1	1	0	1	0	0	1	1	0	1	1	1	0	0	0	0	0	1	0	0	1	0	1	1	1	0	0	1	1	1	1	1	0	1	0	0	1	1	1	1	1	1	0	1	1	0	0	0	1	1	1	0	0	0	1	0	1	1	1	1	1	1	0	0	1	1	0	0	1	0	1	0	1	0	1	1	0	1	1	1	0	1	1	0	1	0	0	1	1	1	0	1	0	0	1	1	1	1	0	1	1	0	1	0	0	0	1	0	0	0	1	0	0	1	1	0	1	0	1	0	0	1	0	0	1	1	1	1	0	0	0	1	0	0	1	0	1	1	1	1	1	0
1	36123	1	1	1	1	1	0	0	0	0	1	0	1	0	1	1	1	0	1	1	1	0	0	0	0	1	1	1	0	1	0	0	1	1	1	0	0	0	0	0	1	1	0	0	1	0	1	0	1	1	1	1	0	0	0	0	0	0	0	0	1	0	1	0	0	0	0	0	0	0	0	1	1	1	1	1	1	0	1	1	1	0	1	1	0	1	0	1	1	1	1	0	0	0	1	1	1	0	1	1	0	0	1	0	1	1	1	0	0	0	1	1	0	1	0	1	1	0	0	1	0	0	1	1	1	1	0	1	1	0	0	1	0	1	0	0	0	1	0	1	0	1	1	1	1	1	0	0	0	1	0	0	1	0	1	1	0	0	0	0	1	1	0	1	0	0	1	1	0	1	1	0	1	0	0	1	0	1	1	1	0	1	0	0	0	0	0	1	1	1	0	1	1	1	0	1	1	0	1	1	0	1	1	0	0	1	0	1	1	0	1	0	1	0	1	0	1	1	0	1	1	0	0	0	0	1	1	0	1	1	0	1	0	0	0	1	1	1	0	0	0	1	1	0	0	1	1	0	1	0	1	1	0	1	1	0	0	0	1	1	1	1	0	0	0	1	0	1	1	1	1	0	0	0	0	1	1	1	0	1	1	0	0	0	0	0	1	1	0	1	1	1	1	1	0	0	0	0	1	0	1	0	0	0	0	0	0	0	1	0	1	1	0	1	1	1	1	0	0	0	1	1	1	1	0	1	0	1	1	0	0	1	0	1	1	0	0	0	0	0	1	1	0	0	0	0	0	0	1	1	0	1	0	1	1	0	1	0	1	1	0	1	0	1	1	0	0	0	1	0	1	0	1	0	1	1	0	1	0	1	0	0	0	0	0	0	0	1	0	1	1	1	0	0	0	0	0	1	0	0	1	1	0	0	0	1	1	0	1	1	1	1	0	1	1	1	0	1	0	0	1	0	0	1	1	0	0	0	0	0	1	1	0	1	0	1	0	0	0	1	1	1	0	1	1	0	1	1	0	0	0	0	1	0	0	0	1	0	0	1	1	1	0	0	0	1	0	1	0	0	0	1	1	0	0	1	0	0	0	0	0	1	0	1	1	0	0	0	0	0	0	0	0	1	0	1	0	1	1	0	1	0	1	1	0	1	1	1	0	1	0	1	1	1	1	0	0	0	0	1	0	1	1	0	1	1	0	0	1	1	0	0	1	1	1	1	1	1	0	1	0	0	1	0	0	1	1	1	1	1	0	0	0	0	1	0	0	1	0	0	1	0	1	0	0	1	0	0	0	1	1	0	0	0	1	0	1	1	0	1	1	1	0	0	1	1	0	0	1	1	0	0	0	0	0	1	0	0	1	0	1	0	1	1	1	0	0	1	0	0	0	1	0	0	0	0	0	0	0	1	1	1	0	0	1	1	1	1	1	0	1	0	0	1	0	0	0	0	0	0	1	1	0	1	1	1	1	1	0	0	1	1	0	0	0	1	1	1	1	0	1	0	1	1	0	0	0	0	1	1	0	1	1	0	0	1	1	0	0	1	0	1	0	1	1	1	1	1	0	0	0	1	1	0	1	1	1	1	1	1	0	0	0	1	1	0	0	1	1	1	1	0	1	0	0	0	0	0	1	0	1	0	0	0	1	0	0	0	1	0	1	1	1	1	1	0	1	1	1	0	0	0	1	0	1	0	0	1	1	0	0	1	0	1	1	1	1	1	1	1	0	1	1	1	1	1	0	0	1	0	0	1	1	1	0	1	1	1	0	1	1	1	1	1	0	0	1	1	1	0	0	0	0	1	1	0	1	1	0	1	0	0	1	0	1	0	1	1	1	0	1	1	0	0	0	1	1	0	1	0	0	0	1	0	0	1	0	1	0	0	1	0	1	0	1	0	1	1	1	0	0	1	1	1	1	1	0	0	1	0	1	1	0	1	0	0	1	1	0	1	0	0	0	0	0	1	0	1	1	1	0	1	0	1	1	0	1	1	1	0	0	0	1	1	0	1	0	0	1	1	1	1	1	0	1	0	0	0	0	1	1	0	0	0	1	0	1	0	0	0	0	1	0	1	1	1	1	0	1	0	0	0	1	0	0	0	1	0	0	0	0	0	0	0	1	1	1	1	1	1	1	0	0	0	0	0	1	1	1	0	0	0	0	0	1	1	0	0	0	1	1	1	1	0	1	0	0	0	1	0	1	1	0	1	1	0	1	0	0	0	1	1	0	0	1	0	0	0	0	1	1	1	1	0	0	1	0	0	0	1	1	1	1	0	1	0	1	1	0	0	1	1	0	1	0	0	0	0	1	0	1	0	0	0	0	1	0	1	1	1	1	1	0	1	0	0	1	1	0	1	1	0	0	0	1	1	1	0	0	0	0	0	1	1	0	1	1	0	0	0	1	0	0	1	1	1	0	0	0	0	1	0	1	0	1	1	0	0	1	1	1	0	1	0	0	0	0	0	0	1	0	1	0	0	1	1	0	0	1	1	0	1	0	0	0	1	0	1	1	0	0	0	1	1	1	1	1	1	1	0	1	0	0	1	1	0	1	0	0	0	1	0	1	0	0	0	0	0	0	1	1	0	1	0	1	0	1	0	1	1	0	1	0	1	1	0	0	1	1	0	1	1	1	1	1	0	0	0	0	1	0	0	0	0	0	1	0	0	1	0	0	1	1	0	0	0	1	1	0	1	1	0	1	1	0	1	1	0	0	1	1	0	1	0	1	1	1	1	1	0	1	0	1	0	1	1	1	1	0	0	1	0	0	0	1	0	0	1	0	0	1	0	1	1	0	0	0	0	0	1	1	0	1	1	0	0	1	0	1	0	1	1	0	0	1	1	0	0	0	1	0	1	0	0	1	1	1	0	0	0	1	1	0	1	0	0	1	1	0	1	1	1	0	0	0	0	0	1	0	0	1	0	1	1	1	0	0	1	1	1	1	1	0	1	0	0	1	1	1	1	1	1	0	1	1	0	0	0	1	1	1	0	0	0	1	0	1	1	1	1	1	1	0	0	1	1	0	0	1	0	1	0	1	0	1	1	0	1	1	1	0	1	1	0	1	0	0	1	1	1	0	1	0	0	1	1	1	1	0	1	1	0	1	0	0	0	1	0	0	0	1	0	0	1	1	0	1	0	1	0	0	1	0	0	1	1	1	1	0	0	0	1	0	0	1	0	1	1	1	1	1	0
1	36146	1	1	1	1	1	0	0	0	0	1	0	1	0	1	1	1	0	1	1	1	0	0	0	0	1	1	1	0	1	0	0	1	1	1	0	0	0	0	0	1	1	0	0	1	0	1	0	1	1	1	1	0	0	0	0	0	0	0	0	1	0	1	0	0	0	0	0	0	0	0	1	1	1	1	1	1	0	1	1	1	0	1	1	0	1	0	1	1	1	1	0	0	0	1	1	1	0	1	1	0	0	1	0	1	1	1	0	0	0	1	1	0	1	0	1	1	0	0	1	0	0	1	1	1	1	0	1	1	0	0	1	0	1	0	0	0	1	0	1	0	1	1	1	1	1	0	0	0	1	0	0	1	0	1	1	0	0	0	0	1	1	0	1	0	0	1	1	0	1	1	0	1	0	0	1	0	1	1	1	0	1	0	0	0	0	0	1	1	1	0	1	1	1	0	1	1	0	1	1	0	1	1	0	0	1	0	1	1	0	1	0	1	0	1	0	1	1	0	1	1	0	0	0	0	1	1	0	1	1	0	1	0	0	0	1	1	1	0	0	0	1	1	0	0	1	1	0	1	0	1	1	0	1	1	0	0	0	1	1	1	1	0	0	0	1	0	1	1	1	1	0	0	0	0	1	1	1	0	1	1	0	0	0	0	0	1	1	0	1	1	1	1	1	0	0	0	0	1	0	1	0	0	0	0	0	0	0	1	0	1	1	0	1	1	1	1	0	0	0	1	1	1	1	0	1	0	1	1	0	0	1	0	1	1	0	0	0	0	0	1	1	0	0	0	0	0	0	1	1	0	1	0	1	1	0	1	0	1	1	0	1	0	1	1	0	0	0	1	0	1	0	1	0	1	1	0	1	0	1	0	0	0	0	0	0	0	1	0	1	1	1	0	0	0	0	0	1	0	0	1	1	0	0	0	1	1	0	1	1	1	1	0	1	1	1	0	1	0	0	1	0	0	1	1	0	0	0	0	0	1	1	0	1	0	1	0	0	0	1	1	1	0	1	1	0	1	1	0	0	0	0	1	0	0	0	1	0	0	1	1	1	0	0	0	1	0	1	0	0	0	1	1	0	0	1	0	0	0	0	0	1	0	1	1	0	0	0	0	0	0	0	0	1	0	1	0	1	1	0	1	0	1	1	0	1	1	1	0	1	0	1	1	1	1	0	0	0	0	1	0	1	1	0	1	1	0	0	1	1	0	0	1	1	1	1	1	1	0	1	0	0	1	0	0	1	1	1	1	1	0	0	0	0	1	0	0	1	0	0	1	0	1	0	0	1	0	0	0	1	1	0	0	0	1	0	1	1	0	1	1	1	0	0	1	1	0	0	1	1	0	0	0	0	0	1	0	0	1	0	1	0	1	1	1	0	0	1	0	0	0	1	0	0	0	0	0	0	0	1	1	1	0	0	1	1	1	1	1	0	1	0	0	1	0	0	0	0	0	0	1	1	0	1	1	1	1	1	0	0	1	1	0	0	0	1	1	1	1	0	1	0	1	1	0	0	0	0	1	1	0	1	1	0	0	1	1	0	0	1	0	1	0	1	1	1	1	1	0	0	0	1	1	0	1	1	1	1	1	1	0	0	0	1	1	0	0	1	1	1	1	0	1	0	0	0	0	0	1	0	1	0	0	0	1	0	0	0	1	0	1	1	1	1	1	0	1	1	1	0	0	0	1	0	1	0	0	1	1	0	0	1	0	1	1	1	1	1	1	1	0	1	1	1	1	1	0	0	1	0	0	1	1	1	0	1	1	1	0	1	1	1	1	1	0	0	1	1	1	0	0	0	0	1	1	0	1	1	0	1	0	0	1	0	1	0	1	1	1	0	1	1	0	0	0	1	1	0	1	0	0	0	1	0	0	1	0	1	0	0	1	0	1	0	1	0	1	1	1	0	0	1	1	1	1	1	0	0	1	0	1	1	0	1	0	0	1	1	0	1	0	0	0	0	0	1	0	1	1	1	0	1	0	1	1	0	1	1	1	0	0	0	1	1	0	1	0	0	1	1	1	1	1	0	1	0	0	0	0	1	1	0	0	0	1	0	1	0	0	0	0	1	0	1	1	1	1	0	1	0	0	0	1	0	0	0	1	0	0	0	0	0	0	0	1	1	1	1	1	1	1	0	0	0	0	0	1	1	1	0	0	0	0	0	1	1	0	0	0	1	1	1	1	0	1	0	0	0	1	0	1	1	0	1	1	0	1	0	0	0	1	1	0	0	1	0	0	0	0	1	1	1	1	0	0	1	0	0	0	1	1	1	1	0	1	0	1	1	0	0	1	1	0	1	0	0	0	0	1	0	1	0	0	0	0	1	0	1	1	1	1	1	0	1	0	0	1	1	0	1	1	0	0	0	1	1	1	0	0	0	0	0	1	1	0	1	1	0	0	0	1	0	0	1	1	1	0	0	0	0	1	0	1	0	1	1	0	0	1	1	1	0	1	0	0	0	0	0	0	1	0	1	0	0	1	1	0	0	1	1	0	1	0	0	0	1	0	1	1	0	0	0	1	1	1	1	1	1	1	0	1	0	0	1	1	0	1	0	0	0	1	0	1	0	0	0	0	0	0	1	1	0	1	0	1	0	1	0	1	1	0	1	0	1	1	0	0	1	1	0	1	1	1	1	1	0	0	0	0	1	0	0	0	0	0	1	0	0	1	0	0	1	1	0	0	0	1	1	0	1	1	0	1	1	0	1	1	0	0	1	1	0	1	0	1	1	1	1	1	0	1	0	1	0	1	1	1	1	0	0	1	0	0	0	1	0	0	1	0	0	1	0	1	1	0	0	0	0	0	1	1	0	1	1	0	0	1	0	1	0	1	1	0	0	1	1	0	0	0	1	0	1	0	0	1	1	1	0	0	0	1	1	0	1	0	0	1	1	0	1	1	1	0	0	0	0	0	1	0	0	1	0	1	1	1	0	0	1	1	1	1	1	0	1	0	0	1	1	1	1	1	1	0	1	1	0	0	0	1	1	1	0	0	0	1	0	1	1	1	1	1	1	0	0	1	1	0	0	1	0	1	0	1	0	1	1	0	1	1	1	0	1	1	0	1	0	0	1	1	1	0	1	0	0	1	1	1	1	0	1	1	0	1	0	0	0	1	0	0	0	1	0	0	1	1	0	1	0	1	0	0	1	0	0	1	1	1	1	0	0	0	1	0	0	1	0	1	1	1	1	1	0
1	36160	1	1	1	1	1	0	0	0	0	1	0	1	0	1	1	1	0	1	1	1	0	0	0	0	1	1	1	0	1	0	0	1	1	1	0	0	0	0	0	1	1	0	0	1	0	1	0	1	1	1	1	0	0	0	0	0	0	0	0	1	0	1	0	0	0	0	0	0	0	0	1	1	1	1	1	1	0	1	1	1	0	1	1	0	1	0	1	1	1	1	0	0	0	1	1	1	0	1	1	0	0	1	0	1	1	1	0	0	0	1	1	0	1	0	1	1	0	0	1	0	0	1	1	1	1	0	1	1	0	0	1	0	1	0	0	0	1	0	1	0	1	1	1	1	1	0	0	0	1	0	0	1	0	1	1	0	0	0	0	1	1	0	1	0	0	1	1	0	1	1	0	1	0	0	1	0	1	1	1	0	1	0	0	0	0	0	1	1	1	0	1	1	1	0	1	1	0	1	1	0	1	1	0	0	1	0	1	1	0	1	0	1	0	1	0	1	1	0	1	1	0	0	0	0	1	1	0	1	1	0	1	0	0	0	1	1	1	0	0	0	1	1	0	0	1	1	0	1	0	1	1	0	1	1	0	0	0	1	1	1	1	0	0	0	1	0	1	1	1	1	0	0	0	0	1	1	1	0	1	1	0	0	0	0	0	1	1	0	1	1	1	1	1	0	0	0	0	1	0	1	0	0	0	0	0	0	0	1	0	1	1	0	1	1	1	1	0	0	0	1	1	1	1	0	1	0	1	1	0	0	1	0	1	1	0	0	0	0	0	1	1	0	0	0	0	0	0	1	1	0	1	0	1	1	0	1	0	1	1	0	1	0	1	1	0	0	0	1	0	1	0	1	0	1	1	0	1	0	1	0	0	0	0	0	0	0	1	0	1	1	1	0	0	0	0	0	1	0	0	1	1	0	0	0	1	1	0	1	1	1	1	0	1	1	1	0	1	0	0	1	0	0	1	1	0	0	0	0	0	1	1	0	1	0	1	0	0	0	1	1	1	0	1	1	0	1	1	0	0	0	0	1	0	0	0	1	0	0	1	1	1	0	0	0	1	0	1	0	0	0	1	1	0	0	1	0	0	0	0	0	1	0	1	1	0	0	0	0	0	0	0	0	1	0	1	0	1	1	0	1	0	1	1	0	1	1	1	0	1	0	1	1	1	1	0	0	0	0	1	0	1	1	0	1	1	0	0	1	1	0	0	1	1	1	1	1	1	0	1	0	0	1	0	0	1	1	1	1	1	0	0	0	0	1	0	0	1	0	0	1	0	1	0	0	1	0	0	0	1	1	0	0	0	1	0	1	1	0	1	1	1	0	0	1	1	0	0	1	1	0	0	0	0	0	1	0	0	1	0	1	0	1	1	1	0	0	1	0	0	0	1	0	0	0	0	0	0	0	1	1	1	0	0	1	1	1	1	1	0	1	0	0	1	0	0	0	0	0	0	1	1	0	1	1	1	1	1	0	0	1	1	0	0	0	1	1	1	1	0	1	0	1	1	0	0	0	0	1	1	0	1	1	0	0	1	1	0	0	1	0	1	0	1	1	1	1	1	0	0	0	1	1	0	1	1	1	1	1	1	0	0	0	1	1	0	0	1	1	1	1	0	1	0	0	0	0	0	1	0	1	0	0	0	1	0	0	0	1	0	1	1	1	1	1	0	1	1	1	0	0	0	1	0	1	0	0	1	1	0	0	1	0	1	1	1	1	1	1	1	0	1	1	1	1	1	0	0	1	0	0	1	1	1	0	1	1	1	0	1	1	1	1	1	0	0	1	1	1	0	0	0	0	1	1	0	1	1	0	1	0	0	1	0	1	0	1	1	1	0	1	1	0	0	0	1	1	0	1	0	0	0	1	0	0	1	0	1	0	0	1	0	1	0	1	0	1	1	1	0	0	1	1	1	1	1	0	0	1	0	1	1	0	1	0	0	1	1	0	1	0	0	0	0	0	1	0	1	1	1	0	1	0	1	1	0	1	1	1	0	0	0	1	1	0	1	0	0	1	1	1	1	1	0	1	0	0	0	0	1	1	0	0	0	1	0	1	0	0	0	0	1	0	1	1	1	1	0	1	0	0	0	1	0	0	0	1	0	0	0	0	0	0	0	1	1	1	1	1	1	1	0	0	0	0	0	1	1	1	0	0	0	0	0	1	1	0	0	0	1	1	1	1	0	1	0	0	0	1	0	1	1	0	1	1	0	1	0	0	0	1	1	0	0	1	0	0	0	0	1	1	1	1	0	0	1	0	0	0	1	1	1	1	0	1	0	1	1	0	0	1	1	0	1	0	0	0	0	1	0	1	0	0	0	0	1	0	1	1	1	1	1	0	1	0	0	1	1	0	1	1	0	0	0	1	1	1	0	0	0	0	0	1	1	0	1	1	0	0	0	1	0	0	1	1	1	0	0	0	0	1	0	1	0	1	1	0	0	1	1	1	0	1	0	0	0	0	0	0	1	0	1	0	0	1	1	0	0	1	1	0	1	0	0	0	1	0	1	1	0	0	0	1	1	1	1	1	1	1	0	1	0	0	1	1	0	1	0	0	0	1	0	1	0	0	0	0	0	0	1	1	0	1	0	1	0	1	0	1	1	0	1	0	1	1	0	0	1	1	0	1	1	1	1	1	0	0	0	0	1	0	0	0	0	0	1	0	0	1	0	0	1	1	0	0	0	1	1	0	1	1	0	1	1	0	1	1	0	0	1	1	0	1	0	1	1	1	1	1	0	1	0	1	0	1	1	1	1	0	0	1	0	0	0	1	0	0	1	0	0	1	0	1	1	0	0	0	0	0	1	1	0	1	1	0	0	1	0	1	0	1	1	0	0	1	1	0	0	0	1	0	1	0	0	1	1	1	0	0	0	1	1	0	1	0	0	1	1	0	1	1	1	0	0	0	0	0	1	0	0	1	0	1	1	1	0	0	1	1	1	1	1	0	1	0	0	1	1	1	1	1	1	0	1	1	0	0	0	1	1	1	0	0	0	1	0	1	1	1	1	1	1	0	0	1	1	0	0	1	0	1	0	1	0	1	1	0	1	1	1	0	1	1	0	1	0	0	1	1	1	0	1	0	0	1	1	1	1	0	1	1	0	1	0	0	0	1	0	0	0	1	0	0	1	1	0	1	0	1	0	0	1	0	0	1	1	1	1	0	0	0	1	0	0	1	0	1	1	1	1	1	0
1	36313	1	1	1	1	1	0	0	0	0	1	0	1	0	1	1	1	0	1	1	1	0	0	0	0	1	1	1	0	1	0	0	1	1	1	0	0	0	0	0	1	1	0	0	1	0	1	0	1	1	1	1	0	0	0	0	0	0	0	0	1	0	1	0	0	0	0	0	0	0	0	1	1	1	1	1	1	0	1	1	1	0	1	1	0	1	0	1	1	1	1	0	0	0	1	1	1	0	1	1	0	0	1	0	1	1	1	0	0	0	1	1	0	1	0	1	1	0	0	1	0	0	1	1	1	1	0	1	1	0	0	1	0	1	0	0	0	1	0	1	0	1	1	1	1	1	0	0	0	1	0	0	1	0	1	1	0	0	0	0	1	1	0	1	0	0	1	1	0	1	1	0	1	0	0	1	0	1	1	1	0	1	0	0	0	0	0	1	1	1	0	1	1	1	0	1	1	0	1	1	0	1	1	0	0	1	0	1	1	0	1	0	1	0	1	0	1	1	0	1	1	0	0	0	0	1	1	0	1	1	0	1	0	0	0	1	1	1	0	0	0	1	1	0	0	1	1	0	1	0	1	1	0	1	1	0	0	0	1	1	1	1	0	0	0	1	0	1	1	1	1	0	0	0	0	1	1	1	0	1	1	0	0	0	0	0	1	1	0	1	1	1	1	1	0	0	0	0	1	0	1	0	0	0	0	0	0	0	1	0	1	1	0	1	1	1	1	0	0	0	1	1	1	1	0	1	0	1	1	0	0	1	0	1	1	0	0	0	0	0	1	1	0	0	0	0	0	0	1	1	0	1	0	1	1	0	1	0	1	1	0	1	0	1	1	0	0	0	1	0	1	0	1	0	1	1	0	1	0	1	0	0	0	0	0	0	0	1	0	1	1	1	0	0	0	0	0	1	0	0	1	1	0	0	0	1	1	0	1	1	1	1	0	1	1	1	0	1	0	0	1	0	0	1	1	0	0	0	0	0	1	1	0	1	0	1	0	0	0	1	1	1	0	1	1	0	1	1	0	0	0	0	1	0	0	0	1	0	0	1	1	1	0	0	0	1	0	1	0	0	0	1	1	0	0	1	0	0	0	0	0	1	0	1	1	0	0	0	0	0	0	0	0	1	0	1	0	1	1	0	1	0	1	1	0	1	1	1	0	1	0	1	1	1	1	0	0	0	0	1	0	1	1	0	1	1	0	0	1	1	0	0	1	1	1	1	1	1	0	1	0	0	1	0	0	1	1	1	1	1	0	0	0	0	1	0	0	1	0	0	1	0	1	0	0	1	0	0	0	1	1	0	0	0	1	0	1	1	0	1	1	1	0	0	1	1	0	0	1	1	0	0	0	0	0	1	0	0	1	0	1	0	1	1	1	0	0	1	0	0	0	1	0	0	0	0	0	0	0	1	1	1	0	0	1	1	1	1	1	0	1	0	0	1	0	0	0	0	0	0	1	1	0	1	1	1	1	1	0	0	1	1	0	0	0	1	1	1	1	0	1	0	1	1	0	0	0	0	1	1	0	1	1	0	0	1	1	0	0	1	0	1	0	1	1	1	1	1	0	0	0	1	1	0	1	1	1	1	1	1	0	0	0	1	1	0	0	1	1	1	1	0	1	0	0	0	0	0	1	0	1	0	0	0	1	0	0	0	1	0	1	1	1	1	1	0	1	1	1	0	0	0	1	0	1	0	0	1	1	0	0	1	0	1	1	1	1	1	1	1	0	1	1	1	1	1	0	0	1	0	0	1	1	1	0	1	1	1	0	1	1	1	1	1	0	0	1	1	1	0	0	0	0	1	1	0	1	1	0	1	0	0	1	0	1	0	1	1	1	0	1	1	0	0	0	1	1	0	1	0	0	0	1	0	0	1	0	1	0	0	1	0	1	0	1	0	1	1	1	0	0	1	1	1	1	1	0	0	1	0	1	1	0	1	0	0	1	1	0	1	0	0	0	0	0	1	0	1	1	1	0	1	0	1	1	0	1	1	1	0	0	0	1	1	0	1	0	0	1	1	1	1	1	0	1	0	0	0	0	1	1	0	0	0	1	0	1	0	0	0	0	1	0	1	1	1	1	0	1	0	0	0	1	0	0	0	1	0	0	0	0	0	0	0	1	1	1	1	1	1	1	0	0	0	0	0	1	1	1	0	0	0	0	0	1	1	0	0	0	1	1	1	1	0	1	0	0	0	1	1	1	1	0	1	1	0	1	0	0	0	1	1	0	0	1	0	0	0	0	1	1	1	1	0	0	1	0	0	0	1	1	1	1	0	1	0	1	1	0	0	1	1	0	1	0	0	0	0	1	0	1	0	0	0	0	1	0	1	1	1	1	1	0	1	0	0	1	1	0	1	1	0	0	0	1	1	1	0	0	0	0	0	1	1	0	1	1	0	0	0	1	0	0	1	1	1	0	0	0	0	1	0	1	0	1	1	0	0	1	1	1	0	1	0	0	0	0	0	0	1	0	1	0	0	1	1	0	0	1	1	0	1	0	0	0	1	0	1	1	0	0	0	1	1	1	1	1	1	1	0	1	0	0	1	1	0	1	0	0	0	1	0	1	0	0	0	0	0	0	1	1	0	1	0	1	0	1	0	1	1	0	1	0	1	1	0	0	1	1	0	1	1	1	1	1	0	0	0	0	1	0	0	0	0	0	1	0	0	1	0	0	1	1	0	0	0	1	1	0	1	1	0	1	1	0	1	1	0	0	1	1	0	1	0	1	1	1	1	1	0	1	0	1	0	1	1	1	1	0	0	1	0	0	0	1	0	0	1	0	0	1	0	1	1	0	0	0	0	0	1	1	0	1	1	0	0	1	0	1	0	1	1	0	0	1	1	0	0	0	1	0	1	0	0	1	1	1	0	0	0	1	1	0	1	0	0	1	1	0	1	1	1	0	0	0	0	0	1	0	0	1	0	1	1	1	0	0	1	1	1	1	1	0	1	0	0	1	1	1	1	1	1	0	1	1	0	0	0	1	1	1	0	0	0	1	0	1	1	1	1	1	1	0	0	1	1	0	0	1	0	1	0	1	0	1	1	0	1	1	1	0	1	1	0	1	0	0	1	1	1	0	1	0	0	1	1	1	1	0	1	1	0	1	0	0	0	1	0	0	0	1	0	0	1	1	0	1	0	1	0	0	1	0	0	1	1	1	1	0	0	0	1	0	0	1	0	1	1	1	1	1	0
1	36524	1	1	1	1	1	0	0	0	0	1	0	1	0	1	1	1	0	1	1	1	0	0	0	0	1	1	1	0	1	0	0	1	1	1	0	0	0	0	0	1	1	0	0	1	0	1	0	1	1	1	1	0	0	0	0	0	0	0	0	1	0	1	0	0	0	0	0	0	0	0	1	1	1	1	1	1	0	1	1	1	0	1	1	0	1	0	1	1	1	1	0	0	0	1	1	1	0	1	1	0	0	1	0	1	1	1	0	0	0	1	1	0	1	0	1	1	0	0	1	0	0	1	1	1	1	0	1	1	0	0	1	0	1	0	0	0	1	0	1	0	1	1	1	1	1	0	0	0	1	0	0	1	0	1	1	0	0	0	0	1	1	0	1	0	0	1	1	0	1	1	0	1	0	0	1	0	1	1	1	0	1	0	0	0	0	0	1	1	1	0	1	1	1	0	1	1	0	1	1	0	1	1	0	0	1	0	1	1	0	1	0	1	0	1	0	1	1	0	1	1	0	0	0	0	1	1	0	1	1	0	1	0	0	0	1	1	1	0	0	0	1	1	0	0	1	1	0	1	0	1	1	0	1	1	0	0	0	1	1	1	1	0	0	0	1	0	1	1	1	1	0	0	0	0	1	1	1	0	1	1	0	0	0	0	0	1	1	0	1	1	1	1	1	0	0	0	0	1	0	1	0	0	0	0	0	0	0	1	0	1	1	0	1	1	1	1	0	0	0	1	1	1	1	0	1	0	1	1	0	0	1	0	1	1	0	0	0	0	0	1	1	0	0	0	0	0	0	1	1	0	1	0	1	1	0	1	0	1	1	0	1	0	1	1	0	0	0	1	0	1	0	1	0	1	1	0	1	0	1	0	0	0	0	0	0	0	1	0	1	1	1	0	0	0	0	0	1	0	0	1	1	0	0	0	1	1	0	1	1	1	1	0	1	1	1	0	1	0	0	1	0	0	1	1	0	0	0	0	0	1	1	0	1	0	1	0	0	0	1	1	1	0	1	1	0	1	1	0	0	0	0	1	0	0	0	1	0	0	1	1	1	0	0	0	1	0	1	0	0	0	1	1	0	0	1	0	0	0	0	0	1	0	1	1	0	0	0	0	0	0	0	0	1	0	1	0	1	1	0	1	0	1	1	0	1	1	1	0	1	0	1	1	1	1	0	0	0	0	1	0	1	1	0	1	1	0	0	1	1	0	0	1	1	1	1	1	1	0	1	0	0	1	0	0	1	1	1	1	1	0	0	0	0	1	0	0	1	0	0	1	0	1	0	0	1	0	0	0	1	1	0	0	0	1	0	1	1	0	1	1	1	0	0	1	1	0	0	1	1	0	0	0	0	0	1	0	0	1	0	1	0	1	1	1	0	0	1	0	0	0	1	0	0	0	0	0	0	0	1	1	1	0	0	1	1	1	1	1	0	1	0	0	1	0	0	0	0	0	0	1	1	0	1	1	1	1	1	0	0	1	1	0	0	0	1	1	1	1	0	1	0	1	1	0	0	0	0	1	1	0	1	1	0	0	1	1	0	0	1	0	1	0	1	1	1	1	1	0	0	0	1	1	0	1	1	1	1	1	1	0	0	0	1	1	0	0	1	1	1	1	0	1	0	0	0	0	0	1	0	1	0	0	0	1	0	0	0	1	0	1	1	1	1	1	0	1	1	1	0	0	0	1	0	1	0	0	1	1	0	0	1	0	1	1	1	1	1	1	1	0	1	1	1	1	1	0	0	1	0	0	1	1	1	0	1	1	1	0	1	1	1	1	1	0	0	1	1	1	0	0	0	0	1	1	0	1	1	0	1	0	0	1	0	1	0	1	1	1	0	1	1	0	0	0	1	1	0	1	0	0	0	1	0	0	1	0	1	0	0	1	0	1	0	1	0	1	1	1	0	0	1	1	1	1	1	0	0	1	0	1	1	0	1	0	0	1	1	0	1	0	0	0	0	0	1	0	1	1	1	0	1	0	1	1	0	1	1	1	0	0	0	1	1	0	1	0	0	1	1	1	1	1	0	1	0	0	0	0	1	1	0	0	0	1	0	1	0	0	0	0	1	0	1	1	1	1	0	1	0	0	0	1	0	0	0	1	0	0	0	0	0	0	0	1	1	1	1	1	1	1	0	0	0	0	0	1	1	1	0	0	0	0	0	1	1	0	0	0	1	1	1	1	0	1	0	0	0	1	1	1	1	0	1	1	0	1	0	0	0	1	1	0	0	1	0	0	0	0	1	1	1	1	0	0	1	0	0	0	1	1	1	1	0	1	0	1	1	0	0	1	1	0	1	0	0	0	0	1	0	1	0	0	0	0	1	0	1	1	1	1	1	0	1	0	0	1	1	0	1	1	0	0	0	1	1	1	0	0	0	0	0	1	1	0	1	1	0	0	0	1	0	0	1	1	1	0	0	0	0	1	0	1	0	1	1	0	0	1	1	1	0	1	0	0	0	0	0	0	1	0	1	0	0	1	1	0	0	1	1	0	1	0	0	0	1	0	1	1	0	0	0	1	1	1	1	1	1	1	0	1	0	0	1	1	0	1	0	0	0	1	0	1	0	0	0	0	0	0	1	1	0	1	0	1	0	1	0	1	1	0	1	0	1	1	0	0	1	1	0	1	1	1	1	1	0	0	0	0	1	0	0	0	0	0	1	0	0	1	0	0	1	1	0	0	0	1	1	0	1	1	0	1	1	0	1	1	0	0	1	1	0	1	0	1	1	1	1	1	0	1	0	1	0	1	1	1	1	0	0	1	0	0	0	1	0	0	1	0	0	1	0	1	1	0	0	0	0	0	1	1	0	1	1	0	0	1	0	1	0	1	1	0	0	1	1	0	0	0	1	0	1	0	0	1	1	1	0	0	0	1	1	0	1	0	0	1	1	0	1	1	1	0	0	0	0	0	1	0	0	1	0	1	1	1	0	0	1	1	1	1	1	0	1	0	0	1	1	1	1	1	1	0	1	1	0	0	0	1	1	1	0	0	0	1	0	1	1	1	1	1	1	0	0	1	1	0	0	1	0	1	0	1	0	1	1	0	1	1	1	0	1	1	0	1	0	0	1	1	1	0	1	0	0	1	1	1	1	0	1	1	0	1	0	0	0	1	0	0	0	1	0	0	1	1	0	1	0	1	0	0	1	0	0	1	1	1	1	0	0	0	1	0	0	1	0	1	1	1	1	1	0
1	36574	1	1	1	1	1	0	0	0	0	1	0	1	0	1	1	1	0	1	1	1	0	0	0	0	1	1	1	0	1	0	0	1	1	1	0	0	0	0	0	1	1	0	0	1	0	1	0	1	1	1	1	0	0	0	0	0	0	0	0	1	0	1	0	0	0	0	0	0	0	0	1	1	1	1	1	1	0	1	1	1	0	1	1	0	1	0	1	1	1	1	0	0	0	1	1	1	0	1	1	0	0	1	0	1	1	1	0	0	0	1	1	0	1	0	1	1	0	0	1	0	0	1	1	1	1	0	1	1	0	0	1	0	1	0	0	0	1	0	1	0	1	1	1	1	1	0	0	0	1	0	0	1	0	1	1	0	0	0	0	1	1	0	1	0	0	1	1	0	1	1	0	1	0	0	1	0	1	1	1	0	1	0	0	0	0	0	1	1	1	0	1	1	1	0	1	1	0	1	1	0	1	1	0	0	1	0	1	1	0	1	0	1	0	1	0	1	1	0	1	1	0	0	0	0	1	1	0	1	1	0	1	0	0	0	1	1	1	0	0	0	1	1	0	0	1	1	0	1	0	1	1	0	1	1	0	0	0	1	1	1	1	0	0	0	1	0	0	1	1	1	0	0	0	0	1	1	1	0	1	1	0	0	0	0	0	1	1	0	1	1	1	1	1	0	0	0	0	1	0	1	0	0	0	0	0	0	0	1	0	1	1	0	1	1	1	1	0	0	0	1	1	1	1	0	1	0	1	1	0	0	1	0	1	1	0	0	0	0	0	1	1	0	0	0	0	0	0	1	1	0	1	0	1	1	0	1	0	1	1	0	1	0	1	1	0	0	0	1	0	1	0	1	0	1	1	0	1	0	1	0	0	0	0	0	0	0	1	0	1	1	1	0	0	0	0	0	1	0	0	1	1	0	0	0	1	1	0	1	1	1	1	0	1	1	1	0	1	0	0	1	0	0	1	1	0	0	0	0	0	1	1	0	1	0	1	0	0	0	1	1	1	0	1	1	0	1	1	0	0	0	0	1	0	0	0	1	0	0	1	1	1	0	0	0	1	0	1	0	0	0	1	1	0	0	1	0	0	0	0	0	1	0	1	1	0	0	0	0	0	0	0	0	1	0	1	0	1	1	0	1	0	1	1	0	1	1	1	0	1	0	1	1	1	1	0	0	0	0	1	0	1	1	0	1	1	0	0	1	1	0	0	1	1	1	1	1	1	0	1	0	0	1	0	0	1	1	1	1	1	0	0	0	0	1	0	0	1	0	0	1	0	1	0	0	1	0	0	0	1	1	0	0	0	1	0	1	1	0	1	1	1	0	0	1	1	0	0	1	1	0	0	0	0	0	1	0	0	1	0	1	0	1	1	1	0	0	1	0	0	0	1	0	0	0	0	0	0	0	1	1	1	0	0	1	1	1	1	1	0	1	0	0	1	0	0	0	0	0	0	1	1	0	1	1	1	1	1	0	0	1	1	0	0	0	1	1	1	1	0	1	0	1	1	0	0	0	0	1	1	0	1	1	0	0	1	1	0	0	1	0	1	0	1	1	1	1	1	0	0	0	1	1	0	1	1	1	1	1	1	0	0	0	1	1	0	0	1	1	1	1	0	1	0	0	0	0	0	1	0	1	0	0	0	1	0	0	0	1	0	1	1	1	1	1	0	1	1	1	0	0	0	1	0	1	0	0	1	1	0	0	1	0	1	1	1	1	1	1	1	0	1	1	1	1	1	0	0	1	0	0	1	1	1	0	1	1	1	0	1	1	1	1	1	0	0	1	1	1	0	0	0	0	1	1	0	1	1	0	1	0	0	1	0	1	0	1	1	1	0	1	1	0	0	0	1	1	0	1	0	0	0	1	0	0	1	0	1	0	0	1	0	1	0	1	0	1	1	1	0	0	1	1	1	1	1	0	0	1	0	1	1	0	1	0	0	1	1	0	1	0	0	0	0	0	1	0	1	1	1	0	1	0	1	1	0	1	1	1	0	0	0	1	1	0	1	0	0	1	1	1	1	1	0	1	0	0	0	0	1	1	0	0	0	1	0	1	0	0	0	0	1	0	1	1	1	1	0	1	0	0	0	1	0	0	0	1	0	0	0	0	0	0	0	1	1	1	1	1	1	1	0	0	0	0	0	1	1	1	0	0	0	0	0	1	1	0	0	0	1	1	1	1	0	1	0	0	0	1	1	1	1	0	1	1	0	1	0	0	0	1	1	0	0	1	0	0	0	0	1	1	1	1	0	0	1	0	0	0	1	1	1	1	0	1	0	1	1	0	0	1	1	0	1	0	0	0	0	1	0	1	0	0	0	0	1	0	1	1	1	1	1	0	1	0	0	1	1	0	1	1	0	0	0	1	1	1	0	0	0	0	0	1	1	0	1	1	0	0	0	1	0	0	1	1	1	0	0	0	0	1	0	1	0	1	1	0	0	1	1	1	0	1	0	0	0	0	0	0	1	0	1	0	0	1	1	0	0	1	1	0	1	0	0	0	1	0	1	1	0	0	0	1	1	1	1	1	1	1	0	1	0	0	1	1	0	1	0	0	0	1	0	1	0	0	0	0	0	0	1	1	0	1	0	1	0	1	0	1	1	0	1	0	1	1	0	0	1	1	0	1	1	1	1	1	0	0	0	0	1	0	0	0	0	0	1	0	0	1	0	0	1	1	0	0	0	1	1	0	1	1	0	1	1	0	1	1	0	0	1	1	0	1	0	1	1	1	1	1	0	1	0	1	0	1	1	1	1	0	0	1	0	0	0	1	0	0	1	0	0	1	0	1	1	0	0	0	0	0	1	1	0	1	1	0	0	1	0	1	0	1	1	0	0	1	1	0	0	0	1	0	1	0	0	1	1	1	0	0	0	1	1	0	1	0	0	1	1	0	1	1	1	0	0	0	0	0	1	0	0	1	0	1	1	1	0	0	1	1	1	1	1	0	1	0	0	1	1	1	1	1	1	0	1	1	0	0	0	1	1	1	0	0	0	1	0	1	1	1	1	1	1	0	0	1	1	0	0	1	0	1	0	1	0	1	1	0	1	1	1	0	1	1	0	1	0	0	1	1	1	0	1	0	0	1	1	1	1	0	1	1	0	1	0	0	0	1	0	0	0	1	0	0	1	1	0	1	0	1	0	0	1	0	0	1	1	1	1	0	0	0	1	0	0	1	0	1	1	1	1	1	0
1	37008	1	1	1	1	1	0	0	0	0	1	0	1	0	1	1	1	0	1	1	1	0	0	0	0	1	1	1	0	1	0	0	1	1	1	0	0	0	0	0	1	1	0	0	1	0	1	0	1	1	1	1	0	0	0	0	0	0	0	0	1	0	1	0	0	0	0	0	0	0	0	1	1	1	1	1	1	0	1	1	1	0	1	1	0	1	0	1	1	1	1	0	0	0	1	1	1	0	1	1	0	0	1	0	1	1	1	0	0	0	1	1	0	1	0	1	1	0	0	1	0	0	1	1	1	1	0	1	1	0	0	1	0	1	0	0	0	1	0	1	0	1	1	1	1	1	0	0	0	1	0	0	1	0	1	1	0	0	0	0	1	1	0	1	0	0	1	1	0	1	1	0	1	0	0	1	0	1	1	1	0	1	0	0	0	0	0	1	1	1	0	1	1	1	0	1	1	0	1	1	0	1	1	0	0	1	0	1	1	0	1	0	1	0	1	0	1	1	0	1	1	0	0	0	0	1	1	0	1	1	0	1	0	0	0	1	1	1	0	0	0	1	1	0	0	1	1	0	1	0	1	1	0	1	1	0	0	0	1	1	1	1	0	0	0	1	0	0	1	1	1	0	0	0	0	1	1	1	0	1	1	0	0	0	0	0	1	1	0	1	1	1	1	1	0	0	0	0	1	0	1	0	0	0	0	0	0	0	1	0	1	1	0	1	1	1	1	0	0	0	1	1	1	1	0	1	0	1	1	0	0	1	0	1	1	0	0	0	0	0	1	1	0	0	0	0	0	0	1	1	0	1	0	1	1	0	1	0	1	1	0	1	0	1	1	0	0	0	1	0	1	0	1	0	1	1	0	1	0	1	0	0	0	0	0	0	0	1	0	1	1	1	0	0	0	0	0	1	0	0	1	1	0	0	0	1	1	0	1	1	1	1	0	1	1	1	0	1	0	0	1	0	0	1	1	0	0	0	0	0	1	1	0	1	0	1	0	0	0	1	1	1	0	1	1	0	1	1	0	0	0	0	1	0	0	0	1	0	0	1	1	1	0	0	0	1	0	1	0	0	0	1	1	0	0	1	0	0	0	0	0	1	0	1	1	0	0	0	0	0	0	0	0	1	0	1	0	1	1	0	1	0	1	1	0	1	1	1	0	1	0	1	1	1	1	0	0	0	0	1	0	1	1	0	1	1	0	0	1	1	1	0	1	1	1	1	1	1	0	1	0	0	1	0	0	1	1	1	1	1	0	0	0	0	1	0	0	1	0	0	1	0	1	0	0	1	0	0	0	1	1	0	0	0	1	0	1	1	0	1	1	1	0	0	1	1	0	0	1	1	0	0	0	0	0	1	0	0	1	0	1	0	1	1	1	0	0	1	0	0	0	1	0	0	0	0	0	0	0	1	1	1	0	0	1	1	1	1	1	0	1	0	0	1	0	0	0	0	0	0	1	1	0	1	1	1	1	1	0	0	1	1	0	0	0	1	1	1	1	0	1	0	1	1	0	0	0	0	1	1	0	1	1	0	0	1	1	0	0	1	0	1	0	1	1	1	1	1	0	0	0	1	1	0	1	1	1	1	1	1	0	0	0	1	1	0	0	1	1	1	1	0	1	0	0	0	0	0	1	0	1	0	0	0	1	0	0	0	1	0	1	1	1	1	1	0	1	1	1	0	0	0	1	0	1	0	0	1	1	0	0	1	0	1	1	1	1	1	1	1	0	1	1	1	1	1	0	0	1	0	0	1	1	1	0	1	1	1	0	1	1	1	1	1	0	0	1	1	1	0	0	0	0	1	1	0	1	1	0	1	0	0	1	0	1	0	1	1	1	0	1	1	0	0	0	1	1	0	1	0	1	0	1	0	0	1	0	1	0	0	1	0	1	0	1	0	1	1	1	0	0	1	1	1	1	1	0	0	1	0	1	1	0	1	0	0	1	1	0	1	0	0	0	0	0	1	0	1	1	1	0	1	0	1	1	0	1	1	1	0	0	0	1	1	0	1	0	0	1	1	1	1	1	0	1	0	0	0	0	1	1	0	0	0	1	0	1	0	0	0	0	1	0	1	1	1	1	0	1	0	0	0	1	0	0	0	1	0	0	0	0	0	0	0	1	1	1	1	1	1	1	0	0	0	0	0	1	1	1	0	0	0	0	0	1	1	0	0	0	1	1	1	1	0	1	0	0	0	1	1	1	1	0	1	1	0	1	0	0	0	1	1	0	0	1	0	0	0	0	1	1	1	1	0	0	1	0	0	0	1	1	1	1	0	1	0	1	1	0	0	1	1	0	1	0	0	0	0	1	0	1	0	0	0	0	1	0	1	1	1	1	1	0	1	0	0	1	1	0	1	1	0	0	0	1	1	1	0	0	0	0	0	1	1	0	1	1	0	0	0	1	0	0	1	1	1	0	0	0	0	1	0	1	0	1	1	0	0	1	1	1	0	1	0	0	0	0	0	0	1	0	1	0	0	1	1	0	0	1	1	0	1	0	0	0	1	0	1	1	0	0	0	1	1	1	1	1	1	1	0	1	0	0	1	1	0	1	0	0	0	1	0	1	0	0	0	0	0	0	1	1	0	1	0	1	0	1	0	1	1	0	1	0	1	1	0	0	0	1	0	1	1	1	1	1	0	0	0	0	1	0	0	0	0	0	1	0	0	1	0	0	1	1	0	0	0	1	1	0	1	1	0	1	1	0	1	1	0	0	1	1	0	1	0	1	1	1	1	1	0	1	0	1	0	1	1	1	1	0	0	1	0	0	0	1	0	0	1	0	0	1	0	1	1	0	0	0	0	0	1	1	0	1	1	0	0	1	0	1	0	1	1	0	0	1	1	0	0	0	1	0	1	0	0	1	1	1	0	0	0	1	1	0	1	0	0	1	1	0	1	1	1	0	0	0	0	0	1	0	0	1	0	1	1	1	0	0	1	1	1	1	1	0	1	0	0	1	1	1	1	1	1	0	1	1	0	0	0	1	1	1	0	0	0	1	0	1	1	1	1	1	1	0	0	1	1	0	0	1	0	1	0	1	0	1	1	0	1	1	1	0	1	1	0	1	0	0	1	1	1	0	1	0	0	1	1	1	1	0	1	1	0	1	0	0	0	1	0	0	0	1	0	0	1	1	0	1	0	1	0	0	1	0	0	1	1	1	1	0	0	0	1	0	0	1	0	1	1	1	1	1	0
1	37019	1	1	1	1	1	0	0	0	0	1	0	1	0	1	1	1	0	1	1	1	0	0	0	0	1	1	1	0	1	0	0	1	1	1	0	0	0	0	0	1	1	0	0	1	0	1	0	1	1	1	1	0	0	0	0	0	0	0	0	1	0	1	0	0	0	0	0	0	0	0	1	1	1	1	1	1	0	1	1	1	0	1	1	0	1	0	1	1	1	1	0	0	0	1	1	1	0	1	1	0	0	1	0	1	1	1	0	0	0	1	1	0	1	0	1	1	0	0	1	0	0	1	1	1	1	0	1	1	0	0	1	0	1	0	0	0	1	0	1	0	1	1	1	1	1	0	0	0	1	0	0	1	0	1	1	0	0	0	0	1	1	0	1	0	0	1	1	0	1	1	0	1	0	0	1	0	1	1	1	0	1	0	0	0	0	0	1	1	1	0	1	1	1	0	1	1	0	1	1	0	1	1	0	0	1	0	1	1	0	1	0	1	0	1	0	1	1	0	1	1	0	0	0	0	1	1	0	1	1	0	1	0	0	0	1	1	1	0	0	0	1	1	0	0	1	1	0	1	0	1	1	0	1	1	0	0	0	1	1	1	1	0	0	0	1	0	0	1	1	1	0	0	0	0	1	1	1	0	1	1	0	0	0	0	0	1	1	0	1	1	1	1	1	0	0	0	0	1	0	1	0	0	0	0	0	0	0	1	0	1	1	0	1	1	1	1	0	0	0	1	1	1	1	0	1	0	1	1	0	0	1	0	1	1	0	0	0	0	0	1	1	0	0	0	0	0	0	1	1	0	1	0	1	1	0	1	0	1	1	0	1	0	1	1	0	0	0	1	0	1	0	1	0	1	1	0	1	0	1	0	0	0	0	0	0	0	1	0	1	1	1	0	0	0	0	0	1	0	0	1	1	0	0	0	1	1	0	1	1	1	1	0	1	1	1	0	1	0	0	1	0	0	1	1	0	0	0	0	0	1	1	0	1	0	1	0	0	0	1	1	1	0	1	1	0	1	1	0	0	0	0	1	0	0	0	1	0	0	1	1	1	0	0	0	1	0	1	0	0	0	1	1	0	0	1	0	0	0	0	0	1	0	1	1	0	0	0	0	0	0	0	0	1	0	1	0	1	1	0	1	0	1	1	0	1	1	1	0	1	0	1	1	1	1	0	0	0	0	1	0	1	1	0	1	1	0	0	1	1	1	0	1	1	1	1	1	1	0	1	0	0	1	0	0	1	1	1	1	1	0	0	0	0	1	0	0	1	0	0	1	0	1	0	0	1	0	0	0	1	1	0	0	0	1	0	1	1	0	1	1	1	0	0	1	1	0	0	1	1	0	0	0	0	0	1	0	0	1	0	1	0	1	1	1	0	0	1	0	0	0	1	0	0	0	0	0	0	0	1	1	1	0	0	1	1	1	1	1	0	1	0	0	1	0	0	0	0	0	0	1	1	0	1	1	1	1	1	0	0	1	1	0	0	0	1	1	1	1	0	1	0	1	1	0	0	0	0	1	1	0	1	1	0	0	1	1	0	0	1	0	1	0	1	1	1	1	1	0	0	0	1	1	0	1	1	1	1	1	1	0	0	0	1	1	0	0	1	1	1	1	0	1	0	0	0	0	0	1	0	1	0	0	0	1	0	0	0	1	0	1	1	1	1	1	0	1	1	1	0	0	0	1	0	1	0	0	1	1	0	0	1	0	1	1	1	1	1	1	1	0	1	1	1	1	1	0	0	1	0	0	1	1	1	0	1	1	1	0	1	1	1	1	1	0	0	1	1	1	0	0	0	0	1	1	0	1	1	0	1	0	0	1	0	1	0	1	1	1	0	1	1	0	0	0	1	1	0	1	0	1	0	1	0	0	1	0	1	0	0	1	0	1	0	1	0	1	1	1	0	0	1	1	1	1	1	0	0	1	0	1	1	0	1	0	0	1	1	0	1	0	0	0	0	0	1	0	1	1	1	0	1	0	1	1	0	1	1	1	0	0	0	1	1	0	1	0	0	1	1	1	1	1	0	1	0	0	0	0	1	1	0	0	0	1	0	1	0	0	0	0	1	0	1	1	1	1	0	1	0	0	0	1	0	0	0	1	0	0	0	0	0	0	0	1	1	1	1	1	1	1	0	0	0	0	0	1	1	1	0	0	0	0	0	1	1	0	0	0	1	1	1	1	0	1	0	0	0	1	1	1	1	0	1	1	0	1	0	0	0	1	1	0	0	1	0	0	0	0	1	1	1	1	0	0	1	0	0	0	1	1	1	1	0	1	0	1	1	0	0	1	1	0	1	0	0	0	0	1	0	1	0	0	0	0	1	0	1	1	1	1	1	0	1	0	0	1	1	0	1	1	0	0	0	1	1	1	0	0	0	0	0	1	1	0	1	1	0	0	0	1	0	0	1	1	1	0	0	0	0	1	0	1	0	1	1	0	0	1	1	1	0	1	0	0	0	0	0	0	1	0	1	0	0	1	1	0	0	1	1	0	1	0	0	0	1	0	1	1	0	0	0	1	1	1	1	1	1	1	0	1	0	0	1	1	0	1	0	0	0	1	0	1	0	0	0	0	0	0	1	1	0	1	0	1	0	1	0	1	1	0	1	0	1	1	0	0	0	1	0	1	1	1	1	1	0	0	0	0	1	0	0	0	0	0	1	0	0	1	0	0	1	1	0	0	0	1	1	0	1	1	0	1	1	0	1	1	0	0	1	1	0	1	0	1	1	1	1	1	0	1	0	1	0	1	1	1	1	0	0	1	0	0	0	1	0	0	1	0	0	1	0	1	1	0	0	0	0	0	1	1	0	1	1	0	0	1	0	1	0	1	1	0	0	1	1	0	0	0	1	0	1	0	0	1	1	1	0	0	0	1	1	0	1	0	0	1	1	0	1	1	1	0	0	0	0	0	1	0	0	1	0	1	1	1	0	0	1	1	1	1	1	0	1	0	0	1	1	1	1	1	1	0	1	1	0	0	0	1	1	1	0	0	0	1	0	1	1	1	1	1	1	0	0	1	1	0	0	1	0	1	0	1	0	1	1	0	1	1	1	0	1	1	0	1	0	0	1	1	1	0	1	0	0	1	1	1	1	0	1	1	0	1	0	0	0	1	0	0	0	1	0	0	1	1	0	1	0	1	0	0	1	0	0	1	1	1	1	0	0	0	1	0	0	1	0	1	1	1	1	1	0
1	37069	1	1	1	1	1	0	0	0	0	1	0	1	0	1	1	1	0	1	1	1	0	0	0	0	1	1	1	0	1	0	0	1	1	1	0	0	0	0	0	1	1	0	0	1	0	1	0	1	1	1	1	0	0	0	0	0	0	0	0	1	0	1	0	0	0	0	0	0	0	0	1	1	1	1	1	1	0	1	1	1	0	1	1	0	1	0	1	1	1	1	0	0	0	1	1	1	0	1	1	0	0	1	0	1	1	1	0	0	0	1	1	0	1	0	1	1	0	0	1	0	0	1	1	1	1	0	1	1	0	0	1	0	1	0	0	0	1	0	1	0	1	1	1	1	1	0	0	0	1	0	0	1	0	1	1	0	0	0	0	1	1	0	1	0	0	1	1	0	1	1	0	1	0	0	1	0	1	1	1	0	1	0	0	0	0	0	1	1	1	0	1	1	1	0	1	1	0	1	1	0	1	1	0	0	1	0	1	1	0	1	0	1	0	1	0	1	1	0	1	1	0	0	0	0	1	1	0	1	1	0	1	0	0	0	1	1	1	0	0	0	1	1	0	0	1	1	0	1	0	1	1	0	1	1	0	0	0	1	1	1	1	0	0	0	1	0	0	1	1	1	0	0	0	0	1	1	1	0	1	1	0	0	0	0	0	1	1	0	1	1	1	1	1	0	0	0	0	1	0	1	0	0	0	0	0	0	0	1	0	1	1	0	1	1	1	1	0	0	0	1	1	1	1	0	1	0	1	1	0	0	1	0	1	1	0	0	0	0	0	1	1	0	0	0	0	0	0	1	1	0	1	0	1	1	0	1	0	1	1	0	1	0	1	1	0	0	0	1	0	1	0	1	0	1	1	0	1	0	1	0	0	0	0	0	0	0	1	0	1	1	1	0	0	0	0	0	1	0	0	1	1	0	0	0	1	1	0	1	1	1	1	0	1	1	1	0	1	0	0	1	0	0	1	1	0	0	0	0	0	1	1	0	1	0	1	0	0	0	1	1	1	0	1	1	0	1	1	0	0	0	0	1	0	0	0	1	0	0	1	1	1	0	0	0	1	0	1	0	0	0	1	1	0	0	1	0	0	0	0	0	1	0	1	1	0	0	0	0	0	0	0	0	1	0	1	0	1	1	0	1	0	1	1	0	1	1	1	0	1	0	1	1	1	1	0	0	0	0	1	0	1	1	0	1	1	0	0	1	1	1	0	1	1	1	1	1	1	0	1	0	0	1	0	0	1	1	1	1	1	0	0	0	0	1	0	0	1	0	0	1	0	1	0	0	1	0	0	0	1	1	0	0	0	1	0	1	1	0	1	1	1	0	0	1	1	0	0	1	1	0	0	0	0	0	1	0	0	1	0	1	0	1	1	1	0	0	1	0	0	0	1	0	0	0	0	0	0	0	1	1	1	0	0	1	1	1	1	1	0	1	0	0	1	0	0	0	0	0	0	1	1	0	1	1	1	1	1	0	0	1	1	0	0	0	1	1	1	1	0	1	0	1	1	0	0	0	0	1	1	0	1	1	0	0	1	1	0	0	1	0	1	0	1	1	1	1	1	0	0	0	1	1	0	1	1	1	1	1	1	0	0	0	1	1	0	0	1	1	1	1	0	1	0	0	0	0	0	1	0	1	0	0	0	1	0	0	0	1	0	1	1	1	1	1	0	1	1	1	0	0	0	1	0	1	0	0	1	1	0	0	1	0	1	1	1	1	1	1	1	0	1	1	1	1	1	0	0	1	0	0	1	1	1	0	1	1	1	0	1	1	1	1	1	0	0	1	1	1	0	0	0	0	1	1	0	1	1	0	1	0	0	1	0	1	0	1	1	1	0	1	1	0	0	0	1	1	0	1	0	1	0	1	0	0	1	0	1	0	0	1	0	1	0	1	0	1	1	1	0	0	1	1	1	1	1	0	0	1	0	1	1	0	1	0	0	1	1	0	1	0	0	0	0	0	1	0	1	1	1	0	1	0	1	1	0	1	1	1	0	0	0	1	1	0	1	0	0	1	1	1	1	1	0	1	0	0	0	0	1	1	0	0	0	1	0	1	0	0	0	0	1	0	1	1	1	1	0	1	0	0	0	1	0	0	0	1	0	0	0	0	0	0	0	1	1	1	1	1	1	1	0	0	0	0	0	1	1	1	0	0	0	0	0	1	1	0	0	0	1	1	1	1	0	1	0	0	0	1	1	1	1	0	1	1	0	1	0	0	0	1	1	0	0	1	0	0	0	0	1	1	1	1	0	0	1	0	0	0	1	1	1	1	0	1	0	1	1	0	0	1	1	0	1	0	0	0	0	1	0	1	0	0	0	0	1	0	1	1	1	1	1	0	1	0	0	1	1	0	1	1	0	0	0	1	1	1	0	0	0	0	0	1	1	0	1	1	0	0	0	1	0	0	1	1	1	0	0	0	0	1	0	1	0	1	1	0	0	1	1	1	0	1	0	0	0	0	0	0	1	0	1	0	0	1	1	0	0	1	1	0	1	0	0	0	1	0	1	1	0	0	0	1	1	1	1	1	1	1	0	1	0	0	1	1	0	1	0	0	0	1	0	1	0	0	0	0	0	0	1	1	0	1	0	1	0	1	0	1	1	0	1	0	1	1	0	0	0	1	0	1	1	1	1	1	0	0	0	0	1	0	0	0	0	0	1	0	0	1	0	0	1	1	0	0	0	1	1	0	1	1	0	1	1	0	1	1	0	0	1	1	0	1	0	1	1	1	1	1	0	1	0	1	0	1	1	1	1	0	0	1	0	0	0	1	0	0	1	0	0	1	0	1	1	0	0	0	0	0	1	1	0	1	1	0	0	1	0	1	0	1	1	0	0	1	1	0	0	0	1	0	1	0	0	1	1	1	0	0	0	1	1	0	1	0	0	1	1	0	1	1	1	0	0	0	0	0	1	0	0	1	0	1	1	1	0	0	1	1	1	1	1	0	1	0	0	1	1	1	1	1	1	0	1	1	0	0	0	1	1	1	0	0	0	1	0	1	1	1	1	1	1	0	0	1	1	0	0	1	0	1	0	1	0	1	1	0	1	1	1	0	1	1	0	1	0	0	1	1	1	0	1	0	0	1	1	1	1	0	1	1	0	1	0	0	0	1	0	0	0	1	0	0	1	1	0	1	0	1	0	0	1	0	0	1	1	1	1	0	0	0	1	0	0	1	0	1	1	1	1	1	0
1	37255	1	1	1	1	1	0	0	0	0	1	0	1	0	1	1	1	0	1	1	1	0	0	0	0	1	1	1	0	1	0	0	1	1	1	0	0	0	0	0	1	1	0	0	1	0	1	0	1	1	1	1	0	0	0	0	0	0	0	0	1	0	1	0	0	0	0	0	0	0	0	1	1	1	1	1	1	0	1	1	1	0	1	1	0	1	0	1	1	1	1	0	0	0	1	1	1	0	1	1	0	0	1	0	1	1	1	0	0	0	1	1	0	1	0	1	1	0	0	1	0	0	1	1	1	1	0	1	1	0	0	1	0	1	0	0	0	1	0	1	0	1	1	1	1	1	0	0	0	1	0	0	1	0	1	1	0	0	0	0	1	1	0	1	0	0	1	1	0	1	1	0	1	0	0	1	0	1	1	1	0	1	0	0	0	0	0	1	1	1	0	1	1	1	0	1	1	0	1	1	0	1	1	0	0	1	0	1	1	0	1	0	1	0	1	0	1	1	0	1	1	0	0	0	0	1	1	0	1	1	0	1	0	0	0	1	1	1	0	0	0	1	1	0	0	1	1	0	1	0	1	1	0	1	1	0	0	0	1	1	1	1	0	0	0	1	0	0	1	1	1	0	0	0	0	1	1	1	0	1	1	0	0	0	0	0	1	1	0	1	1	1	1	1	0	0	0	0	1	0	1	0	0	0	0	0	0	0	1	0	1	1	0	1	1	1	1	0	0	0	1	1	1	1	0	1	0	1	1	0	0	1	0	1	1	0	0	0	0	0	1	1	0	0	0	0	0	0	1	1	0	1	0	1	1	0	1	0	1	1	0	1	0	1	1	0	0	0	1	0	1	0	1	1	1	1	0	1	0	1	0	0	0	0	0	0	0	1	0	1	1	1	0	0	0	0	0	1	0	0	1	1	0	0	0	1	1	0	1	1	1	1	0	1	1	1	0	1	0	0	1	0	0	1	1	0	0	0	0	0	1	1	0	1	0	1	0	0	0	1	1	1	0	1	1	0	1	1	0	0	0	0	1	0	0	0	1	0	0	1	1	1	0	0	0	1	0	1	0	0	0	1	1	0	0	1	0	0	0	0	0	1	0	1	1	0	0	0	0	0	0	0	0	1	0	1	0	1	1	0	1	0	1	1	0	1	1	1	0	1	0	1	1	1	1	0	1	0	0	1	0	1	1	0	1	1	0	0	1	1	1	0	1	1	1	1	1	1	0	1	0	0	1	0	0	1	1	1	1	1	0	0	0	0	1	0	0	1	0	0	1	0	1	0	0	1	0	0	0	1	1	0	0	0	1	0	1	1	0	1	1	1	0	0	1	1	0	0	1	1	0	0	0	0	0	1	0	0	1	0	1	0	1	1	1	0	0	1	0	0	0	1	0	0	0	0	0	0	0	1	1	1	0	0	1	1	1	1	1	0	1	0	0	1	0	0	0	0	0	0	1	1	0	1	1	1	1	1	0	0	1	1	0	0	0	1	1	1	1	0	1	0	1	1	0	0	0	0	1	1	0	1	1	0	0	1	1	0	0	1	0	1	0	1	1	1	1	1	0	0	0	1	1	0	1	1	1	1	1	1	0	0	0	1	1	0	0	1	1	1	1	0	1	0	0	0	0	0	1	0	1	0	0	0	1	0	0	0	1	0	1	1	1	1	1	0	1	1	1	0	0	0	1	0	1	0	0	1	1	0	0	1	0	1	1	1	1	1	1	1	0	1	1	1	1	1	0	0	1	0	0	1	1	1	0	1	1	1	0	1	1	1	1	1	0	0	1	1	1	0	0	0	0	1	1	0	1	1	0	1	0	0	1	0	1	0	1	1	1	0	1	1	0	0	0	1	1	0	1	0	1	0	1	0	0	1	0	1	0	0	1	0	1	0	1	0	1	1	1	0	0	1	1	1	1	1	0	0	1	0	1	1	0	1	0	0	1	1	0	1	0	0	0	0	0	1	0	1	1	1	0	1	0	1	1	0	1	1	1	0	0	0	1	1	0	1	0	0	1	1	1	1	1	0	1	0	0	0	0	1	1	0	0	0	1	0	1	0	0	0	0	1	0	1	1	1	1	0	1	0	0	0	1	0	0	0	1	0	0	0	0	0	0	0	1	1	1	1	1	1	1	0	0	0	0	0	1	1	1	0	0	0	0	0	1	1	0	0	0	1	1	1	1	0	1	0	0	0	1	1	1	1	0	1	1	0	1	0	0	0	1	1	0	0	1	0	0	0	0	1	1	1	1	0	0	1	0	0	0	1	1	1	1	0	1	0	1	1	0	0	1	1	0	1	0	0	0	0	1	0	1	0	0	0	0	1	0	1	1	1	1	1	0	1	0	0	1	1	0	1	1	0	0	0	1	1	1	0	0	0	0	0	1	1	0	1	1	0	0	0	1	0	0	1	1	1	0	0	0	0	1	0	1	0	1	1	0	0	1	1	1	0	1	0	0	0	0	0	0	1	0	1	0	0	1	1	0	0	1	1	0	1	0	0	0	1	0	1	1	0	0	0	1	1	1	1	1	1	1	0	1	0	0	1	1	0	1	0	0	0	1	0	1	0	0	0	0	0	0	1	1	0	1	0	1	0	1	0	1	1	0	1	0	1	1	0	0	0	1	0	1	1	1	1	1	0	0	0	0	1	0	0	0	0	0	1	0	0	1	0	0	1	1	0	0	0	1	1	0	1	1	0	1	1	0	1	1	0	0	1	1	0	1	0	1	1	1	1	1	0	1	0	1	0	1	1	1	1	0	0	1	0	0	0	1	0	0	1	0	0	1	0	1	1	0	0	0	0	0	1	1	0	1	1	0	0	1	0	1	0	1	1	0	0	1	1	0	0	0	1	0	1	0	0	1	1	1	0	0	0	1	1	0	1	0	0	1	1	0	1	1	1	0	0	0	0	0	1	0	0	1	0	1	1	1	0	0	1	1	1	1	1	0	1	0	0	1	1	1	1	1	1	0	1	1	0	0	0	1	1	1	0	0	0	1	0	1	1	1	1	1	1	0	0	1	1	0	0	1	0	1	0	1	0	1	1	0	1	1	1	0	1	1	0	1	0	0	1	1	1	0	1	0	0	1	1	1	1	0	1	1	0	1	0	0	0	1	0	0	0	1	0	0	1	1	0	1	0	1	0	0	1	0	0	1	1	1	1	0	0	0	1	0	0	1	0	1	1	1	1	1	0
1	37294	1	1	1	1	1	0	0	0	0	1	0	1	0	1	1	1	0	1	1	1	0	0	0	0	1	1	1	0	1	0	0	1	1	1	0	0	0	0	0	1	1	0	0	1	0	1	0	1	1	1	1	0	0	0	0	0	0	0	0	1	0	1	0	0	0	0	0	0	0	0	1	1	1	1	1	1	0	1	1	1	0	1	1	0	1	0	1	1	1	1	0	0	0	1	1	1	0	1	1	0	0	1	0	1	1	1	0	0	0	1	1	0	1	0	1	1	0	0	1	0	0	1	1	1	1	0	1	1	0	0	1	0	1	0	0	0	1	0	1	0	1	1	1	1	1	0	0	0	1	0	0	1	0	1	1	0	0	0	0	1	1	0	1	0	0	1	1	0	1	1	0	1	0	0	1	0	1	1	1	0	1	0	0	0	0	0	1	1	1	0	1	1	1	0	1	1	0	1	1	0	1	1	0	0	1	0	1	1	0	1	0	1	0	1	0	1	1	0	1	1	0	0	0	0	1	1	0	1	1	0	1	0	0	0	1	1	1	0	0	0	1	1	0	0	1	1	0	1	0	1	1	0	1	1	0	0	0	1	1	1	1	0	0	0	1	0	0	1	1	1	0	0	0	0	1	1	1	0	1	1	0	0	0	0	0	1	1	0	1	1	1	1	1	0	0	0	0	1	0	1	0	0	0	0	0	0	0	1	0	1	1	0	1	1	1	1	0	0	0	1	1	1	1	0	1	0	1	1	0	0	1	0	1	1	0	0	0	0	0	1	1	0	0	0	0	0	0	1	1	0	1	0	1	1	0	1	0	1	1	0	1	0	1	1	0	0	0	1	0	1	0	1	1	1	1	0	1	0	1	0	0	0	0	0	0	0	1	0	1	1	1	0	0	0	0	0	1	0	0	1	1	0	0	0	1	1	0	1	1	1	1	0	1	1	1	0	1	0	0	1	0	0	1	1	0	0	0	0	0	1	1	0	1	0	1	0	0	0	1	1	1	0	1	1	0	1	1	0	0	0	0	1	0	0	0	1	0	0	1	1	1	0	0	0	1	0	1	0	0	0	1	1	0	0	1	0	0	0	0	0	1	0	1	1	0	0	0	0	0	0	0	0	1	0	1	0	1	1	0	1	0	1	1	0	1	1	1	0	1	0	1	1	1	1	0	1	0	0	1	0	1	1	0	1	1	0	0	1	1	1	0	1	1	1	1	1	1	0	1	0	0	1	0	0	1	1	1	1	1	0	0	0	0	1	0	0	1	0	0	1	0	1	0	0	1	0	0	0	1	1	0	0	0	1	0	1	1	0	1	1	1	0	0	1	1	0	0	1	1	0	0	0	0	0	1	0	0	1	0	1	0	1	1	1	0	0	1	0	0	0	1	0	0	0	0	0	0	0	1	1	1	0	0	1	1	1	1	1	0	1	0	0	1	0	0	0	0	0	0	1	1	0	1	1	1	1	1	0	0	1	1	0	0	0	1	1	1	1	0	1	0	1	1	0	0	0	0	1	1	0	1	1	0	0	1	1	0	0	1	0	1	0	1	1	1	1	1	0	0	0	1	1	0	1	1	1	1	1	1	0	0	0	1	1	0	0	1	1	1	1	0	1	0	0	0	0	0	1	0	1	0	0	0	1	0	0	0	1	0	1	1	1	1	1	0	1	1	1	0	0	0	1	0	1	0	0	1	1	0	0	1	0	1	1	1	1	1	1	1	0	1	1	1	1	1	0	0	1	0	0	1	1	1	0	1	1	1	0	1	1	1	1	1	0	0	1	1	1	0	0	0	0	1	1	0	1	1	0	1	0	0	1	0	1	0	1	1	1	0	1	1	0	0	0	1	1	0	1	0	1	0	1	0	0	1	0	1	0	0	1	0	1	0	1	0	1	1	1	0	0	1	1	1	1	1	0	0	1	0	1	1	0	1	0	0	1	1	0	1	0	0	0	0	0	1	0	1	1	1	0	1	0	1	1	0	1	1	1	0	0	0	1	1	0	1	0	0	1	1	1	1	1	0	1	0	0	0	0	1	1	0	0	0	1	0	1	0	0	0	0	1	0	1	1	1	1	0	1	0	0	0	1	0	0	0	1	0	0	0	0	0	0	0	1	1	1	1	1	1	1	0	0	0	0	0	1	1	1	0	0	0	0	0	1	1	0	0	0	1	1	1	1	0	1	0	0	0	1	1	1	1	0	1	1	0	1	0	0	0	1	1	0	0	1	0	0	0	0	1	1	1	1	0	0	1	0	0	0	1	1	1	1	0	1	0	1	1	0	0	1	1	0	1	0	0	0	0	1	0	1	0	0	0	0	1	0	1	1	1	1	1	0	1	0	0	1	1	0	1	1	0	0	0	1	1	1	0	0	0	0	0	1	1	0	1	1	0	0	0	1	0	0	1	1	1	0	0	0	0	1	0	1	0	1	1	0	0	1	1	1	0	1	0	0	0	0	0	0	1	0	1	0	0	1	1	0	0	1	1	0	1	0	0	0	1	0	1	1	0	0	0	1	1	1	1	1	1	1	0	1	0	0	1	1	0	1	0	0	0	1	0	1	0	0	0	0	0	0	1	1	0	1	0	1	0	1	0	1	1	0	1	0	1	1	0	0	0	1	0	1	1	1	1	1	0	0	0	0	1	0	0	0	0	0	1	0	0	1	0	0	1	1	0	0	0	1	1	0	1	1	0	1	1	0	1	1	0	0	1	1	0	1	0	1	1	1	1	1	0	1	0	1	0	1	1	1	1	0	0	1	0	0	0	1	0	0	1	0	0	1	0	1	1	0	0	0	0	0	1	1	0	1	1	0	0	1	0	1	0	1	1	0	0	1	1	0	0	0	1	0	1	0	0	1	1	1	0	0	0	1	1	0	1	0	0	1	1	0	1	1	1	0	0	0	0	0	1	0	0	1	0	1	1	1	0	0	1	1	1	1	1	0	1	0	0	1	1	1	1	1	1	0	1	1	0	0	0	1	1	1	0	0	0	1	0	1	1	1	1	1	1	0	0	1	1	0	0	1	0	1	0	1	0	1	1	0	1	1	1	0	1	1	0	1	0	0	1	1	1	0	1	0	0	1	1	1	1	0	1	1	0	1	0	0	0	1	0	0	0	1	0	0	1	1	0	1	0	1	0	0	1	0	0	1	1	1	1	0	0	0	1	0	0	1	0	1	1	1	1	1	0
1	37315	1	1	1	1	1	0	0	0	0	1	0	1	0	1	1	1	0	1	1	1	0	0	0	0	1	1	1	0	1	0	0	1	1	1	0	0	0	0	0	1	1	0	0	1	0	1	0	1	1	1	1	0	0	0	0	0	0	0	0	1	0	1	0	0	0	0	0	0	0	0	1	1	1	1	1	1	0	1	1	1	0	1	1	0	1	0	1	1	1	1	0	0	0	1	1	1	0	1	1	0	0	1	0	1	1	1	0	0	0	1	1	0	1	0	1	1	0	0	1	0	0	1	1	1	1	0	1	1	0	0	1	0	1	0	0	0	1	0	1	0	1	1	1	1	1	0	0	0	1	0	0	1	0	1	1	0	0	0	0	1	1	0	1	0	0	1	1	0	1	1	0	1	0	0	1	0	1	1	1	0	1	0	0	0	0	0	1	1	1	0	1	1	1	0	1	1	0	1	1	0	1	1	0	0	1	0	1	1	0	1	0	1	0	1	0	1	1	0	1	1	0	0	0	0	1	1	0	1	1	0	1	0	0	0	1	1	1	0	0	0	1	1	0	0	1	1	0	1	0	1	1	0	1	1	0	0	0	1	1	1	1	0	0	0	1	0	0	1	1	1	0	0	0	0	1	1	1	0	1	1	0	0	0	0	0	1	1	0	1	1	1	1	1	0	0	0	0	1	0	1	0	0	0	0	0	0	0	1	0	1	1	0	1	1	1	1	0	0	0	1	1	1	1	0	1	0	1	1	0	0	1	0	1	1	0	0	0	0	0	1	1	0	0	0	0	0	0	1	1	0	1	0	1	1	0	1	0	1	1	0	1	0	1	1	0	0	0	1	0	1	0	1	1	1	1	0	1	0	1	0	0	0	0	0	0	0	1	0	1	1	1	0	0	0	0	0	1	0	0	1	1	0	0	0	1	1	0	1	1	1	1	0	1	1	1	0	1	0	0	1	0	0	1	1	0	0	0	0	0	1	1	0	1	0	1	0	0	0	1	1	1	0	1	1	0	1	1	0	0	0	0	1	0	0	0	1	0	0	1	1	1	0	0	0	1	0	1	0	0	0	1	1	0	0	1	0	0	0	0	0	1	0	1	1	0	0	0	0	0	0	0	0	1	0	1	0	1	1	0	1	0	1	1	0	1	1	1	0	1	0	1	1	1	1	0	1	0	0	1	0	1	1	0	1	1	0	0	1	1	1	0	1	1	1	1	1	1	0	1	0	0	1	0	0	1	1	1	1	1	0	0	0	0	1	0	0	1	0	0	1	0	1	0	0	1	0	0	0	1	1	0	0	0	1	0	1	1	0	1	1	1	0	0	1	1	0	0	1	1	0	0	0	0	0	1	0	0	1	0	1	0	1	1	1	0	0	1	0	0	0	1	0	0	0	0	0	0	0	1	1	1	0	0	1	1	1	1	1	0	1	0	0	1	0	0	0	0	0	0	1	1	0	1	1	1	1	1	0	0	1	1	0	0	0	1	1	1	1	0	1	0	1	1	0	0	0	0	1	1	0	1	1	0	0	1	1	0	0	1	0	1	0	1	1	1	1	1	0	0	0	1	1	0	1	1	1	1	1	1	0	0	0	1	1	0	0	1	1	1	1	0	1	0	0	0	0	0	1	0	1	0	0	0	1	0	0	0	1	0	1	1	1	1	1	0	1	1	1	0	0	0	1	0	1	0	0	1	1	0	0	1	0	1	1	1	1	1	1	1	0	1	1	1	1	1	0	0	1	0	0	1	1	1	0	1	1	1	0	1	1	1	1	1	0	0	1	1	1	0	0	0	0	1	1	0	1	1	0	1	0	0	1	0	1	0	1	1	1	0	1	1	0	0	0	1	1	0	1	0	1	0	1	0	0	1	0	1	0	0	1	0	1	0	1	0	1	1	1	0	0	1	1	1	1	1	0	0	1	0	1	1	0	1	0	0	1	1	0	1	0	0	0	0	0	1	0	1	1	1	0	1	0	1	1	0	1	1	1	0	0	0	1	1	0	1	0	0	1	1	1	1	1	0	1	0	0	0	0	1	1	0	0	0	1	0	1	0	0	0	0	1	0	1	1	1	1	0	1	0	0	0	1	0	0	0	1	0	0	0	0	0	0	0	1	1	1	1	1	1	1	0	0	0	0	0	1	1	1	0	0	0	0	0	1	1	0	0	0	1	1	1	1	0	1	0	0	0	1	1	1	1	0	1	1	0	1	0	0	0	1	1	0	0	1	0	0	0	0	1	1	1	1	0	0	1	0	0	0	1	1	1	1	0	1	0	1	1	0	0	1	1	0	1	0	0	0	0	1	0	1	0	0	0	0	1	0	1	1	1	1	1	0	1	0	0	1	1	0	1	1	0	0	0	1	1	1	0	0	0	0	0	1	1	0	1	1	0	0	0	1	0	0	1	1	1	0	0	0	0	1	0	1	0	1	1	0	0	1	1	1	0	1	0	0	0	0	0	0	1	0	1	0	0	1	1	0	0	1	1	0	1	0	0	0	1	0	1	1	0	0	0	1	1	1	1	1	1	1	0	1	0	0	1	1	0	1	0	0	0	1	0	1	0	0	0	0	0	0	1	1	0	1	0	1	0	1	0	1	1	0	1	0	1	1	0	0	0	1	0	1	1	1	1	1	0	0	0	0	1	0	0	0	0	0	1	0	0	1	0	0	1	1	0	0	0	1	1	0	1	1	0	1	1	0	1	1	0	0	1	1	0	1	0	1	1	1	1	1	0	1	0	1	0	1	1	1	1	0	0	1	0	0	0	1	0	0	1	0	0	1	0	1	1	0	0	0	0	0	1	1	0	1	1	0	0	1	0	1	0	1	1	0	0	1	1	0	0	0	1	0	1	0	0	1	1	1	0	0	0	1	1	0	1	0	0	1	1	0	1	1	1	0	0	0	0	0	1	0	0	1	0	1	1	1	0	0	1	1	1	1	1	0	1	0	0	1	1	1	1	1	1	0	1	1	0	0	0	1	1	1	0	0	0	1	0	1	1	1	1	1	1	0	0	1	1	0	0	1	0	1	0	1	0	1	1	0	1	1	1	0	1	1	0	1	0	0	1	1	1	0	1	0	0	1	1	1	1	0	1	1	0	1	0	0	0	1	0	0	0	1	0	0	1	1	0	1	0	1	0	0	1	0	0	1	1	1	1	0	0	0	1	0	0	1	0	1	1	1	1	1	0
1	37330	1	1	1	1	1	0	0	0	0	1	0	1	0	1	1	1	0	1	1	1	0	0	0	0	1	1	1	0	1	0	0	1	1	1	0	0	0	0	0	1	1	0	0	1	0	1	0	1	1	1	1	0	0	0	0	0	0	0	0	1	0	1	0	0	0	0	0	0	0	0	1	1	1	1	1	1	0	1	1	1	0	1	1	0	1	0	1	1	1	1	0	0	0	1	1	1	0	1	1	0	0	1	0	1	1	1	0	0	0	1	1	0	1	0	1	1	0	0	1	0	0	1	1	1	1	0	1	1	0	0	1	0	1	0	0	0	1	0	1	0	1	1	1	1	1	0	0	0	1	0	0	1	0	1	1	0	0	0	0	1	1	0	1	0	0	1	1	0	1	1	0	1	0	0	1	0	1	1	1	0	1	0	0	0	0	0	1	1	1	0	1	1	1	0	1	1	0	1	1	0	1	1	0	0	1	0	1	1	0	1	0	1	0	1	0	1	1	0	1	1	0	0	0	0	1	1	0	1	1	0	1	0	0	0	1	1	1	0	0	0	1	1	0	0	1	1	0	1	0	1	1	0	1	1	0	0	0	1	1	1	1	0	0	0	1	0	0	1	1	1	0	0	0	0	1	1	1	0	1	1	0	0	0	0	0	1	1	0	1	1	1	1	1	0	0	0	0	1	0	1	0	0	0	0	0	0	0	1	0	1	1	0	1	1	1	1	0	0	0	1	1	1	1	0	1	0	1	1	0	0	1	0	1	1	0	0	0	0	0	1	1	0	0	0	0	0	0	1	1	0	1	0	1	1	0	1	0	1	1	0	1	0	1	1	0	0	0	1	0	1	0	1	1	1	1	0	1	0	1	0	0	0	0	0	0	0	1	0	1	1	1	0	0	0	0	0	1	0	0	1	1	0	0	0	1	1	0	1	1	1	1	0	1	1	1	0	1	0	0	1	0	0	1	1	0	0	0	0	0	1	1	0	1	0	1	0	0	0	1	1	1	0	1	1	0	1	1	0	0	0	0	1	0	0	0	1	0	0	1	1	1	0	0	0	1	0	1	0	0	0	1	1	0	0	1	0	0	0	0	0	1	0	1	1	0	0	0	0	0	0	0	0	1	0	1	0	1	1	0	1	0	1	1	0	1	1	1	0	1	0	1	1	1	1	0	1	0	0	1	0	1	1	0	1	1	0	0	1	1	1	0	1	1	1	1	1	1	0	1	0	0	1	0	0	1	1	1	1	1	0	0	0	0	1	0	0	1	0	0	1	0	1	0	0	1	0	0	0	1	1	0	0	0	1	0	1	1	0	1	1	1	0	0	1	1	0	0	1	1	0	0	0	0	0	1	0	0	1	0	1	0	1	1	1	0	0	1	0	0	0	1	0	0	0	0	0	0	0	1	1	1	0	0	1	1	1	1	1	0	1	0	0	1	0	0	0	0	0	0	1	1	0	1	1	1	1	1	0	0	1	1	0	0	0	1	1	1	1	0	1	0	1	1	0	0	0	0	1	1	0	1	1	0	0	1	1	0	0	1	0	1	0	1	1	1	1	1	0	0	0	1	1	0	1	1	1	1	1	1	0	0	0	1	1	0	0	1	1	1	1	0	1	0	0	0	0	0	1	0	1	0	0	0	1	0	0	0	1	0	1	1	1	1	1	0	1	1	1	0	0	0	1	0	1	0	0	1	1	0	0	1	0	1	1	1	1	1	1	1	0	1	1	1	1	1	0	0	1	0	0	1	1	1	0	1	1	1	0	1	1	1	1	1	0	0	1	1	1	0	0	0	0	1	1	0	1	1	0	1	0	0	1	0	1	0	1	1	1	0	1	1	0	0	0	1	1	0	1	0	1	0	1	0	0	1	0	1	0	0	1	0	1	0	1	0	1	1	1	0	0	1	1	1	1	1	0	0	1	0	1	1	0	1	0	0	1	1	0	1	0	0	0	0	0	1	0	1	1	1	0	1	0	1	1	0	1	1	1	0	0	0	1	1	0	1	0	0	1	1	1	1	1	0	1	0	0	0	0	1	1	0	0	0	1	0	1	0	0	0	0	1	0	1	1	1	1	0	1	0	0	0	1	0	0	0	1	0	0	0	0	0	0	0	1	1	1	1	1	1	1	0	0	0	0	0	1	1	1	0	0	0	0	0	1	1	0	0	0	1	1	1	1	0	1	0	0	0	1	1	1	1	0	1	1	0	1	0	0	0	1	1	0	0	1	0	0	0	0	1	1	1	1	0	0	1	0	0	0	1	1	1	1	0	1	0	1	1	0	0	1	1	0	1	0	0	0	0	1	0	1	0	0	0	0	1	0	1	1	1	1	1	0	1	0	0	1	1	0	1	1	0	0	0	1	1	1	0	0	0	0	0	1	1	0	1	1	0	0	0	1	0	0	1	1	1	0	0	0	0	1	0	1	0	1	1	0	0	1	1	1	0	1	0	0	0	0	0	0	1	0	1	0	0	1	1	0	0	1	1	0	1	0	0	0	1	0	1	1	0	0	0	1	1	1	1	1	1	1	0	1	0	0	1	1	0	1	0	0	0	1	0	1	0	0	0	0	0	0	1	1	0	1	0	1	0	1	0	1	1	0	1	0	1	1	0	0	0	1	0	1	1	1	1	1	0	0	0	0	1	0	0	0	0	0	1	0	0	1	0	0	1	1	0	0	0	1	1	0	1	1	0	1	1	0	1	1	0	0	1	1	0	1	0	1	1	1	1	1	0	1	0	1	0	1	1	1	1	0	0	1	0	0	0	1	0	0	1	0	0	1	0	1	1	0	0	0	0	0	1	1	0	1	1	0	0	1	0	1	0	1	1	0	0	1	1	0	0	0	1	0	1	0	0	1	1	1	0	0	0	1	1	0	1	0	0	1	1	0	1	1	1	0	0	0	0	0	1	0	0	1	0	1	1	1	0	0	1	1	1	1	1	0	1	0	0	1	1	1	1	1	1	0	1	1	0	0	0	1	1	1	0	0	0	1	0	1	1	1	1	1	1	0	0	1	1	0	0	1	0	1	0	1	0	1	1	0	1	1	1	0	1	1	0	1	0	0	1	1	1	0	1	0	0	1	1	1	1	0	1	1	0	1	0	0	0	1	0	0	0	1	0	0	1	1	0	1	0	1	0	0	1	0	0	1	1	1	1	0	0	0	1	0	0	1	0	1	1	1	1	1	0
1	37409	1	1	1	1	1	0	0	0	0	1	0	1	0	1	1	1	0	1	1	1	0	0	0	0	1	1	1	0	1	0	0	1	1	1	0	0	0	0	0	1	1	0	0	1	0	1	0	1	1	1	1	0	0	0	0	0	0	0	0	1	0	1	0	0	0	0	0	0	0	0	1	1	1	1	1	1	0	1	1	1	0	1	1	0	1	0	1	1	1	1	0	0	0	1	1	1	0	1	1	0	0	1	0	1	1	1	0	0	0	1	1	0	1	0	1	1	0	0	1	0	0	1	1	1	1	0	1	1	0	0	1	0	1	0	0	0	1	0	1	0	1	1	1	1	1	0	0	0	1	0	0	1	0	1	1	0	0	0	0	1	1	0	1	0	0	1	1	0	1	1	0	1	0	0	1	0	1	1	1	0	1	0	0	0	0	0	1	1	1	0	1	1	1	0	1	1	0	1	1	0	1	1	0	0	1	0	1	1	0	1	0	1	0	1	0	1	1	0	1	1	0	0	0	0	1	1	0	1	1	0	1	0	0	0	1	1	1	0	0	0	1	1	0	0	1	1	0	1	0	1	1	0	1	1	0	0	0	1	1	1	1	0	0	0	1	0	0	1	1	1	0	0	0	0	1	1	1	0	1	1	0	0	0	0	0	1	1	0	1	1	1	1	1	0	0	0	0	1	0	1	0	0	0	0	0	0	0	1	0	1	1	0	1	1	1	1	0	0	0	1	1	1	1	0	1	0	1	1	0	0	1	0	1	1	0	0	0	0	0	1	1	0	0	0	0	0	0	1	1	0	1	0	1	1	0	1	0	1	1	0	1	0	1	1	0	0	0	1	0	1	0	1	1	1	1	0	1	0	1	0	0	0	0	0	0	0	1	0	1	1	1	0	0	0	0	0	1	0	0	1	1	0	0	0	1	1	0	1	1	1	1	0	1	1	1	0	1	0	0	1	0	0	1	1	0	0	0	0	0	1	1	0	1	0	1	0	0	0	1	1	1	0	1	1	0	1	1	0	0	0	0	1	0	0	0	1	0	0	1	1	1	0	0	0	1	0	1	0	0	0	1	1	0	0	1	0	0	0	0	0	1	0	1	1	0	0	0	0	0	0	0	0	1	0	1	0	1	1	0	1	0	1	1	0	1	1	1	0	1	0	1	1	1	1	0	1	0	0	1	0	1	1	0	1	1	0	0	1	1	1	0	1	1	1	1	1	1	0	1	0	0	1	0	0	1	1	1	1	1	0	0	0	0	1	0	0	1	0	0	1	0	1	0	0	1	0	0	0	1	1	0	0	0	1	0	1	1	0	1	1	1	0	0	1	1	0	0	1	1	0	0	0	0	0	1	0	0	1	0	1	0	1	1	1	0	0	1	0	0	0	1	0	0	0	0	0	0	0	1	1	1	0	0	1	1	1	1	1	0	1	0	0	1	0	0	0	0	0	0	1	1	0	1	1	1	1	1	0	0	1	1	0	0	0	1	1	1	1	0	1	0	1	1	0	0	0	0	1	1	0	1	1	0	0	1	1	0	0	1	0	1	0	1	1	1	1	1	0	0	0	1	1	0	1	1	1	1	1	1	0	0	0	1	1	0	0	1	1	1	1	0	1	0	0	0	0	0	1	0	1	0	0	0	1	0	0	0	1	0	1	1	1	1	1	0	1	1	1	0	0	0	1	0	1	0	0	1	1	0	0	1	0	1	1	1	1	1	1	1	0	1	1	1	1	1	0	0	1	0	0	1	1	1	0	1	1	1	0	1	1	1	1	1	0	0	1	1	1	0	0	0	0	1	1	0	1	1	0	1	0	0	1	0	1	0	1	1	1	0	1	1	0	0	0	1	1	0	1	0	1	0	1	0	0	1	0	1	0	0	1	0	1	0	1	0	1	1	1	0	0	1	1	1	1	1	0	0	1	0	1	1	0	1	0	0	1	1	0	1	0	0	0	0	0	1	0	1	1	1	0	1	0	1	1	0	1	1	1	0	0	0	1	1	0	1	0	0	1	1	1	1	1	0	1	0	0	0	0	1	1	0	0	0	1	0	1	0	0	0	0	1	0	1	1	1	1	0	1	0	0	0	1	0	0	0	1	0	0	0	0	0	0	0	1	1	1	1	1	1	1	0	0	0	0	0	1	1	1	0	0	0	0	0	1	1	0	0	0	1	1	1	1	0	1	0	0	0	1	1	1	1	0	1	1	0	1	0	0	0	1	1	0	0	1	0	0	0	0	1	1	1	1	0	0	1	0	0	0	1	1	1	1	0	1	0	1	1	0	0	1	1	0	1	0	0	0	0	1	0	1	0	0	0	0	1	0	1	1	1	1	1	0	1	0	0	1	1	0	1	1	0	0	0	1	1	1	0	0	0	0	0	1	1	0	1	1	0	0	0	1	0	0	1	1	1	0	0	0	0	1	0	1	0	1	1	0	0	1	1	1	0	1	0	0	0	0	0	0	1	0	1	0	0	1	1	0	0	1	1	0	1	0	0	0	1	0	1	1	0	0	0	1	1	1	1	1	1	1	0	1	0	0	1	1	0	1	0	0	0	1	0	1	0	0	0	0	0	0	1	1	0	1	0	1	0	1	0	1	1	0	1	0	1	1	0	0	0	1	0	1	1	1	1	1	0	0	0	0	1	0	0	0	0	0	1	0	0	1	0	0	1	1	0	0	0	1	1	0	1	1	0	1	1	0	1	1	0	0	1	1	0	1	0	1	1	1	1	1	0	1	0	1	0	1	1	1	1	0	0	1	0	0	0	1	0	0	1	0	0	1	0	1	1	0	0	0	0	0	1	1	0	1	1	0	0	1	0	1	0	1	1	0	0	1	1	0	0	0	1	0	1	0	0	1	1	1	0	0	0	1	1	0	1	0	0	1	1	0	1	1	1	0	0	0	0	0	1	0	0	1	0	1	1	1	0	0	1	1	1	1	1	0	1	0	0	1	1	1	1	1	1	0	1	1	0	0	0	1	1	1	0	0	0	1	0	1	1	1	1	1	1	0	0	1	1	0	0	1	0	1	0	1	0	1	1	0	1	1	1	0	1	1	0	1	0	0	1	1	1	0	1	0	0	1	1	1	1	0	1	1	0	1	0	0	0	1	0	0	0	1	0	0	1	1	0	1	0	1	0	0	1	0	0	1	1	1	1	0	0	0	1	0	0	1	0	1	1	1	1	1	0
1	37478	1	1	1	1	1	0	0	0	0	1	0	1	0	1	1	1	0	1	1	1	0	0	0	0	1	1	1	0	1	0	0	1	1	1	0	0	0	0	0	1	1	0	0	1	0	1	0	1	1	1	1	0	0	0	0	0	0	0	0	1	0	1	0	0	0	0	0	0	0	0	1	1	1	1	1	1	0	1	1	1	0	1	1	0	1	0	1	1	1	1	0	0	0	1	1	1	0	1	1	0	0	1	0	1	1	1	0	0	0	1	1	0	1	0	1	1	0	0	1	0	0	1	1	1	1	0	1	1	0	0	1	0	1	0	0	0	1	0	1	0	1	1	1	1	1	0	0	0	1	0	0	1	0	1	1	0	0	0	0	1	1	0	1	0	0	1	1	0	1	1	0	1	0	0	1	0	1	1	1	0	1	0	0	0	0	0	1	1	1	0	1	1	1	0	1	1	0	1	1	0	1	1	0	0	1	0	1	1	0	1	0	1	0	1	0	1	1	0	1	1	0	0	0	0	1	1	0	1	1	0	1	0	0	0	1	1	1	0	0	0	1	1	0	0	1	1	0	1	0	1	1	0	1	1	0	0	0	1	1	1	1	0	0	0	1	0	0	1	1	1	0	0	0	0	1	1	1	0	1	1	0	0	0	0	0	1	1	0	1	1	1	1	1	0	0	0	0	1	0	1	0	0	0	0	0	0	0	1	0	1	1	0	1	1	1	1	0	0	0	1	1	1	1	0	1	0	1	1	0	0	1	0	1	1	0	0	0	0	0	1	1	0	0	0	0	0	0	1	1	0	1	0	1	1	0	1	0	1	1	0	1	0	1	1	0	0	0	1	0	1	0	1	1	1	1	0	1	0	1	0	0	0	0	0	0	0	1	0	1	1	1	0	0	0	0	0	1	0	0	1	1	0	0	0	1	1	0	1	1	1	1	0	1	1	1	0	1	0	0	1	0	0	1	1	0	0	0	0	0	1	1	0	1	0	1	0	0	0	1	1	1	0	1	1	0	1	1	0	0	0	0	1	0	0	0	1	0	0	1	1	1	0	0	0	1	0	1	0	0	0	1	1	0	0	1	0	0	0	0	0	1	0	1	1	0	0	0	0	0	0	0	0	1	0	1	0	1	1	0	1	0	1	1	0	1	1	1	0	1	0	1	1	1	1	0	1	0	0	1	0	1	1	0	1	1	0	0	1	1	1	0	1	1	1	1	1	1	0	1	0	0	1	0	0	1	1	1	1	1	0	0	0	0	1	0	0	1	0	0	1	0	1	0	0	1	0	0	0	1	1	0	0	0	1	0	1	1	0	1	1	1	0	0	1	1	0	0	1	1	0	0	0	0	0	1	0	0	1	0	1	0	0	1	1	0	0	1	0	0	0	1	0	0	0	0	0	0	0	1	1	1	0	0	1	1	1	1	1	0	1	0	0	1	0	0	0	0	0	0	1	1	0	1	1	1	1	1	0	0	1	1	0	0	0	1	1	1	1	0	1	0	1	1	0	0	0	0	1	1	0	1	1	0	0	1	1	0	0	1	0	1	0	1	1	1	1	1	0	0	0	1	1	0	1	1	1	1	1	1	0	0	0	1	1	0	0	1	1	1	1	0	1	0	0	0	0	0	1	0	1	0	0	0	1	0	0	0	1	0	1	1	1	1	1	0	1	1	1	0	0	0	1	0	1	0	0	1	1	0	0	1	0	1	1	1	1	1	1	1	0	1	1	1	1	1	0	0	1	0	0	1	1	1	0	1	1	1	0	1	1	1	1	1	0	0	1	1	1	0	0	0	0	1	1	0	1	1	0	1	0	0	1	0	1	0	1	1	1	0	1	1	0	0	0	1	1	0	1	0	1	0	1	0	0	1	0	1	0	0	1	0	1	0	1	0	1	1	1	0	0	1	1	1	1	1	0	0	1	0	1	1	0	1	0	0	1	1	0	1	0	0	0	0	0	1	0	1	1	1	0	1	0	1	1	0	1	1	1	0	0	0	1	1	0	1	0	0	1	1	1	1	1	0	1	0	0	0	0	1	1	0	0	0	1	0	1	0	0	0	0	1	0	1	1	1	1	0	1	0	0	0	1	0	0	0	1	0	0	0	0	0	0	0	1	1	1	1	1	1	1	0	0	0	0	0	1	1	1	0	0	0	0	0	1	1	0	0	0	1	1	1	1	0	1	0	0	0	1	1	1	1	0	1	1	0	1	0	0	0	1	1	0	0	1	0	0	0	0	1	1	1	1	0	0	1	0	0	0	1	1	1	1	0	1	0	1	1	0	0	1	1	0	1	0	0	0	0	1	0	1	0	0	0	0	1	0	1	1	1	1	1	0	1	0	0	1	1	0	1	1	0	0	0	1	1	1	0	0	0	0	0	1	1	0	1	1	0	0	0	1	0	0	1	1	1	0	0	0	0	1	0	1	0	1	1	0	0	1	1	1	0	1	0	0	0	0	0	0	1	0	1	0	0	1	1	0	0	1	1	0	1	0	0	0	1	0	1	1	0	0	0	1	1	1	1	1	1	1	0	1	0	0	1	1	0	1	0	0	0	1	0	1	0	0	0	0	0	0	1	1	0	1	0	1	0	1	0	1	1	0	1	0	1	1	0	0	0	1	0	1	1	1	1	1	0	0	0	0	1	0	0	0	0	0	1	0	0	1	0	0	1	1	0	0	0	1	1	0	1	1	0	1	1	0	1	1	0	0	1	1	0	1	0	1	1	1	1	1	0	1	0	1	0	1	1	1	1	0	0	1	0	0	0	1	0	0	1	0	0	1	0	1	1	0	0	0	0	0	1	1	0	1	1	0	0	1	0	1	0	1	1	0	0	1	1	0	0	0	1	0	1	0	0	1	1	1	0	0	0	1	1	0	1	0	0	1	1	0	1	1	1	0	0	0	0	0	1	0	0	1	0	1	1	1	0	0	1	1	1	1	1	0	1	0	0	1	1	1	1	1	1	0	1	1	0	0	0	1	1	1	0	0	0	1	0	1	1	1	1	1	1	0	0	1	1	0	0	1	0	1	0	1	0	1	1	0	1	1	1	0	1	1	0	1	0	0	1	1	1	0	1	0	0	1	1	1	1	0	1	1	0	1	0	0	0	1	0	0	0	1	0	0	1	1	0	1	0	1	0	0	1	0	0	1	1	1	1	0	0	0	1	0	0	1	0	1	1	1	1	1	0
1	37553	1	1	1	1	1	0	0	0	0	1	0	1	0	1	1	1	0	1	1	1	0	0	0	0	1	1	1	0	1	0	0	1	1	1	0	0	0	0	0	1	1	0	0	1	0	1	0	1	1	1	1	0	0	0	0	0	0	0	0	1	0	1	0	0	0	0	0	0	0	0	1	1	1	1	1	1	0	1	1	1	0	1	1	0	1	0	1	1	1	1	0	0	0	1	1	1	0	1	1	0	0	1	0	1	1	1	0	0	0	1	1	0	1	0	1	1	0	0	1	0	0	1	1	1	1	0	1	1	0	0	1	0	1	0	0	0	1	0	1	0	1	1	1	1	1	0	0	0	1	0	0	1	0	1	1	0	0	0	0	1	1	0	1	0	0	1	1	0	1	1	0	1	0	0	1	0	1	1	1	0	1	0	0	0	0	0	1	1	1	0	1	1	1	0	1	1	0	1	1	0	1	1	0	0	1	0	1	1	0	1	0	1	0	1	0	1	1	0	1	1	0	0	0	0	1	1	0	1	1	0	1	0	0	0	1	1	1	0	0	0	1	1	0	0	1	1	0	1	0	1	1	0	1	1	0	0	0	1	1	1	1	0	0	0	1	0	0	1	1	1	0	0	0	0	1	1	1	0	1	1	0	0	0	0	0	1	1	0	1	1	1	1	1	0	0	0	0	1	0	1	0	0	0	0	0	0	0	1	0	1	1	0	1	1	1	1	0	0	0	1	1	1	1	0	1	0	1	1	0	0	1	0	1	1	0	0	0	0	0	1	1	0	0	0	0	0	0	1	1	0	1	0	1	1	0	1	0	1	1	0	1	0	1	1	0	0	0	1	0	1	0	1	1	1	1	0	1	0	1	0	0	0	0	0	0	0	1	0	1	1	1	0	0	0	0	0	1	0	0	1	1	0	0	0	1	1	0	1	1	1	1	0	1	1	1	0	1	0	0	1	0	0	1	1	0	0	0	0	0	1	1	0	1	0	1	0	0	0	1	1	1	0	1	1	0	1	1	0	0	0	0	1	0	0	0	1	0	0	1	1	1	0	0	0	1	0	1	0	0	0	1	1	0	0	1	0	0	0	0	0	1	0	1	1	0	0	0	0	0	0	0	0	1	0	1	0	1	1	0	1	0	1	1	0	1	1	1	0	1	0	1	1	1	1	0	1	0	0	1	0	1	1	0	1	1	0	0	1	1	1	0	1	1	1	1	1	1	0	1	0	0	1	0	0	1	1	1	1	1	0	0	0	0	1	0	0	1	0	0	1	0	1	0	0	1	0	0	0	1	1	0	0	0	1	0	1	1	0	1	1	1	0	0	1	1	0	0	1	1	0	0	0	0	0	1	0	0	1	0	1	0	0	1	1	0	0	1	0	0	0	1	0	0	0	0	0	0	0	1	1	1	0	0	1	1	1	1	1	0	1	0	0	1	0	0	0	0	0	0	1	1	0	1	1	1	1	1	0	0	1	1	0	0	0	1	1	1	1	0	1	0	1	1	0	0	0	0	1	1	0	1	1	0	0	1	1	0	0	1	0	1	0	1	1	1	1	1	0	0	0	1	1	0	1	1	1	1	1	1	0	0	0	1	1	0	0	1	1	1	1	0	1	0	0	0	0	0	1	0	1	0	0	0	1	0	0	0	1	0	1	1	1	1	1	0	1	1	1	0	0	0	1	0	1	0	0	1	1	0	0	1	0	1	1	1	1	1	1	1	0	1	1	1	1	1	0	0	1	0	0	1	1	1	0	1	1	1	0	1	1	1	1	1	0	0	1	1	1	0	0	0	0	1	1	0	1	1	0	1	0	0	1	0	1	0	1	1	1	0	1	1	0	0	0	1	1	0	1	0	1	0	1	0	0	1	0	1	0	0	1	0	1	0	1	0	1	1	1	0	0	1	1	1	1	1	0	0	1	0	1	1	0	1	0	0	1	1	0	1	0	0	0	0	0	1	0	1	1	1	0	1	0	1	1	0	1	1	1	0	0	0	1	1	0	1	0	0	1	1	1	1	1	0	1	0	0	0	0	1	1	0	0	0	1	0	1	0	0	0	0	1	0	1	1	1	1	0	1	0	0	0	1	0	0	0	1	0	0	0	0	0	0	0	1	1	1	1	1	1	1	0	0	0	0	0	1	1	1	0	0	0	0	0	1	1	0	0	0	1	1	1	1	0	1	0	0	0	1	1	1	1	0	1	1	0	1	0	0	0	1	1	0	0	1	0	0	0	0	1	1	1	1	0	0	1	0	0	0	1	1	1	1	0	1	0	1	1	0	0	1	1	0	1	0	0	0	0	1	0	1	0	0	0	0	1	0	1	1	1	1	1	0	1	0	0	1	1	0	1	1	0	0	0	1	1	1	0	0	0	0	0	1	1	0	1	1	0	0	0	1	0	0	1	1	1	0	0	0	0	1	0	1	0	1	1	0	0	1	1	1	0	1	0	0	0	0	0	0	1	0	1	0	0	1	1	0	0	1	1	0	1	0	0	0	1	0	1	1	0	0	0	1	1	1	1	1	1	1	0	1	0	0	1	1	0	1	0	0	0	1	0	1	0	0	0	0	0	0	1	1	0	1	0	1	0	1	0	1	1	0	1	0	1	1	0	0	0	1	0	1	1	1	1	1	0	0	0	0	1	0	0	0	0	0	1	0	0	1	0	0	1	1	0	0	0	1	1	0	1	1	0	1	1	0	1	1	0	0	1	1	0	1	0	1	1	1	1	1	0	1	0	1	0	1	1	1	1	0	0	1	0	0	0	1	0	0	1	0	0	1	0	1	1	0	0	0	0	0	1	1	0	1	1	0	0	1	0	1	0	1	1	0	0	1	1	0	0	0	1	0	1	0	0	1	1	1	0	0	0	1	1	0	1	0	0	1	1	0	1	1	1	0	0	0	0	0	1	0	0	1	0	1	1	1	0	0	1	1	1	1	1	0	1	0	0	1	1	1	1	1	1	0	1	1	0	0	0	1	1	1	0	0	0	1	0	1	1	1	1	1	1	0	0	1	1	0	0	1	0	1	0	1	0	1	1	0	1	1	1	0	1	1	0	1	0	0	1	1	1	0	1	0	0	1	1	1	1	0	1	1	0	1	0	0	0	1	0	0	0	1	0	0	1	1	0	1	0	1	0	0	1	0	0	1	1	1	1	0	0	0	1	0	0	1	0	1	1	1	1	1	0
1	37595	1	1	1	1	1	0	0	0	0	1	0	1	0	1	1	1	0	1	1	1	0	0	0	0	1	1	1	0	1	0	0	1	1	1	0	0	0	0	0	1	1	0	0	1	0	1	0	1	1	1	1	0	0	0	0	0	0	0	0	1	0	1	0	0	0	0	0	0	0	0	1	1	1	1	1	1	0	1	1	1	0	1	1	0	1	0	1	1	1	1	0	0	0	1	1	1	0	1	1	0	0	1	0	1	1	1	0	0	0	1	1	0	1	0	1	1	0	0	1	0	0	1	1	1	1	0	1	1	0	0	1	0	1	0	0	0	1	0	1	0	1	1	1	1	1	0	0	0	1	0	0	1	0	1	1	0	0	0	0	1	1	0	1	0	0	1	1	0	1	1	0	1	0	0	1	0	1	1	1	0	1	0	0	0	0	0	1	1	1	0	1	1	1	0	1	1	0	1	1	0	1	1	0	0	1	0	1	1	0	1	0	1	0	1	0	1	1	0	1	1	0	0	0	0	1	1	0	1	1	0	1	0	0	0	1	1	1	0	0	0	1	1	0	0	1	1	0	1	0	1	1	0	1	1	0	0	0	1	1	1	1	0	0	0	1	0	0	1	1	1	0	0	0	0	1	1	1	0	1	1	0	0	0	0	0	1	1	0	1	1	1	1	1	0	0	0	0	1	0	1	0	0	0	0	0	0	0	1	0	1	1	0	1	1	1	1	0	0	0	1	1	1	1	0	1	0	1	1	0	0	1	0	1	1	0	0	0	0	0	1	1	0	0	0	0	0	0	1	1	0	1	0	1	1	0	1	0	1	1	0	1	0	1	1	0	0	0	1	0	1	0	1	1	1	1	0	1	0	1	0	0	0	0	0	0	0	1	0	1	1	1	0	0	0	0	0	1	0	0	1	1	0	0	0	1	1	0	1	1	1	1	0	1	1	1	0	1	0	0	1	0	0	1	1	0	0	0	0	0	1	1	0	1	0	1	0	0	0	1	1	1	0	1	1	0	1	1	0	0	0	0	1	0	0	0	1	0	0	1	1	1	0	0	0	1	0	1	0	0	0	1	1	0	0	1	0	0	0	0	0	1	0	1	1	0	0	0	0	0	0	0	0	1	0	1	0	1	1	0	1	0	1	1	0	1	1	1	0	1	0	1	1	1	1	0	1	0	0	1	0	1	1	0	1	1	0	0	1	1	1	0	1	1	1	1	1	1	0	1	0	0	1	0	0	1	1	1	1	1	0	0	0	0	1	0	0	1	0	0	1	0	1	0	0	1	0	0	0	1	1	0	0	0	1	0	1	1	0	1	1	1	0	0	1	1	0	0	1	1	0	0	0	0	0	1	0	0	1	0	1	0	0	1	1	0	0	1	0	0	0	1	0	0	0	0	0	0	0	1	1	1	0	0	1	1	1	1	1	0	1	0	0	1	0	0	0	0	0	0	1	1	0	1	1	1	1	1	0	0	1	1	0	0	0	1	1	1	1	0	1	0	1	1	0	0	0	0	1	1	0	1	1	0	0	1	1	0	0	1	0	1	0	1	1	1	1	1	0	0	0	1	1	0	1	1	1	1	1	1	0	0	0	1	1	0	0	1	1	1	1	0	1	0	0	0	0	0	1	0	1	0	0	0	1	0	0	0	1	0	1	1	1	1	1	0	1	1	1	0	0	0	1	0	1	0	0	1	1	0	0	1	0	1	1	1	1	1	1	1	0	1	1	1	1	1	0	0	1	0	0	1	1	1	0	1	1	1	0	1	1	1	1	1	0	0	1	1	1	0	0	0	0	1	1	0	1	1	0	1	0	0	1	0	1	0	1	1	1	0	1	1	0	0	0	1	1	0	1	0	1	0	1	0	0	1	0	1	0	0	1	0	1	0	1	0	1	1	1	0	0	1	1	1	1	1	0	0	1	0	1	1	0	1	0	0	1	1	0	1	0	0	0	0	0	1	0	1	1	1	0	1	0	1	1	0	1	1	1	0	0	0	1	1	0	1	0	0	1	1	1	1	1	0	1	0	0	0	0	1	1	0	0	0	1	0	1	0	0	0	0	1	0	1	1	1	1	0	1	0	0	0	1	0	0	0	1	0	0	0	0	0	0	0	1	1	1	1	1	1	1	0	0	0	0	0	1	1	1	0	0	0	0	0	1	1	0	0	0	1	1	1	1	0	1	0	0	0	1	1	1	1	0	1	1	0	1	0	0	0	1	1	0	0	1	0	0	0	0	1	1	1	1	0	0	1	0	0	0	1	1	1	1	0	1	0	1	1	0	0	1	1	0	1	0	0	0	0	1	0	1	0	0	0	0	1	0	1	1	1	1	1	0	1	0	0	1	1	0	1	1	0	0	0	1	1	1	0	0	0	0	0	1	1	0	1	1	0	0	0	1	0	0	1	1	1	0	0	0	0	1	0	1	0	1	1	0	0	1	1	1	0	1	0	0	0	0	0	0	1	0	1	0	0	1	1	0	0	1	1	0	1	0	0	0	1	0	1	1	0	0	0	1	1	1	1	1	1	1	0	1	0	0	1	1	0	1	0	0	0	1	0	1	0	0	0	0	0	0	1	1	0	1	0	1	0	1	0	1	1	0	1	0	1	1	0	0	0	1	0	1	1	1	1	1	0	0	0	0	1	0	0	0	0	0	1	0	0	1	0	0	1	1	0	0	0	1	1	0	1	1	0	1	1	0	1	1	0	0	1	1	0	1	0	1	1	1	1	1	0	1	0	1	0	1	1	1	1	0	0	1	0	0	0	1	0	0	1	0	0	1	0	1	1	0	0	0	0	0	1	1	0	1	1	0	0	1	0	1	0	1	1	0	0	1	1	0	0	0	1	0	1	0	0	1	1	1	0	0	0	1	1	0	1	0	0	1	1	0	1	1	1	0	0	0	0	0	1	0	0	1	0	1	1	1	0	0	1	1	1	1	1	0	1	0	0	1	1	1	1	1	1	0	1	1	0	0	0	1	1	1	0	0	0	1	0	1	1	1	1	1	1	0	0	1	1	0	0	1	0	1	0	1	0	1	1	0	1	1	1	0	1	1	0	1	0	0	1	1	1	0	1	0	0	1	1	1	1	0	1	1	0	1	0	0	0	1	0	0	0	1	0	0	1	1	0	1	0	1	0	0	1	0	0	1	1	1	1	0	0	0	1	0	0	1	0	1	1	1	1	1	0
1	37885	1	1	1	1	1	0	0	0	0	1	0	1	0	1	1	1	0	1	1	1	0	0	0	0	1	1	1	0	1	0	0	1	1	1	0	0	0	0	0	1	1	0	0	1	0	1	0	1	1	1	1	0	0	0	0	0	0	0	0	1	0	1	0	0	0	0	0	0	0	0	1	1	1	1	1	1	0	1	1	1	0	1	1	0	1	0	1	1	1	1	0	0	0	1	1	1	0	1	1	0	0	1	0	1	1	1	0	0	0	1	1	0	1	0	1	1	0	0	1	0	0	1	1	1	1	0	1	1	0	0	1	0	1	0	0	0	1	0	1	0	1	1	1	1	1	0	0	0	1	0	0	1	0	1	1	0	0	0	0	1	1	0	1	0	0	1	0	0	1	1	0	1	0	0	1	0	1	1	1	0	1	0	0	0	0	0	1	1	1	0	1	1	1	0	1	1	0	1	1	0	1	1	0	0	1	0	1	1	0	1	0	1	0	1	0	1	1	0	1	1	0	0	0	0	1	1	0	1	1	0	1	0	0	0	1	1	1	0	0	0	1	1	0	0	1	1	0	1	0	1	1	0	1	1	0	0	0	1	1	1	1	0	0	0	1	0	0	1	1	1	0	0	0	0	1	1	1	0	1	1	0	0	0	0	0	1	1	0	1	1	1	1	1	0	1	0	0	1	0	1	0	0	0	0	0	0	0	1	0	1	1	0	1	1	1	1	0	0	0	1	1	1	1	0	1	0	1	1	0	0	1	0	1	1	0	0	0	0	0	1	1	0	0	0	0	0	0	1	1	0	1	0	1	1	0	1	0	1	1	0	1	0	1	1	0	0	0	1	0	1	0	1	1	1	1	0	1	0	1	0	0	0	0	0	0	0	1	1	1	1	1	0	0	0	0	0	1	0	0	1	1	0	0	0	1	1	0	1	1	1	1	0	1	1	1	0	1	0	0	1	0	0	1	1	0	0	0	0	0	1	1	0	1	0	1	0	0	0	1	1	1	0	1	1	0	1	1	0	0	0	0	1	0	0	0	1	0	0	1	1	1	0	0	0	1	0	1	0	0	0	1	1	0	0	1	0	0	0	0	0	1	0	1	1	0	0	0	0	0	0	0	0	1	0	1	0	1	1	0	1	0	1	1	0	1	1	1	0	1	0	1	1	1	1	0	1	0	0	1	0	1	1	0	1	1	0	0	1	1	1	0	1	1	1	1	1	1	0	1	0	0	1	0	0	1	1	1	1	1	0	0	0	0	1	0	0	1	0	0	1	0	1	0	0	1	0	0	0	1	1	0	0	0	1	0	1	1	0	1	1	1	0	0	1	1	0	0	1	1	0	0	0	0	0	1	0	0	1	0	1	0	0	1	1	0	0	1	0	0	0	1	0	0	0	0	0	0	0	1	1	1	0	0	1	1	1	1	1	0	0	0	0	1	0	0	0	0	0	0	1	1	0	1	1	1	1	1	0	0	1	1	0	0	0	1	1	1	1	0	1	0	1	1	0	0	1	0	1	1	0	1	1	0	0	1	1	0	0	1	0	1	0	1	1	1	1	1	0	0	0	1	1	0	1	1	1	1	1	1	0	0	0	1	1	0	0	1	1	1	1	0	1	0	0	0	0	0	1	0	1	0	0	0	1	0	0	0	1	0	1	1	1	1	1	0	1	1	1	0	0	0	1	0	1	0	0	1	1	0	0	1	0	1	1	1	1	1	1	1	0	1	1	1	1	1	0	0	1	0	0	1	1	1	0	1	1	1	0	1	1	1	1	1	0	0	1	1	1	0	0	0	0	1	1	0	1	1	0	1	0	0	1	0	1	0	1	1	1	0	1	1	0	0	0	1	1	0	1	0	1	0	1	0	0	1	0	1	0	0	1	0	1	0	1	0	1	1	1	0	0	1	1	1	1	1	0	0	1	0	1	1	0	1	0	0	1	1	0	1	0	0	0	0	0	1	0	1	1	1	0	1	0	1	1	0	1	1	1	0	0	0	1	1	0	1	0	0	1	1	1	1	1	0	1	0	0	0	0	1	1	0	0	0	1	0	1	0	0	0	0	1	0	1	1	1	1	0	1	0	0	0	1	0	0	0	1	0	0	0	0	0	0	0	1	1	1	1	1	1	1	0	0	0	0	0	1	1	1	0	0	0	0	0	1	1	0	0	0	1	1	1	1	0	1	0	0	0	1	1	1	1	0	1	1	0	1	0	0	0	1	1	0	0	1	0	0	0	0	1	1	1	1	0	0	1	0	0	0	1	1	1	1	0	1	0	1	1	0	0	1	1	0	1	0	0	0	0	1	0	1	0	0	0	0	1	0	1	1	1	1	1	0	1	0	0	1	1	0	1	1	0	0	0	1	1	1	0	0	0	0	0	1	1	0	1	1	0	0	0	1	0	0	1	1	1	0	0	0	0	1	0	1	0	1	1	0	0	1	1	1	0	1	0	0	0	0	0	0	1	0	1	0	0	1	1	0	0	1	1	0	1	0	0	0	1	0	1	1	0	0	0	1	1	1	1	1	1	1	0	1	0	0	1	1	0	1	0	0	0	1	0	1	0	0	0	0	0	0	1	1	0	1	0	1	0	1	0	1	1	0	1	0	1	1	0	0	0	1	0	1	1	1	1	1	0	0	0	0	1	0	0	0	0	0	1	0	0	1	0	0	1	1	0	0	0	1	1	0	1	1	0	1	1	0	1	1	0	0	1	1	0	1	0	1	1	1	1	1	0	1	0	1	0	1	1	1	1	0	0	1	0	0	0	1	0	0	1	0	0	1	0	1	1	0	0	0	0	0	1	1	0	1	1	0	0	1	0	1	0	1	1	0	0	1	1	0	0	0	1	0	1	0	0	1	1	1	0	0	0	1	1	0	1	0	0	1	1	0	1	1	1	0	0	0	0	0	1	0	0	1	0	1	1	1	0	0	1	1	1	1	1	0	1	0	0	1	1	1	1	1	1	0	1	1	0	0	0	1	1	1	0	0	0	1	0	1	1	1	1	1	1	0	0	1	1	0	0	1	0	1	0	1	0	1	1	0	1	1	1	0	1	1	0	1	0	0	1	1	1	0	1	0	0	1	1	1	1	0	1	1	0	1	0	0	0	1	0	0	0	1	0	0	1	1	0	1	0	1	0	0	1	0	0	1	1	1	1	0	0	0	1	0	0	1	0	1	1	1	1	1	0
1	37976	1	1	1	1	1	0	0	0	0	1	0	1	0	1	1	1	0	1	1	1	0	0	0	0	1	1	1	0	1	0	0	1	1	1	0	0	0	0	0	1	1	0	0	1	0	1	0	1	1	1	1	0	0	0	0	0	0	0	0	1	0	1	0	0	0	0	0	0	0	0	1	1	1	1	1	1	0	1	1	1	0	1	1	0	1	0	1	1	1	1	0	0	0	1	1	1	0	1	1	0	0	1	0	1	1	1	0	0	0	1	1	0	1	0	1	1	0	0	1	0	0	1	1	1	1	0	1	1	0	0	1	0	1	0	0	0	1	0	1	0	1	1	1	1	1	0	0	0	1	0	0	1	0	1	1	0	0	0	0	1	1	0	1	0	0	1	0	0	1	1	0	1	0	0	1	0	1	1	1	0	1	0	0	0	0	0	1	1	1	0	1	1	1	0	1	1	0	1	1	0	1	1	0	0	1	0	1	1	0	1	0	1	0	1	0	1	1	0	1	1	0	0	0	0	1	1	0	1	1	0	1	0	0	0	1	1	1	0	0	0	1	1	0	0	1	1	0	1	0	1	1	0	1	1	0	0	0	1	1	1	1	0	0	0	1	0	0	1	1	1	0	0	0	0	1	1	1	0	1	1	0	0	0	0	0	1	1	0	1	1	1	1	1	0	1	0	0	1	0	1	0	0	0	0	0	0	0	1	0	1	1	0	1	1	1	1	0	0	0	1	1	1	1	0	1	0	1	1	0	0	1	0	1	1	0	0	0	0	0	1	1	0	0	0	0	0	0	1	1	0	1	0	1	1	0	1	0	1	1	0	1	0	1	1	0	0	0	1	0	1	0	1	1	1	1	0	1	0	1	0	0	0	0	0	0	0	1	1	1	1	1	0	0	1	0	0	1	0	0	1	1	0	0	0	1	1	0	1	1	1	1	0	1	1	1	0	1	0	0	1	0	0	1	1	0	0	0	0	0	1	1	0	1	0	1	0	0	0	1	1	1	0	1	1	0	1	1	0	0	0	0	1	0	0	0	1	0	0	1	1	1	0	0	0	1	0	1	0	0	0	1	1	0	0	1	0	0	0	0	0	1	0	1	1	0	0	0	0	0	0	0	0	1	0	1	0	1	1	0	1	0	1	1	0	1	1	1	0	1	0	1	1	1	1	0	1	0	0	1	0	1	1	0	1	1	0	0	1	1	1	0	1	1	1	1	1	1	0	1	0	0	1	0	0	1	1	1	1	1	0	0	0	0	1	0	0	1	0	0	1	0	1	0	0	1	0	0	0	1	1	0	0	0	1	0	1	1	0	1	1	1	0	0	1	1	0	0	1	1	0	0	0	0	0	1	0	0	1	0	1	0	0	1	1	0	0	1	0	0	0	1	0	0	0	0	0	0	0	1	1	1	0	0	1	1	1	1	1	0	0	0	0	1	0	0	0	0	0	0	1	1	0	1	1	1	1	1	0	0	1	1	0	0	0	1	1	1	1	0	1	0	1	1	0	0	1	0	1	1	0	1	1	0	0	1	1	0	0	1	0	1	0	1	1	1	1	1	0	0	0	1	1	0	1	1	1	1	1	1	0	0	0	1	1	0	0	1	1	1	1	0	1	0	0	0	0	0	1	0	1	0	0	0	1	0	0	0	1	0	1	1	1	1	1	0	1	1	1	0	0	0	1	0	1	0	0	1	1	0	0	1	0	1	1	1	1	1	1	1	0	1	1	1	1	1	0	0	1	0	0	1	1	1	0	1	1	1	0	1	1	1	1	1	0	0	1	1	1	0	0	0	0	1	1	0	1	1	0	1	0	0	1	0	1	0	1	1	1	0	1	1	0	0	0	1	1	0	1	0	1	0	1	0	0	1	0	1	0	0	1	0	1	0	1	0	1	1	1	0	0	1	1	1	1	1	0	0	1	0	1	1	0	1	0	0	1	1	0	1	0	0	0	0	0	1	0	1	1	1	0	1	0	1	1	0	1	1	1	0	0	0	1	1	0	1	0	0	1	1	1	1	1	0	1	0	0	0	0	1	1	0	0	0	1	0	1	0	0	0	0	1	0	1	1	1	1	0	1	0	0	0	1	0	0	0	1	0	0	0	0	0	0	0	1	1	1	1	1	1	1	0	0	0	0	0	1	1	1	0	0	0	0	0	1	1	0	0	0	1	1	1	1	0	1	0	0	0	1	1	1	1	0	1	1	0	1	0	0	0	1	1	0	0	1	0	0	0	0	1	1	1	1	0	0	1	0	0	0	1	1	1	1	0	1	0	1	1	0	0	1	1	0	1	0	0	0	0	1	0	1	0	0	0	1	1	0	1	1	1	1	1	0	1	0	0	1	1	0	1	1	0	0	0	1	1	1	0	0	0	0	0	1	1	0	1	1	0	0	0	1	0	0	1	1	1	0	0	0	0	1	0	1	0	1	1	0	0	1	1	1	0	1	0	0	0	0	0	0	1	0	1	0	0	1	1	0	0	1	1	0	1	0	0	0	1	0	1	1	0	0	0	1	1	1	1	1	1	1	0	1	0	0	1	1	0	1	0	0	0	1	0	1	0	0	0	0	0	0	1	1	0	1	0	1	0	1	0	1	1	0	1	0	1	1	0	0	0	1	0	1	1	1	1	1	0	0	0	0	1	0	0	0	0	0	1	0	0	1	0	0	1	1	0	0	0	1	1	0	1	1	0	1	1	0	1	1	0	0	1	1	0	1	0	1	1	1	1	1	0	1	0	1	0	1	1	1	1	0	0	1	0	0	0	1	0	0	1	0	0	1	0	1	1	0	0	0	0	0	1	1	0	1	1	0	0	1	0	1	0	1	1	0	0	1	1	0	0	0	1	0	1	0	0	1	1	1	0	0	0	1	1	0	1	0	0	1	1	0	1	1	1	0	0	0	0	0	1	0	0	1	0	1	1	1	0	0	1	1	1	1	1	0	1	0	0	1	1	1	1	1	1	0	1	1	0	0	0	1	1	1	0	0	0	1	0	1	1	1	1	1	1	0	0	1	1	0	0	1	0	1	0	1	0	1	1	0	1	1	1	0	1	1	0	1	0	0	1	1	1	0	1	0	0	1	1	1	1	0	1	1	0	1	0	0	0	1	0	0	0	1	0	0	1	1	0	1	0	1	0	0	1	0	0	1	1	1	1	0	0	0	1	0	0	1	0	1	1	1	1	1	0
1	38120	1	1	1	1	1	0	0	0	0	1	0	1	0	1	1	1	0	1	1	1	0	0	0	0	1	1	1	0	1	0	0	1	1	1	0	0	0	0	0	1	1	0	0	1	0	1	0	1	1	1	1	0	0	0	0	0	0	0	0	1	0	1	0	0	0	0	0	0	0	0	1	1	1	1	1	1	0	1	1	1	0	1	1	0	1	0	1	1	1	1	0	0	0	1	1	1	0	1	1	0	0	1	0	1	1	1	0	0	0	1	1	0	1	0	1	1	0	0	1	0	0	1	1	1	1	0	1	1	0	0	1	0	1	0	0	0	1	0	1	0	1	1	1	1	1	0	0	0	1	0	0	1	0	1	1	0	0	0	0	1	1	0	1	0	0	1	0	0	1	1	0	1	0	0	1	0	1	1	1	0	1	0	0	0	0	0	1	1	1	0	1	1	1	0	1	1	0	1	1	0	1	1	0	0	1	0	1	1	0	1	0	1	0	1	0	1	1	0	1	1	0	0	0	0	1	1	0	1	1	0	1	0	0	0	1	1	1	0	0	0	1	1	0	0	1	1	0	1	0	1	1	0	1	1	0	0	0	1	1	1	1	0	0	0	1	0	0	1	1	1	0	0	0	0	1	1	1	0	1	1	0	0	0	0	0	1	1	0	1	1	1	1	1	0	1	0	0	1	0	1	0	0	0	0	0	0	0	1	0	1	1	0	1	1	1	1	0	0	0	1	1	1	1	0	1	0	1	1	0	0	1	0	1	1	0	0	0	0	0	1	1	0	0	0	0	0	0	1	1	0	1	0	1	1	0	1	0	1	1	0	1	0	1	1	0	0	0	1	0	1	0	1	1	1	1	0	1	0	1	0	0	0	0	0	0	0	1	1	1	1	1	0	0	1	0	0	1	0	0	1	1	0	0	0	1	1	0	1	1	1	1	0	1	1	1	0	1	0	0	1	0	0	1	1	0	0	0	0	0	1	1	0	1	0	1	0	0	0	1	1	1	0	1	1	0	1	1	0	0	0	0	1	0	0	0	1	0	0	1	1	1	0	0	0	1	0	1	0	0	0	1	1	0	0	1	0	0	0	0	0	1	0	1	1	0	0	0	0	0	0	0	0	1	0	1	0	1	1	0	1	0	1	1	0	1	1	1	0	1	0	1	1	1	1	0	1	0	0	1	0	1	1	0	1	1	0	0	1	1	1	0	1	1	1	1	1	1	0	1	0	0	1	0	0	1	1	1	1	1	0	0	0	0	1	0	0	1	0	0	1	0	1	0	0	1	0	0	0	1	1	0	0	0	1	0	1	1	0	1	1	1	0	0	1	1	0	0	1	1	0	0	0	0	0	1	0	0	1	0	1	0	0	1	1	0	0	1	0	0	0	1	0	0	0	0	0	0	0	1	1	1	0	0	1	1	1	1	1	0	0	0	0	1	0	0	0	0	0	0	1	1	0	1	1	1	1	1	0	0	1	1	0	0	0	1	1	1	1	0	1	0	1	1	0	0	1	0	1	1	0	1	1	0	0	1	1	0	0	1	0	1	0	1	1	1	1	1	0	0	0	1	1	0	1	1	1	1	1	1	0	0	0	1	1	0	0	1	1	1	1	0	1	0	0	0	0	0	1	0	1	0	0	0	1	0	0	0	1	0	1	1	1	1	1	0	1	1	1	0	0	0	1	0	1	0	0	1	1	0	0	1	0	1	1	1	1	1	1	1	0	1	1	1	1	1	0	0	1	0	0	1	1	1	0	1	1	1	0	1	1	1	1	1	0	0	1	1	1	0	0	0	0	1	1	0	1	1	0	1	0	0	1	0	1	0	1	1	1	0	1	1	0	0	0	1	1	0	1	0	1	0	1	0	0	1	0	1	0	0	1	0	1	0	1	0	1	1	1	0	0	1	1	1	1	1	0	0	1	0	1	1	0	1	0	0	1	1	0	1	0	0	0	0	0	1	0	1	1	1	0	1	0	1	1	0	1	1	1	0	0	0	1	1	0	1	0	0	1	1	1	1	1	0	1	0	0	0	0	1	1	0	0	0	1	0	1	0	0	0	0	1	0	1	1	1	1	0	1	0	0	0	1	0	0	0	1	0	0	0	0	0	0	0	1	1	1	1	1	1	1	0	0	0	0	0	1	1	1	0	0	0	0	0	1	1	0	0	0	1	1	1	1	0	1	0	0	0	1	1	1	1	0	1	1	0	1	0	0	0	1	1	0	0	1	0	0	0	0	1	1	1	1	0	0	1	0	0	0	1	1	1	1	0	1	0	1	1	0	0	1	1	0	1	0	0	0	0	1	0	1	0	0	0	1	1	0	1	1	1	1	1	0	1	0	0	1	1	0	1	1	0	0	0	1	1	1	0	0	0	0	0	1	1	0	1	1	0	0	0	1	0	0	1	1	1	0	0	0	0	1	0	1	0	1	1	0	0	1	1	1	0	1	0	0	0	0	0	0	1	0	1	0	0	1	1	0	0	1	1	0	1	0	0	0	1	0	1	1	0	0	0	1	1	1	1	1	1	1	0	1	0	0	1	1	0	1	0	0	0	1	0	1	0	0	0	0	0	0	1	1	0	1	0	1	0	1	0	1	1	0	1	0	1	1	0	0	0	1	0	1	1	1	1	1	0	0	0	0	1	0	0	0	0	0	1	0	0	1	0	0	1	1	0	0	0	1	1	0	1	1	0	1	1	0	1	1	0	0	1	1	0	1	0	1	1	1	1	1	0	1	0	1	0	1	1	1	1	0	0	1	0	0	0	1	0	0	1	0	0	1	0	1	1	0	0	0	0	0	1	1	0	1	1	0	0	1	0	1	0	1	1	0	0	1	1	0	0	0	1	0	1	0	0	1	1	1	0	0	0	1	1	0	1	0	0	1	1	0	1	1	1	0	0	0	0	0	1	0	0	1	0	1	1	1	0	0	1	1	1	1	1	0	1	0	0	1	1	1	1	1	1	0	1	1	0	0	0	1	1	1	0	0	0	1	0	1	1	1	1	1	1	0	0	1	1	0	0	1	0	1	0	1	0	1	1	0	1	1	1	0	1	1	0	1	0	0	1	1	1	0	1	0	0	1	1	1	1	0	1	1	0	1	0	0	0	1	0	0	0	1	0	0	1	1	0	1	0	1	0	0	1	0	0	1	1	1	1	0	0	0	1	0	0	1	0	1	1	1	1	1	0
1	38236	1	1	1	1	1	0	0	0	0	1	0	1	0	1	1	1	0	1	1	1	0	0	0	0	1	1	1	0	1	0	0	1	1	1	0	0	0	0	0	1	1	0	0	1	0	1	0	1	1	1	1	0	0	0	0	0	0	0	0	1	0	1	0	0	0	0	0	0	0	0	1	1	1	1	1	1	0	1	1	1	0	1	1	0	1	0	1	1	1	1	0	0	0	1	1	1	0	1	1	0	0	1	0	1	1	1	0	0	0	1	1	0	1	0	1	1	0	0	1	0	0	1	1	1	1	0	1	1	0	0	1	0	1	0	0	0	1	0	1	0	1	1	1	1	1	0	0	0	1	0	0	1	0	1	1	0	0	0	0	1	1	0	1	0	0	1	0	0	1	1	0	1	0	0	1	0	1	1	1	0	1	0	0	0	0	0	1	1	1	0	1	1	1	0	1	1	0	1	1	0	1	1	0	0	1	0	1	1	0	1	0	1	0	1	0	1	1	0	1	1	0	0	0	0	1	1	1	1	1	0	1	0	0	0	1	1	1	0	0	0	1	1	0	0	1	1	0	1	0	1	1	0	1	1	0	0	0	1	1	1	1	0	0	0	1	0	0	1	1	1	0	0	0	0	1	1	1	0	1	1	0	0	0	0	0	1	1	0	1	1	1	1	1	0	1	0	0	1	0	1	0	0	0	0	0	0	0	1	0	1	1	0	1	1	1	1	0	0	0	1	1	1	1	0	1	0	1	1	0	0	1	0	1	1	0	0	0	0	0	1	1	0	0	0	0	0	0	1	1	0	1	0	1	1	0	1	0	1	1	0	1	0	1	1	0	0	0	1	0	1	0	1	1	1	1	0	1	0	1	0	0	0	0	0	0	0	1	1	1	1	1	0	0	1	0	0	1	0	0	1	1	0	0	0	1	1	0	1	1	1	1	0	1	1	1	0	1	0	0	1	0	0	1	1	0	0	0	0	0	1	1	0	1	0	1	0	0	0	1	1	1	0	1	1	0	1	1	0	0	0	0	1	0	0	0	1	0	0	1	1	1	0	0	0	1	0	1	0	0	0	1	1	0	0	1	0	0	0	0	0	1	0	1	1	0	0	0	0	0	0	0	0	1	0	1	0	1	1	0	1	0	1	1	0	1	1	1	0	1	0	1	1	1	1	0	1	0	0	1	0	1	1	0	1	1	0	0	1	1	1	0	1	1	1	1	1	1	0	1	0	0	1	0	0	1	1	1	1	1	0	0	0	0	1	0	0	1	0	0	1	0	1	0	0	1	0	0	0	1	1	0	0	0	1	0	1	1	0	1	1	1	0	0	1	1	0	0	1	1	0	0	0	0	0	1	0	0	1	0	1	0	0	1	1	0	0	1	0	0	0	1	0	0	0	0	0	0	0	1	1	1	0	0	1	1	1	1	1	0	0	0	0	1	0	0	0	0	0	0	1	1	0	1	1	1	1	1	0	0	1	1	0	0	0	1	1	1	1	0	1	0	1	1	0	0	1	0	1	1	0	1	1	0	0	1	1	0	0	1	0	1	0	1	1	1	1	1	0	0	0	1	1	0	1	1	1	1	1	1	0	0	0	1	1	0	0	1	1	1	1	0	1	0	0	0	0	0	1	0	1	0	0	0	1	0	0	0	1	0	1	1	1	1	1	0	1	1	1	0	0	0	1	0	1	0	0	1	1	0	0	1	0	1	1	1	1	1	1	1	0	1	1	1	1	1	0	0	1	0	0	1	1	1	0	1	1	1	0	1	1	1	1	1	0	0	1	1	1	0	0	0	0	1	1	0	1	1	0	1	0	0	1	0	1	0	1	1	1	0	1	1	0	0	0	1	1	0	1	0	1	0	1	0	0	1	0	1	0	0	1	0	1	0	1	0	1	1	1	0	0	1	1	1	1	1	0	0	1	0	1	1	0	1	0	0	1	1	0	1	0	0	0	0	0	1	0	1	1	1	0	1	0	1	1	0	1	1	1	0	0	0	1	1	0	1	0	0	1	1	1	1	1	0	1	0	0	0	0	1	1	0	0	0	1	0	1	0	0	0	0	1	0	1	1	1	1	0	1	0	0	0	1	0	0	0	1	0	0	0	0	0	0	0	1	1	1	1	1	1	1	0	0	0	0	0	1	1	1	0	0	0	0	0	1	1	0	0	0	1	1	1	1	0	1	0	0	0	1	1	1	1	0	1	1	0	1	0	0	0	1	1	0	0	1	0	0	0	0	1	1	1	1	0	0	1	0	0	0	1	1	1	1	0	1	0	1	1	0	0	1	1	0	1	0	0	0	0	1	0	1	0	0	0	1	1	0	1	1	1	1	1	0	1	0	0	1	1	0	1	1	0	0	0	1	1	1	0	0	0	0	0	1	1	0	1	1	0	0	0	1	0	0	1	1	1	0	0	0	0	1	0	1	0	1	1	0	0	1	1	1	0	1	0	0	0	0	0	0	1	0	1	0	0	1	1	0	0	1	1	0	1	0	0	0	1	0	1	1	0	0	0	1	1	1	1	1	1	1	0	1	0	0	1	1	0	1	0	0	0	1	0	1	0	0	0	0	0	0	1	1	0	1	0	1	0	1	0	1	1	0	1	0	1	1	0	0	0	1	0	1	1	1	1	1	0	0	0	0	1	0	0	0	0	0	1	0	0	1	0	0	1	1	0	0	0	1	1	0	1	1	0	1	1	0	1	1	0	0	1	1	0	1	0	1	1	1	1	1	0	1	0	1	0	1	1	1	1	0	0	1	0	0	0	1	0	0	1	0	0	1	0	1	1	0	0	0	0	0	1	1	0	1	1	0	0	1	0	1	0	1	1	0	0	1	1	0	0	0	1	0	1	0	0	1	1	1	0	0	0	1	1	0	1	0	0	1	1	0	1	1	1	0	0	0	0	0	1	0	0	1	0	1	1	1	0	0	1	1	1	1	1	0	1	0	0	1	1	1	1	1	1	0	1	1	0	0	0	1	1	1	0	0	0	1	0	1	1	1	1	1	1	0	0	1	1	0	0	1	0	1	0	1	0	1	1	0	1	1	1	0	1	1	0	1	0	0	1	1	1	0	1	0	0	1	1	1	1	0	1	1	0	1	0	0	0	1	0	0	0	1	0	0	1	1	0	1	0	1	0	0	1	0	0	1	1	1	1	0	0	0	1	0	0	1	0	1	1	1	1	1	0
1	38490	1	1	1	1	1	0	0	0	0	1	0	1	0	1	1	1	0	1	1	1	0	0	0	0	1	1	1	0	1	0	0	1	1	1	0	0	0	0	0	1	1	0	0	1	0	1	0	1	1	1	1	0	0	0	0	0	0	0	0	1	0	1	0	0	0	0	0	0	0	0	1	1	1	1	1	1	0	1	1	1	0	1	1	0	1	0	1	1	1	1	0	0	0	1	1	1	0	1	1	0	0	1	0	1	1	1	0	0	0	1	1	0	1	0	1	1	0	0	1	0	0	1	1	1	1	0	1	1	0	0	1	0	1	0	0	0	1	0	1	0	1	1	1	1	1	0	0	0	1	0	0	1	0	1	1	0	0	0	0	1	1	0	1	0	0	1	0	0	1	1	0	1	0	0	1	0	1	1	1	0	1	0	0	0	0	0	1	1	1	0	1	1	1	0	1	1	0	1	1	0	1	1	0	0	1	0	1	1	0	1	0	1	0	1	0	1	1	0	1	1	0	0	0	0	1	1	1	1	1	0	1	0	0	0	1	1	1	0	0	0	1	1	0	0	1	1	0	1	0	1	1	0	1	1	0	0	0	1	1	1	1	0	0	0	1	0	0	1	1	1	0	0	0	0	1	1	1	0	1	1	0	0	0	0	0	1	1	0	1	1	1	1	1	0	1	0	0	1	0	1	0	0	0	0	0	0	0	1	0	1	1	0	1	1	1	1	0	0	0	1	1	1	1	0	1	0	1	1	0	0	1	0	1	1	0	0	0	0	0	1	1	0	0	0	0	0	0	1	1	0	1	0	1	1	0	1	0	1	1	0	1	0	1	1	0	0	0	1	0	1	0	1	1	1	1	0	1	0	1	0	0	0	0	0	0	0	1	1	1	1	1	0	0	1	0	0	1	0	0	1	1	0	0	0	1	1	0	1	1	1	1	0	1	1	1	0	1	0	0	1	0	0	1	1	0	0	0	0	0	1	1	0	1	0	1	0	0	0	1	1	1	0	1	1	0	1	1	0	0	0	0	1	0	0	0	1	0	0	1	1	1	0	0	0	1	0	1	0	0	0	1	1	0	0	1	0	0	0	0	0	1	0	1	1	0	0	0	0	0	0	0	0	1	0	1	0	1	1	0	1	0	1	1	0	1	1	1	0	1	0	1	1	1	1	0	1	0	0	1	0	1	1	0	1	1	0	0	1	1	1	0	1	1	1	1	1	1	0	1	0	0	1	0	0	1	1	1	1	1	0	0	0	0	1	0	0	1	0	1	1	0	1	0	0	1	0	0	0	1	1	0	0	0	1	0	1	1	0	1	1	1	0	0	1	1	0	0	1	1	0	0	0	0	0	1	0	0	1	0	1	0	0	1	1	0	0	1	0	0	0	0	0	0	0	0	0	0	0	1	1	1	0	0	1	1	1	1	1	0	0	0	0	1	0	0	0	0	0	0	1	1	0	1	1	1	1	1	0	0	1	1	0	0	0	1	1	1	1	0	1	0	1	1	0	0	1	0	0	1	0	1	1	0	0	1	1	0	0	1	0	1	0	1	1	1	1	1	0	0	0	1	1	0	1	1	1	1	1	1	0	0	0	1	1	0	0	1	1	1	1	0	1	0	0	0	0	0	1	0	1	0	0	0	1	0	0	0	1	0	1	1	1	1	1	0	1	1	1	0	0	0	1	0	1	0	0	1	1	0	0	1	0	1	1	1	1	1	1	1	0	1	1	1	1	1	0	0	1	0	0	1	1	1	0	1	1	1	0	1	1	1	1	1	0	0	1	1	1	0	0	0	0	1	1	0	1	1	0	1	0	0	1	0	1	0	1	1	1	0	1	1	0	0	0	1	1	0	1	0	1	0	1	0	0	1	0	1	0	0	1	0	1	0	1	0	1	1	1	0	0	1	1	1	1	1	0	0	1	0	1	1	0	1	0	0	1	1	0	1	0	0	0	0	0	1	0	1	1	1	0	1	0	1	1	0	1	1	1	0	0	0	1	1	0	1	0	0	1	1	1	1	1	0	1	0	0	0	0	1	1	0	0	0	1	0	1	0	0	0	0	1	0	1	1	1	1	0	1	0	0	0	1	0	0	0	1	0	0	0	0	0	0	0	1	1	1	1	1	1	1	0	0	0	0	0	1	1	1	0	0	0	0	0	1	1	0	0	0	1	1	1	1	0	1	0	0	0	1	1	1	1	0	1	1	0	1	0	0	0	1	1	0	0	1	0	0	0	0	1	1	1	1	0	0	1	0	0	0	1	1	1	1	0	1	0	1	1	0	0	1	1	0	1	0	0	0	0	1	0	1	0	0	0	1	1	0	1	1	1	1	1	0	1	0	0	1	1	0	1	1	0	0	0	1	1	1	0	0	0	0	0	1	1	0	1	1	0	0	0	1	0	0	1	1	1	0	0	0	0	1	0	1	0	1	1	0	0	1	1	1	0	1	0	0	0	0	0	0	1	0	1	0	0	1	1	0	0	1	1	0	1	0	0	0	1	0	1	1	0	0	0	1	1	1	1	1	1	1	0	1	0	0	1	1	0	1	0	0	0	1	0	1	0	0	0	0	0	0	1	1	0	1	0	1	0	1	0	1	1	0	1	0	1	1	0	0	0	1	0	1	1	1	1	1	0	0	0	0	1	0	0	0	0	0	1	0	0	1	0	0	1	1	0	0	0	1	1	0	1	1	0	1	1	0	1	1	0	0	1	1	0	1	0	1	1	1	1	1	0	1	0	1	0	1	1	1	1	0	0	1	0	0	0	1	0	0	1	0	0	1	0	1	1	0	0	0	0	0	1	1	0	1	1	0	0	1	0	1	0	1	1	0	0	1	1	0	0	0	1	0	1	0	0	1	1	1	0	0	0	1	1	0	1	0	0	1	1	0	1	1	1	0	0	0	0	0	1	0	0	1	0	1	1	1	0	0	1	1	1	1	1	0	1	0	0	1	1	1	1	1	1	0	1	1	0	0	0	1	1	1	0	0	0	1	0	1	1	1	1	1	1	0	0	1	1	0	0	1	0	1	0	1	0	1	1	0	1	1	1	0	1	1	0	1	0	0	1	1	1	0	1	0	0	1	1	1	1	0	1	1	0	1	0	0	0	1	0	0	0	1	0	0	1	1	0	1	0	1	0	0	1	0	0	1	1	1	1	0	0	0	1	0	0	1	0	1	1	1	1	1	0
1	38504	1	1	1	1	1	0	0	0	0	1	0	1	0	1	1	1	0	1	1	1	0	0	0	0	1	1	1	0	1	0	0	1	1	1	0	0	0	0	0	1	1	0	0	1	0	1	0	1	1	1	1	0	0	0	0	0	0	0	0	1	0	1	0	0	0	0	0	0	0	0	1	1	1	1	1	1	0	1	1	1	0	1	1	0	1	0	1	1	1	1	0	0	0	1	1	1	0	1	1	0	0	1	0	1	1	1	0	0	0	1	1	0	1	0	1	1	0	0	1	0	0	1	1	1	1	0	1	1	0	0	1	0	1	0	0	0	1	0	1	0	1	1	1	1	1	0	0	0	1	0	0	1	0	1	1	0	0	0	0	1	1	0	1	0	0	1	0	0	1	1	0	1	0	0	1	0	1	1	1	0	1	0	0	0	0	0	1	1	1	0	1	1	1	0	1	1	0	1	1	0	1	1	0	0	1	0	1	1	0	1	0	1	0	1	0	1	1	0	1	1	0	0	0	0	1	1	1	1	1	0	1	0	0	0	1	1	1	0	0	0	1	1	0	0	1	1	0	1	0	1	1	0	1	1	0	0	0	1	1	1	1	0	0	0	1	0	0	1	1	1	0	0	0	0	1	1	1	0	1	1	0	0	0	0	0	1	1	0	1	1	1	1	1	0	1	0	0	1	0	1	0	0	0	0	0	0	0	1	0	1	1	0	1	1	1	1	0	0	0	1	1	1	1	0	1	0	1	1	0	0	1	0	1	1	0	0	0	0	0	1	1	0	0	0	0	0	0	1	1	0	1	0	1	1	0	1	0	1	1	0	1	0	1	1	0	0	0	1	0	1	0	1	1	1	1	0	1	0	1	0	0	0	0	0	0	0	1	1	1	1	1	0	0	1	0	0	1	0	0	1	1	0	0	0	1	1	0	1	1	1	1	0	1	1	1	0	1	0	0	1	0	0	1	1	0	0	0	0	0	1	1	0	1	0	1	0	0	0	1	1	1	0	1	1	0	1	1	0	0	0	0	1	0	0	0	1	0	0	1	1	1	0	0	0	1	0	1	0	0	0	1	1	0	0	1	0	0	0	0	0	1	0	1	1	0	0	0	0	0	0	0	0	1	0	1	0	1	1	0	1	0	1	1	0	1	1	1	0	1	0	1	1	1	1	0	1	0	0	1	0	1	1	0	1	1	0	0	1	1	1	0	1	1	1	1	1	1	0	1	0	0	1	0	0	1	1	1	1	1	0	0	0	0	1	0	0	1	0	1	1	0	1	0	0	1	0	0	0	1	1	0	0	0	1	0	1	1	0	1	1	1	0	0	1	1	0	0	1	1	0	0	0	0	0	1	0	0	1	0	1	0	0	1	1	0	0	1	0	0	0	0	0	0	0	0	0	0	0	1	1	1	0	0	1	1	1	1	1	0	0	0	0	1	0	0	0	0	0	0	1	1	0	1	1	1	1	1	0	0	1	1	0	0	0	1	1	1	1	0	1	0	1	1	0	0	1	0	0	1	0	1	1	0	0	1	1	0	0	1	0	1	0	1	1	1	1	1	0	0	0	1	1	0	1	1	1	1	1	1	0	0	0	1	1	0	0	1	1	1	1	0	1	0	0	0	0	0	1	0	1	0	0	0	1	0	0	0	1	0	1	1	1	1	1	0	1	1	1	0	0	0	1	0	1	0	0	1	1	0	0	1	0	1	1	1	1	1	1	1	0	1	1	1	1	1	0	0	1	0	0	1	1	1	0	1	1	1	0	1	1	1	1	1	0	0	1	1	1	0	0	0	0	1	1	0	1	1	0	1	0	0	1	0	1	0	1	1	1	0	1	1	0	0	0	1	1	0	1	0	1	0	1	0	0	1	0	1	0	0	1	0	1	0	1	0	1	1	1	0	0	1	1	1	1	1	0	0	1	0	1	1	0	1	0	0	1	1	0	1	0	0	0	0	0	1	0	1	1	1	0	1	0	1	1	0	1	1	1	0	0	0	1	1	0	1	0	0	1	1	1	1	1	0	1	0	0	0	0	1	1	0	0	0	1	0	1	0	0	0	0	1	0	1	1	1	1	0	1	0	0	0	1	0	0	0	1	0	0	0	0	0	0	0	1	1	1	1	1	1	1	0	0	0	0	0	1	1	1	0	0	0	0	0	1	1	0	0	0	1	1	1	1	0	1	0	0	0	1	1	1	1	0	1	1	0	1	0	0	0	1	1	0	0	1	0	0	0	0	1	1	1	1	0	0	1	0	0	0	1	1	1	1	0	1	0	1	1	0	0	1	1	0	1	0	0	0	0	1	0	1	0	0	0	1	1	0	1	1	1	1	1	0	1	0	0	1	1	0	1	1	0	0	0	1	1	1	0	0	0	0	0	1	1	0	1	1	0	0	0	1	0	0	1	1	1	0	0	0	0	1	0	1	0	1	1	0	0	1	1	1	0	1	0	0	0	0	0	0	1	0	1	0	0	1	1	0	0	1	1	0	1	0	0	0	1	0	1	1	0	0	0	1	1	1	1	1	1	1	0	1	0	0	1	1	0	1	0	0	0	1	0	1	0	0	0	0	0	0	1	1	0	1	0	1	0	1	0	1	1	0	1	0	1	1	0	0	0	1	0	1	1	1	1	1	0	0	0	0	1	0	0	0	0	0	1	0	0	1	0	0	1	1	0	0	0	1	1	0	1	1	0	1	1	0	1	1	0	0	1	1	0	1	0	1	1	1	1	1	0	1	0	1	0	1	1	1	1	0	0	1	0	0	0	1	0	0	1	0	0	1	0	1	1	0	0	0	0	0	1	1	0	1	1	0	0	1	0	1	0	1	1	0	0	1	1	0	0	0	1	0	1	0	0	1	1	1	0	0	0	1	1	0	1	0	0	1	1	0	1	1	1	0	0	0	0	0	1	0	0	1	0	1	1	1	0	0	1	1	1	1	1	0	1	0	0	1	1	1	1	1	1	0	1	1	0	0	0	1	1	1	0	0	0	1	0	1	1	1	1	1	1	0	0	1	1	0	0	1	0	1	0	1	0	1	1	0	1	1	1	0	1	1	0	1	0	0	1	1	1	0	1	0	0	1	1	1	1	0	1	1	0	1	0	0	0	1	0	0	0	1	0	0	1	1	0	1	0	1	0	0	1	0	0	1	1	1	1	0	0	0	1	0	0	1	0	1	1	1	1	1	0
1	38508	1	1	1	1	1	0	0	0	0	1	0	1	0	1	1	1	0	1	1	1	0	0	0	0	1	1	1	0	1	0	0	1	1	1	0	0	0	0	0	1	1	0	0	1	0	1	0	1	1	1	1	0	0	0	0	0	0	0	0	1	0	1	0	0	0	0	0	0	0	0	1	1	1	1	1	1	0	1	1	1	0	1	1	0	1	0	1	1	1	1	0	0	0	1	1	1	0	1	1	0	0	1	0	1	1	1	0	0	0	1	1	0	1	0	1	1	0	0	1	0	0	1	1	1	1	0	1	1	0	0	1	0	1	0	0	0	1	0	1	0	1	1	1	1	1	0	0	0	1	0	0	1	0	1	1	0	0	0	0	1	1	0	1	0	0	1	0	0	1	1	0	1	0	0	1	0	1	1	1	0	1	0	0	0	0	0	1	1	1	0	1	1	1	0	1	1	0	1	1	0	1	1	0	0	1	0	1	1	0	1	0	1	0	1	0	1	1	0	1	1	0	0	0	0	1	1	1	1	1	0	1	0	0	0	1	1	1	0	0	0	1	1	0	0	1	1	0	1	0	1	1	0	1	1	0	0	0	1	1	1	1	0	0	0	1	0	0	1	1	1	0	0	0	0	1	1	1	0	1	1	0	0	0	0	0	1	1	0	1	1	1	1	1	0	1	0	0	1	0	1	0	0	0	0	0	0	0	1	0	1	1	0	1	1	1	1	0	0	0	1	1	1	1	0	1	0	1	1	0	0	1	0	1	1	0	0	0	0	0	1	1	0	0	0	0	0	0	1	1	0	1	0	1	1	0	1	0	1	1	0	1	0	1	1	0	0	0	1	0	1	0	1	1	1	1	0	1	0	1	0	0	0	0	0	0	0	1	1	1	1	1	0	0	1	0	0	1	0	0	1	1	0	0	0	1	1	0	1	1	1	1	0	1	1	1	0	1	0	0	1	0	0	1	1	0	0	0	0	0	1	1	0	1	0	1	0	0	0	1	1	1	0	1	1	0	1	1	0	0	0	0	1	0	0	0	1	0	0	1	1	1	0	0	0	1	0	1	0	0	0	1	1	0	0	1	0	0	0	0	0	1	0	1	1	0	0	0	0	0	0	0	0	1	0	1	0	1	1	0	1	0	1	1	0	1	1	1	0	1	0	1	1	1	1	0	1	0	0	1	0	1	1	0	1	1	0	0	1	1	1	0	1	1	1	1	1	1	0	1	0	0	1	0	0	1	1	1	1	1	0	0	0	0	1	0	0	1	0	1	1	0	1	0	0	1	0	0	0	1	1	0	0	0	1	0	1	1	0	1	1	1	0	0	1	1	0	0	1	1	0	0	0	0	0	1	0	0	1	0	1	0	0	1	1	0	0	1	0	0	0	0	0	0	0	0	0	0	0	1	1	1	0	0	1	1	1	1	1	0	0	0	0	1	0	0	0	0	0	0	1	1	0	1	1	1	1	1	0	0	1	1	0	0	0	1	1	1	1	0	1	0	1	1	0	0	1	0	0	1	0	1	1	0	0	1	1	0	0	1	0	1	0	1	1	1	1	1	0	0	0	1	1	0	1	1	1	1	1	1	0	0	0	1	1	0	0	1	1	1	1	0	1	0	0	0	0	0	1	0	1	0	0	0	1	0	0	0	1	0	1	1	1	1	1	0	1	1	1	0	0	0	1	0	1	0	0	1	1	0	0	1	0	1	1	1	1	1	1	1	0	1	1	1	1	1	0	0	1	0	0	1	1	1	0	1	1	1	0	1	1	1	1	1	0	0	1	1	1	0	0	0	0	1	1	0	1	1	0	1	0	0	1	0	1	0	1	1	1	0	1	1	0	0	0	1	1	0	1	0	1	0	1	0	0	1	0	1	0	0	1	0	1	0	1	0	1	1	1	0	0	1	1	1	1	1	0	0	1	0	1	1	0	1	0	0	1	1	0	1	0	0	0	0	0	1	0	1	1	1	0	1	0	1	1	0	1	1	1	0	0	0	1	1	0	1	0	0	1	1	1	1	1	0	1	0	0	0	0	1	1	0	0	0	1	0	1	0	0	0	0	1	0	1	1	1	1	0	1	0	0	0	1	0	0	0	1	0	0	0	0	0	0	0	1	1	1	1	1	1	1	0	0	0	0	0	1	1	1	0	0	0	0	0	1	1	0	0	0	1	1	1	1	0	1	0	0	0	1	1	1	1	0	1	1	0	1	0	0	0	1	1	0	0	1	0	0	0	0	1	1	1	1	0	0	1	0	0	0	1	1	1	1	0	1	0	1	1	0	0	1	1	0	1	0	0	0	0	1	0	1	0	0	0	1	1	0	1	1	1	1	1	0	1	0	0	1	1	0	1	1	0	0	0	1	1	1	0	0	0	0	0	1	1	0	1	1	0	0	0	1	0	0	1	1	1	0	0	0	0	1	0	1	0	1	1	0	0	1	1	1	0	1	0	0	0	0	0	0	1	0	1	0	0	1	1	0	0	1	1	0	1	0	0	0	1	0	1	1	0	0	0	1	1	1	1	1	1	1	0	1	0	0	1	1	0	1	0	0	0	1	0	1	0	0	0	0	0	0	1	1	0	1	0	1	0	1	0	1	1	0	1	0	1	1	0	0	0	1	0	1	1	1	1	1	0	0	0	0	1	0	0	0	0	0	1	0	0	1	0	0	1	1	0	0	0	1	1	0	1	1	0	1	1	0	1	1	0	0	1	1	0	1	0	1	1	1	1	1	0	1	0	1	0	1	1	1	1	0	0	1	0	0	0	1	0	0	1	0	0	1	0	1	1	0	0	0	0	0	1	1	0	1	1	0	0	1	0	1	0	1	1	0	0	1	1	0	0	0	1	0	1	0	0	1	1	1	0	0	0	1	1	0	1	0	0	1	1	0	1	1	1	0	0	0	0	0	1	0	0	1	0	1	1	1	0	0	1	1	1	1	1	0	1	0	0	1	1	1	1	1	1	0	1	1	0	0	0	1	1	1	0	0	0	1	0	1	1	1	1	1	1	0	0	1	1	0	0	1	0	1	0	1	0	1	1	0	1	1	1	0	1	1	0	1	0	0	1	1	1	0	1	0	0	1	1	1	1	0	1	1	0	1	0	0	0	1	0	0	0	1	0	0	1	1	0	1	0	1	0	0	1	0	0	1	1	1	1	0	0	0	1	0	0	1	0	1	1	1	1	1	0
1	38524	1	1	1	1	1	0	0	0	0	1	0	1	0	1	1	1	0	1	1	1	0	0	0	0	1	1	1	0	1	0	0	1	1	1	0	0	0	0	0	1	1	0	0	1	0	1	0	1	1	1	1	0	0	0	0	0	0	0	0	1	0	1	0	0	0	0	0	0	0	0	1	1	1	1	1	1	0	1	1	1	0	1	1	0	1	0	1	1	1	1	0	0	0	1	1	1	0	1	1	0	0	1	0	1	1	1	0	0	0	1	1	0	1	0	1	1	0	0	1	0	0	1	1	1	1	0	1	1	0	0	1	0	1	0	0	0	1	0	1	0	1	1	1	1	1	0	0	0	1	0	0	1	0	1	1	0	0	0	0	1	1	0	1	0	0	1	0	0	1	1	0	1	0	0	1	0	1	1	1	0	1	0	0	0	0	0	1	1	1	0	1	1	1	0	1	1	0	1	1	0	1	1	0	0	1	0	1	1	0	1	0	1	0	1	0	1	1	0	1	1	0	0	0	0	1	1	1	1	1	0	1	0	0	0	1	1	1	0	0	0	1	1	0	0	1	1	0	1	0	1	1	0	1	1	0	0	0	1	1	1	1	0	0	0	1	0	0	1	1	1	0	0	0	0	1	1	1	0	1	1	0	0	0	0	0	1	1	0	1	1	1	1	1	0	1	0	0	1	0	1	0	0	0	0	0	0	0	1	0	1	1	0	1	1	1	1	0	0	0	1	1	1	1	0	1	0	1	1	0	0	1	0	1	1	0	0	0	0	0	1	1	0	0	0	0	0	0	1	1	0	1	0	1	1	0	1	0	1	1	0	1	0	1	1	0	0	0	1	0	1	0	1	1	1	1	0	1	0	1	0	0	0	0	0	0	0	1	1	1	1	1	0	0	1	0	0	1	0	0	1	1	0	0	0	1	1	0	1	1	1	1	0	1	1	1	0	1	0	0	1	0	0	1	1	0	0	0	0	0	1	1	0	1	0	1	0	0	0	1	1	1	0	1	1	0	1	1	0	0	0	0	1	0	0	0	0	0	0	1	1	1	0	0	0	1	0	1	0	0	0	1	1	0	0	1	0	0	0	0	0	1	0	1	1	0	0	0	0	0	0	0	0	1	0	1	0	1	1	0	1	0	1	1	0	1	1	1	0	1	0	1	1	1	1	0	1	0	0	1	0	1	1	0	1	1	0	0	1	1	1	0	1	1	1	1	1	1	0	1	0	0	1	0	0	1	1	1	1	1	0	0	0	0	1	0	0	1	0	1	1	0	1	0	0	1	0	0	0	1	1	0	0	0	1	0	1	1	0	1	1	1	0	0	1	1	0	0	1	1	0	0	0	0	0	1	0	0	1	0	1	0	0	1	1	0	0	1	0	0	0	0	0	0	0	0	0	0	0	1	1	1	0	0	1	1	1	1	1	0	0	0	0	1	0	0	0	0	0	0	1	1	0	1	1	1	1	1	0	0	1	1	0	0	0	1	1	1	1	0	1	0	1	1	0	0	1	0	0	1	0	1	1	0	0	1	1	0	0	1	0	1	0	1	1	1	1	1	0	0	0	1	1	0	1	1	1	1	1	1	0	0	0	1	1	0	0	1	1	1	1	0	1	0	0	0	0	0	1	0	1	0	0	0	1	0	0	0	1	0	1	1	1	1	1	0	1	1	1	0	0	0	1	0	1	0	0	1	1	0	0	1	0	1	1	1	1	1	1	1	0	1	1	1	1	1	0	0	1	0	0	1	1	1	0	1	1	1	0	1	1	1	1	1	0	0	1	1	1	0	0	0	0	1	1	0	1	1	0	1	0	0	1	0	1	0	1	1	1	0	1	1	0	0	0	1	1	0	1	0	1	0	1	0	0	1	0	1	0	0	1	0	1	0	1	0	1	1	1	0	0	1	1	1	1	1	0	0	1	0	1	1	0	1	0	0	1	1	0	1	0	0	0	0	0	1	0	1	1	1	0	1	0	1	1	0	1	1	1	0	0	0	1	1	0	1	0	0	1	1	1	1	1	0	1	0	0	0	0	1	1	0	0	0	1	0	1	0	0	0	0	1	0	1	1	1	1	0	1	0	0	0	1	0	0	0	1	0	0	0	0	0	0	0	1	1	1	1	1	1	1	0	0	0	0	0	1	1	1	0	0	0	0	0	1	1	0	0	0	1	1	1	1	0	1	0	0	0	1	1	1	1	0	1	1	0	1	0	0	0	1	1	0	0	1	0	0	0	0	1	1	1	1	0	0	1	0	0	0	1	1	1	1	0	1	0	1	1	0	0	1	1	0	1	0	0	0	0	1	0	1	0	0	0	1	1	0	1	1	1	1	1	0	1	0	0	1	1	0	1	1	0	0	0	1	1	1	0	0	0	0	0	1	1	0	1	1	0	0	0	1	0	0	1	1	1	0	0	0	0	1	0	1	0	1	1	0	0	1	1	1	0	1	0	0	0	0	0	0	1	0	1	0	0	1	1	0	0	1	1	0	1	0	0	0	1	0	1	1	0	0	0	1	1	1	1	1	1	1	0	1	0	0	1	1	0	1	0	0	0	1	0	1	0	0	0	0	0	0	1	1	0	1	0	1	0	1	0	1	1	0	1	0	1	1	0	0	0	1	0	1	1	1	1	1	0	0	0	0	1	0	0	0	0	0	1	0	0	1	0	0	1	1	0	0	0	1	1	0	1	1	0	1	1	0	1	1	0	0	1	1	0	1	0	1	1	1	1	1	0	1	0	1	0	1	1	1	1	0	0	1	0	0	0	1	0	0	1	0	0	1	0	1	1	0	0	0	0	0	1	1	0	1	1	0	0	1	0	1	0	1	1	0	0	1	1	0	0	0	1	0	1	0	0	1	1	1	0	0	0	1	1	0	1	0	0	1	1	0	1	1	1	0	0	0	0	0	1	0	0	1	0	1	1	1	0	0	1	1	1	1	1	0	1	0	0	1	1	1	1	1	1	0	1	1	0	0	0	1	1	1	0	0	0	1	0	1	1	1	1	1	1	0	0	1	1	0	0	1	0	1	0	1	0	1	1	0	1	1	1	0	1	1	0	1	0	0	1	1	1	0	1	0	0	1	1	1	1	0	1	1	0	1	0	0	0	1	0	0	0	1	0	0	1	1	0	1	0	1	0	0	1	0	0	1	1	1	1	0	0	0	1	0	0	1	0	1	1	1	1	1	0
1	38533	1	1	1	1	1	0	0	0	0	1	0	1	0	1	1	1	0	1	1	1	0	0	0	0	1	1	1	0	1	0	0	1	1	1	0	0	0	0	0	1	1	0	0	1	0	1	0	1	1	1	1	0	0	0	0	0	0	0	0	1	0	1	0	0	0	0	0	0	0	0	1	1	1	1	1	1	0	1	1	1	0	1	1	0	1	0	1	1	1	1	0	0	0	1	1	1	0	1	1	0	0	1	0	1	1	1	0	0	0	1	1	0	1	0	1	1	0	0	1	0	0	1	1	1	1	0	1	1	0	0	1	0	1	0	0	0	1	0	1	0	1	1	1	1	1	0	0	0	1	0	0	1	0	1	1	0	0	0	0	1	1	0	1	0	0	1	0	0	1	1	0	1	0	0	1	0	1	1	1	0	1	0	0	0	0	0	1	1	1	0	1	1	1	0	1	1	0	1	1	0	1	1	0	0	1	0	1	1	0	1	0	1	0	1	0	1	1	0	1	1	0	0	0	0	1	1	1	1	1	0	1	0	0	0	1	1	1	0	0	0	1	1	0	0	1	1	0	1	0	1	1	0	1	1	0	0	0	1	1	1	1	0	0	0	1	0	0	1	1	1	0	0	0	0	1	1	1	0	1	1	0	0	0	0	0	1	1	0	1	1	1	1	1	0	1	0	0	1	0	1	0	0	0	0	0	0	0	1	0	1	1	0	1	1	1	1	0	0	0	1	1	1	1	0	1	0	1	1	0	0	1	0	1	1	0	0	0	0	0	1	1	0	0	0	0	0	0	1	1	0	1	0	1	1	0	1	0	1	1	0	1	0	1	1	0	0	0	1	0	1	0	1	1	1	1	0	1	0	1	0	0	0	0	0	0	0	1	1	1	1	1	0	0	1	0	0	1	0	0	1	1	0	0	0	1	1	0	1	1	1	1	0	1	1	1	0	1	0	0	1	0	0	1	1	0	0	0	0	0	1	1	0	1	0	1	0	0	0	1	1	1	0	1	1	0	1	1	0	0	0	0	1	0	0	0	0	0	0	1	1	1	0	0	0	1	0	1	0	0	0	1	1	0	0	1	0	0	0	0	0	1	0	1	1	0	0	0	0	0	0	0	0	1	0	1	0	1	1	0	1	0	1	1	0	1	1	1	0	1	0	1	1	1	1	0	1	0	0	1	0	1	1	0	1	1	0	0	1	1	1	0	1	1	1	1	1	1	0	1	0	0	1	0	0	1	1	1	1	1	0	0	0	0	1	0	0	1	0	1	1	0	1	0	0	1	0	0	0	1	1	0	0	0	1	0	1	1	0	1	1	1	0	0	1	1	0	0	1	1	0	0	0	0	0	1	0	0	1	0	1	0	0	1	1	0	0	1	0	0	0	0	0	0	0	0	0	0	0	1	1	1	0	0	1	1	1	1	1	0	0	0	0	1	0	0	0	0	0	0	1	1	0	1	1	1	1	1	0	0	1	1	0	0	0	1	1	1	1	0	1	0	1	1	0	0	1	0	0	1	0	1	1	0	0	1	1	0	0	1	0	1	0	1	1	1	1	1	0	0	0	1	1	0	1	1	1	1	1	1	0	0	0	1	1	0	0	1	1	1	1	0	1	0	0	0	0	0	1	0	1	0	0	0	1	0	0	0	1	0	1	1	1	1	1	0	1	1	1	0	0	0	1	0	1	0	0	1	1	0	0	1	0	1	1	1	1	1	1	1	0	1	1	1	1	1	0	0	1	0	0	1	1	1	0	1	1	1	0	1	1	1	1	1	0	0	1	1	1	0	0	0	0	1	1	0	1	1	0	1	0	0	1	0	1	0	1	1	1	0	1	1	0	0	0	1	1	0	1	0	1	0	1	0	0	1	0	1	0	0	1	0	1	0	1	0	1	1	1	0	0	1	1	1	1	1	0	0	1	0	1	1	0	1	0	0	1	1	0	1	0	0	0	0	0	1	0	1	1	1	0	1	0	1	1	0	1	1	1	0	0	0	1	1	0	1	0	0	1	1	1	1	1	0	1	0	0	0	0	1	1	0	0	0	1	0	1	0	0	0	0	1	0	1	1	1	1	0	1	0	0	0	1	0	0	0	1	0	0	0	0	0	0	0	1	1	1	1	1	1	1	0	0	0	0	0	1	1	1	0	0	0	0	0	1	1	0	0	0	1	1	1	1	0	1	0	0	0	1	1	1	1	0	1	1	0	1	0	0	0	1	1	0	0	1	0	0	0	0	1	1	1	1	0	0	1	0	0	0	1	1	1	1	0	1	0	1	1	0	0	1	1	0	1	0	0	0	0	1	0	1	0	0	0	1	1	0	1	1	1	1	1	0	1	0	0	1	1	0	1	1	0	0	0	1	1	1	0	0	0	0	0	1	1	0	1	1	0	0	0	1	0	0	1	1	1	0	0	0	0	1	0	1	0	1	1	0	0	1	1	1	0	1	0	0	0	0	0	0	1	0	1	0	0	1	1	0	0	1	1	0	1	0	0	0	1	0	1	1	0	0	0	1	1	1	1	1	1	1	0	1	0	0	1	1	0	1	0	0	0	1	0	1	0	0	0	0	0	0	1	1	0	1	0	1	0	1	0	1	1	0	1	0	1	1	0	0	0	1	0	1	1	1	1	1	0	0	0	0	1	0	0	0	0	0	1	0	0	1	0	0	1	1	0	0	0	1	1	0	1	1	0	1	1	0	1	1	0	0	1	1	0	1	0	1	1	1	1	1	0	1	0	1	0	1	1	1	1	0	0	1	0	0	0	1	0	0	1	0	0	1	0	1	1	0	0	0	0	0	1	1	0	1	1	0	0	1	0	1	0	1	1	0	0	1	1	0	0	0	1	0	1	0	0	1	1	1	0	0	0	1	1	0	1	0	0	1	1	0	1	1	1	0	0	0	0	0	1	0	0	1	0	1	1	1	0	0	1	1	1	1	1	0	1	0	0	1	1	1	1	1	1	0	1	1	0	0	0	1	1	1	0	0	0	1	0	1	1	1	1	1	1	0	0	1	1	0	0	1	0	1	0	1	0	1	1	0	1	1	1	0	1	1	0	1	0	0	1	1	1	0	1	0	0	1	1	1	1	0	1	1	0	1	0	0	0	1	0	0	0	1	0	0	1	1	0	1	0	1	0	0	1	0	0	1	1	1	1	0	0	0	1	0	0	1	0	1	1	1	1	1	0
1	38657	1	1	1	1	1	0	0	0	0	1	0	1	0	1	1	1	0	1	1	1	0	0	0	0	1	1	1	0	1	0	0	1	1	1	0	0	0	0	0	1	1	0	0	1	0	1	0	1	1	1	1	0	0	0	0	0	0	0	0	1	0	1	0	0	0	0	0	0	0	0	1	1	1	1	1	1	0	1	1	1	0	1	1	0	1	0	1	1	1	1	0	0	0	1	1	1	0	1	1	0	0	1	0	1	1	1	0	0	0	1	1	0	1	0	1	1	0	0	1	0	0	1	1	1	1	0	1	1	0	0	1	0	1	0	0	0	1	0	1	0	1	1	1	1	1	0	0	0	1	0	0	1	0	1	1	0	0	0	0	1	1	0	1	0	0	1	0	0	1	1	0	1	0	0	1	0	1	1	1	0	1	0	0	0	0	0	1	1	1	0	1	1	1	0	1	1	0	1	1	0	1	1	0	0	1	0	1	1	0	1	0	1	0	1	0	1	1	0	1	1	0	0	0	0	1	1	1	1	1	0	1	0	0	0	1	1	1	0	0	0	1	1	0	0	1	1	0	1	0	1	1	0	1	1	0	0	0	1	1	1	1	0	0	0	1	0	0	1	1	1	0	0	0	0	1	1	1	0	1	1	0	0	0	0	0	1	1	0	1	1	1	1	1	0	1	0	0	1	0	1	0	0	0	0	0	0	0	1	0	1	1	0	1	1	1	1	0	0	0	1	1	1	1	0	1	0	1	1	0	0	1	0	1	1	0	0	0	0	0	1	1	0	0	0	0	0	0	1	1	0	1	0	1	1	0	1	0	1	1	0	1	0	1	1	0	0	0	1	0	1	0	1	1	1	1	0	1	0	1	0	0	0	0	0	0	0	1	1	1	1	1	0	0	1	0	0	1	0	0	1	1	0	0	0	1	1	0	1	1	1	1	0	1	1	1	0	1	0	0	1	0	0	1	1	0	0	0	0	0	1	1	0	1	0	1	0	0	0	1	1	1	0	1	1	0	1	1	0	0	0	0	1	0	0	0	0	0	0	1	1	1	0	0	0	1	0	1	0	0	0	1	1	0	0	1	0	0	0	0	0	1	0	1	1	0	0	0	0	0	0	0	0	1	0	1	0	1	1	0	1	0	1	1	0	1	1	1	0	1	0	1	1	1	1	0	1	0	0	1	0	1	1	0	1	1	0	0	1	1	1	0	1	1	1	1	1	1	0	1	0	0	1	0	0	1	1	1	1	1	0	0	0	0	1	0	0	1	0	1	1	0	1	0	0	1	0	0	0	1	1	0	0	0	1	0	1	1	0	1	1	1	0	0	1	1	0	0	1	1	0	0	0	0	0	1	0	0	1	0	1	0	0	1	1	0	0	1	0	0	0	0	0	0	0	0	0	0	0	1	1	1	0	0	1	1	1	1	1	0	0	0	0	1	0	0	0	0	0	0	1	1	0	1	1	1	1	1	0	0	1	1	0	0	0	1	1	1	1	0	1	0	1	1	0	0	1	0	0	1	0	1	1	0	0	1	1	0	0	1	0	1	0	1	1	1	1	1	0	0	0	1	1	0	1	1	1	1	1	1	0	0	0	1	1	0	0	1	1	1	1	0	1	0	0	0	0	0	1	0	1	0	0	0	1	0	0	0	1	0	1	1	1	1	1	0	1	1	1	0	0	0	1	0	1	0	0	1	1	0	0	1	0	1	1	1	1	1	1	1	0	1	1	1	1	1	0	0	1	0	0	1	1	1	0	1	1	1	0	1	1	1	1	1	0	0	1	1	1	0	0	0	0	1	1	0	1	1	0	1	0	0	1	0	1	0	1	1	1	0	1	1	0	0	0	1	1	0	1	0	1	0	1	0	0	1	0	1	0	0	1	0	1	0	1	0	1	1	1	0	0	1	1	1	1	1	0	0	1	0	1	1	0	1	0	0	1	1	0	1	0	0	0	0	0	1	0	1	1	1	0	1	0	1	1	0	1	1	1	0	0	0	1	1	0	1	0	0	1	1	1	1	1	0	1	0	0	0	0	1	1	0	0	0	1	0	1	0	0	0	0	1	0	1	1	1	1	0	1	0	0	0	1	0	0	0	1	0	0	0	0	0	0	0	1	1	1	1	1	1	1	0	0	0	0	0	1	1	1	0	0	0	0	0	1	1	0	0	0	1	1	1	1	0	1	0	0	0	1	1	1	1	0	1	1	0	1	0	0	0	1	1	0	0	1	0	0	0	0	1	1	1	1	0	0	1	0	0	0	1	1	1	1	0	1	0	1	1	0	0	1	1	0	1	0	0	0	0	1	0	1	0	0	0	1	1	0	1	1	1	1	1	0	1	0	0	1	1	0	1	1	0	0	0	1	1	1	0	0	0	0	0	1	1	0	1	1	0	0	0	1	0	0	1	1	1	0	0	0	0	1	0	1	0	1	1	0	0	1	1	1	0	1	0	0	0	0	0	0	1	0	1	0	0	1	1	0	0	1	1	0	1	0	0	0	1	0	1	1	0	0	0	1	1	1	1	1	1	1	0	1	0	0	1	1	0	1	0	0	0	1	0	1	0	0	0	0	0	0	1	1	0	1	0	1	0	1	0	1	1	0	1	0	1	1	0	0	0	1	0	1	1	1	1	1	0	0	0	0	1	0	0	0	0	0	1	0	0	1	0	0	1	1	0	0	0	1	1	0	1	1	0	1	1	0	1	1	0	0	1	1	0	1	0	1	1	1	1	1	0	1	0	1	0	1	1	1	1	0	0	1	0	0	0	1	0	0	1	0	0	1	0	1	1	0	0	0	0	0	1	1	0	1	1	0	0	1	0	1	0	1	1	0	0	1	1	0	0	0	1	0	1	0	0	1	1	1	0	0	0	1	1	0	1	0	0	1	1	0	1	1	1	0	0	0	0	0	1	0	0	1	0	1	1	1	0	0	1	1	1	1	1	0	1	0	0	1	1	1	1	1	1	0	1	1	0	0	0	1	1	1	0	0	0	1	0	1	1	1	1	1	1	0	0	1	1	0	0	1	0	1	0	1	0	1	1	0	1	1	1	0	1	1	0	1	0	0	1	1	1	0	1	0	0	1	1	1	1	0	1	1	0	1	0	0	0	1	0	0	0	1	0	0	1	1	0	1	0	1	0	0	1	0	0	1	1	1	1	0	0	0	1	0	0	1	0	1	1	1	1	1	0
1	38689	1	1	1	1	1	0	0	0	0	1	0	1	0	1	1	1	0	1	1	1	0	0	0	0	1	1	1	0	1	0	0	1	1	1	0	0	0	0	0	1	1	0	0	1	0	1	0	1	1	1	1	0	0	0	0	0	0	0	0	1	0	1	0	0	0	0	0	0	0	0	1	1	1	1	1	1	0	1	1	1	0	1	1	0	1	0	1	1	1	1	0	0	0	1	1	1	0	1	1	0	0	1	0	1	1	1	0	0	0	1	1	0	1	0	1	1	0	0	1	0	0	1	1	1	1	0	1	1	0	0	1	0	1	0	0	0	1	0	1	0	1	1	1	1	1	0	0	0	1	0	0	1	0	1	1	0	0	0	0	1	1	0	1	0	0	1	0	0	1	1	0	1	0	0	1	0	1	1	1	0	1	0	0	0	0	0	1	1	1	0	1	1	1	0	1	1	0	1	1	0	1	1	0	0	1	0	1	1	0	1	0	1	0	1	0	1	1	0	1	1	0	0	0	0	1	1	1	1	1	0	1	0	0	0	1	1	1	0	0	0	1	1	0	0	1	1	0	1	0	1	1	0	1	1	0	0	0	1	1	1	1	0	0	0	1	0	0	1	1	1	0	0	0	0	1	1	1	0	1	1	0	0	0	0	0	1	1	0	1	1	1	1	1	0	1	0	0	1	0	1	0	0	0	0	0	0	0	1	0	1	1	0	1	1	1	1	0	0	0	1	1	1	1	0	1	0	1	1	0	0	1	0	1	1	0	0	0	0	0	1	1	0	0	0	0	0	0	1	1	0	1	0	1	1	0	1	0	1	1	0	1	0	1	1	0	0	0	1	0	1	0	1	1	1	1	0	1	0	1	0	0	0	0	0	0	0	1	1	1	1	1	0	0	1	0	0	1	0	0	1	1	0	0	0	1	1	0	1	1	1	1	0	1	1	1	0	1	0	0	1	0	0	1	1	0	0	0	0	0	1	1	0	1	0	1	0	0	0	1	1	1	0	1	1	0	1	1	0	0	0	0	1	0	0	0	0	0	0	1	1	1	0	0	0	1	0	1	0	0	0	1	1	0	0	1	0	0	0	0	0	1	0	1	1	0	0	0	0	0	0	0	0	1	0	1	0	1	1	0	1	0	1	1	0	1	1	1	0	1	0	1	1	1	1	0	1	0	0	1	0	1	1	0	1	1	0	0	1	1	1	0	1	1	1	1	1	1	0	1	0	0	1	0	0	1	1	1	1	1	0	0	0	0	1	0	0	1	0	1	1	0	1	0	0	1	0	0	0	1	1	0	0	0	1	0	1	1	0	1	1	1	0	0	1	1	0	0	1	1	0	0	0	0	0	1	0	0	1	0	1	0	0	1	1	0	0	1	0	0	0	0	0	0	0	0	0	0	0	1	1	1	0	0	1	1	1	1	1	0	0	0	0	1	0	0	0	0	0	0	1	1	0	1	1	1	1	1	0	0	1	1	0	0	0	1	1	1	1	0	1	0	1	1	0	0	1	0	0	1	0	1	1	0	0	1	1	0	0	1	0	1	0	1	1	1	1	1	0	0	0	1	1	0	1	1	1	1	1	1	0	0	0	1	1	0	0	1	1	1	1	0	1	0	0	0	0	0	1	0	1	0	0	0	1	0	0	0	1	0	1	1	1	1	1	0	1	1	1	0	0	0	1	0	1	0	0	1	1	0	0	1	0	1	1	1	1	1	1	1	0	1	1	1	1	1	0	0	1	0	0	1	1	1	0	1	1	1	0	1	1	1	1	1	0	0	1	1	1	0	0	0	0	1	1	0	1	1	0	1	0	0	1	0	1	0	1	1	1	0	1	1	0	0	0	1	1	0	1	0	1	0	1	0	0	1	0	1	0	0	1	0	1	0	1	0	1	1	1	0	0	1	1	1	1	1	0	0	1	0	1	1	0	1	0	0	1	1	0	1	0	0	0	0	0	1	0	1	1	1	0	1	0	1	1	0	1	1	1	0	0	0	1	1	0	1	0	0	1	1	1	1	1	0	1	0	0	0	0	1	1	0	0	0	1	0	1	0	0	0	0	1	0	1	1	1	1	0	1	0	0	0	1	0	0	0	1	0	0	0	0	0	0	0	1	1	1	1	1	1	1	0	0	0	0	0	1	1	1	0	0	0	0	0	1	1	0	0	0	1	1	1	1	0	1	0	0	0	1	1	1	1	0	1	1	0	1	0	0	0	1	1	0	0	1	0	0	0	0	1	1	1	1	0	0	1	0	0	0	1	1	1	1	0	1	0	1	1	0	0	1	1	0	1	0	0	0	0	1	0	1	0	0	0	1	1	0	1	1	1	1	1	0	1	0	0	1	1	0	1	1	0	0	0	1	1	1	0	0	0	0	0	1	1	0	1	1	0	0	0	1	0	0	1	1	1	0	0	0	0	1	0	1	0	1	1	0	0	1	1	1	0	1	0	0	0	0	0	0	1	0	1	0	0	1	1	0	0	1	1	0	1	0	0	0	1	0	1	1	0	0	0	1	1	1	1	1	1	1	0	1	0	0	1	1	0	1	0	0	0	1	0	1	0	0	0	0	0	0	1	1	0	1	0	1	0	1	0	1	1	0	1	0	1	1	0	0	0	1	0	1	1	1	1	1	0	0	0	0	1	0	0	0	0	0	1	0	0	1	0	0	1	1	0	0	0	1	1	0	1	1	0	1	1	0	1	1	0	0	1	1	0	1	0	1	1	1	1	1	0	1	0	1	0	1	1	1	1	0	0	1	0	0	0	1	0	0	1	0	0	1	0	1	1	0	0	0	0	0	1	1	0	1	1	0	0	1	0	1	0	1	1	0	0	1	1	0	0	0	1	0	1	0	0	1	1	1	0	0	0	1	1	0	1	0	0	1	1	0	1	1	1	0	0	0	0	0	1	0	0	1	0	1	1	1	0	0	1	1	1	1	1	0	1	0	0	1	1	1	1	1	1	0	1	1	0	0	0	1	1	1	0	0	0	1	0	1	1	1	1	1	1	0	0	1	1	0	0	1	0	1	0	1	0	1	1	0	1	1	1	0	1	1	0	1	0	0	1	1	1	0	1	0	0	1	1	1	1	0	1	1	0	1	0	0	0	1	0	0	0	1	0	0	1	1	0	1	0	1	0	0	1	0	0	1	1	1	1	0	0	0	1	0	0	1	0	1	1	1	1	1	0
1	38888	1	1	1	1	1	0	0	0	0	1	0	1	0	1	1	1	0	1	0	1	0	0	0	0	1	1	1	0	1	0	0	1	1	1	0	0	0	0	0	1	1	0	0	1	0	1	0	1	1	1	1	0	0	0	0	0	0	0	0	1	0	1	0	0	0	0	0	0	0	0	1	1	1	1	1	1	0	1	1	1	0	1	1	0	1	0	1	1	1	1	0	0	0	1	1	1	0	1	1	0	0	1	0	1	1	1	0	0	0	1	1	0	1	0	1	1	0	0	1	0	0	1	1	1	1	0	1	1	0	0	1	0	1	0	0	0	1	0	1	0	1	1	1	1	1	0	0	0	1	0	0	1	0	1	1	0	0	0	0	1	1	0	1	0	0	1	0	0	1	1	0	1	0	0	1	0	1	1	1	0	1	0	0	0	0	0	1	1	1	0	1	1	1	0	1	1	0	1	1	0	1	1	0	0	1	0	1	1	0	1	0	1	0	1	0	1	1	0	1	1	0	0	0	0	1	1	1	1	1	0	1	0	0	0	1	1	1	0	0	0	1	1	0	0	1	1	0	1	0	1	1	0	1	1	0	0	0	1	1	1	1	0	0	0	1	0	0	1	1	1	0	0	0	0	1	1	1	0	1	1	0	0	0	0	0	1	1	0	1	1	1	1	1	0	1	0	0	1	0	1	0	0	0	0	0	0	0	1	0	1	1	0	1	1	1	1	0	0	0	1	1	1	1	0	1	0	1	1	0	0	1	0	1	1	0	0	0	0	0	1	1	0	0	0	0	0	0	1	1	0	1	0	1	1	0	1	0	1	1	0	1	0	1	1	0	0	0	1	0	1	0	1	1	1	1	0	1	0	1	0	0	0	0	0	0	0	1	1	1	1	1	0	0	1	0	0	1	0	0	1	1	0	0	0	1	1	0	1	1	1	1	0	1	1	1	0	1	0	0	1	0	0	1	1	0	0	0	0	0	1	1	0	1	0	1	0	0	0	1	1	1	0	1	1	0	1	1	0	0	0	0	1	0	0	0	0	0	0	1	1	1	0	0	0	1	0	1	0	0	0	1	1	0	0	1	0	0	0	0	0	1	0	1	1	0	0	0	0	0	0	0	0	1	0	1	0	1	1	0	1	0	1	1	0	1	1	1	0	1	0	1	1	1	1	0	1	0	0	1	0	1	1	0	1	1	0	0	1	1	1	0	1	1	1	1	1	1	0	1	0	0	1	0	0	1	1	1	1	1	0	0	0	0	1	0	0	1	0	1	1	0	1	0	0	1	0	0	0	1	1	0	0	0	1	0	1	1	0	1	1	1	0	0	1	1	0	0	1	1	0	0	0	0	0	1	0	0	1	0	1	0	0	1	1	0	0	1	0	0	0	0	0	0	0	0	0	0	0	1	1	1	0	0	1	1	1	1	1	0	0	0	0	1	0	0	0	0	0	0	1	1	0	1	1	1	1	1	0	0	1	1	0	0	0	1	1	1	1	0	1	0	1	1	0	0	1	0	0	1	0	1	1	0	0	1	1	0	0	1	0	1	0	1	1	1	1	1	0	0	0	1	1	0	1	1	1	1	1	1	0	0	0	1	1	0	0	1	1	1	1	0	1	0	0	0	0	0	1	0	1	0	0	0	1	0	0	0	1	0	1	1	1	1	1	0	1	1	1	0	0	0	1	0	1	0	0	1	1	0	0	1	0	1	1	1	1	1	1	1	0	1	1	1	1	1	0	0	1	0	0	1	1	1	0	1	1	1	0	1	1	1	1	1	0	0	1	1	1	0	0	0	0	1	1	0	1	1	0	1	0	0	1	0	1	0	1	1	1	0	1	1	0	0	0	1	1	0	1	0	1	0	1	0	0	1	0	1	0	0	1	0	1	0	1	0	1	1	1	0	0	1	1	1	1	1	0	0	1	0	1	1	0	1	0	0	1	1	0	1	0	0	0	0	0	1	0	1	1	1	0	1	0	1	1	0	1	1	1	0	0	0	1	1	0	1	0	0	1	1	1	1	1	0	1	0	0	0	0	1	1	0	0	0	1	0	1	0	0	0	0	1	0	1	1	1	1	0	1	0	0	0	1	0	0	0	1	0	0	0	0	0	0	0	1	1	1	1	1	1	1	0	0	0	0	0	1	1	1	0	0	0	0	0	1	1	0	0	0	1	1	1	1	0	1	0	0	0	1	1	1	1	0	1	1	0	1	0	0	0	1	1	0	0	1	0	0	0	0	1	1	1	1	0	0	1	0	0	0	1	1	1	1	0	1	0	1	1	0	0	1	1	0	1	0	0	0	0	1	0	1	0	0	0	1	1	0	1	1	1	1	1	0	1	0	0	1	1	0	1	1	0	0	0	1	1	1	0	0	0	0	0	1	1	0	1	1	0	0	0	1	0	0	1	1	1	0	0	0	0	1	0	1	0	1	1	0	0	1	1	1	0	1	0	0	0	0	0	0	1	0	1	0	0	1	1	0	0	1	1	0	1	0	0	0	1	0	1	1	0	0	0	1	1	1	1	1	1	1	0	1	0	0	1	1	0	1	0	0	0	1	0	1	0	0	0	0	0	0	1	1	0	1	0	1	0	1	0	1	1	0	1	0	1	1	0	0	0	1	0	1	1	1	1	1	0	0	0	0	1	0	0	0	0	0	1	0	0	1	0	0	1	1	0	0	0	1	1	0	1	1	0	1	1	0	1	1	0	0	1	1	0	1	0	1	1	1	1	1	0	1	0	1	0	1	1	1	1	0	0	1	0	0	0	1	0	0	1	0	0	1	0	1	1	0	0	0	0	0	1	1	0	1	1	0	0	1	0	1	0	1	1	0	0	1	1	0	0	0	1	0	1	0	0	1	1	1	0	0	0	1	1	0	1	0	0	1	1	0	1	1	1	0	0	0	0	0	1	0	0	1	0	1	1	1	0	0	1	1	1	1	1	0	1	0	0	1	1	1	1	1	1	0	1	1	0	0	0	1	1	1	0	0	0	1	0	1	1	1	1	1	1	0	0	1	1	0	0	1	0	1	0	1	0	1	1	0	1	1	1	0	1	1	0	1	0	0	1	1	1	0	1	0	0	1	1	1	1	0	1	1	0	1	0	0	0	1	0	0	0	1	0	0	1	1	0	1	0	1	0	0	1	0	0	1	1	1	1	0	0	0	1	0	0	1	0	1	1	1	1	1	0
1	38980	1	1	1	1	1	0	0	0	0	1	0	1	0	1	1	1	0	1	0	1	0	0	0	0	1	1	1	0	1	0	0	1	1	1	0	0	0	0	0	1	1	0	0	1	0	1	0	1	1	1	1	0	0	0	0	0	0	0	0	1	0	1	0	0	0	0	0	0	0	0	1	1	1	1	1	1	0	1	1	1	0	1	1	0	1	0	1	1	1	1	0	0	0	1	1	1	0	1	1	0	0	1	0	1	1	1	0	0	0	1	1	0	1	0	1	1	0	0	1	0	0	1	1	1	1	0	1	1	0	0	1	0	1	0	0	0	1	0	1	0	1	1	1	1	1	0	0	0	1	0	0	1	0	1	1	0	0	0	0	1	1	0	1	0	0	1	0	0	1	1	0	1	0	0	1	0	1	1	1	0	1	0	0	0	0	0	1	1	1	0	1	1	1	0	1	1	0	1	1	0	1	1	0	0	1	0	1	1	0	1	0	1	0	1	0	1	1	0	1	1	0	0	0	0	1	1	1	1	1	0	1	0	0	0	1	1	1	0	0	0	1	1	0	0	1	1	0	1	0	1	1	0	1	1	0	0	0	1	1	1	1	0	0	0	1	0	0	1	1	1	0	0	0	0	1	1	1	0	1	1	0	0	0	0	0	1	1	0	1	1	1	1	1	0	1	0	0	1	0	1	0	0	0	0	0	0	0	1	0	1	1	0	1	1	1	1	0	0	0	1	1	1	1	0	1	0	1	1	0	0	1	0	1	1	0	0	0	0	0	1	1	0	0	0	0	0	0	1	1	0	1	0	1	1	0	1	0	1	1	0	1	0	1	1	0	0	0	1	0	1	0	1	1	1	1	0	1	0	1	0	0	0	0	0	0	0	1	1	1	1	1	0	0	1	0	0	1	0	0	1	1	0	0	0	1	1	0	1	1	1	1	0	1	1	1	0	1	0	0	1	0	0	1	1	0	0	0	0	0	1	1	0	1	0	1	0	0	0	1	1	1	0	1	1	0	1	1	0	0	0	0	1	0	0	0	0	0	0	1	1	1	0	0	0	1	0	1	0	0	0	1	1	0	0	1	0	0	0	0	0	1	0	1	1	0	0	0	0	0	0	0	0	1	0	1	0	1	1	0	1	0	1	1	0	1	1	1	0	1	0	1	1	1	1	0	1	0	0	1	0	1	1	0	1	1	0	0	1	1	1	0	1	1	1	1	1	1	0	1	0	0	1	0	0	1	1	1	1	1	0	0	0	0	1	0	0	1	0	1	1	0	1	0	0	1	0	0	0	1	1	0	0	0	1	0	1	1	0	1	1	1	0	0	1	1	0	0	1	1	0	0	0	0	0	1	0	0	1	0	1	0	0	1	1	0	0	1	0	0	0	0	0	0	0	0	0	0	0	1	1	1	0	0	1	1	1	1	1	0	0	0	0	1	0	0	0	0	0	0	1	1	0	1	1	1	1	1	0	0	1	1	0	0	0	1	1	1	1	0	1	0	1	1	0	0	1	0	0	1	0	1	1	0	0	1	1	0	0	1	0	1	0	1	1	1	1	1	0	0	0	1	1	0	1	1	1	1	1	1	0	0	0	1	1	0	0	1	1	1	1	0	1	0	0	0	0	0	1	0	1	0	0	0	1	0	0	0	1	0	1	1	1	1	1	0	1	1	1	0	0	0	1	0	1	0	0	1	1	0	0	1	0	1	1	1	1	1	1	1	0	1	1	1	1	1	0	0	1	0	0	1	1	1	0	1	1	1	0	1	1	1	1	1	0	0	1	1	1	0	0	0	0	1	1	0	1	1	0	1	0	0	1	0	1	0	1	1	1	0	1	1	0	0	0	1	1	0	1	0	1	0	1	0	0	1	0	1	0	0	1	0	1	0	1	0	1	1	1	0	0	1	1	1	1	1	0	0	1	0	1	1	0	1	0	0	1	1	0	1	0	0	0	0	0	1	0	1	1	1	0	1	0	1	1	0	1	1	1	0	0	0	1	1	0	1	0	0	1	1	1	1	1	0	1	0	0	0	0	1	1	0	0	0	1	0	1	0	0	0	0	1	0	1	1	1	1	0	1	0	0	0	1	0	0	0	1	0	0	0	0	0	0	0	1	1	1	1	1	1	1	0	0	0	0	0	1	1	1	0	0	0	0	0	1	1	0	0	0	1	1	1	1	0	1	0	0	0	1	1	1	1	0	1	1	0	1	0	0	0	1	1	0	0	1	0	0	0	0	1	1	1	1	0	0	1	0	0	0	1	1	1	1	0	1	0	1	1	0	0	1	1	0	1	0	0	0	0	1	0	1	0	0	0	1	1	0	1	1	1	1	1	0	1	0	0	1	1	0	1	1	0	0	0	1	1	1	0	0	0	0	0	1	1	0	1	1	0	0	0	1	0	0	1	1	1	0	0	0	0	1	0	1	0	1	1	0	0	1	1	1	0	1	0	0	0	0	0	0	1	0	1	0	0	1	1	0	0	1	1	0	1	0	0	0	1	0	1	1	0	0	0	1	1	1	1	1	1	1	0	1	0	0	1	1	0	1	0	0	0	1	0	1	0	0	0	0	0	0	1	1	0	1	0	1	0	1	0	1	1	0	1	0	1	1	0	0	0	1	0	1	1	1	1	1	0	0	0	0	1	0	0	0	0	0	1	0	0	1	0	0	1	1	0	0	0	1	1	0	1	1	0	1	1	0	1	1	0	0	1	1	0	1	0	1	1	1	1	1	0	1	0	1	0	1	1	1	1	0	0	1	0	0	0	1	0	0	1	0	0	1	0	1	1	0	0	0	0	0	1	1	0	1	1	0	0	1	0	1	0	1	1	0	0	1	1	0	0	0	1	0	1	0	0	1	1	1	0	0	0	1	1	0	1	0	0	1	1	0	1	1	1	0	0	0	0	0	1	0	0	1	0	1	1	1	0	0	1	1	1	1	1	0	1	0	0	1	1	1	1	1	1	0	1	1	0	0	0	1	1	1	0	0	0	1	0	1	1	1	1	1	1	0	0	1	1	0	0	1	0	1	0	1	0	1	1	0	1	1	1	0	1	1	0	1	0	0	1	1	1	0	1	0	0	1	1	1	1	0	1	1	0	1	0	0	0	1	0	0	0	1	0	0	1	1	0	1	0	1	0	0	1	0	0	1	1	1	1	0	0	0	1	0	0	1	0	1	1	1	1	1	0
1	39009	1	1	1	1	1	0	0	0	0	1	0	1	0	1	1	1	0	1	0	1	0	0	0	0	1	1	1	0	1	0	0	1	1	1	0	0	0	0	0	1	1	0	0	1	0	1	0	1	1	1	1	0	0	0	0	0	0	0	0	1	0	1	0	0	0	0	0	0	0	0	1	1	1	1	1	1	0	1	1	1	0	1	1	0	1	0	1	1	1	1	0	0	0	1	1	1	0	1	1	0	0	1	0	1	1	1	0	0	0	1	1	0	1	0	1	1	0	0	1	0	0	1	1	1	1	0	1	1	0	0	1	0	1	0	0	0	1	0	1	0	1	1	1	1	1	0	0	0	1	0	0	1	0	1	1	0	0	0	0	1	1	0	1	0	0	1	0	0	1	1	0	1	0	0	1	0	1	1	1	0	1	0	0	0	0	0	1	1	1	0	1	1	1	0	1	1	0	1	1	0	1	1	0	0	1	0	1	1	0	1	0	1	0	1	0	1	1	0	1	1	0	0	0	0	1	1	1	1	1	0	1	0	0	0	1	1	1	0	0	0	1	1	0	0	1	1	0	1	0	1	1	0	1	1	0	0	0	1	1	1	1	0	0	0	1	0	0	1	1	1	0	0	0	0	1	1	1	0	1	1	0	0	0	0	0	1	1	0	1	1	1	1	1	0	1	0	0	1	0	1	0	0	0	0	0	0	0	1	0	1	1	0	1	1	1	1	0	0	0	1	1	1	1	0	1	0	1	1	0	0	1	0	1	1	0	0	0	0	0	1	1	0	0	0	0	0	0	1	1	0	1	0	1	1	0	1	0	1	1	0	1	0	1	1	0	0	0	1	0	1	0	1	1	1	1	0	1	0	1	0	0	0	0	0	0	0	1	1	1	1	1	0	0	1	0	0	1	0	0	1	1	0	0	0	1	1	0	1	1	1	1	0	1	1	1	0	1	0	0	1	0	0	1	1	0	0	0	0	0	1	1	0	1	0	1	0	0	0	1	1	1	0	1	1	0	1	1	0	0	0	0	1	0	0	0	0	0	0	1	1	1	0	0	0	1	0	1	0	0	0	1	1	0	0	1	0	0	0	0	0	1	0	1	1	0	0	0	0	0	0	0	0	1	0	1	0	1	1	0	1	0	1	1	0	1	1	1	0	1	0	1	1	1	1	0	1	0	0	1	0	1	1	0	1	1	0	0	1	1	1	0	1	1	1	1	1	1	0	1	0	0	1	0	0	1	1	1	1	1	0	0	0	0	1	0	0	1	0	1	1	0	1	0	0	1	0	0	0	1	1	0	0	0	1	0	1	1	0	1	1	1	0	0	1	1	0	0	1	1	0	0	0	0	0	1	0	0	1	0	1	0	0	1	1	0	0	1	0	0	0	0	0	0	0	0	0	0	0	1	1	1	0	0	1	1	1	1	1	0	0	0	0	1	0	0	0	0	0	0	1	1	0	1	1	1	1	1	0	0	1	1	0	0	0	1	1	1	1	0	1	0	1	1	0	0	1	0	0	1	0	1	1	0	0	1	1	0	0	1	0	1	0	1	1	1	1	1	0	0	0	1	1	0	1	1	1	1	1	1	0	0	0	1	1	0	0	1	1	1	1	0	1	0	0	0	0	0	1	0	1	0	0	0	1	0	0	0	1	0	1	1	1	1	1	0	1	1	1	0	0	0	1	0	1	0	0	1	1	0	0	1	0	1	1	1	1	1	1	1	0	1	1	1	1	1	0	0	1	0	0	1	1	1	0	1	1	1	0	1	1	1	1	1	0	0	1	1	1	0	0	0	0	1	1	0	1	1	0	1	0	0	1	0	1	0	1	1	1	0	1	1	0	0	0	1	1	0	1	0	1	0	1	0	0	1	0	1	0	0	1	0	1	0	1	0	1	1	1	0	0	1	1	1	1	1	0	0	1	0	1	1	0	1	0	0	1	1	0	1	0	0	0	0	0	1	0	1	1	1	0	1	0	1	1	0	1	1	1	0	0	0	1	1	0	1	0	0	1	1	1	1	1	0	1	0	0	0	0	1	1	0	0	0	1	0	1	0	0	0	0	1	0	1	1	1	1	0	1	0	0	0	1	0	0	0	1	0	0	0	0	0	0	0	1	1	1	1	1	1	1	0	0	0	0	0	1	1	1	0	0	0	0	0	1	1	0	0	0	1	1	1	1	0	1	0	0	0	1	1	1	1	0	1	1	0	1	0	0	0	1	1	0	0	1	0	0	0	0	1	1	1	1	0	0	1	0	0	0	1	1	1	1	0	1	0	1	1	0	0	1	1	0	1	0	0	0	0	1	0	1	0	0	0	1	1	0	1	1	1	1	1	0	1	0	0	1	1	0	1	1	0	0	0	1	1	1	0	0	0	0	0	1	1	0	1	1	0	0	0	1	0	0	1	1	1	0	0	0	0	1	0	1	0	1	1	0	0	1	1	1	0	1	0	0	0	0	0	0	1	0	1	0	0	1	1	0	0	1	1	0	1	0	0	0	1	0	1	1	0	0	0	1	1	1	1	1	1	1	0	1	0	0	1	1	0	1	0	0	0	1	0	1	0	0	0	0	0	0	1	1	0	1	0	1	0	1	0	1	1	0	1	0	1	1	0	0	0	1	0	1	1	1	1	1	0	0	0	0	1	0	0	0	0	0	1	0	0	1	0	0	1	1	0	0	0	1	1	0	1	1	0	1	1	0	1	1	0	0	1	1	0	1	0	1	1	1	1	1	0	1	0	1	0	1	1	1	1	0	0	1	0	0	0	1	0	0	1	0	0	1	0	1	1	0	0	0	0	0	1	1	0	1	1	0	0	1	0	1	0	1	1	0	0	1	1	0	0	0	1	0	1	0	0	1	1	1	0	0	0	1	1	0	1	0	0	1	1	0	1	1	1	0	0	0	0	0	1	0	0	1	0	1	1	1	0	0	1	1	1	1	1	0	1	0	0	1	1	1	1	1	1	0	1	1	0	0	0	1	1	1	0	0	0	1	0	1	1	1	1	1	1	0	0	1	1	0	0	1	0	1	0	1	0	1	1	0	1	1	1	0	1	1	0	1	0	0	1	1	1	0	1	0	0	1	1	1	1	0	1	1	0	1	0	0	0	1	0	0	0	1	0	0	1	1	0	1	0	1	0	0	1	0	0	1	1	1	1	0	0	0	1	0	0	1	0	1	1	1	1	1	0
1	39105	1	1	1	1	1	0	0	0	0	1	0	1	0	1	1	1	0	1	0	1	0	0	0	0	1	1	1	0	1	0	0	1	1	1	0	0	0	0	0	1	1	0	0	1	0	1	0	1	1	1	1	0	0	0	0	0	0	0	0	1	0	1	0	0	0	0	0	0	0	0	1	1	1	1	1	1	0	1	1	1	0	1	1	0	1	0	1	1	1	1	0	0	0	1	1	1	0	1	1	0	0	1	0	1	1	1	0	0	0	1	1	0	1	0	1	1	0	0	1	0	0	1	1	1	1	0	1	1	0	0	1	0	1	0	0	0	1	0	1	0	1	1	1	1	1	0	0	0	1	0	0	1	0	1	1	0	0	0	0	1	1	0	1	0	0	1	0	0	1	1	0	1	0	0	1	0	1	1	1	0	1	0	0	0	0	0	1	1	1	0	1	1	1	0	1	1	0	1	1	0	1	1	0	0	1	0	1	1	0	1	0	1	0	1	0	1	1	0	1	1	0	0	0	0	1	1	1	1	1	0	1	0	0	0	1	1	1	0	0	0	1	1	0	0	1	1	0	1	0	1	1	0	1	1	0	0	0	1	1	1	1	0	0	0	1	0	0	1	1	1	0	0	0	0	1	1	1	0	1	1	0	0	0	0	0	1	1	0	1	1	1	1	1	0	1	0	0	1	0	1	0	0	0	0	0	0	0	1	0	1	1	0	1	1	1	1	0	0	0	1	1	1	1	0	1	0	1	1	0	0	1	0	1	1	0	0	0	0	0	1	1	0	0	0	0	0	0	1	1	0	1	0	1	1	0	1	0	1	1	0	1	0	1	1	0	0	0	1	0	1	0	1	1	1	1	0	1	0	1	0	0	0	0	0	0	0	1	1	1	1	1	0	0	1	0	0	1	0	0	1	1	0	0	0	1	1	0	1	1	1	1	0	1	1	1	0	1	0	0	1	0	0	1	1	0	0	0	0	0	1	1	0	1	0	1	0	0	0	1	1	1	0	1	1	0	1	1	0	0	0	0	1	0	0	0	0	0	0	1	1	1	0	0	0	1	0	1	0	0	0	1	1	0	0	1	0	0	0	0	0	1	0	1	1	0	0	0	0	0	0	0	0	1	0	1	0	1	1	0	1	0	1	1	0	1	1	1	0	1	0	1	1	1	1	0	1	0	0	1	0	1	1	0	1	1	0	0	1	1	1	0	1	1	1	1	1	1	0	1	0	0	1	0	0	1	1	1	1	1	0	0	0	0	1	0	0	1	0	1	1	0	1	0	0	1	0	0	0	1	1	0	0	0	1	0	1	1	0	1	1	1	0	0	1	1	0	0	1	1	0	0	0	0	0	1	0	0	1	0	1	0	0	1	1	0	0	1	0	0	0	0	0	0	0	0	0	0	0	1	1	1	0	0	1	1	1	1	1	0	0	0	0	1	0	0	0	0	0	0	1	1	0	1	1	1	1	1	0	0	1	1	0	0	0	1	1	1	1	0	1	0	1	1	0	0	1	0	0	1	0	1	1	0	0	1	1	0	0	1	0	1	0	1	1	1	1	1	0	0	0	1	1	0	1	1	1	1	1	1	0	0	0	1	1	0	0	1	1	1	1	0	1	0	0	0	0	0	1	0	1	0	0	0	1	0	0	0	1	0	1	1	1	1	1	0	1	1	1	0	0	0	1	0	1	0	0	1	1	0	0	1	0	1	1	1	1	1	1	1	0	1	1	1	1	1	0	0	1	0	0	1	1	1	0	1	1	1	0	1	1	1	1	1	0	0	1	1	1	0	0	0	0	1	1	0	1	1	0	1	0	0	1	0	1	0	1	1	1	0	1	1	0	0	0	1	1	0	1	0	1	0	1	0	0	1	0	1	0	0	1	0	1	0	1	0	1	1	1	0	0	1	1	1	1	1	0	0	1	0	1	1	0	1	0	0	1	1	0	1	0	0	0	0	0	1	0	1	1	1	0	1	0	1	1	0	1	1	1	0	0	0	1	1	0	1	0	0	1	1	1	1	1	0	1	0	0	0	0	1	1	0	0	0	1	0	1	0	0	0	0	1	0	1	1	1	1	0	1	0	0	0	1	0	0	0	1	0	0	0	0	0	0	0	1	1	1	1	1	1	1	0	0	0	0	0	1	1	1	0	0	0	0	0	1	1	0	0	0	1	1	1	1	0	1	0	0	0	1	1	1	1	0	1	1	0	1	0	0	0	1	1	0	0	1	0	0	0	0	1	1	1	1	0	0	1	0	0	0	1	1	1	1	0	1	0	1	1	0	0	1	1	0	1	0	0	0	0	1	0	1	0	0	0	1	1	0	1	1	1	1	1	0	1	0	0	1	1	0	1	1	0	0	0	1	1	1	0	0	0	0	0	1	1	0	1	1	0	0	0	1	0	0	1	1	1	0	0	0	0	1	0	1	0	1	1	0	0	1	1	1	0	1	0	0	0	0	0	0	1	0	1	0	0	1	1	0	0	1	1	0	1	0	0	0	1	0	1	1	0	0	0	1	1	1	1	1	1	1	0	1	0	0	1	1	0	1	0	0	0	1	0	1	0	0	0	0	0	0	1	1	0	1	0	1	0	1	0	1	1	0	1	0	1	1	0	0	0	1	0	1	1	1	1	1	0	0	0	0	1	0	0	0	0	0	1	0	0	1	0	0	1	1	0	0	0	1	1	0	1	1	0	1	1	0	1	1	0	0	1	1	0	1	0	1	1	1	1	1	0	1	0	1	0	1	1	1	1	0	0	1	0	0	0	1	0	0	1	0	0	1	0	1	1	0	0	0	0	0	1	1	0	1	1	0	0	1	0	1	0	1	1	0	0	1	1	0	0	0	1	0	1	0	0	1	1	1	0	0	0	1	1	0	1	0	0	1	1	0	1	1	1	0	0	0	0	0	1	0	0	1	0	1	1	1	0	0	1	1	1	1	1	0	1	0	0	1	1	1	1	1	1	0	1	1	0	0	0	1	1	1	0	0	0	1	0	1	1	1	1	1	1	0	0	1	1	0	0	1	0	1	0	1	0	1	1	0	1	1	1	0	1	1	0	1	0	0	1	1	1	0	1	0	0	1	1	1	1	0	1	1	0	1	0	0	0	1	0	0	0	1	0	0	1	1	0	1	0	1	0	0	1	0	0	1	1	1	1	0	0	0	1	0	0	1	0	1	1	1	1	1	0
1	39123	1	1	1	1	1	0	0	0	0	1	0	1	0	1	1	1	0	1	0	1	0	0	0	0	1	1	1	0	1	0	0	1	1	1	0	0	0	0	0	1	1	0	0	1	0	1	0	1	1	1	1	0	0	0	0	0	0	0	0	1	0	1	0	0	0	0	0	0	0	0	1	1	1	1	1	1	0	1	1	1	0	1	1	0	1	0	1	1	1	1	0	0	0	1	1	1	0	1	1	0	0	1	0	1	1	1	0	0	0	1	1	0	1	0	1	1	0	0	1	0	0	1	1	1	1	0	1	1	0	0	1	0	1	0	0	0	1	0	1	0	1	1	1	1	1	0	0	0	1	0	0	1	0	1	1	0	0	0	0	1	1	0	1	0	0	1	0	0	1	1	0	1	0	0	1	0	1	1	1	0	1	0	0	0	0	0	1	1	1	0	1	1	1	0	1	1	0	1	1	0	1	1	0	0	1	0	1	1	0	1	0	1	0	1	0	1	1	0	1	1	0	0	0	0	1	1	1	1	1	0	1	0	0	0	1	1	1	0	0	0	1	1	0	0	1	1	0	1	0	1	1	0	1	1	0	0	0	1	1	1	1	0	0	0	1	0	0	1	1	1	0	0	0	0	1	1	1	0	1	1	0	0	0	0	0	1	1	0	1	1	1	1	1	0	1	0	0	1	0	1	0	0	0	0	0	0	0	1	0	1	1	0	1	1	1	1	0	0	0	1	1	1	1	0	1	0	1	1	0	0	1	0	1	1	0	0	0	0	0	1	1	0	0	0	0	0	0	1	1	0	1	0	1	1	0	1	0	1	1	0	1	0	1	1	0	0	0	1	0	1	0	1	1	1	1	0	1	0	1	0	0	0	0	0	0	0	1	1	1	1	1	0	0	1	0	0	1	0	0	1	1	0	0	0	1	1	0	1	1	1	1	0	1	1	1	0	1	0	0	1	0	0	1	1	0	0	0	0	0	1	1	0	1	0	1	0	0	0	1	1	1	0	1	1	0	1	1	0	0	0	0	1	0	0	0	0	0	0	1	1	1	0	0	0	1	0	1	0	0	0	1	1	0	0	1	0	0	0	0	0	1	0	1	1	0	0	0	0	0	0	0	0	1	0	1	0	1	1	0	1	0	1	1	0	1	1	1	0	1	0	1	1	1	1	0	1	0	0	1	0	1	1	0	1	1	0	0	1	1	1	0	1	1	1	1	1	1	0	1	0	0	1	0	0	1	1	1	1	1	0	0	0	0	1	0	0	1	0	1	1	0	1	0	0	1	0	0	0	1	1	0	0	0	1	0	1	1	0	1	1	1	0	0	1	1	0	0	1	1	0	0	0	0	0	1	0	0	1	0	1	0	0	1	1	0	0	1	0	0	0	0	0	0	0	0	0	0	0	1	1	1	0	0	1	1	1	1	1	0	0	0	0	1	0	0	0	0	0	0	1	1	0	1	1	1	1	1	0	0	1	1	0	0	0	1	1	1	1	0	1	0	1	1	0	0	1	0	0	1	0	1	1	0	0	1	1	0	0	1	0	1	0	1	1	1	1	1	0	0	0	1	1	0	1	1	1	1	1	1	0	0	0	1	1	0	0	1	1	1	1	0	1	0	0	0	0	0	1	0	1	0	0	0	1	0	0	0	1	0	1	1	1	1	1	0	1	1	1	0	0	0	1	0	1	0	0	1	1	0	0	1	0	1	1	1	1	1	1	1	0	1	1	1	1	1	0	0	1	0	0	1	1	1	0	1	1	1	0	1	1	1	1	1	0	0	1	1	1	0	0	0	0	1	1	0	1	1	0	1	0	0	1	0	1	0	1	1	1	0	1	1	0	0	0	1	1	0	1	0	1	0	1	0	0	1	0	1	0	0	1	0	1	0	1	0	1	1	1	0	0	1	1	1	1	1	0	0	1	0	1	1	0	1	0	0	1	1	0	1	0	0	0	0	0	1	0	1	1	1	0	1	0	1	1	0	1	1	1	0	0	0	1	1	0	1	0	0	1	1	1	1	1	0	1	0	0	0	0	1	1	0	0	0	1	0	1	0	0	0	0	1	0	1	1	1	1	0	1	0	0	0	1	0	0	0	1	0	0	0	0	0	0	0	1	1	1	1	1	1	1	0	0	0	0	0	1	1	1	0	0	0	0	0	1	1	0	0	0	1	1	1	1	0	1	0	0	0	1	1	1	1	0	1	1	0	1	0	0	0	1	1	0	0	1	0	0	0	0	1	1	1	1	0	0	1	0	0	0	1	1	1	1	0	1	0	1	1	0	0	1	1	0	1	0	0	0	0	1	0	1	0	0	0	1	1	0	1	1	1	1	1	0	1	0	0	1	1	0	1	1	0	0	0	1	1	1	0	0	0	0	0	1	1	0	1	1	0	0	0	1	0	0	1	1	1	0	0	0	0	1	0	1	0	1	1	0	0	1	1	1	0	1	0	0	0	0	0	0	1	0	1	0	0	1	1	0	0	1	1	0	1	0	0	0	1	0	1	1	0	0	0	1	1	1	1	1	1	1	0	1	0	0	1	1	0	1	0	0	0	1	0	1	0	0	0	0	0	0	1	1	0	1	0	1	0	1	0	1	1	0	1	0	1	1	0	0	0	1	0	1	1	1	1	1	0	0	0	0	1	0	0	0	0	0	1	0	0	1	0	0	1	1	0	0	0	1	1	0	1	1	0	1	1	0	1	1	0	0	1	1	0	1	0	1	1	1	1	1	0	1	0	1	0	1	1	1	1	0	0	1	0	0	0	1	0	0	1	0	0	1	0	1	1	0	0	0	0	0	1	1	0	1	1	0	0	1	0	1	0	1	1	0	0	1	1	0	0	0	1	0	1	0	0	1	1	1	0	0	0	1	1	0	1	0	0	1	1	0	1	1	1	0	0	0	0	0	1	0	0	1	0	1	1	1	0	0	1	1	1	1	1	0	1	0	0	1	1	1	1	1	1	0	1	1	0	0	0	1	1	1	0	0	0	1	0	1	1	1	1	1	1	0	0	1	1	0	0	1	0	1	0	1	0	1	1	0	1	1	1	0	1	1	0	1	0	0	1	1	1	0	1	0	0	1	1	1	1	0	1	1	0	1	0	0	0	1	0	0	0	1	0	0	1	1	0	1	0	1	0	0	1	0	0	1	1	1	1	0	0	0	1	0	0	1	0	1	1	1	1	1	0
1	39144	1	1	1	1	1	0	0	0	0	1	0	1	0	1	1	1	0	1	0	1	0	0	0	0	1	1	1	0	1	0	0	1	1	1	0	0	0	0	0	1	1	0	0	1	0	1	0	1	1	1	1	0	0	0	0	0	0	0	0	1	0	1	0	0	0	0	0	0	0	0	1	1	1	1	1	1	0	1	1	1	0	1	1	0	1	0	1	1	1	1	0	0	0	1	1	1	0	1	1	0	0	1	0	1	1	1	0	0	0	1	1	0	1	0	1	1	0	0	1	0	0	1	1	1	1	0	1	1	0	0	1	0	1	0	0	0	1	0	1	0	1	1	1	1	1	0	0	0	1	0	0	1	0	1	1	0	0	0	0	1	1	0	1	0	0	1	0	0	1	1	0	1	0	0	1	0	1	1	1	0	1	0	0	0	0	0	1	1	1	0	1	1	1	0	1	1	0	1	1	0	1	1	0	0	1	0	1	1	0	1	0	1	0	1	0	1	1	0	1	1	0	0	0	0	1	1	1	1	1	0	1	0	0	0	1	1	1	0	0	0	1	1	0	0	1	1	0	1	0	1	1	0	1	1	0	0	0	1	1	1	1	0	0	0	1	0	0	1	1	1	0	0	0	0	1	1	1	0	1	1	0	0	0	0	0	1	1	0	1	1	1	1	1	0	1	0	0	1	0	1	0	0	0	0	0	0	0	1	0	1	1	0	1	1	1	1	0	0	0	1	1	1	1	0	1	0	1	1	0	0	1	0	1	1	0	0	0	0	0	1	1	0	0	0	0	0	0	1	1	0	1	0	1	1	0	1	0	1	1	0	1	0	1	1	0	0	0	1	0	1	0	1	1	1	1	0	1	0	1	0	0	0	0	0	0	0	1	1	1	1	1	0	0	1	0	0	1	0	0	1	1	0	0	0	1	1	0	1	1	1	1	0	1	1	1	0	1	0	0	1	0	0	1	1	0	0	0	0	0	1	1	0	1	0	1	0	0	0	1	1	1	0	1	1	0	1	1	0	0	0	0	1	0	0	0	0	0	0	1	1	1	0	0	0	1	0	1	0	0	0	1	1	0	0	1	0	0	0	0	0	1	0	1	1	0	0	0	0	0	0	0	0	1	0	1	0	1	1	0	1	0	1	1	0	1	1	1	0	1	0	1	1	1	1	0	1	0	0	1	0	1	1	0	1	1	0	0	1	1	1	0	1	1	1	1	1	1	0	1	0	0	1	0	0	1	1	1	1	1	0	0	0	0	1	0	0	1	0	1	1	0	1	0	0	1	0	0	0	1	1	0	0	0	1	0	1	1	0	1	1	1	0	0	1	1	0	0	1	1	0	0	0	0	0	1	0	0	1	0	1	0	0	1	1	0	0	1	0	0	0	0	0	0	0	0	0	0	0	1	1	1	0	0	1	1	1	1	1	0	0	0	0	1	0	0	0	0	0	0	1	1	0	1	1	1	1	1	0	0	1	1	0	0	0	1	1	1	1	0	1	0	1	1	0	0	1	0	0	1	0	1	1	0	0	1	1	0	0	1	0	1	0	1	1	1	1	1	0	0	0	1	1	0	1	1	1	1	1	1	0	0	0	1	1	0	0	1	1	1	1	0	1	0	0	0	0	0	1	0	1	0	0	0	1	0	0	0	1	0	1	1	1	1	1	0	1	1	1	0	0	0	1	0	1	0	0	1	1	0	0	1	0	1	1	1	1	1	1	1	0	1	1	1	1	1	0	0	1	0	0	1	1	1	0	1	1	1	0	1	1	1	1	1	0	0	1	1	1	0	0	0	0	1	1	0	1	1	0	1	0	0	1	0	1	0	1	1	1	0	1	1	0	0	0	1	1	0	1	0	1	0	1	0	0	1	0	1	0	0	1	0	1	0	1	0	1	1	1	0	0	1	1	1	1	1	0	0	1	0	1	1	0	1	0	0	1	1	0	1	0	0	0	0	0	1	0	1	1	1	0	1	0	1	1	0	1	1	1	0	0	0	1	1	0	1	0	0	1	1	1	1	1	0	1	0	0	0	0	1	1	0	0	0	1	0	1	0	0	0	0	1	0	1	1	1	1	0	1	0	0	0	1	0	0	0	1	0	0	0	0	0	0	0	1	1	1	1	1	1	1	0	0	0	0	0	1	1	1	0	0	0	0	0	1	1	0	0	0	1	1	1	1	0	1	0	0	0	1	1	1	1	0	1	1	0	1	0	0	0	1	1	0	0	1	0	0	0	0	1	1	1	1	0	0	1	0	0	0	1	1	1	1	0	1	0	1	1	0	0	1	1	0	1	0	0	0	0	1	0	1	0	0	0	1	1	0	1	1	1	1	1	0	1	0	0	1	1	0	1	1	0	0	0	1	1	1	0	0	0	0	0	1	1	0	1	1	0	0	0	1	0	0	1	1	1	0	0	0	0	1	0	1	0	1	1	0	0	1	1	1	0	1	0	0	0	0	0	0	1	0	1	0	0	1	1	0	0	1	1	0	1	0	0	0	1	0	1	1	0	0	0	1	1	1	1	1	1	1	0	1	0	0	1	1	0	1	0	0	0	1	0	1	0	0	0	0	0	0	1	1	0	1	0	1	0	1	0	1	1	0	1	0	1	1	0	0	0	1	0	1	1	1	1	1	0	0	0	0	1	0	0	0	0	0	1	0	0	1	0	0	1	1	0	0	0	1	1	0	1	1	0	1	1	0	1	1	0	0	1	1	0	1	0	1	1	1	1	1	0	1	0	1	0	1	1	1	1	0	0	1	0	0	0	1	0	0	1	0	0	1	0	1	1	0	0	0	0	0	1	1	0	1	1	0	0	1	0	1	0	1	1	0	0	1	1	0	0	0	1	0	1	0	0	1	1	1	0	0	0	1	1	0	1	0	0	1	1	0	1	1	1	0	0	0	0	0	1	0	0	1	0	1	1	1	0	0	1	1	1	1	1	0	1	0	0	1	1	1	1	1	1	0	1	1	0	0	0	1	1	1	0	0	0	1	0	1	1	1	1	1	1	0	0	1	1	0	0	1	0	1	0	1	0	1	1	0	1	1	1	0	1	1	0	1	0	0	1	1	1	0	1	0	0	1	1	1	1	0	1	1	0	1	0	0	0	1	0	0	0	1	0	0	1	1	0	1	0	1	0	0	1	0	0	1	1	1	1	0	0	0	1	0	0	1	0	1	1	1	1	1	0
1	40380	1	1	1	1	1	0	0	0	0	1	0	1	0	1	1	1	0	1	0	1	0	0	0	0	1	1	1	0	1	0	0	1	1	1	0	0	0	0	1	1	1	0	0	1	0	1	0	1	1	1	1	0	0	0	0	0	0	0	0	1	0	1	0	0	0	0	0	0	0	0	1	1	1	1	1	1	0	1	1	1	0	1	1	0	1	0	1	1	1	1	0	0	0	1	1	1	0	1	1	0	0	1	0	1	1	1	0	0	0	1	1	0	1	0	1	1	0	0	1	0	0	1	1	1	1	0	1	1	0	0	1	0	1	0	0	0	1	0	1	0	1	1	1	1	1	0	0	0	1	0	0	1	0	1	1	0	0	0	0	1	1	0	1	0	0	1	0	0	1	1	0	1	0	0	1	0	1	1	1	0	1	0	0	0	0	0	1	1	1	0	1	1	1	0	1	1	0	1	1	0	1	1	0	0	1	0	1	1	0	1	0	1	0	1	0	1	1	0	1	1	0	0	0	0	1	1	1	1	1	0	1	0	0	0	1	1	1	0	0	0	1	1	0	0	1	1	0	1	0	1	1	0	1	1	0	0	0	1	1	1	1	0	0	0	1	0	0	1	1	1	0	0	0	0	1	1	1	0	1	1	0	0	0	0	0	1	1	0	1	1	1	1	1	0	1	0	0	1	0	1	0	0	0	0	0	0	0	1	0	1	1	0	1	1	1	1	0	0	0	1	1	1	1	0	1	0	1	1	0	0	1	0	1	1	0	0	0	0	0	1	1	0	0	0	0	0	0	1	1	0	1	0	1	1	0	1	0	1	1	0	1	0	1	1	0	0	0	1	0	1	0	1	1	1	1	0	1	0	1	0	0	0	0	0	0	0	1	1	1	1	1	0	0	1	0	0	1	0	0	1	1	0	0	0	1	1	0	1	1	1	1	0	1	1	1	0	1	0	0	1	0	0	1	1	0	0	0	0	0	1	1	0	1	0	1	0	0	0	1	1	0	0	1	1	0	1	1	0	0	0	0	1	0	0	0	0	0	0	1	1	1	0	0	0	1	0	1	0	0	0	1	1	0	0	1	0	0	0	0	0	1	0	1	1	0	0	0	0	0	0	0	0	0	0	1	0	1	1	0	1	0	1	1	0	1	1	1	0	1	0	1	1	1	1	0	1	0	0	1	0	1	1	0	1	1	0	0	1	1	1	0	1	1	1	1	1	1	0	1	0	0	1	0	0	1	1	1	1	1	0	0	0	0	1	0	0	1	0	1	1	0	1	0	0	1	0	0	0	1	1	0	0	0	1	0	1	1	0	1	1	1	0	0	1	1	0	0	1	1	0	0	0	0	0	1	0	0	1	0	1	0	0	1	1	0	0	1	0	0	0	0	0	0	0	0	0	0	0	1	1	1	0	0	1	1	1	1	1	0	0	0	0	1	0	0	0	0	0	0	1	1	0	1	1	1	1	1	0	0	1	1	0	0	0	1	1	1	1	0	1	0	1	1	0	0	1	0	0	1	0	1	1	0	0	1	1	0	0	1	0	1	0	1	1	1	1	1	0	0	0	1	1	0	1	1	1	1	1	1	0	0	0	1	1	0	0	1	1	1	1	0	1	0	0	0	1	0	1	0	1	0	0	0	1	0	0	0	1	0	1	1	1	1	1	0	1	1	1	0	0	0	1	0	1	0	0	1	1	0	0	1	0	1	1	1	1	1	1	1	0	1	1	1	1	1	0	0	1	0	0	1	1	1	0	1	1	1	0	1	1	1	1	1	0	0	1	1	1	0	0	0	0	1	1	0	1	1	0	1	0	0	1	0	1	0	1	1	1	0	1	1	0	0	0	1	1	0	1	0	1	0	1	0	0	1	0	1	0	0	1	0	1	1	1	0	1	1	1	0	0	1	1	1	1	1	0	0	1	0	1	1	0	1	0	0	1	1	0	1	0	0	0	0	0	1	0	1	1	1	0	1	0	1	1	0	1	1	1	0	0	0	1	1	0	1	0	0	1	1	1	1	1	0	1	0	0	0	0	1	1	0	0	0	1	0	1	0	0	0	0	1	0	1	1	1	1	0	1	0	0	0	1	0	0	0	1	0	0	0	0	0	0	0	1	1	1	1	1	1	1	0	0	0	0	0	1	1	1	0	0	0	0	0	1	1	0	0	0	1	1	1	1	0	1	0	0	0	1	1	1	1	0	1	1	0	1	0	0	0	1	1	0	0	1	0	0	0	0	1	1	1	1	0	0	1	0	0	0	1	1	1	1	0	1	0	1	1	0	0	1	1	0	1	0	0	0	0	1	0	1	0	0	0	1	1	0	1	1	1	1	1	0	1	0	0	1	1	0	1	1	0	0	0	1	1	1	0	0	0	0	0	1	1	0	0	1	0	0	0	1	0	0	1	1	1	0	0	0	0	1	0	1	0	1	1	0	0	1	1	1	0	1	0	0	0	0	0	0	1	0	1	0	0	1	1	0	0	1	1	0	1	0	0	0	1	0	1	1	0	0	0	1	1	1	1	1	1	1	0	1	0	0	1	1	0	1	0	0	0	1	0	1	0	0	0	0	0	0	1	1	0	1	0	1	0	1	0	1	1	0	1	0	1	1	0	0	0	1	0	1	1	1	1	1	0	0	0	0	1	0	0	0	0	0	1	0	0	1	0	0	1	1	0	0	0	1	1	0	1	1	0	1	1	0	1	1	0	0	1	1	0	1	0	1	1	1	1	1	0	1	0	1	0	1	1	1	1	0	0	1	0	0	0	1	0	0	1	0	0	1	0	1	1	0	0	0	0	0	1	1	0	1	1	0	0	1	0	1	0	1	0	0	0	1	1	0	0	0	1	1	1	0	0	1	1	1	0	0	0	1	1	0	1	0	0	1	1	0	1	1	1	0	0	0	0	0	1	0	0	1	0	1	1	1	0	1	1	1	1	1	1	0	1	0	0	1	1	1	1	1	1	0	1	1	0	0	0	1	1	1	0	0	0	1	0	1	1	1	1	1	1	0	0	1	1	0	0	1	0	1	0	1	0	1	1	0	1	1	1	0	1	1	0	1	0	0	1	1	1	0	1	0	0	1	1	1	1	0	1	1	0	1	0	0	1	1	0	0	0	1	0	0	1	1	1	1	0	1	0	0	1	0	0	1	1	1	1	0	0	0	1	0	0	1	0	1	1	1	1	1	0
1	40860	1	1	1	1	1	0	0	0	0	1	0	1	0	1	1	1	0	1	0	1	0	0	0	0	1	1	1	0	1	0	0	1	1	1	0	0	0	0	1	1	1	0	0	1	0	1	0	1	1	1	1	0	0	0	0	0	0	0	0	1	0	1	0	0	0	0	0	0	0	0	1	1	1	1	1	1	0	1	1	1	0	1	1	0	1	0	1	1	1	1	0	0	0	1	1	1	0	1	1	0	0	1	0	1	1	1	0	0	0	1	1	0	1	0	1	1	0	0	1	0	0	1	1	1	1	0	1	1	0	0	1	0	1	0	0	0	1	0	1	0	1	1	1	1	1	0	0	0	1	0	0	1	0	1	1	0	0	0	0	1	1	0	1	0	0	1	0	0	1	1	0	1	0	0	1	0	1	1	1	0	1	0	0	0	0	0	1	1	1	0	1	1	1	0	1	1	0	1	1	0	1	1	0	0	1	0	1	1	0	1	0	1	0	1	0	1	1	0	1	1	0	0	0	0	1	1	1	1	1	0	1	0	0	0	1	1	1	0	0	0	1	1	0	0	1	1	0	1	0	1	1	0	1	1	0	0	0	1	1	1	1	0	0	0	1	0	0	1	1	1	0	0	0	0	1	1	1	0	1	1	0	0	0	0	0	1	1	0	1	1	1	1	1	0	1	0	0	1	0	1	0	0	0	0	0	0	0	1	0	1	1	0	1	1	1	1	0	0	0	1	1	1	1	0	1	0	1	1	0	0	1	0	1	1	0	0	0	0	0	1	1	0	0	0	0	0	0	1	1	0	1	0	1	1	0	1	0	1	1	0	1	0	1	1	0	0	0	1	0	1	0	1	1	1	1	0	1	0	1	0	0	0	0	0	0	0	1	1	1	1	1	0	0	1	0	0	1	0	0	1	1	0	0	0	1	1	0	1	1	1	1	0	1	1	1	0	1	0	0	1	0	0	1	1	0	0	0	0	0	1	1	0	1	0	1	0	0	0	1	1	0	0	1	1	0	1	1	0	0	0	0	1	0	0	0	0	0	0	1	1	1	0	0	0	1	0	1	0	0	0	1	1	0	0	1	0	0	0	0	0	1	0	1	1	0	0	0	0	0	0	0	0	0	0	1	0	1	1	0	1	0	1	1	0	1	1	1	0	1	0	1	1	1	1	0	1	0	0	1	0	1	1	0	1	1	0	0	1	1	1	0	1	1	1	1	1	1	0	1	0	0	1	0	0	1	1	1	1	1	0	0	0	0	1	0	0	1	0	1	1	0	1	0	0	1	0	0	0	1	1	0	0	0	1	0	1	1	0	1	1	1	0	0	1	1	0	0	1	1	0	0	0	0	0	1	0	0	1	0	1	0	0	1	1	0	0	1	0	0	0	0	0	0	0	0	0	0	0	0	1	1	0	0	1	1	1	1	1	0	0	0	0	1	0	0	0	0	0	0	1	1	0	1	1	1	1	1	0	0	1	1	0	0	0	1	1	1	1	0	1	0	1	1	0	0	1	0	0	1	0	1	1	0	0	1	1	0	0	1	0	1	0	1	1	1	1	1	0	0	0	1	1	0	1	1	1	1	1	1	0	0	0	1	1	0	0	1	1	1	1	0	1	0	0	0	1	0	1	0	1	0	0	0	1	0	0	0	1	0	1	1	1	1	1	0	1	1	1	0	0	0	1	0	1	0	0	1	1	0	0	1	0	1	1	1	1	1	1	1	0	1	1	1	1	1	0	0	1	0	0	1	1	1	0	1	1	1	1	1	1	1	1	1	0	0	1	1	1	0	0	0	0	1	1	0	1	1	0	1	0	0	1	0	1	0	1	1	1	0	0	1	0	0	0	1	1	0	1	0	1	0	1	0	0	1	0	1	0	0	1	0	1	1	1	0	1	0	1	0	0	1	1	1	1	1	0	0	1	0	1	1	0	1	0	0	1	1	0	1	0	0	0	0	0	1	0	1	1	1	0	1	0	1	1	0	1	1	1	0	0	0	1	1	0	1	0	0	1	1	1	1	1	0	1	0	0	0	0	1	1	0	0	0	1	0	1	0	0	0	0	1	0	1	1	1	1	0	1	0	0	0	1	0	0	0	1	0	0	0	0	0	0	0	1	1	1	1	1	1	1	0	0	0	0	0	1	1	1	0	0	0	0	0	1	1	0	0	0	1	1	1	1	0	1	0	0	0	1	1	1	1	0	1	1	0	1	0	0	0	1	1	0	0	1	0	0	0	0	1	1	1	1	0	0	1	0	0	0	1	1	1	1	0	1	0	1	1	0	0	1	1	0	1	0	0	0	0	1	0	1	0	0	0	1	1	0	1	1	1	1	1	0	1	0	0	1	1	0	1	1	0	0	0	1	1	1	0	0	0	0	1	1	1	0	0	1	0	0	0	1	0	0	1	1	1	0	0	0	0	1	0	1	0	1	1	0	0	1	1	1	0	1	0	0	0	0	0	0	1	0	1	0	0	1	1	0	0	1	1	0	1	0	0	0	1	0	1	1	0	0	0	1	1	1	1	1	1	1	0	1	0	0	1	1	0	1	0	0	0	1	0	1	0	0	0	0	0	0	1	1	0	1	0	1	0	1	0	1	1	0	1	0	1	1	0	0	0	1	0	1	1	1	1	1	0	0	0	0	1	0	0	0	0	0	1	0	0	1	0	0	1	1	0	0	0	1	1	0	1	1	0	1	1	0	1	1	0	0	1	1	0	1	0	1	1	1	1	1	0	1	0	1	0	1	1	1	1	0	0	1	0	0	0	1	0	0	1	0	0	1	0	1	1	0	0	0	0	0	1	1	0	1	1	0	0	1	0	1	0	1	0	0	0	1	1	0	0	0	1	1	1	0	0	1	1	1	0	0	0	1	1	0	1	0	0	1	1	0	1	1	1	0	0	0	0	0	1	0	0	1	0	1	1	1	0	1	1	1	1	1	1	0	1	0	0	1	1	1	1	1	1	0	1	1	0	0	0	1	1	1	0	0	0	1	0	1	1	1	1	1	1	0	0	1	1	0	0	1	0	1	0	1	0	1	1	0	1	1	1	0	1	1	0	1	0	0	1	1	1	0	1	0	0	1	1	1	1	0	1	1	0	1	0	0	1	1	0	0	0	1	0	0	1	1	1	1	0	1	0	0	1	0	0	1	1	1	1	0	0	0	1	0	0	1	0	1	1	1	1	1	0
1	40866	1	1	1	1	1	0	0	0	0	1	0	1	0	1	1	1	0	1	0	1	0	0	0	0	1	1	1	0	1	0	0	1	1	1	0	0	0	0	1	1	1	0	0	1	0	1	0	1	1	1	1	0	0	0	0	0	0	0	0	1	0	1	0	0	0	0	0	0	0	0	1	1	1	1	1	1	0	1	1	1	0	1	1	0	1	0	1	1	1	1	0	0	0	1	1	1	0	1	1	0	0	1	0	1	1	1	0	0	0	1	1	0	1	0	1	1	0	0	1	0	0	1	1	1	1	0	1	1	0	0	1	0	1	0	0	0	1	0	1	0	1	1	1	1	1	0	0	0	1	0	0	1	0	1	1	0	0	0	0	1	1	0	1	0	0	1	0	0	1	1	0	1	0	0	1	0	1	1	1	0	1	0	0	0	0	0	1	1	1	0	1	1	1	0	1	1	0	1	1	0	1	1	0	0	1	0	1	1	0	1	0	1	0	1	0	1	1	0	1	1	0	0	0	0	1	1	1	1	1	0	1	0	0	0	1	1	1	0	0	0	1	1	0	0	1	1	0	1	0	1	1	0	1	1	0	0	0	1	1	1	1	0	0	0	1	0	0	1	1	1	0	0	0	0	1	1	1	0	1	1	0	0	0	0	0	1	1	0	1	1	1	1	1	0	1	0	0	1	0	1	0	0	0	0	0	0	0	1	0	1	1	0	1	1	1	1	0	0	0	1	1	1	1	0	1	0	1	1	0	0	1	0	1	1	0	0	0	0	0	1	1	0	0	0	0	0	0	1	1	0	1	0	1	1	0	1	0	1	1	0	1	0	1	1	0	0	0	1	0	1	0	1	1	1	1	0	1	0	1	0	0	0	0	0	0	0	1	1	1	1	1	0	0	1	0	0	1	0	0	1	1	0	0	0	1	1	0	1	1	1	1	0	1	1	1	0	1	0	0	1	0	0	1	1	0	0	0	0	0	1	1	0	1	0	1	0	0	0	1	1	0	0	1	1	0	1	1	0	0	0	0	1	0	0	0	0	0	0	1	1	1	0	0	0	1	0	1	0	0	0	1	1	0	0	1	0	0	0	0	0	1	0	1	1	0	0	0	0	0	0	0	0	0	0	1	0	1	1	0	1	0	1	1	0	1	1	1	0	1	0	1	1	1	1	0	1	0	0	1	0	1	1	0	1	1	0	0	1	1	1	0	1	1	1	1	1	1	0	1	0	0	1	0	0	1	1	1	1	1	0	0	0	0	1	0	0	1	0	1	1	0	1	0	0	1	0	0	0	1	1	0	0	0	1	0	1	1	0	1	1	1	0	0	1	1	0	0	1	1	0	0	0	0	0	1	0	0	1	0	1	0	0	1	1	0	0	1	0	0	0	0	0	0	0	0	0	0	0	0	1	1	0	0	1	1	1	1	1	0	0	0	0	1	0	0	0	0	0	0	1	1	0	1	1	1	1	1	0	0	1	1	0	0	0	1	1	1	1	0	1	0	1	1	0	0	1	0	0	1	0	1	1	0	0	1	1	0	0	1	0	1	0	1	1	1	1	1	0	0	0	1	1	0	1	1	1	1	1	1	0	0	0	1	1	0	0	1	1	1	1	0	1	0	0	0	1	0	1	0	1	0	0	0	1	0	0	0	1	0	1	1	1	1	1	0	1	1	1	0	0	0	1	0	1	0	0	1	1	0	0	1	0	1	1	1	1	1	1	1	0	1	1	1	1	1	0	0	1	0	0	1	1	1	0	1	1	1	1	1	1	1	1	1	0	0	1	1	1	0	0	0	0	1	1	0	1	1	0	1	0	0	1	0	1	0	1	1	1	0	0	1	0	0	0	1	1	0	1	0	1	0	1	0	0	1	0	1	0	0	1	0	1	1	1	0	1	0	1	0	0	1	1	1	1	1	0	0	1	0	1	1	0	1	0	0	1	1	0	1	0	0	0	0	0	1	0	1	1	1	0	1	0	1	1	0	1	1	1	0	0	0	1	1	0	1	0	0	1	1	1	1	1	0	1	0	0	0	0	1	1	0	0	0	1	0	1	0	0	0	0	1	0	1	1	1	1	0	1	0	0	0	1	0	0	0	1	0	0	0	0	0	0	0	1	1	1	1	1	1	1	0	0	0	0	0	1	1	1	0	0	0	0	0	1	1	0	0	0	1	1	1	1	0	1	0	0	0	1	1	1	1	0	1	1	0	1	0	0	0	1	1	0	0	1	0	0	0	0	1	1	1	1	0	0	1	0	0	0	1	1	1	1	0	1	0	1	1	0	0	1	1	0	1	0	0	0	0	1	0	1	0	0	0	1	1	0	1	1	1	1	1	0	1	0	0	1	1	0	1	1	0	0	0	1	1	1	0	0	0	0	1	1	1	0	0	1	0	0	0	1	0	0	1	1	1	0	0	0	0	1	0	1	0	1	1	0	0	1	1	1	0	1	0	0	0	0	0	0	1	0	1	0	0	1	1	0	0	1	1	0	1	0	0	0	1	0	1	1	0	0	0	1	1	1	1	1	1	1	0	1	0	0	1	1	0	1	0	0	0	1	0	1	0	0	0	0	0	0	1	1	0	1	0	1	0	1	0	1	1	0	1	0	1	1	0	0	0	1	0	1	1	1	1	1	0	0	0	0	1	0	0	0	0	0	1	0	0	1	0	0	1	1	0	0	0	1	1	0	1	1	0	1	1	0	1	1	0	0	1	1	0	1	0	1	1	1	1	1	0	1	0	1	0	1	1	1	1	0	0	1	0	0	0	1	0	0	1	0	0	1	0	1	1	0	0	0	0	0	1	1	0	1	1	0	0	1	0	1	0	1	0	0	0	1	1	0	0	0	1	1	1	0	0	1	1	1	0	0	0	1	1	0	1	0	0	1	1	0	1	1	1	0	0	0	0	0	1	0	0	1	0	1	1	1	0	1	1	1	1	1	1	0	1	0	0	1	1	1	1	1	1	0	1	1	0	0	0	1	1	1	0	0	0	1	0	1	1	1	1	1	1	0	0	1	1	0	0	1	0	1	0	1	0	1	1	0	1	1	1	0	1	1	0	1	0	0	1	1	1	0	1	0	0	1	1	1	1	0	1	1	0	1	0	0	1	1	0	0	0	1	0	0	1	1	1	1	0	1	0	0	1	0	0	1	1	1	1	0	0	0	1	0	0	1	0	1	1	1	1	1	0
1	40914	1	1	1	1	1	0	0	0	0	1	0	1	0	1	1	1	0	1	0	1	0	0	0	0	1	1	1	0	1	0	0	1	1	1	0	0	0	0	1	1	1	0	0	1	0	1	0	1	1	1	1	0	0	0	0	0	0	0	0	1	0	1	0	0	0	0	0	0	0	0	1	1	1	1	1	1	0	1	1	1	0	1	1	0	1	0	1	1	1	1	0	0	0	1	1	1	0	1	1	0	0	1	0	1	1	1	0	0	0	1	1	0	1	0	1	1	0	0	1	0	0	1	1	1	1	0	1	1	0	0	1	0	1	0	0	0	1	0	1	0	1	1	1	1	1	0	0	0	1	0	0	1	0	1	1	0	0	0	0	1	1	0	1	0	0	1	0	0	1	1	0	1	0	0	1	0	1	1	1	0	1	0	0	0	0	0	1	1	1	0	1	1	1	0	1	1	0	1	1	0	1	1	0	0	1	0	1	1	0	1	0	1	0	1	0	1	1	0	1	1	0	0	0	0	1	1	1	1	1	0	1	0	0	0	1	1	1	0	0	0	1	1	0	0	1	1	0	1	0	1	1	0	1	1	0	0	0	1	1	1	1	0	0	0	1	0	0	1	1	1	0	0	0	0	1	1	1	0	1	1	0	0	0	0	0	1	1	0	1	1	1	1	1	0	1	0	0	1	0	1	0	0	0	0	0	0	0	1	0	1	1	0	1	1	1	1	0	0	0	1	1	1	1	0	1	0	1	1	0	0	1	0	1	1	0	0	0	0	0	1	1	0	0	0	0	0	0	1	1	0	1	0	1	1	0	1	0	1	1	0	1	0	1	1	0	0	0	1	0	1	0	1	1	1	1	0	1	0	1	0	0	0	0	0	0	0	1	1	1	1	1	0	0	1	0	0	1	0	0	1	1	0	0	0	1	1	0	1	1	1	1	0	1	1	1	0	1	0	0	1	0	0	1	1	0	0	0	0	0	1	1	0	1	0	1	0	0	0	1	1	0	0	1	1	0	1	1	0	0	0	0	1	0	0	0	0	0	0	1	1	1	0	0	0	1	0	1	0	0	0	1	1	0	0	1	0	0	0	0	0	1	0	1	1	0	0	0	0	0	0	0	0	0	0	1	0	1	1	0	1	0	1	1	0	1	1	1	0	1	0	1	1	1	1	0	1	0	0	1	0	1	1	0	1	1	0	0	1	1	1	0	1	1	1	1	1	1	0	1	0	0	1	0	0	1	1	1	1	1	0	0	0	0	1	0	0	1	0	1	1	0	1	0	0	1	0	0	0	1	1	0	0	0	1	0	1	1	0	1	1	1	0	0	1	1	0	0	1	1	0	0	0	0	0	1	0	0	1	0	1	0	0	1	1	0	0	1	0	0	0	0	0	0	0	0	0	0	0	0	1	1	0	0	1	1	1	1	1	0	0	0	0	1	0	0	0	0	0	0	1	1	0	1	1	1	1	1	0	0	1	1	0	0	0	1	1	1	1	0	1	0	1	1	0	0	1	0	0	1	0	1	1	0	0	1	1	0	0	1	0	1	0	1	1	1	1	1	0	0	0	1	1	0	1	1	1	1	1	1	0	0	0	1	1	0	0	1	1	1	1	0	1	0	0	0	1	0	1	0	1	0	0	0	1	0	0	0	1	0	1	1	1	1	1	0	1	1	1	0	0	0	1	0	1	0	0	1	1	0	0	1	0	1	1	1	1	1	1	1	0	1	1	1	1	1	0	0	1	0	0	1	1	1	0	1	1	1	1	1	1	1	1	1	0	0	1	1	1	0	0	0	0	1	1	0	1	1	0	1	0	0	1	0	1	0	1	1	1	0	0	1	0	0	0	1	1	0	1	0	1	0	1	0	0	1	0	1	0	0	1	0	1	1	1	0	1	0	1	0	0	1	1	1	1	1	0	0	1	0	1	1	0	1	0	0	1	1	0	1	0	0	0	0	0	1	0	1	1	1	0	1	0	1	1	0	1	1	1	0	0	0	1	1	0	1	0	0	1	1	1	1	1	0	1	0	0	0	0	1	1	0	0	0	1	0	1	0	0	0	0	1	0	1	1	1	1	0	1	0	0	0	1	0	0	0	1	0	0	0	0	0	0	0	1	1	1	1	1	1	1	0	0	0	0	0	1	1	1	0	0	0	0	0	1	1	0	0	0	1	1	1	1	0	1	0	0	0	1	1	1	1	0	1	1	0	1	0	0	0	1	1	0	0	1	0	0	0	0	1	1	1	1	0	0	1	0	0	0	1	1	1	1	0	1	0	1	1	0	0	1	1	0	1	0	0	0	0	1	0	1	0	0	0	1	1	0	1	1	1	1	1	0	1	0	0	1	1	0	1	1	0	0	0	1	1	1	0	0	0	0	1	1	1	0	0	1	0	0	0	1	0	0	1	1	1	0	0	0	0	1	0	1	0	1	1	0	0	1	1	1	0	1	0	0	0	0	0	0	1	0	1	0	0	1	1	0	0	1	1	0	1	0	0	0	1	0	1	1	0	0	0	1	1	1	1	1	1	1	0	1	0	0	1	1	0	1	0	0	0	1	0	1	0	0	0	0	0	0	1	1	0	1	0	1	0	1	0	1	1	0	1	0	1	1	0	0	0	1	0	1	1	1	1	1	0	0	0	0	1	0	0	0	0	0	1	0	0	1	0	0	1	1	0	0	0	1	1	0	1	1	0	1	1	0	1	1	0	0	1	1	0	1	0	1	1	1	1	1	0	1	0	1	0	1	1	1	1	0	0	1	0	0	0	1	0	0	1	0	0	1	0	1	1	0	0	0	0	0	1	1	0	1	1	0	0	1	0	1	0	1	0	0	0	1	1	0	0	0	1	1	1	0	0	1	1	1	0	0	0	1	1	0	1	0	0	1	1	0	1	1	1	0	0	0	0	0	1	0	0	1	0	1	1	1	0	1	1	1	1	1	1	0	1	0	0	1	1	1	1	1	1	0	1	1	0	0	0	1	1	1	0	0	0	1	0	1	1	1	1	1	1	0	0	1	1	0	0	1	0	1	0	1	0	1	1	0	1	1	1	0	1	1	0	1	0	0	1	1	1	0	1	0	0	1	1	1	1	0	1	1	0	1	0	0	1	1	0	0	0	1	0	0	1	1	1	1	0	1	0	0	1	0	0	1	1	1	1	0	0	0	1	0	0	1	0	1	1	1	1	1	0
1	41278	1	1	1	1	1	0	0	0	0	1	0	1	0	1	1	1	0	1	0	1	0	0	0	0	1	1	1	0	1	0	0	1	1	1	0	0	0	0	1	1	1	0	0	1	0	1	0	1	1	1	1	0	0	0	0	0	0	0	0	1	0	1	0	0	0	0	0	0	0	0	1	1	1	1	1	1	0	1	1	1	0	1	1	0	1	0	1	1	1	1	0	0	0	1	1	1	0	1	1	0	0	1	0	1	1	1	0	0	0	1	1	0	1	0	1	1	0	0	1	0	0	1	1	1	1	0	1	1	0	0	1	0	1	0	0	0	1	0	1	0	1	1	1	1	1	0	0	0	1	0	0	1	0	1	1	0	0	0	0	1	1	0	1	0	0	1	0	0	1	1	0	1	0	0	1	0	1	1	1	0	1	0	0	0	0	0	1	1	1	0	1	1	1	0	1	1	0	1	1	0	1	1	0	0	1	0	1	1	0	1	0	1	0	1	0	1	1	0	1	1	0	0	0	0	1	1	1	1	1	0	1	0	0	0	1	1	1	0	0	0	1	1	0	0	1	1	0	1	0	1	1	0	1	1	0	0	0	1	1	1	1	0	0	0	1	0	0	1	1	1	0	0	0	0	1	1	1	0	1	1	0	0	0	0	0	1	1	0	1	1	1	1	1	0	1	0	0	1	0	1	0	0	0	0	0	0	0	1	0	1	1	0	1	1	1	1	0	0	0	1	1	1	1	0	1	0	1	1	0	0	1	0	1	1	0	0	0	0	0	1	1	0	0	0	0	0	0	1	1	0	1	0	1	1	0	1	0	1	1	0	1	0	1	1	0	0	0	1	0	1	0	1	1	1	1	0	1	0	1	0	0	0	0	0	0	0	1	1	1	1	1	0	0	1	0	0	1	0	0	1	1	0	0	0	1	1	0	1	1	1	1	0	1	1	1	0	1	0	0	1	0	0	1	1	0	0	0	0	0	1	1	0	1	0	1	0	0	0	1	1	0	0	1	1	0	1	1	0	0	0	0	1	0	0	0	0	0	0	1	1	1	0	0	0	1	0	1	0	0	0	1	1	0	0	1	0	0	0	0	0	1	0	1	1	0	0	0	0	0	0	0	0	0	0	1	0	1	1	0	1	0	1	1	0	1	1	1	0	1	0	1	1	1	1	0	1	0	0	1	0	1	1	0	1	1	0	0	1	1	1	0	1	1	1	1	1	1	0	1	0	0	1	0	0	1	1	1	1	1	0	0	0	0	1	0	0	1	0	1	1	0	1	0	0	1	0	0	0	1	1	0	0	0	1	0	1	1	0	1	1	1	0	0	1	1	0	0	1	1	0	0	0	0	0	1	0	0	1	0	1	0	0	1	1	0	0	1	0	0	0	0	0	0	0	0	0	0	0	0	1	1	0	0	1	1	1	1	1	0	1	0	0	1	0	0	0	0	0	0	1	1	0	1	1	1	1	1	0	0	1	1	0	0	0	1	1	1	1	0	1	0	1	1	0	0	1	0	0	1	0	1	1	0	0	1	1	0	0	1	1	1	0	1	1	1	1	1	0	0	0	1	1	0	1	1	1	1	1	1	0	0	0	1	1	0	0	1	1	1	1	0	1	0	0	0	1	0	1	0	1	0	0	0	1	0	0	0	1	0	1	1	1	1	1	0	1	1	1	0	0	0	1	0	1	0	0	1	1	0	0	1	0	1	1	1	1	1	1	1	0	1	1	1	1	1	0	0	1	0	0	1	0	1	0	1	1	1	1	1	1	1	1	1	0	0	1	1	1	0	0	0	0	1	1	0	1	1	0	1	0	0	1	0	1	0	1	1	1	0	0	1	0	0	0	1	1	0	1	0	1	0	1	0	0	1	0	1	0	0	1	0	1	1	1	0	1	0	1	0	0	1	1	1	1	1	0	0	1	0	1	1	0	1	0	0	1	1	0	1	0	0	0	0	0	1	0	1	1	1	0	1	0	1	1	0	1	1	1	0	0	0	1	1	0	1	0	0	1	1	1	1	1	0	1	0	0	0	0	1	1	0	0	0	1	0	1	0	0	0	0	1	0	1	1	1	1	0	1	0	0	0	1	0	0	0	1	0	0	0	0	0	0	0	1	1	1	1	1	1	1	0	0	0	0	0	1	1	1	0	0	0	0	0	1	1	0	0	0	1	1	1	1	0	1	0	0	0	1	1	1	1	0	1	1	0	1	0	0	0	1	1	0	0	1	0	0	0	0	1	1	1	1	0	0	1	0	0	0	1	1	1	1	0	1	0	1	1	0	0	1	1	0	1	0	0	0	0	1	0	1	0	0	0	1	1	0	1	1	1	1	1	0	1	0	0	1	1	0	1	1	0	0	0	1	1	1	0	0	0	0	1	1	1	0	0	1	0	0	0	1	0	0	1	1	1	0	0	0	0	1	0	1	0	1	1	0	0	1	1	1	0	1	0	0	0	0	0	0	1	0	1	0	0	1	1	0	0	1	1	0	1	0	0	0	1	0	1	1	0	0	0	1	1	1	1	1	1	1	0	1	0	0	1	1	0	1	0	0	0	1	0	1	0	0	0	0	0	0	1	1	0	1	0	1	0	1	0	1	1	0	1	0	1	1	0	0	0	1	0	1	1	1	1	1	0	0	0	0	1	0	0	0	0	0	1	0	0	1	0	0	1	1	0	0	0	1	1	0	1	1	0	1	1	0	1	1	0	0	1	1	0	1	0	1	1	1	1	1	0	1	0	1	0	1	1	1	1	0	0	1	0	0	0	1	0	0	1	0	0	1	0	1	1	0	0	0	0	0	1	1	0	1	1	0	0	1	0	1	0	1	0	0	0	1	1	0	0	0	1	1	1	0	0	1	1	1	0	0	0	1	1	0	1	0	0	1	1	0	1	1	1	0	0	0	0	0	1	0	0	1	0	1	1	1	0	1	1	1	1	1	1	0	1	0	0	1	1	1	1	1	1	0	1	1	0	0	0	1	1	1	0	0	0	1	0	1	1	1	1	1	1	0	0	1	1	0	0	1	0	1	0	1	0	1	1	0	1	1	1	0	1	1	0	1	0	0	1	1	1	0	1	0	0	1	1	1	1	0	1	1	0	1	0	0	1	1	0	0	0	1	0	0	1	1	1	1	0	1	0	0	1	0	0	1	1	1	1	0	0	0	1	0	0	1	0	1	1	1	1	1	0
1	41475	1	1	1	1	1	0	0	0	0	1	0	1	0	1	1	1	0	1	0	1	0	0	0	0	1	1	1	0	1	0	0	1	1	1	0	0	0	0	1	1	1	0	0	1	0	1	0	1	1	1	1	0	0	0	0	0	0	0	0	1	0	1	0	0	0	0	0	0	0	0	1	1	1	1	1	1	0	1	1	1	0	1	1	0	1	0	1	1	1	1	0	0	0	1	1	1	0	1	1	0	0	1	0	1	1	1	0	0	0	1	1	0	1	0	1	1	0	0	1	0	0	1	1	1	1	0	1	1	0	0	1	0	1	0	0	0	1	0	1	0	1	1	1	1	1	0	0	0	1	0	0	1	0	1	1	0	0	0	0	1	1	0	1	0	0	1	0	0	1	1	0	1	0	0	1	0	1	1	1	0	1	0	0	0	0	0	1	1	1	0	1	1	1	0	1	1	0	1	1	0	1	1	0	0	1	0	1	1	0	1	0	1	0	1	0	1	1	0	1	1	0	0	0	0	1	1	1	1	1	0	1	0	0	0	1	1	1	0	0	0	1	1	0	0	1	1	0	1	0	1	1	0	1	1	0	0	0	1	1	1	1	0	0	0	1	0	0	1	1	1	0	0	0	0	1	1	1	0	1	1	0	0	0	0	0	1	1	0	1	1	1	1	1	0	1	0	0	1	0	1	0	0	0	0	0	0	0	1	0	1	1	0	1	1	1	1	0	0	0	1	1	1	1	0	1	0	1	1	0	0	1	0	1	1	0	0	0	0	0	1	1	0	0	0	0	0	0	1	1	0	1	0	1	1	0	1	0	1	1	0	1	0	1	1	0	0	0	1	0	1	0	1	1	1	1	0	1	0	1	0	0	0	0	0	0	0	1	1	1	1	1	0	0	1	0	0	1	0	0	1	1	0	0	0	1	1	0	1	1	1	1	0	1	1	1	0	1	0	0	1	0	0	1	1	0	0	0	0	0	1	1	0	1	0	1	0	0	0	1	1	0	0	1	1	0	1	1	0	0	0	0	1	0	0	0	0	0	0	1	1	1	0	0	0	1	0	1	0	0	0	1	1	0	0	1	0	0	0	0	0	1	0	1	1	0	0	0	0	0	0	0	0	0	0	1	0	1	1	0	1	0	1	1	0	1	1	1	0	1	0	1	1	1	1	0	1	0	0	1	0	1	1	0	1	1	0	0	1	1	1	0	1	1	1	1	1	1	0	1	0	0	1	0	0	1	1	1	1	1	0	0	0	0	1	0	0	1	0	1	1	0	1	0	0	1	0	0	0	1	1	0	0	0	1	0	1	1	0	1	1	1	0	0	1	1	0	0	1	1	0	0	0	0	0	1	0	0	1	0	1	0	0	1	1	0	0	1	0	0	0	0	0	0	0	0	0	0	0	0	1	1	0	0	1	1	1	1	1	0	1	0	0	1	0	0	0	0	0	0	1	1	0	1	1	1	1	1	0	0	1	1	0	0	0	1	1	1	1	0	1	0	1	1	0	0	1	0	0	1	0	1	1	0	0	1	1	0	0	1	1	1	0	1	1	1	1	1	0	0	0	1	1	0	1	1	1	1	1	1	0	0	0	1	1	0	0	1	1	1	1	0	1	0	0	0	1	0	1	0	1	0	0	0	1	0	0	0	1	0	1	1	1	1	1	0	1	1	1	0	0	0	1	0	1	0	0	1	1	0	0	1	0	1	1	1	1	1	1	1	0	1	1	1	1	1	0	0	1	0	0	1	0	1	0	1	1	0	1	1	1	1	1	1	0	0	1	1	1	0	0	0	0	1	1	0	1	1	0	1	0	0	1	0	1	0	1	1	1	0	0	1	0	0	0	1	1	0	1	0	1	0	1	0	0	1	0	1	0	0	1	0	1	1	1	0	1	0	1	0	0	1	1	1	1	1	0	0	1	0	1	1	0	1	0	0	1	1	0	1	0	0	0	0	0	1	0	1	1	1	0	1	0	1	1	0	1	1	1	0	0	0	1	1	0	1	0	0	1	1	1	1	1	0	1	0	0	0	0	1	1	0	0	0	1	0	1	0	0	0	0	1	0	1	1	1	1	0	1	0	0	0	1	0	0	0	1	0	0	0	0	0	0	0	1	1	1	1	1	1	1	0	0	0	0	0	1	1	1	0	0	0	0	0	1	1	0	0	0	1	1	1	1	0	1	0	0	0	1	1	1	1	0	1	1	0	1	0	0	0	1	1	0	0	1	0	0	0	0	1	1	1	1	0	0	1	0	0	0	1	1	1	1	0	1	0	1	1	0	0	1	1	0	1	0	0	0	0	1	0	1	0	0	0	1	1	0	1	1	1	1	1	0	1	0	0	1	1	0	1	1	0	0	0	1	1	1	0	0	0	0	1	1	1	0	0	1	0	0	0	1	0	0	1	1	1	0	0	0	0	1	0	1	0	1	1	0	0	1	1	1	0	1	0	0	0	0	0	0	1	0	1	0	0	1	1	0	0	1	1	0	1	0	0	0	1	0	1	1	0	0	0	1	1	1	1	1	1	1	0	1	0	0	1	1	0	1	0	0	0	1	0	1	0	0	0	0	0	0	1	1	0	1	0	1	0	1	0	1	1	0	1	0	1	1	0	0	0	1	0	1	1	1	1	1	0	0	0	0	1	0	0	0	0	0	1	0	0	1	0	0	1	1	0	0	0	1	1	0	1	1	0	1	1	0	1	1	0	0	1	1	0	1	0	1	1	1	1	1	0	1	0	1	0	1	1	1	1	0	0	1	0	0	0	1	0	0	1	0	0	1	0	1	1	0	0	0	0	0	1	1	0	1	1	0	0	1	0	1	0	1	0	0	0	1	1	0	0	0	1	1	1	0	0	1	1	1	0	0	0	1	1	0	1	0	0	1	1	0	1	1	1	0	0	0	0	0	1	0	0	1	0	1	1	1	0	1	1	1	1	1	1	0	1	0	0	1	1	1	1	1	1	0	1	1	0	0	0	1	1	1	0	0	0	1	0	1	1	1	1	1	1	0	0	1	1	0	0	1	0	1	0	1	0	1	1	0	1	1	1	0	1	1	0	1	0	0	1	1	1	0	1	0	0	1	1	1	1	0	1	1	0	1	0	0	1	1	0	0	0	1	0	0	1	1	1	1	0	1	0	0	1	0	0	1	1	1	1	0	0	0	1	0	0	1	0	1	1	1	1	1	0
1	41481	1	1	1	1	1	0	0	0	0	1	0	1	0	1	1	1	0	1	0	1	0	0	0	0	1	1	1	0	1	0	0	1	1	1	0	0	0	0	1	1	1	0	0	1	0	1	0	1	1	1	1	0	0	0	0	0	0	0	0	1	0	1	0	0	0	0	0	0	0	0	1	1	1	1	1	1	0	1	1	1	0	1	1	0	1	0	1	1	1	1	0	0	0	1	1	1	0	1	1	0	0	1	0	1	1	1	0	0	0	1	1	0	1	0	1	1	0	0	1	0	0	1	1	1	1	0	1	1	0	0	1	0	1	0	0	0	1	0	1	0	1	1	1	1	1	0	0	0	1	0	0	1	0	1	1	0	0	0	0	1	1	0	1	0	0	1	0	0	1	1	0	1	0	0	1	0	1	1	1	0	1	0	0	0	0	0	1	1	1	0	1	1	1	0	1	1	0	1	1	0	1	1	0	0	1	0	1	1	0	1	0	1	0	1	0	1	1	0	1	1	0	0	0	0	1	1	1	1	1	0	1	0	0	0	1	1	1	0	0	0	1	1	0	0	1	1	0	1	0	1	1	0	1	1	0	0	0	1	1	1	1	0	0	0	1	0	0	1	1	1	0	0	0	0	1	1	1	0	1	1	0	0	0	0	0	1	1	0	1	1	1	1	1	0	1	0	0	1	0	1	0	0	0	0	0	0	0	1	0	1	1	0	1	1	1	1	0	0	0	1	1	1	1	0	1	0	1	1	0	0	1	0	1	1	0	0	0	0	0	1	1	0	0	0	0	0	0	1	1	0	1	0	1	1	0	1	0	1	1	0	1	0	1	1	0	0	0	1	0	1	0	1	1	1	1	0	1	0	1	0	0	0	0	0	0	0	1	1	1	1	1	0	0	1	0	0	1	0	0	1	1	0	0	0	1	1	0	1	1	1	1	0	1	1	1	0	1	0	0	1	0	0	1	1	0	0	0	0	0	1	1	0	1	0	1	0	0	0	1	1	0	0	1	1	0	1	1	0	0	0	0	1	0	0	0	0	0	0	1	1	1	0	0	0	1	0	1	0	0	0	1	1	0	0	1	0	0	0	0	0	1	0	1	1	0	0	0	0	0	0	0	0	0	0	1	0	1	1	0	1	0	1	1	0	1	1	1	0	1	0	1	1	1	1	0	1	0	0	1	0	1	1	0	1	1	0	0	1	1	1	0	1	1	1	1	1	1	0	1	0	0	1	0	0	1	1	1	1	1	0	0	0	0	1	0	0	1	0	1	1	0	1	0	0	1	0	0	0	1	1	0	0	0	1	0	1	1	0	1	1	1	0	0	1	1	0	0	1	1	0	0	0	0	0	1	0	0	1	0	1	0	0	1	1	0	0	1	0	0	0	0	0	0	0	0	0	0	0	0	1	1	0	0	1	1	1	1	1	0	1	0	0	1	0	0	0	0	0	0	1	1	0	1	1	1	1	1	0	0	1	1	0	0	0	1	1	1	1	0	1	0	1	1	0	0	1	0	0	1	0	1	1	0	0	1	1	0	0	1	1	1	0	1	1	1	1	1	0	0	0	1	1	0	1	1	1	1	1	1	0	0	0	1	1	0	0	1	1	1	1	0	1	0	0	0	1	0	1	0	1	0	0	0	1	0	0	0	1	0	1	1	1	1	1	0	1	1	1	0	0	0	1	0	1	0	0	1	1	0	0	1	0	1	1	1	1	1	1	1	0	1	1	1	1	1	0	0	1	0	0	1	0	1	0	1	1	0	1	1	1	1	1	1	0	0	1	1	1	0	0	0	0	1	1	0	1	1	0	1	0	0	1	0	1	0	1	1	1	0	0	1	0	0	0	1	1	0	1	0	1	0	1	0	0	1	0	1	0	0	1	0	1	1	1	0	1	0	1	0	0	1	1	1	1	1	0	0	1	0	1	1	0	1	0	0	1	1	0	1	0	0	0	0	0	1	0	1	1	1	0	1	0	1	1	0	1	1	1	0	0	0	1	1	0	1	0	0	1	1	1	1	1	0	1	0	0	0	0	1	1	0	0	0	1	0	1	0	0	0	0	1	0	1	1	1	1	0	1	0	0	0	1	0	0	0	1	0	0	0	0	0	0	0	1	1	1	1	1	1	1	0	0	0	0	0	1	1	1	0	0	0	0	0	1	1	0	0	0	1	1	1	1	0	1	0	0	0	1	1	1	1	0	1	1	0	1	0	0	0	1	1	0	0	1	0	0	0	0	1	1	1	1	0	0	1	0	0	0	1	1	1	1	0	1	0	1	1	0	0	1	1	0	1	0	0	0	0	1	0	1	0	0	0	1	1	0	1	1	1	1	1	0	1	0	0	1	1	0	1	1	0	0	0	1	1	1	0	0	0	0	1	1	1	0	0	1	0	0	0	1	0	0	1	1	1	0	0	0	0	1	0	1	0	1	1	0	0	1	1	1	0	1	0	0	0	0	0	0	1	0	1	0	0	1	1	0	0	1	1	0	1	0	0	0	1	0	1	1	0	0	0	1	1	1	1	1	1	1	0	1	0	0	1	1	0	1	0	0	0	1	0	1	0	0	0	0	0	0	1	1	0	1	0	1	0	1	0	1	1	0	1	0	1	1	0	0	0	1	0	1	1	1	1	1	0	0	0	0	1	0	0	0	0	0	1	0	0	1	0	0	1	1	0	0	0	1	1	0	1	1	0	1	1	0	1	1	0	0	1	1	0	1	0	1	1	1	1	1	0	1	0	1	0	1	1	1	1	0	0	1	0	0	0	1	0	0	1	0	0	1	0	1	1	0	0	0	0	0	1	1	0	1	1	0	0	1	0	1	0	1	0	0	0	1	1	0	0	0	1	1	1	0	0	1	1	1	0	0	0	1	1	0	1	0	0	1	1	0	1	1	1	0	0	0	0	0	1	0	0	1	0	1	1	1	0	1	1	1	1	1	1	0	1	0	0	1	1	1	1	1	1	0	1	1	0	0	0	1	1	1	0	0	0	1	0	1	1	1	1	1	1	0	0	1	1	0	0	1	0	1	0	1	0	1	1	0	1	1	1	0	1	1	0	1	0	0	1	1	1	0	1	0	0	1	1	1	1	0	1	1	0	1	0	0	1	1	0	0	0	1	0	0	1	1	1	1	0	1	0	0	1	0	0	1	1	1	1	0	0	0	1	0	0	1	0	1	1	1	1	1	0
1	41499	1	1	1	1	1	0	0	0	0	1	0	1	0	1	1	1	0	1	0	1	0	0	0	0	1	1	1	0	1	0	0	1	1	1	0	0	0	0	1	1	1	0	0	1	0	1	0	1	1	1	1	0	0	0	0	0	0	0	0	1	0	1	0	0	0	0	0	0	0	0	1	1	1	1	1	1	0	1	1	1	0	1	1	0	1	0	1	1	1	1	0	0	0	1	1	1	0	1	1	0	0	1	0	1	1	1	0	0	0	1	1	0	1	0	1	1	0	0	1	0	0	1	1	1	1	0	1	1	0	0	1	0	1	0	0	0	1	0	1	0	1	1	1	1	1	0	0	0	1	0	0	1	0	1	1	0	0	0	0	1	1	0	1	0	0	1	0	0	1	1	0	1	0	0	1	0	1	1	1	0	1	0	0	0	0	0	1	1	1	0	1	1	1	0	1	1	0	1	1	0	1	1	0	0	1	0	1	1	0	1	0	1	0	1	0	1	1	0	1	1	0	0	0	0	1	1	1	1	1	0	1	0	0	0	1	1	1	0	0	0	1	1	0	0	1	1	0	1	0	1	1	0	1	1	0	0	0	1	1	1	1	0	0	0	1	0	0	1	1	1	0	0	0	0	1	1	1	0	1	1	0	0	0	0	0	1	1	0	1	1	1	1	1	0	1	0	0	1	0	1	0	0	0	0	0	0	0	1	0	1	1	0	1	1	1	1	0	0	0	1	1	1	1	0	1	0	1	1	0	0	1	0	1	1	0	0	0	0	0	1	1	0	0	0	0	0	0	1	1	0	1	0	1	1	0	1	0	1	1	0	1	0	1	1	0	0	0	1	0	1	0	1	1	1	1	0	1	0	1	0	0	0	0	0	0	0	1	1	1	1	1	0	0	1	0	0	1	0	0	1	1	0	0	0	1	1	0	1	1	1	1	0	1	1	1	0	1	0	0	1	0	0	1	1	0	0	0	0	0	1	1	0	1	0	1	0	0	0	1	1	0	0	1	1	0	1	1	0	0	0	0	1	0	0	0	0	0	0	1	1	1	0	0	0	1	0	1	0	0	0	1	1	0	0	1	0	0	0	0	0	1	0	1	1	0	0	0	0	0	0	0	0	0	0	1	0	1	1	0	1	0	1	1	0	1	1	1	0	1	0	1	1	1	1	0	1	0	0	1	0	1	1	0	1	1	0	0	1	1	1	0	1	1	1	1	1	1	0	1	0	0	1	0	0	1	1	1	1	1	0	0	0	0	1	0	0	1	0	1	1	0	1	0	0	1	0	0	0	1	1	0	0	0	1	0	1	1	0	1	1	1	0	0	1	1	0	0	1	1	0	0	0	0	0	1	0	0	1	0	1	0	0	1	1	0	0	1	0	0	0	0	0	0	0	0	0	0	0	0	1	1	0	0	1	1	1	1	1	0	1	0	0	1	0	0	0	0	0	0	1	1	0	1	1	1	1	1	0	0	1	1	0	0	0	1	1	1	1	0	1	0	1	1	0	0	1	0	0	1	0	1	1	0	0	1	1	0	0	1	1	1	0	1	1	1	1	1	0	0	0	1	1	0	1	1	1	1	1	1	0	0	0	1	1	0	0	1	1	1	1	0	1	0	0	0	1	0	1	0	1	0	0	0	1	0	0	0	1	0	1	1	1	1	1	0	1	1	1	0	0	0	1	0	1	0	0	1	1	0	0	1	0	1	1	1	1	1	1	1	0	1	1	1	1	1	0	0	1	0	0	1	0	1	0	1	1	0	1	1	1	1	1	1	0	0	1	1	1	0	0	0	0	1	1	0	1	1	0	1	0	0	1	0	1	0	1	1	1	0	0	1	0	0	0	1	1	0	1	0	1	0	1	0	0	1	0	1	0	0	1	0	1	1	1	0	1	0	1	0	0	1	1	1	1	1	0	0	1	0	1	1	0	1	0	0	1	1	0	1	0	0	0	0	0	1	0	1	1	1	0	1	0	1	1	0	1	1	1	0	0	0	1	1	0	1	0	0	1	1	1	1	1	0	1	0	0	0	0	1	1	0	0	0	1	0	1	0	0	0	0	1	0	1	1	1	1	0	1	0	0	0	1	0	0	0	1	0	0	0	0	0	0	0	1	1	1	1	1	1	1	0	0	0	0	0	1	1	1	0	0	0	0	0	1	1	0	0	0	1	1	1	1	0	1	0	0	0	1	1	1	1	0	1	1	0	1	0	0	0	1	1	0	0	1	0	0	0	0	1	1	1	1	0	0	1	0	0	0	1	1	1	1	0	1	0	1	1	0	0	1	1	0	1	0	0	0	0	1	0	1	0	0	0	1	1	0	1	1	1	1	1	0	1	0	0	1	1	0	1	1	0	0	0	1	1	1	0	0	0	0	1	1	1	0	0	1	0	0	0	1	0	0	1	1	1	0	0	0	0	1	0	1	0	1	1	0	0	1	1	1	0	1	0	0	0	0	0	0	1	0	1	0	0	1	1	0	0	1	1	0	1	0	0	0	1	0	1	1	0	0	0	1	1	1	1	1	1	1	0	1	0	0	1	1	0	1	0	0	0	1	0	1	0	0	0	0	0	0	1	1	0	1	0	1	0	1	0	1	1	0	1	0	1	1	0	0	0	1	0	1	1	1	1	1	0	0	0	0	1	0	0	0	0	0	1	0	0	1	0	0	1	1	0	0	0	1	1	0	1	1	0	1	1	0	1	1	0	0	1	1	0	1	0	1	1	1	1	1	0	1	0	1	0	1	1	1	1	0	0	1	0	0	0	1	0	0	1	0	0	1	0	1	1	0	0	0	0	0	1	1	0	1	1	0	0	1	0	1	0	1	0	0	0	1	1	0	0	0	1	1	1	0	0	1	1	1	0	0	0	1	1	0	1	0	0	1	1	0	1	1	1	0	0	0	0	0	1	0	0	1	0	1	1	1	0	1	1	1	1	1	1	0	1	0	0	1	1	1	1	1	1	0	1	1	0	0	0	1	1	1	0	0	0	1	0	1	1	1	1	1	1	0	0	1	1	0	0	1	0	1	0	1	0	1	1	0	1	1	1	0	1	1	0	1	0	0	1	1	1	0	1	0	0	1	1	1	1	0	1	1	0	1	0	0	1	1	0	0	0	1	0	0	1	1	1	1	0	1	0	0	1	0	0	1	1	1	1	0	0	0	1	0	0	1	0	1	1	1	1	1	0
1	41587	1	1	1	1	1	0	0	0	0	1	0	1	0	1	1	1	0	1	0	1	0	0	0	0	1	1	1	0	1	0	0	1	1	1	0	0	0	0	1	1	1	0	0	1	0	1	0	1	1	1	1	0	0	0	0	0	0	0	0	1	0	1	0	0	0	0	0	0	0	0	1	1	1	1	1	1	0	1	1	1	0	1	1	0	1	0	1	1	1	1	0	0	0	1	1	1	0	1	1	0	0	1	0	1	1	1	0	0	0	1	1	0	1	0	1	1	0	0	1	0	0	1	1	1	1	0	1	1	0	0	1	0	1	0	0	0	1	0	1	0	1	1	1	1	1	0	0	0	1	0	0	1	0	1	1	0	0	0	0	1	1	0	1	0	0	1	0	0	1	1	0	1	0	0	1	0	1	1	1	0	1	0	0	0	0	0	1	1	1	0	1	1	1	0	1	1	0	1	1	0	1	1	0	0	1	0	1	1	0	1	0	1	0	1	0	1	1	0	1	1	0	0	0	0	1	1	1	1	1	0	1	0	0	0	1	1	1	0	0	0	1	1	0	0	1	1	0	1	0	1	1	0	1	1	0	0	0	1	1	1	1	0	0	0	1	0	0	1	1	1	0	0	0	0	1	1	1	0	1	1	0	0	0	0	0	1	1	0	1	1	1	1	1	0	1	0	0	1	0	1	0	0	0	0	0	0	0	1	0	1	1	0	1	1	1	1	0	0	0	1	1	1	1	0	1	0	1	1	0	0	1	0	1	1	0	0	0	0	0	1	1	0	0	0	0	0	0	1	1	0	1	0	1	1	0	1	0	1	1	0	1	0	1	1	0	0	0	1	0	1	0	1	1	1	1	0	1	0	1	0	0	0	0	0	0	0	1	1	1	1	1	0	0	1	0	0	1	0	0	1	1	0	0	0	1	1	0	1	1	1	1	0	1	1	1	0	1	0	0	1	0	0	1	1	0	0	0	0	0	1	1	0	1	0	1	0	0	0	1	1	0	0	1	1	0	1	1	0	0	0	0	1	0	0	0	0	0	0	1	1	1	0	0	0	1	0	1	0	0	0	1	1	0	0	1	0	0	0	0	0	1	0	1	1	0	0	0	0	0	0	0	0	0	0	1	0	1	1	0	1	0	1	1	0	1	1	1	0	1	0	1	1	1	1	0	1	0	0	1	0	1	1	0	1	1	0	0	1	1	1	0	1	1	1	1	1	1	0	1	0	0	1	0	0	1	1	1	1	1	0	0	0	0	1	0	0	1	0	1	1	0	1	0	0	1	0	0	0	1	1	0	0	0	1	0	1	1	0	1	1	1	0	0	1	1	0	0	1	1	0	0	0	0	0	1	0	0	1	0	1	0	0	1	1	0	0	1	0	0	0	0	0	0	0	0	0	0	0	0	1	1	0	0	1	1	1	1	1	0	1	0	0	1	0	0	0	0	0	0	0	1	0	1	1	1	1	1	0	0	1	1	0	0	0	1	1	1	1	0	1	0	1	1	0	0	1	0	0	1	0	1	1	0	0	1	1	0	0	1	1	1	0	1	1	1	1	1	0	0	0	1	1	0	1	1	1	1	1	1	0	0	0	1	1	0	0	1	1	1	1	0	1	0	0	0	1	0	1	0	1	0	0	0	1	0	0	0	1	0	1	1	1	1	1	0	1	1	1	0	0	0	1	0	1	0	0	1	1	0	0	1	0	1	1	1	1	1	1	1	0	1	1	1	1	1	0	0	1	0	0	1	0	1	0	1	1	0	1	1	1	1	1	1	0	0	1	1	1	0	0	0	0	1	1	0	1	1	0	1	0	0	1	0	1	0	1	1	1	0	0	1	0	0	0	1	1	0	1	0	1	0	1	0	0	1	0	1	0	0	1	0	1	1	1	0	1	0	1	0	0	1	1	1	1	1	0	0	1	0	1	1	0	1	0	0	1	1	0	1	0	0	0	0	0	1	0	1	1	1	0	1	0	1	1	0	1	1	1	0	0	0	1	1	0	1	0	0	1	1	1	1	1	0	1	0	0	0	0	1	1	0	0	0	1	0	1	0	0	0	0	1	0	1	1	1	1	0	1	0	0	0	1	0	0	0	1	0	0	0	0	0	0	0	1	1	1	1	1	1	1	0	0	0	0	0	1	1	1	0	0	0	0	0	1	1	0	0	0	1	1	1	1	0	1	0	0	0	1	1	1	1	0	1	1	0	1	0	0	0	1	1	0	0	1	0	0	0	0	1	1	1	1	0	0	1	0	0	0	1	1	1	1	0	1	0	1	1	0	0	1	1	0	1	0	0	0	0	1	0	1	0	0	0	1	1	0	1	1	1	1	1	0	1	0	0	1	1	0	1	1	0	0	0	1	1	1	0	0	0	0	1	1	1	0	0	1	0	0	0	1	0	0	1	1	1	0	0	0	0	1	0	1	0	1	1	0	0	1	1	1	0	1	0	0	0	0	0	0	1	0	1	0	0	1	1	0	0	1	1	0	1	0	0	0	1	0	1	1	0	0	0	1	1	1	1	1	1	1	0	1	0	0	1	1	0	1	0	0	0	1	0	1	0	0	0	0	0	0	1	1	0	1	0	1	0	1	0	1	1	0	1	0	1	1	0	0	0	1	0	1	1	1	1	1	0	0	0	0	1	0	0	0	0	0	1	0	0	1	0	0	1	1	0	0	0	1	1	0	1	1	0	1	1	0	1	1	0	0	1	1	0	1	0	1	1	1	1	1	0	1	0	1	0	1	1	1	1	0	0	1	0	0	0	1	0	0	1	0	0	1	0	1	1	0	0	0	0	0	1	1	0	1	1	0	0	1	0	1	0	1	0	0	0	1	1	0	0	0	1	1	1	0	0	1	1	1	0	0	0	1	1	0	1	0	0	1	1	0	1	1	1	0	0	0	0	0	1	0	0	1	0	1	1	1	0	1	1	1	1	1	1	0	1	0	0	1	1	1	1	1	1	0	1	1	0	0	0	1	1	1	0	0	0	1	0	1	1	1	1	1	1	0	0	1	1	0	0	1	0	1	0	1	0	1	1	0	1	1	1	0	1	1	0	1	0	0	1	1	1	0	1	0	0	1	1	1	1	0	1	1	0	1	0	0	1	1	0	0	0	1	0	0	1	1	1	1	0	1	0	0	1	0	0	1	1	1	1	0	0	0	1	0	0	1	0	1	1	1	1	1	0
1	41736	1	1	1	1	1	0	0	0	0	1	0	1	0	1	1	1	0	1	0	1	0	0	0	0	1	1	1	0	1	0	0	1	1	1	0	0	0	0	1	1	1	0	0	1	0	1	0	1	1	1	1	0	0	0	0	0	0	0	0	1	0	1	0	0	0	0	0	0	0	0	1	1	1	1	1	1	0	1	1	1	0	1	1	0	1	0	1	1	1	1	0	0	0	1	1	1	0	1	1	0	0	1	0	1	1	1	0	0	0	1	1	0	1	0	1	1	0	0	1	0	0	1	1	1	1	0	1	1	0	0	1	0	1	0	0	0	1	0	1	0	1	1	1	1	1	0	0	0	1	0	0	1	0	1	1	0	0	0	0	1	1	0	1	0	0	1	0	0	1	1	0	1	0	0	1	0	1	1	1	0	1	0	0	0	0	0	1	1	1	0	1	1	1	0	1	1	0	1	1	0	1	1	0	0	1	0	1	1	0	1	0	1	0	1	0	1	1	0	1	1	0	0	0	0	1	1	1	1	1	0	1	0	0	0	1	1	1	0	0	0	1	1	0	0	1	1	0	1	0	1	1	0	1	1	0	0	0	1	1	1	1	0	0	0	1	0	0	1	1	1	0	0	0	0	1	1	1	0	1	1	0	0	0	0	0	1	1	0	1	1	1	1	1	0	1	0	0	1	0	1	0	0	0	0	0	0	0	1	0	1	1	0	1	1	1	1	0	0	0	1	1	1	1	0	1	0	1	1	0	0	1	0	1	1	0	0	0	0	0	1	1	0	0	0	0	0	0	1	1	0	1	0	1	1	0	1	0	1	1	0	1	0	1	1	0	0	0	1	0	1	0	1	1	1	1	0	1	0	1	0	0	0	0	0	0	0	1	1	1	1	1	0	0	1	0	0	1	0	0	1	1	0	0	0	1	1	0	1	1	1	1	0	1	1	1	0	1	0	0	1	0	0	1	1	0	0	0	0	0	1	1	0	1	0	1	0	0	0	1	1	0	0	1	1	0	1	1	0	0	0	0	1	0	0	0	0	0	0	1	1	1	0	0	0	1	0	1	0	0	0	1	1	0	0	1	0	0	0	0	0	1	0	1	1	0	0	0	0	0	0	0	0	0	0	1	0	1	1	0	1	0	1	1	0	1	1	1	0	1	0	1	1	1	1	0	1	0	0	1	0	1	1	0	1	1	0	0	1	1	1	0	1	1	1	1	1	1	0	1	0	0	1	0	0	1	1	1	1	1	0	0	0	0	1	0	0	1	0	1	1	0	1	0	0	1	0	0	0	1	1	0	0	0	1	0	1	1	0	1	1	1	0	0	1	1	0	0	1	1	0	0	0	0	0	1	0	0	1	0	1	0	0	1	1	0	0	1	0	0	0	0	0	0	0	0	0	0	0	0	1	1	0	0	1	1	1	1	1	0	1	0	0	1	0	0	0	0	0	0	0	1	0	1	1	1	1	1	0	0	1	1	0	0	0	1	1	1	1	0	1	0	1	1	0	0	1	0	0	1	0	1	1	0	0	1	1	0	0	1	1	1	0	1	1	1	1	1	0	0	0	1	1	0	1	1	1	1	1	1	0	0	0	1	1	0	0	1	1	1	1	0	1	0	0	0	1	0	1	0	1	0	0	0	1	0	0	0	1	0	1	1	1	1	1	0	1	1	1	0	0	0	1	0	1	0	0	1	1	0	0	1	0	1	1	1	1	1	1	1	0	1	1	1	1	1	0	0	1	0	0	1	0	1	0	1	1	0	1	1	1	1	1	1	0	0	1	1	1	0	0	0	0	1	1	0	1	1	0	1	0	0	1	0	1	0	1	1	1	0	0	1	0	0	0	1	1	0	1	0	1	0	1	0	0	1	0	1	0	0	1	0	1	1	1	0	1	0	1	0	0	1	1	1	1	1	0	0	1	0	1	1	0	1	0	0	1	1	0	1	0	0	0	0	0	1	0	1	1	1	0	1	0	1	1	0	1	1	1	0	0	0	1	1	0	1	0	0	1	1	1	1	1	0	1	0	0	0	0	1	1	0	0	0	1	0	1	0	0	0	0	1	0	1	1	1	1	0	1	0	0	0	1	0	0	0	1	0	0	0	0	0	0	0	1	1	1	1	1	1	1	0	0	0	0	0	1	1	1	0	0	0	0	0	1	1	0	0	0	1	1	1	1	0	1	0	0	0	1	1	1	1	0	1	1	0	1	0	0	0	1	1	0	0	1	0	0	0	0	1	1	1	1	0	0	1	0	0	0	1	1	1	1	0	1	0	1	1	0	0	1	1	0	1	0	0	0	0	1	0	1	0	0	0	1	1	0	1	1	1	1	1	0	1	0	0	1	1	0	1	1	0	0	0	1	1	1	0	0	0	0	1	1	1	0	0	1	0	0	0	1	0	0	1	1	1	0	0	0	0	1	0	1	0	1	1	0	0	1	1	1	0	1	0	0	0	0	0	0	1	0	1	0	0	1	1	0	0	1	1	0	1	0	0	0	1	0	1	1	0	0	0	1	1	1	1	1	1	1	0	1	0	0	1	1	0	1	0	0	0	1	0	1	0	0	0	0	0	0	1	1	0	1	0	1	0	1	0	1	1	0	1	0	1	1	0	0	0	1	0	1	1	1	1	1	0	0	0	0	1	0	0	0	0	0	1	0	0	1	0	0	1	1	0	0	0	1	1	0	1	1	0	1	1	0	1	1	0	0	1	1	0	1	0	1	1	1	1	1	0	1	0	1	0	1	1	1	1	0	0	1	0	0	0	1	0	0	1	0	0	1	0	1	1	0	0	0	0	0	1	1	0	1	1	0	0	1	0	1	0	1	0	0	0	1	1	0	0	0	1	1	1	0	0	1	1	1	0	0	0	1	1	0	1	0	0	1	1	0	1	1	1	0	0	0	0	0	1	0	0	1	0	1	1	1	0	1	1	1	1	1	1	0	1	0	0	1	1	1	1	1	1	0	1	1	0	0	0	1	1	1	0	0	0	1	0	1	1	1	1	1	1	0	0	1	1	0	0	1	0	1	0	1	0	1	1	0	1	1	1	0	1	1	0	1	0	0	1	1	1	0	1	0	0	1	1	1	1	0	1	1	0	1	0	0	1	1	0	0	0	1	0	0	1	1	1	1	0	1	0	0	1	0	0	1	1	1	1	0	0	0	1	0	0	1	0	1	1	1	1	1	0
1	41739	1	1	1	1	1	0	0	0	0	1	0	1	0	1	1	1	0	1	0	1	0	0	0	0	1	1	1	0	1	0	0	1	1	1	0	0	0	0	1	1	1	0	0	1	0	1	0	1	1	1	1	0	0	0	0	0	0	0	0	1	0	1	0	0	0	0	0	0	0	0	1	1	1	1	1	1	0	1	1	1	0	1	1	0	1	0	1	1	1	1	0	0	0	1	1	1	0	1	1	0	0	1	0	1	1	1	0	0	0	1	1	0	1	0	1	1	0	0	1	0	0	1	1	1	1	0	1	1	0	0	1	0	1	0	0	0	1	0	1	0	1	1	1	1	1	0	0	0	1	0	0	1	0	1	1	0	0	0	0	1	1	0	1	0	0	1	0	0	1	1	0	1	0	0	1	0	1	1	1	0	1	0	0	0	0	0	1	1	1	0	1	1	1	0	1	1	0	1	1	0	1	1	0	0	1	0	1	1	0	1	0	1	0	1	0	1	1	0	1	1	0	0	0	0	1	1	1	1	1	0	1	0	0	0	1	1	1	0	0	0	1	1	0	0	1	1	0	1	0	1	1	0	1	1	0	0	0	1	1	1	1	0	0	0	1	0	0	1	1	1	0	0	0	0	1	1	1	0	1	1	0	0	0	0	0	1	1	0	1	1	1	1	1	0	1	0	0	1	0	1	0	0	0	0	0	0	0	1	0	1	1	0	1	1	1	1	0	0	0	1	1	1	1	0	1	0	1	1	0	0	1	0	1	1	0	0	0	0	0	1	1	0	0	0	0	0	0	1	1	0	1	0	1	1	0	1	0	1	1	0	1	0	1	1	0	0	0	1	0	1	0	1	1	1	1	0	1	0	1	0	0	0	0	0	0	0	1	1	1	1	1	0	0	1	0	0	1	0	0	1	1	0	0	0	1	1	0	1	1	1	1	0	1	1	1	0	1	0	0	1	0	0	1	1	0	0	0	0	0	1	1	0	1	0	1	0	0	0	1	1	0	0	1	1	0	1	1	0	0	0	0	1	0	0	0	0	0	0	1	1	1	0	0	0	1	0	1	0	0	0	1	1	0	0	1	0	0	0	0	0	1	0	1	1	0	0	0	0	0	0	0	0	0	0	1	0	1	1	0	1	0	1	1	0	1	1	1	0	1	0	1	1	1	1	0	1	0	0	1	0	1	1	0	1	1	0	0	1	1	1	0	1	1	1	1	1	1	0	1	0	0	1	0	0	1	1	1	1	1	0	0	0	0	1	0	0	1	0	1	1	0	1	0	0	1	0	0	0	1	1	0	0	0	1	0	1	1	0	1	1	1	0	0	1	1	0	0	1	1	0	0	0	0	0	1	0	0	1	0	1	0	0	1	1	0	0	1	0	0	0	0	0	0	0	0	0	0	0	0	1	1	0	0	1	1	1	1	1	0	1	0	0	1	0	0	0	0	0	0	0	1	0	1	1	1	1	1	0	0	1	1	0	0	0	1	1	1	1	0	1	0	1	1	0	0	1	0	0	1	0	1	1	0	0	1	1	0	0	1	1	1	0	1	1	1	1	1	0	0	0	1	1	0	1	1	1	1	1	1	0	0	0	1	1	0	0	1	1	1	1	0	1	0	0	0	1	0	1	0	1	0	0	0	1	0	0	0	1	0	1	1	1	1	1	0	1	1	1	0	0	0	1	0	1	0	0	1	1	0	0	1	0	1	1	1	1	1	1	1	0	1	1	1	1	1	0	0	1	0	0	1	0	1	0	1	1	0	1	1	1	1	1	1	0	0	1	1	1	0	0	0	0	1	1	0	1	1	0	1	0	0	1	0	1	0	1	1	1	0	0	1	0	0	0	1	1	0	1	0	1	0	1	0	0	1	0	1	0	0	1	0	1	1	1	0	1	0	1	0	0	1	1	1	1	1	0	0	1	0	1	1	0	1	0	0	1	1	0	1	0	0	0	0	0	1	0	1	1	1	0	1	0	1	1	0	1	1	1	0	0	0	1	1	0	1	0	0	1	1	1	1	1	0	1	0	0	0	0	1	1	0	0	0	1	0	1	0	0	0	0	1	0	1	1	1	1	0	1	0	0	0	1	0	0	0	1	0	0	0	0	0	0	0	1	1	1	1	1	1	1	0	0	0	0	0	1	1	1	0	0	0	0	0	1	1	0	0	0	1	1	1	1	0	1	0	0	0	1	1	1	1	0	1	1	0	1	0	0	0	1	1	0	0	1	0	0	0	0	1	1	1	1	0	0	1	0	0	0	1	1	1	1	0	1	0	1	1	0	0	1	1	0	1	0	0	0	0	1	0	1	0	0	0	1	1	0	1	1	1	1	1	0	1	0	0	1	1	0	1	1	0	0	0	1	1	1	0	0	0	0	1	1	1	0	0	1	0	0	0	1	0	0	1	1	1	0	0	0	0	1	0	1	0	1	1	0	0	1	1	1	0	1	0	0	0	0	0	0	1	0	1	0	0	1	1	0	0	1	1	0	1	0	0	0	1	0	1	1	0	0	0	1	1	1	1	1	1	1	0	1	0	0	1	1	0	1	0	0	0	1	0	1	0	0	0	0	0	0	1	1	0	1	0	1	0	1	0	1	1	0	1	0	1	1	0	0	0	1	0	1	1	1	1	1	0	0	0	0	1	0	0	0	0	0	1	0	0	1	0	0	1	1	0	0	0	1	1	0	1	1	0	1	1	0	1	1	0	0	1	1	0	1	0	1	1	1	1	1	0	1	0	1	0	1	1	1	1	0	0	1	0	0	0	1	0	0	1	0	0	1	0	1	1	0	0	0	0	0	1	1	0	1	1	0	0	1	0	1	0	1	0	0	0	1	1	0	0	0	1	1	1	0	0	1	1	1	0	0	0	1	1	0	1	0	0	1	1	0	1	1	1	0	0	0	0	0	1	0	0	1	0	1	1	1	0	1	1	1	1	1	1	0	1	0	0	1	1	1	1	1	1	0	1	1	0	0	0	1	1	1	0	0	0	1	0	1	1	1	1	1	1	0	0	1	1	0	0	1	0	1	0	1	0	1	1	0	1	1	1	0	1	1	0	1	0	0	1	1	1	0	1	0	0	1	1	1	1	0	1	1	0	1	0	0	1	1	0	0	0	1	0	0	1	1	1	1	0	1	0	0	1	0	0	1	1	1	1	0	0	0	1	0	0	1	0	1	1	1	1	1	0
1	41802	1	1	1	1	1	0	0	0	0	1	0	1	0	1	1	1	0	1	0	1	0	0	0	0	1	1	1	0	1	0	0	1	1	1	0	0	0	0	1	1	1	0	0	1	0	1	0	1	1	1	1	0	0	0	0	0	0	0	0	1	0	1	0	0	0	0	0	0	0	0	1	1	1	1	1	1	0	1	1	1	0	1	1	0	1	0	1	1	1	1	0	0	0	1	1	1	0	1	1	0	0	1	0	1	1	1	0	0	0	1	1	0	1	0	1	1	0	0	1	0	0	1	1	1	1	0	1	1	0	0	1	0	1	0	0	0	1	0	1	0	1	1	1	1	1	0	0	0	1	0	0	1	0	1	1	0	0	0	0	1	1	0	1	0	0	1	0	0	1	1	0	1	0	0	1	0	1	1	1	0	1	0	0	0	0	0	1	1	1	0	1	1	1	0	1	1	0	1	1	0	1	1	0	0	1	0	1	1	0	1	0	1	0	1	0	1	1	0	1	1	0	0	0	0	1	1	1	1	1	0	1	0	0	0	1	1	1	0	0	0	1	1	0	0	1	1	0	1	0	1	1	0	1	1	0	0	0	1	1	1	1	0	0	0	1	0	0	1	1	1	0	0	0	0	1	1	1	0	1	1	0	0	0	0	0	1	1	0	1	1	1	1	1	0	1	0	0	1	0	1	0	0	0	0	0	0	0	1	0	1	1	0	1	1	1	1	0	0	0	1	1	1	1	0	1	0	1	1	0	0	1	0	1	1	0	0	0	0	0	1	1	0	0	0	0	0	0	1	1	0	1	0	1	1	0	1	0	1	1	0	1	0	1	1	0	0	0	1	0	1	0	1	1	1	1	0	1	0	1	0	0	0	0	0	0	0	1	1	1	1	1	0	0	1	0	0	1	0	0	1	1	0	0	0	1	1	0	1	1	1	1	0	1	1	1	0	1	0	0	1	0	0	1	1	0	0	0	0	0	1	1	0	1	0	1	0	0	0	1	1	0	0	1	1	0	1	1	0	0	0	0	1	0	0	0	0	0	0	1	1	1	0	0	0	1	0	1	0	0	0	1	1	0	0	1	0	0	0	0	0	1	0	1	1	0	0	0	0	0	0	0	0	0	0	1	0	1	1	0	1	0	1	1	0	1	1	1	0	1	0	1	1	1	1	0	1	0	0	1	0	1	1	0	1	1	0	0	1	1	1	0	1	1	1	1	1	1	0	1	0	0	1	0	0	1	1	1	1	1	0	0	0	0	1	0	0	1	0	1	1	0	1	0	0	1	0	0	0	1	1	0	0	0	1	0	1	1	0	1	1	1	0	0	1	1	0	0	1	1	0	0	0	0	0	1	0	0	1	0	1	0	0	1	1	0	0	1	0	0	0	0	0	0	0	0	0	0	0	0	1	1	0	0	1	1	1	1	1	0	1	0	0	1	0	0	0	0	0	0	0	1	0	1	1	1	1	1	0	0	1	1	0	0	0	1	1	1	1	0	1	0	1	1	0	0	1	0	0	1	0	1	1	0	0	1	1	0	0	1	1	1	0	1	1	1	1	1	0	0	0	1	1	0	1	1	1	1	1	1	0	0	0	1	1	0	0	1	1	1	1	0	1	0	0	0	1	0	1	0	1	0	0	0	1	0	0	0	1	0	1	1	1	1	1	0	1	1	1	0	0	0	1	0	1	0	0	1	1	0	0	1	0	1	1	1	1	1	1	1	0	1	1	1	1	1	0	0	1	0	0	1	0	1	0	1	1	0	1	1	1	1	1	1	0	0	1	1	1	0	0	0	0	1	1	0	1	1	0	1	0	0	1	0	1	0	1	1	1	0	0	1	0	0	0	1	1	0	1	0	1	0	1	0	0	1	0	1	0	0	1	0	1	1	1	0	1	0	1	0	0	1	1	1	1	1	0	0	1	0	1	1	0	1	0	0	1	1	0	1	0	0	0	0	0	1	0	1	1	1	0	1	0	1	1	0	1	1	1	0	0	0	1	1	0	1	0	0	1	1	1	1	1	0	1	0	0	0	0	1	1	0	0	0	1	0	1	0	0	0	0	1	0	1	1	1	1	0	1	0	0	0	1	0	0	0	1	0	0	0	0	0	0	0	1	1	1	1	1	1	1	0	0	0	0	0	1	1	1	0	0	0	0	0	1	1	0	0	0	1	1	1	1	0	1	0	0	0	1	1	1	1	0	1	1	0	1	0	0	0	1	1	0	0	1	0	0	0	0	1	1	1	1	0	0	1	0	0	0	1	1	1	1	0	1	0	1	1	0	0	1	1	0	1	0	0	0	0	1	0	1	0	0	0	1	1	0	1	1	1	1	1	0	1	0	0	1	1	0	1	1	0	0	0	1	1	1	0	0	0	0	1	1	1	0	0	1	0	0	0	1	0	0	1	1	1	0	0	0	0	1	0	1	0	1	1	0	0	1	1	1	0	1	0	0	0	0	0	0	1	0	1	0	0	1	1	0	0	1	1	0	1	0	0	0	1	0	1	1	0	0	0	1	1	1	1	1	1	1	0	1	0	0	1	1	0	1	0	0	0	1	0	1	0	0	0	0	0	0	1	1	0	1	0	1	0	1	0	1	1	0	1	0	1	1	0	0	0	1	0	1	1	1	1	1	0	0	0	0	1	0	0	0	0	0	1	0	0	1	0	0	1	1	0	0	0	1	1	0	1	1	0	1	1	0	1	1	0	0	1	1	0	1	0	1	1	1	1	1	0	1	0	1	0	1	1	1	1	0	0	1	0	0	0	1	0	0	1	0	0	1	0	1	1	0	0	0	0	0	1	1	0	1	1	0	0	1	0	1	0	1	0	0	0	1	1	0	0	0	1	1	1	0	0	1	1	1	0	0	0	1	1	0	1	0	0	1	1	0	1	1	1	0	0	0	0	0	1	0	0	1	0	1	1	1	0	1	1	1	1	1	1	0	1	0	0	1	1	1	1	1	1	0	1	1	0	0	0	1	1	1	0	0	0	1	0	1	1	1	1	1	1	0	0	1	1	0	0	1	0	1	0	1	0	1	1	0	1	1	1	0	1	1	0	1	0	0	1	1	1	0	1	0	0	1	1	1	1	0	1	1	0	1	0	0	1	1	0	0	0	1	0	0	1	1	1	1	0	1	0	0	1	0	0	1	1	1	1	0	0	0	1	0	0	1	0	1	1	1	1	1	0
1	41883	1	1	1	1	1	0	0	0	0	1	0	1	0	1	1	1	0	1	0	1	0	0	0	0	1	1	1	0	1	0	0	1	1	1	0	0	0	0	1	1	1	0	0	1	0	1	0	1	1	1	1	0	0	0	0	0	0	0	0	1	0	1	0	0	0	0	0	0	0	0	1	1	1	1	1	1	0	1	1	1	0	1	1	0	1	0	1	1	1	1	0	0	0	1	1	1	0	1	1	0	0	1	0	1	1	1	0	0	0	1	1	0	1	0	1	1	0	0	1	0	0	1	1	1	1	0	1	1	0	0	1	0	1	0	0	0	1	0	1	0	1	1	1	1	1	0	0	0	1	0	0	1	0	1	1	0	0	0	0	1	1	0	1	0	0	1	0	0	1	1	0	1	0	0	1	0	1	1	1	0	1	0	0	0	0	0	1	1	1	0	1	1	1	0	1	1	0	1	1	0	1	1	0	0	1	0	1	1	0	1	0	1	0	1	0	1	1	0	1	1	0	0	0	0	1	1	1	1	1	0	1	0	0	0	1	1	1	0	0	0	1	1	0	0	1	1	0	1	0	1	1	0	1	1	0	0	0	1	1	1	1	0	0	0	1	0	0	1	1	1	0	0	0	0	1	1	1	0	1	1	0	0	0	0	0	1	1	0	1	1	1	1	1	0	1	0	0	1	0	1	0	0	0	0	0	0	0	1	0	1	1	0	1	1	1	1	0	0	0	1	1	1	1	0	1	0	1	1	0	0	1	0	1	1	0	0	0	0	0	1	1	0	0	0	0	0	0	1	1	0	1	0	1	1	0	1	0	1	1	0	1	0	1	1	0	0	0	1	0	1	0	1	1	1	1	0	1	0	1	0	0	0	0	0	0	0	1	1	1	1	1	0	0	1	0	0	1	0	0	1	1	0	0	0	1	1	0	1	1	1	1	0	1	1	1	0	1	0	0	1	0	0	1	1	0	0	0	0	0	1	1	0	1	0	1	0	0	0	1	1	0	0	1	1	0	1	1	0	0	0	0	1	0	0	0	0	0	0	1	1	1	0	0	0	1	0	1	0	0	0	1	1	0	0	1	0	0	0	0	0	1	0	1	1	0	0	0	0	0	0	0	0	0	0	1	0	1	1	0	1	0	1	1	0	1	1	1	0	1	0	1	1	1	1	0	1	0	0	1	0	1	1	0	1	1	0	0	1	1	1	0	1	1	1	1	1	1	0	1	0	0	1	0	0	1	1	1	1	1	0	0	0	0	1	0	0	1	0	1	1	0	1	0	0	1	0	0	0	1	1	0	0	0	1	0	1	1	0	1	1	1	0	0	1	1	0	0	1	1	0	0	0	0	0	1	0	0	1	0	1	0	0	1	1	0	0	1	0	0	0	0	0	0	0	0	0	0	0	0	1	1	0	0	1	1	1	1	1	0	1	0	0	1	0	0	0	0	0	0	0	1	0	1	1	1	1	1	0	0	1	1	0	0	0	1	1	1	1	0	1	0	1	1	0	0	1	0	0	1	0	1	1	0	0	1	1	0	0	1	1	1	0	1	1	1	1	1	0	0	0	1	1	0	1	1	1	1	1	1	0	0	0	1	1	0	0	1	1	1	1	0	1	0	0	0	1	0	1	0	1	0	0	0	1	0	0	0	1	0	1	1	1	1	1	0	1	1	1	0	0	0	1	0	1	0	0	1	1	0	0	1	0	1	1	1	1	1	1	1	0	1	1	1	1	1	0	0	1	0	0	1	0	1	0	1	1	0	1	1	1	1	1	1	0	0	1	1	1	0	0	0	0	1	1	0	1	1	0	1	0	0	1	0	1	0	1	1	1	0	0	1	0	0	0	1	1	0	1	0	1	0	1	0	0	1	0	1	0	0	1	0	1	1	1	0	1	0	1	0	0	1	1	1	1	1	0	0	1	0	1	1	0	1	0	0	1	1	0	1	0	0	0	0	0	1	0	1	1	1	0	1	0	1	1	0	1	1	1	0	0	0	1	1	0	1	0	0	1	1	1	1	1	0	1	0	0	0	0	1	1	0	0	0	1	0	1	0	0	0	0	1	0	1	1	1	1	0	1	0	0	0	1	0	0	0	1	0	0	0	0	0	0	0	1	1	1	1	1	1	1	0	0	0	0	0	1	1	1	0	0	0	0	0	1	1	0	0	0	1	1	1	1	0	1	0	0	0	1	1	1	1	0	1	1	0	1	0	0	0	1	1	0	0	1	0	0	0	0	1	1	1	1	0	0	1	0	0	0	1	1	1	1	0	1	0	1	1	0	0	1	1	0	1	0	0	0	0	1	0	1	0	0	0	1	1	0	1	1	1	1	1	0	1	0	0	1	1	0	1	1	0	0	0	1	1	1	0	0	0	0	1	1	1	0	0	1	0	0	0	1	0	0	1	1	1	0	0	0	0	1	0	1	0	1	1	0	0	1	1	1	0	1	0	0	0	0	0	0	1	0	1	0	0	1	1	0	0	1	1	0	1	0	0	0	1	0	1	1	0	0	0	1	1	1	1	1	1	1	0	1	0	0	1	1	0	1	0	0	0	1	0	1	0	0	0	0	0	0	1	1	0	1	0	1	0	1	0	1	1	0	1	0	1	1	0	0	0	1	0	1	1	1	1	1	0	0	0	0	1	0	0	0	0	0	1	0	0	1	0	0	1	1	0	0	0	1	1	0	1	1	0	1	1	0	1	1	0	0	1	1	0	1	0	1	1	1	1	1	0	1	0	1	0	1	1	1	1	0	0	1	0	0	0	1	0	0	1	0	0	1	0	1	1	0	0	0	0	0	1	1	0	1	1	0	0	1	0	1	0	1	0	0	0	1	1	0	0	0	1	1	1	0	0	1	1	1	0	0	0	1	1	0	1	0	0	1	1	0	1	1	1	0	0	0	0	0	1	0	0	1	0	1	1	1	0	1	1	1	1	1	1	0	1	0	0	1	1	1	1	1	1	0	1	1	0	0	0	1	1	1	0	0	0	1	0	1	1	1	1	1	1	0	0	1	1	0	0	1	0	1	0	1	0	1	1	0	1	1	1	0	1	1	0	1	0	0	1	1	1	0	1	0	0	1	1	1	1	0	1	1	0	1	0	0	1	1	0	0	0	1	0	0	1	1	1	1	0	1	0	0	1	0	0	1	1	1	1	0	0	0	1	0	0	1	0	1	1	1	1	1	0
1	41987	1	1	1	1	1	0	0	0	0	1	0	1	0	1	1	1	0	1	0	1	0	0	0	0	1	1	1	0	1	0	0	1	1	1	0	0	0	0	1	1	1	0	0	1	0	1	0	1	1	1	1	0	0	0	0	0	0	0	0	1	0	1	0	0	0	0	0	0	0	0	1	1	1	1	1	1	0	1	1	1	0	1	1	0	1	0	1	1	1	1	0	0	0	1	1	1	0	1	1	0	0	1	0	1	1	1	0	0	0	1	1	0	1	0	1	1	0	0	1	0	0	1	1	1	1	0	1	1	0	0	1	0	1	0	0	0	1	0	1	0	1	1	1	1	1	0	0	0	1	0	0	1	0	1	1	0	0	0	0	1	1	0	1	0	0	1	0	0	1	1	0	1	0	0	1	0	1	1	1	0	1	0	0	0	0	0	1	1	1	0	1	1	1	0	1	1	0	1	1	0	1	1	0	0	1	0	1	1	0	1	0	1	0	1	0	1	1	0	1	1	0	0	0	0	1	1	1	1	1	0	1	0	0	0	1	1	1	0	0	0	1	1	0	0	1	1	0	1	0	1	1	0	1	1	0	0	0	1	1	1	1	0	0	0	1	0	0	1	1	1	0	0	0	0	1	1	1	0	1	1	0	0	0	0	0	1	1	0	1	1	1	1	1	0	1	0	0	1	0	1	0	0	0	0	0	0	0	1	0	1	1	0	1	1	1	1	0	0	0	1	1	1	1	0	1	0	1	1	0	0	1	0	1	1	0	0	0	0	0	1	1	0	0	0	0	0	0	1	1	0	1	0	1	1	0	1	0	1	1	0	1	0	1	1	0	0	0	1	0	1	0	1	1	1	1	0	1	0	1	0	0	0	0	0	0	0	1	1	1	1	1	0	0	1	0	0	1	0	0	1	1	0	0	0	1	1	0	1	1	1	1	0	1	1	1	0	1	0	0	1	0	0	1	1	0	0	0	0	0	1	1	0	1	0	1	0	0	0	1	1	0	0	1	1	0	1	1	0	0	0	0	1	0	0	0	0	0	0	1	1	1	0	0	0	1	0	1	0	0	0	1	1	0	0	1	0	0	0	0	0	1	0	1	1	0	0	0	0	0	0	0	0	0	0	1	0	1	1	0	1	0	1	1	0	1	1	1	0	1	0	1	1	1	1	0	1	0	0	1	0	1	1	0	1	1	0	0	1	1	1	0	1	1	1	1	1	1	0	1	0	0	1	0	0	1	1	1	1	1	0	0	0	0	1	0	0	1	0	1	1	0	1	0	0	1	0	0	0	1	1	0	0	0	1	0	1	1	0	1	1	1	0	0	1	1	0	0	1	1	0	0	0	0	0	1	0	0	1	0	1	0	0	1	1	0	0	1	0	0	0	0	0	0	0	0	0	0	0	0	1	1	0	0	1	1	1	1	1	0	1	0	0	1	0	0	0	0	0	0	0	1	0	1	1	1	1	1	0	0	1	1	0	0	0	1	1	1	1	0	1	0	1	1	0	0	1	0	0	1	0	1	1	0	0	1	1	0	0	1	1	1	0	1	1	1	1	1	0	0	0	1	1	0	1	1	1	1	1	1	0	0	0	1	1	0	0	1	1	1	1	0	1	0	0	0	1	0	1	0	1	0	0	0	1	0	0	0	1	0	1	1	1	1	1	0	1	1	1	0	0	0	1	0	1	0	0	1	1	0	0	1	0	1	1	1	1	1	1	1	0	1	1	1	1	1	0	0	1	0	0	1	0	1	0	1	1	0	1	1	1	1	1	1	0	0	1	1	1	0	0	0	0	1	1	0	1	1	0	1	0	0	1	0	1	0	1	1	1	0	0	1	0	0	0	1	1	0	1	0	1	0	1	0	0	1	0	1	0	0	1	0	1	1	1	0	1	0	1	0	0	1	1	1	1	1	0	0	1	0	1	1	0	1	0	0	1	1	0	1	0	0	0	0	0	1	0	1	1	1	0	1	0	1	1	0	1	1	1	0	0	0	1	1	0	1	0	0	1	1	1	1	1	0	1	0	0	0	0	1	1	0	0	0	1	0	1	0	0	0	0	1	0	1	1	1	1	0	1	0	0	0	1	0	0	0	1	0	0	0	0	0	0	0	1	1	1	1	1	1	1	0	0	0	0	0	1	1	1	0	0	0	0	0	1	1	0	0	0	1	1	1	1	0	1	0	0	0	1	1	1	1	0	1	1	0	1	0	0	0	1	1	0	0	1	0	0	0	0	1	1	1	1	0	0	1	0	0	0	1	1	1	1	0	1	0	1	1	0	0	1	1	0	1	0	0	0	0	1	0	1	0	0	0	1	1	0	1	1	1	1	1	0	1	0	0	1	1	0	1	1	0	0	0	1	1	1	0	0	0	0	1	1	1	0	0	1	0	0	0	1	0	0	1	1	1	0	0	0	0	1	0	1	0	1	1	0	0	1	1	1	0	1	0	0	0	0	0	0	1	0	1	0	0	1	1	0	0	1	1	0	1	0	0	0	1	0	1	1	0	0	0	1	1	1	1	1	1	1	0	1	0	0	1	1	0	1	0	0	0	1	0	1	0	0	0	0	0	0	1	1	0	1	0	1	0	1	0	1	1	0	1	0	1	1	0	0	0	1	0	1	1	1	1	1	0	0	0	0	1	0	0	0	0	0	1	0	0	1	0	0	1	1	0	0	0	1	1	0	1	1	0	1	1	0	1	1	0	0	1	1	0	1	0	1	1	1	1	1	0	1	0	1	0	1	1	1	1	0	0	1	0	0	0	1	0	0	1	0	0	1	0	1	1	0	0	0	0	0	1	1	0	1	1	0	0	1	0	1	0	1	0	0	0	1	1	0	0	0	1	1	1	0	0	1	1	1	0	0	0	1	1	0	1	0	0	1	1	0	1	1	1	0	0	0	0	0	1	0	0	1	0	1	1	1	0	1	1	1	1	1	1	0	1	0	0	1	1	1	1	1	1	0	1	1	0	0	0	1	1	1	0	0	0	1	0	1	1	1	1	1	1	0	0	1	1	0	0	1	0	1	0	1	0	1	1	0	1	1	1	0	1	1	0	1	0	0	1	1	1	0	1	0	0	1	1	1	1	0	1	1	0	1	0	0	1	1	0	0	0	1	0	0	1	1	1	1	0	1	0	0	1	0	0	1	1	1	1	0	0	0	1	0	0	1	0	1	1	1	1	1	0
1	42115	1	1	1	1	1	0	0	0	0	1	0	1	0	1	1	1	0	1	0	1	0	0	0	0	1	1	1	0	1	0	0	1	1	1	0	0	0	0	1	1	1	0	0	1	0	1	0	1	1	1	1	0	0	0	0	0	0	0	0	1	0	1	0	0	0	0	0	0	0	0	1	1	1	1	1	1	0	1	1	1	0	1	1	0	1	0	1	1	1	1	0	0	0	1	1	1	0	1	1	0	0	1	0	1	1	1	0	0	0	1	1	0	1	0	1	1	0	0	1	0	0	1	1	1	1	0	1	1	0	0	1	0	1	0	0	0	1	0	1	0	1	1	1	1	1	0	0	0	1	0	0	1	0	1	1	0	0	0	0	1	1	0	1	0	0	1	0	0	1	1	0	1	0	0	1	0	1	1	1	0	1	0	0	0	0	0	1	1	1	0	1	1	1	0	1	1	0	1	1	0	1	1	0	0	1	0	1	1	0	1	0	1	0	1	0	1	1	0	1	1	0	0	0	0	1	1	1	1	1	0	1	0	0	0	1	1	1	0	0	0	1	1	0	0	1	1	0	1	0	1	1	0	1	1	0	0	0	1	1	1	1	0	0	0	1	0	0	1	1	1	0	0	0	0	1	1	1	0	1	1	0	0	0	0	0	1	1	0	1	1	1	1	1	0	1	0	0	1	0	1	0	0	0	0	0	0	0	1	0	1	1	0	1	1	1	1	0	0	0	1	1	1	1	0	1	0	1	1	0	0	1	0	1	1	0	0	0	0	0	1	1	0	0	0	0	0	0	1	1	0	1	0	1	1	0	1	0	1	1	0	1	0	1	1	0	0	0	1	0	1	0	1	1	1	1	0	1	0	1	0	0	0	0	0	0	0	1	1	1	1	1	0	0	1	0	0	1	0	0	1	1	0	0	0	1	1	0	1	1	1	1	0	1	1	1	0	1	0	0	1	0	0	1	1	0	0	0	0	0	1	1	0	1	0	1	0	0	0	1	1	0	0	1	1	0	1	1	0	0	0	0	1	0	0	0	0	0	0	1	1	1	0	0	0	1	0	1	0	0	0	1	1	0	0	1	0	0	0	0	0	1	0	1	1	0	0	0	0	0	0	0	0	0	0	1	0	1	1	0	1	0	1	1	0	1	1	1	0	1	0	1	1	1	1	0	1	0	0	1	0	1	1	0	1	1	0	0	1	1	1	0	1	1	1	1	1	1	0	1	0	0	1	0	0	1	1	1	1	1	0	0	0	0	1	0	0	1	0	1	1	0	1	0	0	1	0	0	0	1	1	0	0	0	1	0	1	1	0	1	1	1	0	0	1	1	0	0	1	1	0	0	0	0	0	1	0	0	1	0	1	0	0	1	1	0	0	1	0	0	0	0	0	0	0	0	0	0	0	0	1	1	0	0	1	1	1	1	1	0	1	0	0	1	0	0	0	0	0	0	0	1	0	1	1	1	1	1	0	0	1	1	0	0	0	1	1	1	1	0	1	0	1	1	0	0	1	0	0	1	0	1	1	0	0	1	1	0	0	1	1	1	0	1	1	1	1	1	0	0	0	1	1	0	1	1	1	1	1	1	0	0	0	1	1	0	0	1	1	1	1	0	1	0	0	0	1	0	1	0	1	0	0	0	1	0	0	0	1	0	1	1	1	1	1	0	1	1	1	0	0	0	1	0	1	0	0	1	1	0	0	1	0	1	1	1	1	1	1	1	0	1	1	1	1	1	0	0	1	0	0	1	0	1	0	1	1	0	1	1	1	1	1	1	0	0	1	1	1	0	0	0	0	1	1	0	1	1	0	1	0	0	1	0	1	0	1	1	1	0	0	1	0	0	0	1	1	0	1	0	1	0	1	0	0	1	0	1	0	0	1	0	1	1	1	0	1	0	1	0	0	1	1	1	1	1	0	0	1	0	1	1	0	1	0	0	1	1	0	1	0	0	0	0	0	1	0	1	1	1	0	1	0	1	1	0	1	1	1	0	0	0	1	1	0	1	0	0	1	1	1	1	1	0	1	0	0	0	0	1	1	0	0	0	1	0	1	0	0	0	0	1	0	1	1	1	1	0	1	0	0	0	1	0	0	0	1	0	0	0	0	0	0	0	1	1	1	1	1	1	1	0	0	0	0	0	1	1	1	0	0	0	0	0	1	1	0	0	0	1	1	1	1	0	1	0	0	0	1	1	1	1	0	1	1	0	1	0	0	0	1	1	0	0	1	0	0	0	0	1	1	1	1	0	0	1	0	0	0	1	1	1	1	0	1	0	1	1	0	0	1	1	0	1	0	0	0	0	1	0	1	0	0	0	1	1	0	1	1	1	1	1	0	1	0	0	1	1	0	1	1	0	0	0	1	1	1	0	0	0	0	1	1	1	0	0	1	0	0	0	1	0	0	1	1	1	0	0	0	0	1	0	1	0	1	1	0	0	1	1	1	0	1	0	0	0	0	0	0	1	0	1	0	0	1	1	0	0	1	1	0	1	0	0	0	1	0	1	1	0	0	0	1	1	1	1	1	1	1	0	1	0	0	1	1	0	1	0	0	0	1	0	1	0	0	0	0	0	0	1	1	0	1	0	1	0	1	0	1	1	0	1	0	1	1	0	0	0	1	0	1	1	1	1	1	0	0	0	0	1	0	0	0	0	0	1	0	0	1	0	0	1	1	0	0	0	1	1	0	1	1	0	1	1	0	1	1	0	0	1	1	0	1	0	1	1	1	1	1	0	1	0	1	0	1	1	1	1	0	0	1	0	0	0	1	0	0	1	0	0	1	0	1	1	0	0	0	0	0	1	1	0	1	1	0	0	1	0	1	0	1	0	0	0	1	1	0	0	0	1	1	1	0	0	1	1	1	0	0	0	1	1	0	1	0	0	1	1	0	1	1	1	0	0	0	0	0	1	0	0	1	0	1	1	1	0	1	1	1	1	1	1	0	1	0	0	1	1	1	1	1	1	0	1	1	0	0	0	1	1	1	0	0	0	1	0	1	1	1	1	1	1	0	0	1	1	0	0	1	0	1	0	1	0	1	1	0	1	1	1	0	1	1	0	1	0	0	1	1	1	0	1	0	0	1	1	1	1	0	1	1	0	1	0	0	1	1	0	0	0	1	0	0	1	1	1	1	0	1	0	0	1	0	0	1	1	1	1	0	0	0	1	0	0	1	0	1	1	1	1	1	0
1	42257	1	1	1	1	1	0	0	0	0	1	0	1	0	1	1	1	0	1	0	1	0	0	0	0	1	1	1	0	1	0	0	1	1	1	0	0	0	0	1	1	1	0	0	1	0	1	0	1	1	1	1	0	0	0	0	0	0	0	0	1	0	1	0	0	0	0	0	0	0	0	1	1	1	1	1	1	0	1	1	1	0	1	1	0	1	0	1	1	1	1	0	0	0	1	1	1	0	1	1	0	0	1	0	1	1	1	0	0	0	1	1	0	1	0	1	1	0	0	1	0	0	1	1	1	1	0	1	1	0	0	1	0	1	0	0	0	1	0	1	0	1	1	1	1	1	0	0	0	1	0	0	1	0	1	1	0	0	0	0	1	1	0	1	0	0	1	0	0	1	1	0	1	0	0	1	0	1	1	1	0	1	0	0	0	0	0	1	1	1	0	1	1	1	0	1	1	0	1	1	0	1	1	0	0	1	0	1	1	0	1	0	1	0	1	0	1	1	0	1	1	0	0	0	0	1	1	1	1	1	0	1	0	0	0	1	1	1	0	0	0	1	1	0	0	1	1	0	1	0	1	1	0	1	1	0	0	0	1	1	1	1	0	0	0	1	0	0	1	1	1	0	0	0	0	1	1	1	0	1	1	0	0	0	0	0	1	1	0	1	1	1	1	1	0	1	0	0	1	0	1	0	0	0	0	0	0	0	1	0	1	1	0	1	1	1	1	0	0	0	1	1	1	1	0	1	0	1	1	0	0	1	0	1	1	0	0	0	0	0	1	1	0	0	0	0	0	0	1	1	0	1	0	1	1	0	1	0	1	1	0	1	0	1	1	0	0	0	1	0	1	0	1	1	1	1	0	1	0	1	0	0	0	0	0	0	0	1	1	1	1	1	0	0	1	0	0	1	0	0	1	1	0	0	0	1	1	0	1	1	1	1	0	1	1	1	0	1	0	0	1	0	0	1	1	0	0	0	0	0	1	1	0	1	0	1	0	0	0	1	1	0	0	1	1	0	1	1	0	0	0	0	1	0	0	0	0	0	0	1	1	1	0	0	0	1	0	1	0	0	0	1	1	0	0	1	0	0	0	0	0	1	0	1	1	0	0	0	0	0	0	0	0	0	0	1	0	1	1	0	1	0	1	1	0	1	1	1	0	1	0	1	1	1	1	0	1	0	0	1	0	1	1	0	1	1	0	0	1	1	1	0	1	1	1	1	1	1	0	1	0	0	1	0	0	1	1	1	1	1	0	0	0	0	1	0	0	1	0	1	1	0	1	0	0	1	0	0	0	1	1	0	0	0	1	0	1	1	0	1	1	1	0	0	1	1	0	0	1	1	0	0	0	0	0	1	0	0	1	0	1	0	0	1	1	0	0	1	0	0	0	0	0	0	0	0	0	0	0	0	1	1	0	0	1	1	1	1	1	0	1	0	0	1	0	0	0	0	0	0	0	1	0	1	1	1	1	1	0	0	1	1	0	0	0	1	1	1	1	0	1	0	1	1	0	0	1	0	0	1	0	1	1	0	0	1	1	0	0	1	1	1	0	1	1	1	1	1	0	0	0	1	1	0	1	1	1	1	1	1	0	0	0	1	1	0	0	1	1	1	1	0	1	0	0	0	1	0	1	0	1	0	0	0	1	0	0	0	1	0	1	1	1	1	1	0	1	1	1	0	0	0	1	0	1	0	0	1	1	0	0	1	0	1	1	1	1	1	1	1	0	1	1	1	1	1	0	0	1	0	0	1	0	1	0	1	1	0	1	1	1	1	1	1	0	0	1	1	1	0	0	0	0	1	1	0	1	1	0	1	0	0	1	0	1	0	1	1	1	0	0	1	0	0	0	1	1	0	1	0	1	0	1	0	0	1	0	1	0	0	1	0	1	1	1	0	1	0	1	0	0	1	1	1	1	1	0	0	1	0	1	1	0	1	0	0	1	1	0	1	0	0	0	0	0	1	0	1	1	1	0	1	0	1	1	0	1	1	1	0	0	0	1	1	0	1	0	0	1	1	1	1	1	0	1	0	0	0	0	1	1	0	0	0	1	0	1	0	0	0	0	1	0	1	1	1	1	0	1	0	0	0	1	0	0	0	1	0	0	0	0	0	0	0	1	1	1	1	1	1	1	0	0	0	0	0	1	1	1	0	0	0	0	0	1	1	0	0	0	1	1	1	1	0	1	0	0	0	1	1	1	1	0	1	1	0	1	0	0	0	1	1	0	0	1	0	0	0	0	1	1	1	1	0	0	1	0	0	0	1	1	1	1	0	1	0	1	1	0	0	1	1	0	1	0	0	0	0	1	0	1	0	0	0	1	1	0	1	1	1	1	1	0	1	0	0	1	1	0	1	1	0	0	0	1	1	1	0	0	0	0	1	1	1	0	0	1	0	0	0	1	0	0	1	1	1	0	0	0	0	1	0	1	0	1	1	0	0	1	1	1	0	1	0	0	0	0	0	0	1	0	1	0	0	1	1	0	0	1	1	0	1	0	0	0	1	0	1	1	0	0	0	1	1	1	1	1	1	1	0	1	0	0	1	1	0	1	0	0	0	1	0	1	0	0	0	0	0	0	1	1	0	1	0	1	0	1	0	1	1	0	1	0	1	1	0	0	0	1	0	1	1	1	1	1	0	0	0	0	1	0	0	0	0	0	1	0	0	1	0	0	1	1	0	0	0	1	1	0	1	1	0	1	1	0	1	1	0	0	1	1	0	1	0	1	1	1	1	1	0	1	0	1	0	1	1	1	1	0	0	1	0	0	0	1	0	0	1	0	0	1	0	1	1	0	0	0	0	0	1	1	0	1	1	0	0	1	0	1	0	1	0	0	0	1	1	0	0	0	1	1	1	0	0	1	1	1	0	0	0	1	1	0	1	0	0	1	1	0	1	1	1	0	0	0	0	0	1	0	0	1	0	1	1	1	0	1	1	1	1	1	1	0	1	0	0	1	1	1	1	1	1	0	1	1	0	0	0	1	1	1	0	0	0	1	0	1	1	1	1	1	1	0	0	1	1	0	0	1	0	1	0	1	0	1	1	0	1	1	1	0	1	1	0	1	0	0	1	1	1	0	1	0	0	1	1	1	1	0	1	1	0	1	0	0	1	1	0	0	0	1	0	0	1	1	1	1	0	1	0	0	1	0	0	1	1	1	1	0	0	0	1	0	0	1	0	1	1	1	1	1	0
1	42484	1	1	1	1	1	0	0	0	0	1	0	1	0	1	1	1	0	1	0	1	0	0	0	0	1	1	1	0	1	0	0	1	1	1	0	0	0	0	1	1	1	0	0	1	0	1	0	1	1	1	1	0	0	0	0	0	0	0	0	1	0	1	0	0	0	0	0	0	0	0	1	1	1	1	1	1	0	1	1	1	0	1	1	0	1	0	1	1	1	1	0	0	0	1	1	1	0	1	1	0	0	1	0	1	1	1	0	0	0	1	1	0	1	0	1	1	0	0	1	0	0	1	1	1	1	0	1	1	0	0	1	0	1	0	0	0	1	0	1	0	1	1	1	1	1	0	0	0	1	0	0	1	0	1	1	0	0	0	0	1	1	0	1	0	0	1	0	0	1	1	0	1	0	0	1	0	1	1	1	0	1	0	0	0	0	0	1	1	1	0	1	1	1	0	1	1	0	1	1	0	1	1	0	0	1	0	1	1	0	1	0	1	0	1	0	1	1	0	1	1	0	0	0	0	1	1	1	1	1	0	1	0	0	0	1	1	1	0	0	0	1	1	0	0	1	1	0	1	0	1	1	0	1	1	0	0	0	1	1	1	1	0	0	0	1	0	0	1	1	1	0	0	0	0	1	1	1	0	1	1	0	0	0	0	0	1	1	0	1	1	1	1	1	0	1	0	0	1	0	1	0	0	0	0	0	0	0	1	0	1	1	0	1	1	1	1	0	0	0	1	1	1	1	0	1	0	1	1	0	0	1	0	1	1	0	0	0	0	0	1	1	0	0	0	0	0	0	1	1	0	1	0	1	1	0	1	0	1	1	0	1	0	1	1	0	0	0	1	0	1	0	1	1	1	1	0	1	0	1	0	0	0	0	0	0	0	1	1	1	1	1	0	0	1	0	0	1	0	0	1	1	0	0	0	1	1	0	1	1	1	1	0	1	1	1	0	1	0	0	1	0	0	1	1	0	0	0	0	0	1	1	0	1	0	1	0	0	0	1	1	0	0	1	1	0	1	1	0	0	0	0	1	0	0	0	0	0	0	1	1	1	0	0	0	1	0	1	0	0	0	1	1	0	0	1	0	0	0	0	0	1	0	1	1	0	0	0	0	0	0	0	0	0	0	1	0	1	1	0	1	0	1	1	0	1	1	1	0	1	0	1	1	1	1	0	1	0	0	1	0	1	1	0	1	1	0	0	1	1	1	0	1	1	1	1	1	1	0	1	0	0	1	0	0	1	1	1	1	1	0	0	0	0	1	0	0	1	0	1	1	0	1	0	0	1	0	0	0	1	1	0	0	0	1	0	1	1	0	1	1	1	0	0	1	1	0	0	1	1	0	0	0	0	0	1	0	0	1	0	1	0	0	1	1	0	0	1	0	0	0	0	0	0	0	0	0	0	0	0	1	1	0	0	1	1	1	1	1	0	1	0	0	1	0	0	0	0	0	0	0	1	0	1	1	1	1	1	0	0	1	1	0	0	0	1	1	1	1	0	1	0	1	1	0	0	1	0	0	1	0	1	1	0	0	1	1	0	0	1	1	1	0	1	1	1	1	1	0	0	0	1	1	0	1	1	1	1	1	1	0	0	0	1	1	0	0	1	1	1	1	0	1	0	0	0	1	0	1	0	1	0	0	0	1	0	0	0	1	0	1	1	1	1	1	0	1	1	1	0	0	0	1	0	1	0	0	1	1	0	0	1	0	1	1	1	1	1	1	1	0	1	1	1	1	1	0	0	1	0	0	1	0	1	0	1	1	0	1	1	1	1	1	1	0	0	1	1	1	0	0	0	0	1	1	0	1	1	0	1	0	0	1	0	1	0	1	1	1	0	0	1	0	0	0	1	1	0	1	0	1	0	1	0	0	1	0	1	0	0	1	0	1	1	1	0	1	0	1	0	0	1	1	1	1	1	0	0	1	0	1	1	0	1	0	0	1	1	0	1	0	0	0	0	0	1	0	1	1	1	0	1	0	1	1	0	1	1	1	0	0	0	1	1	0	1	0	0	1	1	1	1	1	0	1	0	0	0	0	1	0	0	0	0	1	0	1	0	0	0	0	1	0	1	1	1	1	0	1	0	0	0	1	0	0	0	1	0	0	0	0	0	0	0	1	1	1	1	1	1	1	0	0	0	0	0	1	1	1	0	0	0	0	0	1	1	0	0	0	1	1	1	1	0	1	0	0	0	1	1	1	1	0	1	1	0	1	0	0	0	1	1	0	0	1	0	0	0	0	1	1	1	1	0	0	1	0	0	0	1	1	1	1	0	1	0	1	1	0	0	1	1	0	1	0	0	0	0	1	0	1	0	0	0	1	1	0	1	1	1	1	1	0	1	0	0	1	1	0	1	1	0	0	0	1	1	1	0	0	0	0	1	1	1	0	0	1	0	0	0	1	0	0	1	1	1	0	0	0	0	1	0	1	0	1	1	0	0	1	1	1	0	1	0	0	0	0	0	0	1	0	1	0	0	1	1	0	0	1	1	0	1	0	0	0	1	0	1	1	0	0	0	1	1	1	1	1	1	1	0	1	0	0	1	1	0	1	0	0	0	1	0	1	0	0	0	0	0	0	1	1	0	1	0	1	0	1	0	1	1	0	1	0	1	1	0	0	0	1	0	1	1	1	1	1	0	0	0	0	1	0	0	0	0	0	1	0	0	1	0	0	1	1	0	0	0	1	1	0	1	1	0	1	1	0	1	1	0	0	1	1	0	1	0	1	1	1	1	1	0	1	0	1	0	1	1	1	1	0	0	1	0	0	0	1	0	0	1	0	0	1	0	1	1	0	0	0	0	0	1	1	0	1	1	0	0	1	0	1	0	1	0	0	0	1	1	0	0	0	1	1	1	0	0	1	1	1	0	0	0	1	1	0	1	0	0	1	1	0	1	1	1	0	0	0	0	0	1	0	0	1	0	1	1	1	0	1	1	1	1	1	1	0	1	0	0	1	1	1	1	1	1	0	1	1	0	0	0	1	1	1	0	0	0	1	0	1	1	1	1	1	1	0	0	1	1	0	0	1	0	1	0	1	0	1	1	0	1	1	1	0	1	1	0	1	0	0	1	1	1	0	1	0	0	1	1	1	1	0	1	1	0	1	0	0	1	1	0	0	0	1	0	0	1	1	1	1	0	1	0	0	1	0	0	1	1	1	1	0	0	0	1	0	0	1	0	1	1	1	1	1	0
[truncated: 73,716,166 more chars]
