# Supplementary material for: The complex underpinnings of genetic background effects
Source: Nat Commun. 2018 Sep 17;9:3548. doi: 10.1038/s41467-018-06023-5 (PMC6141565; doi:10.1038/s41467-018-06023-5)
Supplement: Supplementary file 5 — Supplementary Data 2 [file 41467_2018_6023_MOESM5_ESM.txt]

Sample	Glucose.1	Glucose.2	Glucose.3	Ethanol.1	Ethanol.2	Ethanol.3	4NQO.1	4NQO.2	4NQO.3	Copper.1	Copper.2	Copper.3	Fluconazole.1	Fluconazole.2	Fluconazole.3	Neomycin.1	Neomycin.2	Neomycin.3	Zeocin.1	Zeocin.2	Zeocin.3	Room_temperature.1	Room_temperature.2	Room_temperature.3	Hydrogen_peroxide.1	Hydrogen_peroxide.2	Hydrogen_peroxide.3	High_temperature.1	High_temperature.2	High_temperature.3	Mean_glucose	Mean_ethanol	Mean_4NQO	Mean_copper	Mean_fluconazole	Mean_neomycin	Mean_zeocin	Mean_room_temperature	Mean_hydrogen_peroxide	Mean_high_temperature
WT_1	1.027465986	0.997375994	0.946121867	0.832875221	1.018086724	1.06542412	0.975963322	1.10532695	0.867061932	0.04489588	0.084410476	0.115092966	0.82753264	0.97631547	0.809185376	1.159593673	1.071107093	0.98440496	0.95381858	0.920341638	0.891970377	1.155066029	1.077420326	1.033543729	0.770710513	0.835816712	0.992796704	1.03609168	0.807001931	0.882539837	0.990321282	0.972128688	0.982784068	0.081466441	0.871011162	1.071701909	0.922043532	1.088676695	0.866441309	0.908544483
WT_2	0.931134306	0.800139835	1.069118922	0.624512942	0.739623	0.845974133	0.811346606	0.823125768	0.830854345	0.210181714	0.141129848	0.293622051	0.961978214	0.916567377	1.337170556	1.238304654	1.15966704	1.53844908	0.939485728	0.833580314	1.16700643	1.111817227	1.127282934	1.023470444	1.125659744	1.026646746	1.240736935	0.953063275	1.089973336	1.214520932	0.933464354	0.736703358	0.821775573	0.214977871	1.071905382	1.312140258	0.980024157	1.087523535	1.131014475	1.085852514
WT_3	0.759306088	0.976800031	0.908547296	0.63454119	0.831447111	0.803330126	0.825366896	0.625885538	0.866674009	0.589803492	0.52233383	0.541295408	0.727456929	0.90552379	0.829495925	0.432861582	0.867290337	0.550735545	0.729918207	0.726381638	0.362999973	0.800727789	0.92909564	0.808817607	1.133767021	0.890610396	0.87506324	0.545368316	0.528122147	0.487162265	0.881551138	0.756439476	0.772642148	0.551144243	0.820825548	0.616962488	0.606433273	0.846213679	0.966480219	0.520217576
WT_4	0.802336859	0.710712969	0.853385536	1.106003737	1.026626374	0.896621476	0.839221836	0.968363534	0.965926113	0.085659669	0.087863829	0.105913598	0.763608491	0.900811946	0.986221814	0.967624355	1.115437712	1.093104991	0.771541704	0.749558616	0.945112813	0.960110025	1.073355887	1.079647929	0.967291733	0.750297174	0.735449089	0.818983536	0.744929088	0.88427417	0.788811788	1.009750529	0.924503828	0.093145699	0.883547417	1.058722352	0.822071044	1.037704614	0.817679332	0.816062265
WT_5	0.893184501	0.926541264	0.996136423	1.295015093	1.036530938	1.305966785	0.838426858	0.907900864	0.959970559	0.803245458	0.80522368	0.885412757	0.615212093	0.955468602	0.952220351	1.309775173	2.106178264	1.797817237	0.831215856	1.040991321	0.837295608	0.976222739	1.027006635	0.987786804	0.371072121	0.199890176	0.520561144	1.028856817	1.023808035	0.90536911	0.938620729	1.212504272	0.902099427	0.831293965	0.840967015	1.737923558	0.903167595	0.997005393	0.363841147	0.986011321
WT_6	0.828064445	1.250743262	0.792217599	0.936761136	1.131945004	1.019414665	1.096344681	1.443784079	0.932924919	0.035817497	0.059010324	0.207573483	0.223124986	0.445209664	0.314488681	0.596743741	1.336431407	1.778242743	0.822205015	1.230073987	0.818069497	0.884477831	1.137185246	0.762482826	0.827095654	0.911909777	0.726629876	0.476391238	0.851279402	0.467298959	0.957008435	1.029373602	1.15768456	0.100800435	0.327607777	1.237139297	0.956782833	0.928048634	0.821878436	0.5983232
WT_7	0.759297288	0.935168075	0.918098508	0.746820368	0.818564028	0.917444405	1.076477602	0.978206642	1.261524353	0.286947707	0.303565936	0.367135599	0.48924021	0.864120302	1.456351725	1.587372275	1.673488859	1.922843308	0.82269299	0.918565249	1.078474291	1.074894813	1.252661301	0.799510386	0.618102004	0.804902453	0.577750444	0.721385704	0.862501026	0.849241851	0.870854623	0.8276096	1.105402866	0.319216414	0.936570746	1.727901481	0.939910843	1.0423555	0.666918301	0.81104286
WT_8	0.878924367	1.138647613	0.855126126	0.924478109	1.141144124	0.843440804	0.698448541	1.15827852	0.96809843	0.132448833	0.190482654	0.1116318	1.038638924	1.566880185	1.149368065	1.239313342	1.793374641	1.117288483	0.848897409	1.083034875	1.342397618	0.978188983	1.215568361	1.125582266	1.124431666	1.18624503	1.07571109	0.782077688	1.001456875	0.705696711	0.957566036	0.969687679	0.941608497	0.144854429	1.251629058	1.383325489	1.091443301	1.106446537	1.128795929	0.829743758
WT_9	1.070116739	1.159478641	1.313106548	0.976672994	1.013031737	1.323065623	1.12881621	0.957336394	1.165745289	0.457222199	0.534764825	0.660835273	1.105591335	1.039964773	1.56159077	2.12719143	1.973597905	1.392741397	1.227485549	1.052527627	1.160991968	1.192674789	1.323082132	1.254313208	1.402038746	1.173834748	1.337512698	1.311323048	1.12578951	1.496664224	1.180900643	1.104256785	1.083965964	0.550940766	1.235715626	1.831176911	1.147001715	1.256690043	1.304462064	1.311258928
WT_10	1.082014841	1.141016409	1.047035454	0.881046805	0.993582247	1.248169716	0.63083234	0.930400394	1.232861092	0.534603132	0.623089296	0.522875316	0.791615225	0.819340713	1.19043324	1.465163419	1.618095309	2.116690027	1.137767658	1.013644027	1.312513318	1.144864134	1.029787508	1.105659962	1.193527634	1.123851849	1.265111486	1.201962393	0.668037367	1.202406044	1.090022235	1.040932923	0.931364609	0.560189248	0.933796393	1.733316251	1.154641667	1.093437201	1.194163656	1.024135268
WT_11	1.087187961	1.033000861	0.982806658	0.873633807	1.274550768	1.199710479	0.368538031	0.7371688	0.876766121	0.458956996	0.533342955	0.516901887	0.689551408	0.917057242	0.84801068	0.46798409	0.449383722	0.425093552	1.006925569	1.066464784	1.257451408	0.970742581	0.973233966	1.028297021	0.993758187	0.970702451	1.037347717	1.300061945	0.935274671	0.734078849	1.034331826	1.115965018	0.660824317	0.503067279	0.818206443	0.447487121	1.110280587	0.990757856	1.000602785	0.989805155
WT_12	1.158306863	0.917305596	0.865450424	0.836953653	0.956862158	0.996967423	1.169058339	0.985453678	1.058185557	0.563811243	0.628513805	0.645836603	0.987114414	1.161067261	1.048271529	1.934065849	1.244084475	1.275972016	1.015940543	0.819619862	1.222266893	1.058760163	1.037607306	1.076064694	1.28713521	0.827030655	0.858368243	1.359027884	0.633704607	0.812124095	0.980354294	0.930261078	1.070899191	0.61272055	1.065484401	1.484707446	1.019275766	1.057477388	0.990844703	0.934952195
WT_13	1.088330881	1.184021107	0.952572686	1.041063382	0.891934172	0.989541527	1.009973384	0.818915977	1.075745136	0.186022948	0.199869145	0.290519005	1.550163685	1.266047947	1.526289468	1.680296555	1.600020182	0.734624428	1.126907025	1.085682198	0.978502243	1.277234246	0.993004264	0.885670575	1.16518389	0.887711547	1.142858416	1.276483362	1.314565031	1.266056253	1.074974892	0.974179694	0.968211499	0.225470366	1.447500366	1.338313722	1.063697155	1.051969695	1.065251285	1.285701549
WT_14	1.29194453	0.877759418	0.919622272	1.12605956	0.698019663	0.840922096	0.541009931	0.703563903	0.731208213	0.961068564	0.767744419	0.810168387	1.224186557	0.620304022	0.753697368	1.120284219	0.378099105	0.786919021	1.087885304	0.808483948	0.7579909	1.194811164	1.005909326	1.085001975	1.323864984	0.974457717	0.877243407	0.594647362	0.27718642	0.447000619	1.029775407	0.888333773	0.658594016	0.846327123	0.866062649	0.761767448	0.884786717	1.095240822	1.058522036	0.439611467
WT_15	1.077030284	0.989332375	0.819787393	1.024452953	0.961093163	0.828238484	0.189689113	0.128423435	0.799483046	0.08836063	0.044557234	0.076166029	0.371900502	0.47916524	0.476708991	1.822273691	1.624173308	1.206212216	0.790033474	0.897746741	1.145125841	0.8872759	0.952758315	0.737351761	0.775822919	0.632364602	0.526614133	0.137072676	0.207746786	0.275498539	0.962050017	0.9379282	0.372531865	0.069694631	0.442591578	1.550886405	0.944302019	0.859128658	0.644933885	0.206772667
WT_16	0.993200133	1.014342874	0.82875517	0.905835919	0.909600244	0.757150953	0.558990185	0.841464498	1.006598683	0.180799767	0.178020872	0.200893123	0.753746378	0.966795771	1.047677257	1.297093067	1.693589533	1.493699564	0.906076579	0.958312485	1.017185556	0.962242034	0.979520354	1.152462198	0.965563326	1.141526838	1.191646406	0.822049712	1.060679027	0.987243957	0.945432726	0.857529039	0.802351122	0.186571254	0.922739802	1.494794054	0.960524874	1.031408195	1.099578857	0.956657565
WT_17	0.777681344	0.994410348	0.997836269	0.941025037	0.966737089	1.0348627	1.000838572	0.912964256	1.176458645	0.561377151	0.475325215	0.620222037	0.97731134	0.966484166	1.061116059	1.756827365	1.570136889	1.730314153	0.960344577	0.928744254	1.343461017	1.11192602	0.940214961	1.176459299	0.935433123	0.727626245	0.866513951	0.859114826	0.898073189	0.964136209	0.92330932	0.980874942	1.030087158	0.552308134	1.001637188	1.685759469	1.077516616	1.076200093	0.843191106	0.907108075
WT_18	1.178235823	1.036050231	0.968949111	1.015211894	1.22364588	0.990202855	1.219545655	1.137928469	1.006797907	0.839472178	0.862743919	0.819808154	0.86410913	0.914726898	1.035599674	1.929598781	1.771183904	1.566876112	0.86496134	1.01965732	0.929806751	1.151989622	1.063457479	0.981556255	1.171501081	1.126729994	1.131181105	1.32490315	1.337738694	1.157845957	1.061078389	1.076353543	1.12142401	0.84067475	0.938145234	1.755886266	0.938141804	1.065667786	1.143137393	1.273495934
WT_19	1.011329429	1.273733647	1.202303117	0.970874527	1.190143247	1.111319647	1.071086168	1.352767302	0.973891368	0.043851853	0.22993432	0.091033791	0.131425164	0.239325678	0.438206452	1.841016274	2.70267273	2.43280404	0.782615619	1.239532661	1.157293974	0.965962997	0.793041781	1.25582134	1.07911222	0.919781966	1.059029897	0.230186682	0.801319161	0.211666667	1.162455398	1.09077914	1.132581613	0.121606655	0.269652431	2.325497681	1.059814085	1.004942039	1.019308028	0.414390837
WT_20	1.057266182	1.251283401	0.96779535	1.058964758	1.086155992	1.026808384	1.077264616	1.063741319	1.046079722	0.024702809	0.022357803	0.111844225	0.641192014	0.97789553	0.811791457	1.678844216	2.172127577	1.72158224	0.951622705	1.098683151	0.964238965	1.038515901	1.319573165	0.978745576	1.155545921	1.357505715	1.106067855	0.90818424	0.965027383	0.573487975	1.092114978	1.057309712	1.062361886	0.052968279	0.810293	1.857518011	1.004848273	1.112278214	1.206373164	0.815566533
WT_21	0.993889367	0.98287648	0.985722171	1.173789761	1.035747335	1.036072069	0.648084689	0.818447345	0.631210383	0.23525797	0.298687476	0.280492684	0.757945476	0.881266574	0.768594911	1.445589318	1.430091918	1.477071931	0.934328907	0.884472374	0.800127135	1.131433377	1.289379543	0.971977117	0.908989845	1.056677528	0.924503402	0.912164419	1.167855997	0.72347783	0.987496006	1.081869722	0.699247472	0.271479377	0.80260232	1.450917722	0.872976138	1.130930012	0.963390258	0.934499415
WT_22	1.066140017	1.037427129	0.955196553	0.984876497	1.018429316	0.97425044	0.600467714	0.954060647	1.052673072	0.871571991	0.997516553	0.939151694	1.099949328	0.741390863	0.825136653	1.101704954	1.29620322	1.367701748	0.975986186	0.987701144	0.959476061	1.114559983	0.915783762	1.342929085	1.02074673	1.042896578	1.480302871	0.663225221	0.915018876	1.09729355	1.0195879	0.992518751	0.869067144	0.936080079	0.888825615	1.255203308	0.974387797	1.124424277	1.181315393	0.891845882
WT_23	0.509313168	1.012716758	0.989155391	1.316504231	1.181841911	1.238800535	0.727228706	0.638005627	0.724180432	0.125754028	0.235553846	0.074545033	1.311108702	1.162994061	1.209973243	1.941665718	1.585274813	0.95037855	0.801036879	0.991853006	1.124725788	1.260208996	1.058108804	0.986879979	0.95727231	0.748054723	0.687732456	1.121385114	0.848924182	0.890646313	0.837061772	1.245715559	0.696471588	0.145284302	1.228025335	1.492439694	0.972538558	1.101732593	0.797686496	0.953651869
WT_24	1.192291844	1.534328333	1.024885154	0.93020393	1.137780172	1.033654272	1.122674722	1.294590469	1.100612472	0.087535072	0.058682186	0.155397121	0.949830928	1.202829327	0.922168333	1.054045123	1.281273606	1.08741015	0.954181007	1.043231038	0.92344459	0.966189174	1.237480362	1.201670346	1.181476913	1.323206601	1.233603857	1.079693505	1.438221282	0.803123335	1.250501777	1.033879458	1.172625888	0.100538126	1.024942863	1.140909626	0.973618878	1.135113294	1.24609579	1.107012708
WT_25	1.031387447	0.996364806	0.919016609	0.92380237	1.026556456	0.992937489	0.815737221	0.892420008	1.111373218	0.394905196	0.423217081	0.392567351	0.186268507	0.213802949	0.221853625	1.321046328	1.395482843	1.231059912	0.91812583	0.995927196	0.66977953	0.772853062	0.857535015	0.847230562	1.133917744	1.058499258	0.991067118	0.914876382	0.845898638	1.029366203	0.982256287	0.981098772	0.939843482	0.403563209	0.20730836	1.315863028	0.861277518	0.82587288	1.061161373	0.930047074
WT_26	1.0803184	0.759418381	1.040433199	1.11336524	0.818260365	1.106435504	0.339387078	0.512888213	0.590822897	0.937321013	0.868980483	0.824489375	0.516346113	0.726121997	1.061563568	1.697840504	2.039237616	2.010075439	0.909096759	0.971543748	1.15812318	1.041591328	1.074265556	1.09698972	0.282666679	0.458534325	0.537128686	0.858346051	0.951210809	1.094510249	0.96005666	1.012687036	0.481032729	0.87693029	0.768010559	1.915717853	1.012921229	1.070948868	0.426109896	0.96802237
WT_27	0.888656249	1.328260944	0.875083387	0.955948756	1.179892214	1.127919331	0.700038403	1.03301357	0.782823617	0.426718971	0.550437933	0.425103147	1.111229318	1.771063656	1.32022839	0.520742648	1.102038598	1.599866259	0.858325513	1.060358545	0.895239035	1.041636852	1.29803356	0.977881196	0.849397719	1.077640538	0.853067038	0.487290652	0.862633015	0.647394309	1.03066686	1.0879201	0.838625197	0.467420017	1.400840455	1.074215835	0.937974364	1.105850536	0.926701765	0.665772658
WT_28	0.98560308	0.9654654	0.947065042	0.930736171	0.92761532	0.879802968	0.932072857	1.007787239	0.945257312	0.015409141	0.017834672	0.003860309	0.998918601	1.138794331	0.671011295	1.223229253	1.216769704	1.594464926	0.819545773	0.778233407	0.811584025	0.890374811	0.946603281	0.978739851	0.745154877	0.768680028	0.515043542	0.283949208	0.581752339	0.792450927	0.966044507	0.912718153	0.961705803	0.012368041	0.936241409	1.344821294	0.803121068	0.938572648	0.676292816	0.552717491
WT_29	0.854982612	0.849663238	1.282660834	0.744605469	0.711187959	0.951707285	0.849426092	0.702984185	0.693982031	0.231374256	0.218709577	0.316341413	0.69325904	1.000833221	0.952931523	1.363826359	1.315041209	1.680050708	0.811419576	0.825980529	0.925398733	1.002300323	1.000908693	1.037139039	1.117950263	1.107497312	1.338943074	0.788432687	0.505236963	0.985486072	0.995768895	0.802500238	0.748797436	0.255475082	0.882341261	1.452972759	0.854266279	1.013449351	1.188130217	0.759718574
WT_30	1.023292021	0.918142589	0.88066141	0.83893771	1.013309664	0.946606001	0.927149424	1.184697838	0.761766039	0.761889712	0.740409667	0.680490692	0.699842783	0.792199571	0.479992547	1.486845728	1.711839371	1.013080198	0.981272372	0.981497184	0.898252796	0.882390598	1.007911717	0.84995079	0.947956134	1.19005047	0.648205216	0.720081098	0.975740782	0.874287075	0.940698674	0.932951125	0.9578711	0.72759669	0.657344967	1.403921765	0.953674117	0.913417702	0.928737273	0.856702985
WT_31	0.891622738	1.055519243	0.897104564	1.119550839	1.319793653	1.151376049	1.108832322	0.884019758	0.687155142	0.669788205	0.702017302	0.680884952	0.731478696	0.906222446	0.774891455	NA	0.611287224	1.628323257	0.889210119	0.899715477	0.883504209	0.977918619	1.276498276	0.912101056	0.803763573	0.872069285	0.669676433	0.770643618	1.274153928	0.912593551	0.948082182	1.196906847	0.893335741	0.684230153	0.804197532	1.11980524	0.890809935	1.055505984	0.78183643	0.985797032
WT_32	1.151325503	1.135761549	1.08942876	1.18729616	1.146151546	1.355602098	0.696227564	0.957005797	0.569806237	0.093788443	0.179680459	0.066967904	0.966694173	1.13764104	1.19783823	1.30595507	1.591685678	1.360692399	1.014058372	0.912261793	0.85749071	1.111380651	1.13135063	1.205066698	1.275364972	1.129121051	1.629532255	0.991687467	1.036760485	0.973313434	1.12550527	1.229683268	0.741013199	0.113478935	1.100724481	1.419444382	0.927936958	1.149265993	1.34467276	1.000587129
WT_33	1.016907311	1.285553473	0.822464395	0.763727872	1.045933635	0.865651935	1.120750631	1.344845324	0.976908677	0.387388996	0.517050865	0.373732435	0.556052602	1.001525691	0.80866578	1.161375271	1.853995325	1.463494326	0.732489035	1.231146522	0.710376508	0.913223916	1.160108607	1.065195574	1.103912894	1.156463646	1.66877337	0.928927966	1.123886467	0.79550057	1.041641727	0.891771147	1.147501544	0.426057432	0.788748024	1.492954974	0.891337355	1.046176033	1.309716637	0.949438334
WT_34	1.068418075	0.876660752	0.939022577	0.989274723	1.300723453	0.988515491	1.197505904	0.935460679	0.990910647	0.558066191	0.661357665	0.754865787	1.596502318	1.816470364	1.534974958	1.550290649	2.362526962	2.065926675	0.975220472	0.989318822	1.024536974	1.065637899	1.202145382	1.076363777	1.018992487	1.153841138	1.616780895	0.86870343	1.467725385	0.636916012	0.961367134	1.092837889	1.04129241	0.658096548	1.64931588	1.992914762	0.996358756	1.114715686	1.26320484	0.991114943
WT_35	0.925943499	0.886650978	1.073070555	1.301803998	1.098820264	1.171457754	1.092431278	1.307807609	1.008476793	NA	0.015809616	0.009172266	0.875972897	0.954703424	0.863162329	1.986018073	1.662527339	1.733933846	1.088406213	0.96447776	0.745970275	1.282119809	1.062890088	0.927252431	0.904574213	0.71754835	0.542039621	1.274556813	0.825875749	0.726199654	0.961888344	1.190694005	1.13623856	0.012490941	0.897946216	1.794159753	0.932951416	1.09075411	0.721387394	0.942210739
WT_36	1.009578871	1.341386951	1.120633877	1.298945401	1.292933091	1.26610393	1.141583077	1.003569742	1.016485703	0.521979869	0.455573364	0.512887152	1.36399898	1.321737275	1.13831784	2.213906153	2.205597201	2.146288324	1.350948694	1.081729759	0.944553121	1.222228543	1.178252579	0.911866802	1.352693714	1.187230838	1.288794041	1.240365263	0.675391192	0.563790989	1.157199899	1.285994141	1.053879507	0.496813462	1.274684699	2.188597226	1.125743858	1.104115975	1.276239531	0.826515815
WT_37	1.280687364	0.938071035	1.064857713	1.301615016	1.270349332	1.243918698	0.970117138	1.173768253	0.610970608	0.413526394	0.388705748	0.420804971	1.308016436	1.356858451	1.494952906	1.59938533	1.51890866	NA	1.156232472	1.20037946	1.212928474	1.362717143	1.267943984	1.039212222	1.261571452	1.065352383	1.088510821	1.251626946	1.168948354	1.222064003	1.094538704	1.271961015	0.918285333	0.407679038	1.386609264	1.559146995	1.189846802	1.223291117	1.138478219	1.214213101
WT_38	1.116326593	1.144280173	1.563448757	1.28108334	0.952070906	1.352859977	1.108979947	1.013007324	1.140140348	0.616881651	0.548858983	0.638155852	1.039934099	0.708143672	1.18572703	1.787632711	1.336862174	1.838185667	1.107902723	1.108295884	1.246571446	1.231155617	0.858603258	1.08446684	0.944940656	0.988570084	1.308782786	1.309209905	1.031900997	1.320215391	1.274685174	1.195338074	1.087375873	0.601298829	0.977934934	1.65422685	1.154256684	1.058075238	1.080764509	1.220442098
WT_39	1.26964737	1.067033138	1.167781557	1.199449793	0.967284642	1.188853478	1.178746085	1.07984791	1.152892961	0.519541509	0.661422511	0.528678472	1.037630142	1.085342333	1.280877489	1.414515543	1.570144635	1.367270278	1.158721942	1.214324971	1.193893751	1.196109977	1.464597863	1.176496954	0.508254416	0.73538453	0.549646727	1.332939635	1.495160241	1.34987809	1.168154022	1.118529304	1.137162319	0.569880831	1.134616654	1.450643485	1.188980221	1.279068264	0.597761891	1.392659322
WT_40	1.277566815	1.10951904	1.003885409	1.081022434	0.969718361	1.355813661	1.248862562	0.88679646	1.0972231	0.873017319	0.807238899	0.870348036	1.058477845	0.875839546	1.111006035	1.583235357	1.38402546	1.25834056	1.18151285	1.015932537	1.110685673	1.281948926	1.15427411	0.955149804	1.395316461	0.869920996	1.177368499	1.037550454	0.773636875	0.890666227	1.130323755	1.135518152	1.077627374	0.850201418	1.015107809	1.408533792	1.102710353	1.130457613	1.147535319	0.900617852
WT_41	NA	1.020743857	0.859949674	NA	1.174210431	1.024756358	1.268298781	1.236188608	1.167715651	0.188207127	0.135968176	0.176972634	1.097686467	1.222960027	1.002484329	1.899035152	1.83132132	1.598679994	1.07161306	1.019367576	0.965430354	1.236328799	1.222813302	1.271130499	0.882186225	1.135656746	0.943160357	1.359379891	0.87238734	0.943728614	0.940346765	1.099483394	1.22406768	0.167049312	1.107710274	1.776345489	1.018803663	1.2434242	0.987001109	1.058498615
WT_42	1.239910824	0.954768198	1.012871572	1.148790439	1.177466799	1.26408866	1.447432133	1.171422903	1.116843528	0.456066384	0.366454235	0.510931002	1.216062662	1.008776344	1.018549849	1.458160205	1.335114619	1.397377406	1.243426372	0.984383443	0.832936915	1.266359094	0.779654291	1.078265309	1.059183342	1.122614815	1.036771123	1.650523425	0.793805767	1.307818248	1.069183531	1.196781966	1.245232855	0.444483874	1.081129618	1.396884076	1.02024891	1.041426231	1.072856427	1.250715813
WT_43	1.317539104	1.221672305	0.96302439	1.259390908	1.313117457	1.493666625	1.057490531	0.814745073	0.852080898	0.589896317	0.230514405	0.257083952	1.035535365	0.855701283	1.143749542	2.199864274	2.206088695	2.170235144	1.198946489	1.094896707	1.193236629	1.396309639	0.807788381	1.110378444	1.200598042	0.913036343	0.972724919	1.499311471	1.504129258	0.978180816	1.167411933	1.355391663	0.908105501	0.359164891	1.011662063	2.192062705	1.162359942	1.104825488	1.028786435	1.327207182
WT_44	1.07409806	0.970078638	0.955065294	1.314810843	1.259855828	1.062336562	1.239298578	1.498270249	1.081586634	0.314670485	0.326546284	0.233277849	0.631304788	0.870989974	0.554605179	1.467977396	1.804235936	0.783967772	1.074049091	1.232510275	1.346582511	1.148308084	1.25821739	0.957548341	0.530670933	0.624144888	0.985018336	1.128497272	1.059937794	0.822382015	0.999747331	1.212334411	1.27305182	0.291498206	0.685633313	1.352060368	1.217713959	1.121357938	0.713278053	1.003605694
WT_45	0.973430142	1.229326029	1.083952249	0.987691448	1.024133096	0.915503389	0.990416474	1.358920185	1.212049456	0.691608718	0.936688195	0.900367783	1.098205752	1.307709314	1.382869911	0.338457262	0.518935995	0.550813862	0.89513964	1.06710634	1.680142161	0.960941866	1.71410024	0.916309251	0.739793362	1.330721846	1.025672752	0.801970193	0.996094799	1.05116486	1.095569473	0.975775977	1.187128705	0.842888232	1.262928326	0.469402373	1.21412938	1.197117119	1.032062653	0.949743284
WT_46	1.112276049	1.052676467	1.026022736	1.137667344	1.085210053	1.091387905	1.218743096	1.513081529	1.111654617	0.473198275	0.524665957	0.503108379	1.090133778	1.225962843	0.983109278	1.148067236	1.331443336	1.243083569	1.019466769	0.983679872	1.377899678	0.982051443	1.012452187	0.941536471	0.717579757	0.825140127	0.85989922	1.082984404	0.662588925	1.067050385	1.063658417	1.104755101	1.281159747	0.500324204	1.099735299	1.240864714	1.12701544	0.978680034	0.800873034	0.937541238
WT_47	1.018704949	0.90326393	0.936397158	0.751642598	0.989972775	1.241717069	0.938489585	0.899847205	1.066521078	0.151989286	0.172615685	0.132140503	1.177280393	1.050706065	1.188642494	1.250805756	1.197457177	1.339582037	0.864858319	0.888606696	0.924342751	0.970392884	1.080994294	1.025722521	0.152788556	0.396807453	0.183601278	0.950378442	1.122039945	0.84679055	0.952788679	0.994444148	0.968285956	0.152248491	1.138876317	1.26261499	0.892602589	1.025703233	0.244399096	0.973069646
WT_48	0.91196735	1.253447043	0.912689042	0.768671405	0.955397829	0.910623044	0.472037181	0.778670587	0.892704923	0.020667518	0.055710149	0.062925495	0.685977969	0.92977359	0.978047481	0.909443999	1.384669337	1.136217036	0.811888223	0.95916678	0.880367497	0.847582341	1.212863739	0.763640771	0.638941795	0.842033168	0.847941305	0.513082918	0.483158487	0.531145267	1.026034478	0.878230759	0.714470897	0.046434387	0.86459968	1.143443457	0.8838075	0.941362284	0.776305423	0.509128891
WT_49	1.180492206	1.058351136	1.118866465	1.017599962	1.047646991	1.142560277	1.33731193	1.042384245	0.980937298	0.894785927	0.96251221	0.85592857	1.128218624	0.987941102	1.572511965	1.509578464	1.277995363	1.381053755	1.109509578	1.015616453	0.832917876	1.161914084	1.188432127	1.153153284	0.66811303	0.871178707	1.099710554	1.647104479	1.091703696	1.276941809	1.119236602	1.069269077	1.120211158	0.904408902	1.229557231	1.389542528	0.986014635	1.167833165	0.87966743	1.338583328
WT_50	1.224189433	0.883509788	0.981607902	1.132795822	1.191663105	1.095539596	1.398438735	1.322370234	1.199178167	0.674402268	0.815954343	0.826000407	0.904215741	0.920956873	1.010677307	1.305548694	1.045599535	1.165220509	1.261343646	0.989586674	0.608478855	1.333971736	1.209978367	1.20788	1.225216598	1.097248703	1.025978191	1.134828259	0.829475668	0.942529047	1.029769041	1.139999508	1.306662379	0.772119006	0.945283307	1.172122913	0.953136392	1.250610035	1.116147831	0.968944325
WT_51	0.997539431	1.480012695	0.950778619	1.013339162	1.142770662	1.06886052	0.930313781	1.338448871	1.020562957	0.149969892	0.338067091	0.301305709	0.924380685	1.200862275	1.089629557	1.785783205	2.638927361	2.275188732	0.974264595	1.200789945	0.945154806	1.156963907	1.192293205	1.048360626	0.70462637	1.077285222	0.323249234	0.877740391	0.98476034	0.663069459	1.142776915	1.074990115	1.09644187	0.263114231	1.071624172	2.233299766	1.040069782	1.132539246	0.701720276	0.84185673
WT_52	0.900428009	0.783558496	1.009290963	0.939678618	0.918742918	0.914046905	0.90772591	0.822177573	0.856791481	0.734635286	0.806013339	0.989159901	0.548334912	0.525886409	0.993938669	1.103451465	1.141908703	1.35438673	0.770581667	0.710893671	0.674253549	0.905887733	0.868262472	0.957893614	0.710803352	0.627774177	0.810002689	0.858248463	0.770095133	0.861462053	0.897759156	0.924156147	0.862231655	0.843269509	0.689386663	1.199915633	0.718576296	0.910681273	0.716193406	0.829935216
WT_53	0.940422794	0.945714678	1.019242802	0.771620797	0.979253976	0.944066802	0.750794113	0.766021764	0.73228563	0.181278461	0.050492227	0.059939345	0.499915613	0.560119733	0.554876307	1.210312726	1.39134833	1.228936633	0.855885835	0.90559759	0.851317904	0.942408264	0.853505077	0.684827415	1.399404229	1.232465731	0.713000001	0.832742136	0.848721615	0.726570888	0.968460091	0.898313858	0.749700502	0.097236678	0.538303884	1.276865896	0.870933776	0.826913585	1.114956654	0.802678213
WT_54	1.018298469	1.144918339	1.076759035	0.889024696	1.098688268	0.926620116	0.594945102	0.789395881	0.459124796	0.010020269	0.020787715	0.019911453	0.715211582	0.949369685	0.867080237	0.716692257	0.830272571	2.101598533	0.848915884	0.982024791	1.021962482	0.910751893	1.037665254	0.954675409	1.009405178	1.173544982	1.105562145	0.851975793	0.70088136	0.820954699	1.079991948	0.97144436	0.614488593	0.016906479	0.843887168	1.216187787	0.950967719	0.967697519	1.096170768	0.791270617
WT_55	0.806414659	1.120217463	0.953572599	1.076206455	1.102307577	1.024037286	0.698314073	1.137024507	0.784885466	0.874388157	0.923348843	1.033681515	0.519676926	1.030130185	1.141153042	1.390438034	1.619672663	1.458909982	0.957855061	1.158539589	1.135689741	1.028659982	0.727173263	0.919363452	1.125823169	1.172777016	1.037654572	1.472287945	1.001054993	0.992515445	0.96006824	1.067517106	0.873408015	0.943806172	0.896986718	1.48967356	1.08402813	0.891732232	1.112084919	1.155286128
WT_56	1.038810073	1.060734695	0.813363723	0.457476234	0.750132066	0.4876418	0.49507252	0.878744453	0.114621535	0.092677587	0.012472976	0.074924905	0.350629653	0.581557604	0.507066544	1.453438315	1.887623894	1.287055107	0.830049059	1.02940771	1.137848373	0.910034397	0.818310602	0.803642661	1.105465347	1.163243939	0.698283506	0.788542356	0.984894901	0.727317493	0.970969497	0.565083367	0.496146169	0.060025156	0.479751267	1.542705772	0.999101714	0.843995887	0.988997597	0.833584917
WT_57	1.175277984	1.104374491	1.124921261	1.134965833	1.129081381	1.290454913	1.158320056	1.009239083	1.028057839	0.32812177	0.292257234	0.422933216	1.054426693	1.166399154	1.219076298	1.623841291	1.744566794	2.050856677	0.972743908	1.028889756	1.122794257	1.146909351	1.308618857	1.250423421	1.063849084	0.807001191	0.461452241	1.088080148	1.038799683	0.999394624	1.134857912	1.184834043	1.065205659	0.34777074	1.146634048	1.806421588	1.041475974	1.23531721	0.777434172	1.042091485
WT_58	1.142790171	0.976093786	1.017528426	1.086634822	1.536979798	1.120882665	1.030177747	1.213995255	0.930829168	0.703968162	0.652449084	0.673851113	0.547688593	0.725499174	0.673333821	0.13093084	0.729603555	0.392133806	0.977378968	1.216886511	0.984408632	1.063575162	1.127282934	1.085153495	1.246813797	1.246702006	1.783455963	0.789834913	0.735312947	0.85504395	1.045470794	1.248165762	1.058334057	0.67675612	0.648840529	0.417556067	1.059558037	1.092003864	1.425657255	0.79339727
WT_59	1.11909956	0.990838287	0.975037933	0.921060167	1.006316999	0.939256666	0.582630497	0.999442128	0.850537911	0.542258955	0.510496715	0.492531515	0.979316421	1.447602391	1.046592466	1.641055439	1.607780701	1.886855931	1.107816352	0.82306767	0.938502616	1.071698383	0.920555185	0.878954025	0.695718447	0.739686465	0.619737861	0.808284559	0.912762938	0.88750726	1.02832526	0.955544611	0.810870179	0.515095728	1.157837093	1.711897357	0.956462212	0.957069198	0.685047591	0.869518252
WT_60	0.668027578	0.986347411	1.035967796	1.008537453	1.050636718	1.246485836	1.063362601	1.268912496	1.154248613	0.771465519	0.831851913	0.75321632	0.261560598	0.228394965	0.379215845	1.230333435	1.173929306	1.125175114	1.184691209	0.934296313	1.144067877	1.35835109	0.898134053	0.882691701	1.112990425	1.003682041	0.752872491	1.195170293	0.697004067	0.881862285	0.896780928	1.101886669	1.16217457	0.785511251	0.289723803	1.176479285	1.087685133	1.046392281	0.956514986	0.924678882
WT_61	0.889902138	1.266180385	0.913014426	0.875602838	0.9513469	0.841887452	0.782087912	0.898595619	1.073021156	0.068938521	0.151920102	0.0480793	0.829541495	0.926867158	0.974537281	1.348978604	1.979072668	1.246702751	1.081297564	0.994254397	0.770165083	1.198196451	1.016251835	0.888255142	1.245321821	1.047767401	0.53584217	0.992685555	1.236457161	0.801121818	1.023032316	0.889612397	0.917901562	0.089645974	0.910315311	1.524918007	0.948572348	1.034234476	0.942977131	1.010088178
WT_62	0.867769323	1.013436956	1.04835156	0.876711197	0.87896192	0.877159175	0.780821046	0.64677292	0.958259916	0.848658064	0.593810882	0.805709293	0.7661039	0.667740915	1.104039867	0.391464757	0.580978125	0.824157794	1.16239826	0.83874401	1.030501243	1.230447938	0.861528246	0.926765541	1.152621576	1.064384173	1.267512538	0.870073612	0.725329899	0.890330629	0.97651928	0.877610764	0.795284627	0.749392746	0.845961561	0.598866892	1.010547838	1.006247242	1.161506096	0.828578047
WT_63	1.206332739	0.902773646	1.079286098	1.161772399	1.353319835	1.352485254	0.955509099	1.095298178	0.993629974	0.44309184	0.331995782	0.424751835	0.730834758	0.873360983	0.815381276	1.797001385	1.798718614	2.003811899	1.105936819	1.178404377	0.943726057	1.311428831	0.846098053	1.115769713	0.940835972	0.304514592	NA	1.282066489	0.630123973	1.099301335	1.062797494	1.289192496	1.014812417	0.399946486	0.806525672	1.866510633	1.076022418	1.091098866	0.622675282	1.003830599
WT_64	1.098274091	1.042116302	0.841617313	0.729567735	0.908800868	0.856813932	0.939463675	0.929046648	1.096079964	0.073202423	0.089764075	0.154979384	0.454724074	0.5163075	0.583972854	1.513701031	1.634288103	1.46772306	1.151631917	0.894286969	1.200557205	1.357052441	0.903930336	1.25085837	0.655687846	0.935579818	0.760976183	1.29480939	0.932410017	0.942254949	0.994002568	0.831727512	0.988196762	0.105981961	0.518334809	1.538570731	1.082158697	1.170613716	0.784081282	1.056491452
WT_65	0.797784045	0.992510506	1.003495485	1.03814722	0.833624246	1.046451818	0.680564926	0.967987387	1.210635294	0.128803217	0.12615365	0.262522037	0.084125108	0.134944147	0.144207498	0.863140032	1.481407604	1.591673477	1.184691209	0.857725997	0.971649411	1.35835109	1.273234751	1.111394034	1.112990425	0.933736941	1.136900952	1.195170293	0.747428358	0.698669245	0.931263345	0.972741095	0.953062536	0.172492968	0.121092251	1.312073704	1.004688872	1.247659958	1.06120944	0.880422632
WT_66	1.105554208	0.94702595	0.991913764	0.921292474	1.001313297	0.9952392	0.693101694	0.658453776	1.021221053	0.078372351	0.114935195	0.044364193	1.055804514	0.729608557	0.828493876	1.946435227	1.690375463	2.084186808	1.081297564	0.969537509	0.787309629	1.198196451	1.351559922	1.198535971	1.245321821	1.111705634	1.794027554	0.992685555	0.706522915	1.057297887	1.014831307	0.97261499	0.790925508	0.079223913	0.871302316	1.906999166	0.946048234	1.249430781	1.383685003	0.918835453
WT_67	1.465489442	1.140333094	1.236549224	1.105601956	1.166877578	1.143701396	0.725357031	0.644492725	0.806258582	0.733019717	0.621111088	0.776383057	0.813699056	1.031224238	0.987297363	2.058594488	1.979972669	2.338146911	1.026809138	1.056104567	1.197661311	0.967538564	0.995511763	1.188333292	0.627193212	0.753106954	0.043412961	0.909699001	0.873740237	0.912989771	1.280790586	1.138726977	0.725369446	0.710171287	0.944073552	2.125571356	1.093525005	1.050461206	0.474571042	0.89880967
WT_68	1.350395352	0.993776543	0.981844239	1.020860459	1.139494065	1.088682696	0.425940045	0.720418547	0.507292636	0.214180068	0.229887462	0.209400332	0.739693012	0.60175763	0.606266683	1.49482975	1.3277092	1.644449629	1.202750047	0.884330358	1.024243452	1.045429993	1.056192632	1.023424858	1.609485128	0.86440818	0.781613727	0.385406978	1.108316352	0.846117036	1.108672045	1.083012407	0.551217076	0.217822621	0.649239108	1.488996193	1.037107952	1.041682494	1.085169012	0.779946789
WT_69	1.302042767	1.299989983	1.435538789	0.962076884	1.107433549	1.264979347	1.181125205	1.27470175	1.236505556	0.945174163	1.026080753	0.922861516	0.943584222	0.854305851	1.067448196	1.225754443	1.12114609	1.47361839	1.17298985	1.026392927	1.269906206	0.910310643	0.993004264	1.107434237	1.498882877	1.09230642	1.406471068	1.083168185	1.0245543	1.219109255	1.34585718	1.111496593	1.230777504	0.964705477	0.955112757	1.273506308	1.156429661	1.003583048	1.332553455	1.108943913
WT_70	NA	0.763017457	0.98309734	NA	0.713756958	0.850675245	0.961572371	1.1668237	0.790196951	0.033548285	0.012349213	0.010808498	1.037646671	0.907812873	0.660751321	2.024209012	1.632086632	1.413588748	1.178556605	1.062351999	0.864762579	0.939215287	1.020721973	0.879914472	0.837015309	1.032405454	0.973193141	0.75556937	0.706212627	0.623755027	0.873057399	0.782216102	0.972864341	0.018901999	0.868736955	1.689961464	1.035223728	0.946617244	0.947537968	0.695179008
WT_71	NA	1.014963131	0.907302367	NA	0.884572069	0.732947384	1.064376104	1.319988682	1.006593707	0.282913163	0.127294894	0.31945936	0.791246665	0.626912832	0.388116605	0.564788472	0.474183596	0.333182432	NA	1.049639085	1.39367694	NA	1.154351251	0.847132756	-0.003077328	1.092719004	0.832731329	NA	1.080723902	0.849057116	0.961132749	0.808759727	1.130319498	0.243222472	0.602092034	0.457384833	1.221658013	1.000742004	0.640791002	0.964890509
WT_72	1.194651063	0.920480855	1.009360039	0.922499504	0.946596556	1.128652695	1.243012441	1.187143717	1.069148238	0.810543591	0.743325459	0.624425877	1.164080877	0.824504079	0.998942016	1.381915396	1.074941243	1.254100018	1.032695196	0.916378837	0.763895107	0.905701212	1.051697011	1.003356049	0.756434009	0.982624451	0.932953625	1.345379598	0.808197998	0.995125118	1.041497319	0.999249585	1.166434799	0.726098309	0.995842324	1.236985553	0.904323046	0.986918091	0.890670695	1.049567571
WT_73	1.096319564	1.458239376	0.920012433	1.048645558	0.965407515	0.935249599	1.155051199	1.11287074	1.135053663	0.130442753	0.170965963	0.07005671	1.161685945	1.059382186	1.093383763	2.140838012	2.213313405	1.680474601	1.096262463	1.174580934	1.026553034	0.989951295	1.185814591	1.240763909	1.121839154	1.322840988	0.978773037	1.073009891	0.993796949	0.832369956	1.158190458	0.983100891	1.134325201	0.123821809	1.104817298	2.011542006	1.099132144	1.138843265	1.14115106	0.966392266
WT_74	0.883873787	0.826927305	0.770151531	0.770018501	0.776404138	0.817232633	0.837178629	0.800682902	0.825839132	0.103744714	0.069372647	0.104669635	0.535220389	0.582637591	0.772222819	1.358619166	1.256142145	1.190161064	0.573102673	0.766276331	0.764696904	0.669977628	1.161968517	1.142334457	0.774507542	0.966414997	0.893685057	0.98328694	0.174692695	0.36360456	0.826984208	0.787885091	0.821233554	0.092595665	0.630026933	1.268307458	0.701358636	0.991426867	0.878202532	0.507194731
WT_75	0.898617611	1.085169991	1.054514446	0.886590338	1.436280515	1.180976918	0.957081335	1.314058832	1.023980178	0.111059006	0.235500407	0.640061692	0.665566388	1.097870762	1.061408607	1.487646555	1.920366119	0.924099006	0.68760611	1.219021757	0.884647881	1.183628044	1.102700064	1.09173355	0.480574136	0.94703778	0.831894285	0.741710266	1.256640708	1.165608072	1.012767349	1.167949257	1.098373448	0.328873702	0.941615253	1.444037227	0.930425249	1.126020553	0.753168734	1.054653015
WT_76	1.028513062	1.203189474	1.187446076	1.191540482	1.241259286	1.203191169	0.963976248	1.43467201	1.003317792	0.816412795	0.879843929	0.072233461	0.755230855	0.942917009	0.94639337	1.401564839	1.31687182	1.146350957	0.871892805	1.089365996	0.966661946	0.947023286	1.077574291	1.112820959	0.918150681	1.373384631	1.556171233	0.437897715	0.307936269	0.986228353	1.139716204	1.211996979	1.133988683	0.589496728	0.881513745	1.288262539	0.975973582	1.045806178	1.282568848	0.577354112
WT_77	1.015434118	1.394163997	0.897669565	1.103776489	1.324732817	0.932374493	0.576250561	0.821751287	0.717024548	0.543836409	0.396578988	0.550022351	1.021796422	1.417649964	0.927410758	1.464398005	1.59840087	1.53310167	1.071429304	0.909693362	1.092581233	0.996687416	1.057057966	1.075023225	0.354277464	0.894512719	0.21810739	0.961805685	1.619082752	0.851554333	1.10242256	1.120294599	0.705008799	0.496812583	1.122285715	1.531966848	1.024567966	1.042922869	0.488965858	1.14414759
WT_78	0.927174452	1.066062968	0.963419594	0.914804445	1.296833564	1.503325118	0.878663204	1.223274716	0.957770153	1.010768423	1.138851136	1.196276049	0.80427358	0.889172323	0.905300595	0.896812001	1.086543604	1.201263896	NA	1.034452762	0.988684773	NA	1.150273921	1.195306614	NA	0.974264388	2.086280579	NA	0.351638772	0.21762468	0.985552338	1.238321042	1.019902691	1.115298536	0.866248833	1.061539834	1.011568768	1.172790267	1.530272484	0.284631726
WT_79	0.903559587	0.980312168	0.8949611	1.272093501	1.292437473	0.76420419	0.898974569	1.1992084	0.947751043	0.263554788	0.296930804	0.271238725	1.124210392	1.084986161	1.091887257	1.984474999	1.933994494	1.555876582	0.884333984	0.971406102	0.988205364	0.961408486	1.266563306	1.06850642	0.895601008	0.969142567	0.846519783	1.184502703	1.077155488	0.636517956	0.926277618	1.109578388	1.015311337	0.277241439	1.10036127	1.824782025	0.947981817	1.098826071	0.903754452	0.966058715
WT_80	0.779274823	0.919249505	0.787860271	0.994932686	0.859271099	0.92592916	0.928582079	1.127905512	0.859330263	0.379217987	0.229867185	0.300810018	0.418972309	0.640147776	0.564323289	0.965514975	1.119053735	1.243250174	0.734235871	0.827679667	0.374158186	0.906250984	1.150273921	1.035475733	0.973235807	1.162614096	1.487841406	0.37023068	0.425738101	0.478084882	0.828794866	0.926710982	0.971939285	0.303298397	0.541147791	1.109272961	0.645357908	1.030666879	1.207897103	0.424684555
WT_81	0.787125961	0.753052094	0.815013588	0.980856951	1.193168994	1.116095298	0.905902843	1.125927226	0.923789997	0.063216075	0.094800869	0.101750914	0.64510038	0.910608693	1.026211595	0.02616985	0.11292241	0.383852552	0.867977686	1.064771884	0.89054486	1.067641635	1.335495461	1.210873215	0.936617228	1.045803125	1.257033772	0.42729485	0.550043472	0.47100622	0.785063881	1.096707081	0.985206689	0.086589286	0.860640223	0.174314937	0.941098143	1.204670104	1.079818041	0.482781514
WT_82	0.81582841	0.843535467	0.996736186	0.776631401	0.878382081	1.008509745	0.578658235	0.702459213	0.545367144	0.997654272	0.825546787	0.883919768	1.226236528	0.938877058	1.46113584	1.625725586	1.361149731	0.202979223	NA	0.777597168	1.147508427	NA	0.785755694	1.263227176	NA	0.328821558	0.791356149	NA	0.820171425	1.230941173	0.885366688	0.887841076	0.608828197	0.902373609	1.208749809	1.063284847	0.962552797	1.024491435	0.560088853	1.025556299
WT_83	0.809112564	0.90651309	1.32900695	1.103391411	1.143108355	1.290352596	0.529223259	0.896151241	0.506771568	0.770173098	0.656288946	0.802316731	0.430610213	0.598260265	0.637469617	0.144251011	0.188744377	0.407802905	1.375912048	0.855133198	1.003266797	1.068326644	0.93944484	1.082557383	1.199158432	1.327538506	1.739836238	0.824209297	0.391942089	0.568312888	1.014877535	1.178950788	0.644048689	0.742926258	0.555446698	0.246932765	1.078104014	1.030109622	1.422177725	0.594821424
WT_84	1.157315382	0.892240778	1.1028526	1.213196856	0.819238928	1.104166245	1.284803092	0.956285665	0.826017624	0.989045563	0.939731475	0.948148779	1.244065265	1.042852403	1.022144725	1.877553651	1.288234964	1.46454822	1.104521105	0.84438135	0.960587027	1.196930311	1.120978368	0.877022058	0.931693389	0.770750052	0.352195588	1.093474622	0.400145892	0.838486117	1.05080292	1.04553401	1.022368794	0.958975272	1.103020798	1.543445612	0.969829827	1.064976912	0.684879677	0.777368877
WT_85	1.383595328	1.037701667	1.023573065	1.388254261	1.292397999	1.244782689	1.304077669	1.218360403	1.024702835	0.116202915	0.212293068	0.402906068	0.546687984	0.7810495	0.90455209	1.180246237	1.132217234	1.06000124	1.007173311	1.015236222	0.969730122	1.247505167	1.308618857	1.097966854	1.182406392	1.086227209	1.470169252	1.498638336	1.245162526	1.074855257	1.14829002	1.308478316	1.182380302	0.243800684	0.744096524	1.124154904	0.997379885	1.218030293	1.246267618	1.272885373
WT_86	1.140487769	0.801524674	0.841967216	0.900838364	1.086794891	0.641386243	0.590424788	1.03500737	0.87875757	0.457847011	0.672889069	0.62686954	0.647678201	0.786559287	0.677706669	1.321953716	1.36688205	1.238002527	0.724425644	1.010068954	0.790795977	1.089188158	1.093827538	0.902807075	0.692919976	0.7002595	0.501579309	0.52644833	0.411354361	0.417493471	0.92799322	0.876339833	0.834729909	0.58586854	0.703981386	1.308946097	0.841763525	1.02860759	0.631586262	0.451765388
WT_87	0.927692147	1.032319259	0.926815932	0.87571568	0.638492112	0.986272045	1.046940152	0.186085143	1.003112634	0.259477039	0.531095277	0.351356234	0.63273108	1.309596593	1.031795231	1.696325555	1.82504081	1.497752626	1.236152049	0.939831965	1.035991427	0.743083896	1.011244719	0.993387232	0.658205875	0.74226186	0.882685201	1.073939263	0.952980054	1.181502833	0.962275779	0.833493279	0.74537931	0.38064285	0.991374301	1.673039664	1.070658481	0.915905282	0.761050978	1.06947405
WT_88	1.191141909	1.023604465	1.064451892	1.315750715	1.202047657	0.77880617	1.398438735	0.979150559	1.036012542	0.674402268	0.310690284	0.368778328	0.904215741	0.659232969	1.679467177	1.305548694	1.006856931	1.232703848	1.261343646	1.014242611	0.993745493	1.333971736	1.287453099	0.750647282	1.225216598	0.952357821	1.223410234	1.134828259	0.861179227	0.898884035	1.093066089	1.098868181	1.137867279	0.451290293	1.080971962	1.181703157	1.08977725	1.124024039	1.133661551	0.964963841
WT_89	1.148675179	0.928708732	1.556047673	0.806032964	1.106664214	1.105293182	0.930313781	1.239963043	1.137878549	0.149969892	0.856249341	0.799041474	0.924380685	0.479140129	0.496680201	1.785783205	0.654359517	0.622787207	0.974264595	1.060234634	1.102540597	1.156963907	1.019338989	1.186019606	0.70462637	1.224136786	1.185939547	0.877740391	0.511081029	0.904346796	1.211143862	1.005996787	1.102718458	0.601753569	0.633400338	1.020976643	1.045679942	1.120774167	1.038234234	0.764389405
WT_90	1.137016736	1.152945776	0.937255842	0.711989942	0.85813438	0.978957197	0.90772591	0.763595119	1.118659372	0.734635286	0.132674591	0.168034705	0.548334912	0.679560321	0.923356601	1.103451465	1.00397011	0.721650605	0.770581667	0.969268831	0.845343575	0.905887733	0.914992316	0.799169881	0.710803352	1.153677324	1.73952458	0.858248463	0.85133127	1.060615831	1.075739451	0.84969384	0.929993467	0.345114861	0.717083945	0.94302406	0.861731358	0.873349976	1.201335085	0.923398522
WT_91	1.20274997	0.914486094	1.009709347	1.170374112	1.320585993	1.071971216	0.750794113	0.934445765	1.018533775	0.181278461	0.729185779	0.658252352	0.499915613	0.603369671	0.673864137	1.210312726	1.051711442	1.000561292	0.855885835	1.01745247	1.038786308	0.942408264	0.968421949	1.043398463	1.399404229	1.05366443	1.294186419	0.832742136	0.709168311	0.529455851	1.042315137	1.187643774	0.901257884	0.522905531	0.59238314	1.087528487	0.970708204	0.984742892	1.249085026	0.690455433
WT_92	1.048827589	1.025961109	0.957823228	1.198306138	1.269488433	1.247748062	0.760402091	1.138793507	1.350631389	0.542763348	0.53488093	0.550005328	1.023583347	0.829131755	0.848030412	0.965475943	1.250404883	1.221622576	0.707271055	0.975793435	0.945396269	0.832482904	1.351559922	1.279689383	0.770795729	0.849552077	1.032165208	0.622000812	0.435622535	0.47456988	1.010870642	1.238514211	1.083275662	0.542549869	0.900248504	1.145834467	0.876153586	1.154577403	0.884171004	0.510731075
WT_93	1.046577818	0.865064265	0.82665935	0.581753938	1.11999761	0.762464764	0.991291518	1.109579693	1.148872891	0.898353726	0.843396211	0.74256025	1.488600573	1.355548696	1.249365082	1.62503671	1.084318794	1.550948214	0.803811232	1.053644843	0.400446829	0.972601785	1.17462313	0.98269001	0.826238331	0.624197445	0.683538803	0.948693403	0.624619954	0.981292304	0.912767144	0.821405437	1.083248034	0.828103396	1.364504783	1.42010124	0.752634301	1.043304975	0.71132486	0.85153522
WT_94	0.984977861	0.943255492	0.945979217	0.838714909	0.954890246	0.922236254	0.373276812	0.920801265	0.394896609	0.011164271	0.018811066	0.01801409	0.352252144	0.534763109	0.433996148	1.196937687	1.334132713	1.229889599	0.793579366	0.831598773	0.809440195	0.975729335	0.878805924	0.865823627	1.038517442	0.948996388	0.920182159	0.868666137	0.634686776	0.585844687	0.958070857	0.90528047	0.562991562	0.015996476	0.440337134	1.253653333	0.811539445	0.906786295	0.969231996	0.6963992
WT_95	0.944885003	0.916411843	0.893778428	1.463245701	1.390412369	1.176335048	0.649289257	0.962538606	0.532973479	0.111057882	0.164840722	0.154331598	0.799633539	0.96516654	1.025689019	0.926826025	1.103169848	0.963281391	0.698478569	0.906333684	1.145578258	1.032068108	1.318738181	1.030386634	0.890789437	0.953224245	0.984157791	0.651225199	1.069622685	0.898861378	0.918358425	1.343331039	0.714933781	0.143410067	0.930163033	0.997759088	0.916796837	1.127064307	0.942723824	0.873236421
WT_96	0.876880028	1.13046234	0.863779181	1.126481308	1.247644745	0.973347347	0.674840285	0.332650057	0.309410436	0.972354777	0.919054231	0.97404124	0.060881086	0.125487043	0.114039016	0.914030013	1.509054737	1.107049926	0.628302917	0.885987281	0.566966277	0.775641853	0.976449308	0.62498622	0.63121885	0.920029985	0.180624569	0.586088585	1.003005549	0.579600686	0.957040516	1.115824467	0.438966926	0.955150083	0.100135715	1.176711559	0.693752158	0.792359127	0.577291135	0.722898273
WT_97	1.115725965	1.18622379	1.238907931	0.821157774	1.063289121	0.96557248	0.861775206	1.12899336	1.141829551	0.245860534	0.21473972	0.292105923	1.01327569	0.985749031	1.331183884	1.650793674	2.254940812	2.287358186	0.837633876	1.070903072	1.112945493	1.012650279	1.011244719	1.239430997	1.158387408	1.243404317	1.24726916	1.101370403	1.194916162	1.01299261	1.180285895	0.950006458	1.044199372	0.250902059	1.110069535	2.064364224	1.007160814	1.087775332	1.216353628	1.103093058
WT_98	1.000110965	1.217493157	1.320886746	0.975213153	1.233307688	1.306256756	1.000980727	0.964176888	1.164329508	0.835090401	0.771575774	0.931136045	0.653108075	0.921151285	1.281194782	1.371755619	1.567048688	1.808078388	0.82741101	0.876164894	0.932236859	1.14731703	1.315134702	1.494941916	0.64330106	0.937175891	0.817566864	0.539532541	0.815267275	0.74331537	1.179496956	1.171592532	1.043162374	0.845934073	0.951818047	1.582294231	0.878604255	1.319131216	0.799347938	0.699371729
WT_99	0.922317085	0.896059158	1.32994736	0.993519193	1.097732101	1.50384397	0.757655473	0.920701789	1.058920656	0.052716328	0.046164895	0.146131081	0.584522446	0.746007794	1.211888569	0.769374717	0.68020742	1.205265377	0.770514403	0.777121076	1.08070126	1.057478683	1.17462313	0.986467266	0.778289889	0.755823391	1.125407229	0.516278196	0.492795363	0.895121157	1.049441201	1.198365088	0.912425973	0.081670768	0.847472936	0.884949172	0.876112246	1.07285636	0.886506836	0.634731572
WT_100	1.029038966	0.895462252	1.088279533	0.969685911	0.868785281	1.181591986	1.03200064	1.010443195	1.111844186	0.790027409	0.748545252	0.879868895	1.374710185	1.129541381	1.548816993	1.953171956	1.668084416	2.252834193	1.01527185	0.796042463	1.237293502	1.037943967	1.01990014	1.232337486	0.794629065	0.553133433	0.286513566	1.038956219	0.662528078	1.04109371	1.004260251	1.006687726	1.05142934	0.806147185	1.351022853	1.958030188	1.016202605	1.096727198	0.544758688	0.914192669
WT_101	0.960109549	1.016652052	0.87266638	0.739117217	0.766933535	0.820763316	0.985182057	1.012503061	0.896088746	0.402421388	0.397736331	0.45805276	0.747691907	0.667388441	0.773062965	1.52429626	1.385096994	1.522594635	0.58844418	0.784469219	0.629609131	0.941657346	0.79276897	0.958066818	0.32516343	0.362590243	0.256985295	0.680571177	0.828666028	0.647374183	0.949809327	0.775604689	0.964591288	0.419403493	0.729381105	1.477329296	0.66750751	0.897497711	0.314912989	0.718870463
WT_102	0.885629445	0.76834203	1.205265829	0.733271342	0.71434817	1.464191469	0.968728829	0.902663938	1.136949762	0.151909928	0.078680322	0.550430509	1.086494839	1.151987765	1.526837587	1.469583783	1.806594278	2.252806293	0.914982516	0.939241873	1.102545909	1.203274218	0.944497511	1.460947202	0.893650523	0.866898164	1.113616655	1.013579909	1.273371999	1.485164758	0.953079101	0.97060366	1.002780843	0.260340253	1.255106731	1.842994785	0.985590099	1.202906311	0.958055114	1.257372222
WT_103	0.761916765	0.653922913	1.073011096	0.726111143	0.832076073	1.113028739	0.76693652	0.908170045	0.803977772	0.249415414	0.173728754	0.159708137	0.831988714	0.558345007	0.548350694	1.335405345	1.866471034	1.500187298	0.635380318	0.850436307	0.843061785	0.975466201	0.969625159	0.936073665	0.654903877	0.673610658	0.851798069	0.524252014	0.387271455	0.464318652	0.829616925	0.890405319	0.826361446	0.194284102	0.646228138	1.567354559	0.776292803	0.960388342	0.726770868	0.45861404
WT_104	0.997425417	0.995041923	0.851508029	0.799638281	0.804212933	0.834089633	0.751406516	1.056005629	0.964815772	0.246196923	0.314257264	0.155807286	0.178963499	0.216121799	0.276843846	0.595976618	0.852501117	0.873134871	0.763902512	1.0249876	0.861865888	0.958041947	1.125318107	1.150728678	0.770419659	1.012159281	0.78459591	0.713296475	1.027542978	0.719863034	0.94799179	0.812646949	0.924075972	0.238753824	0.223976382	0.773870868	0.883585333	1.078029577	0.85572495	0.820234162
WT_105	1.055867544	1.088861273	0.902964037	1.072394189	0.870048777	0.910372913	0.949793574	0.758162229	0.786071733	0.522221369	0.542895336	0.643873152	0.97955631	0.821360671	1.328936986	1.44936594	0.943055858	1.092033349	1.047687822	0.900659048	0.853482807	0.779421429	0.965728336	0.981270884	0.826627935	0.67206548	0.379715243	1.168597157	0.984333746	0.96334444	1.015897618	0.950938626	0.831342512	0.569663286	1.043284655	1.161485049	0.933943226	0.908806883	0.626136219	1.038758448
WT_106	1.068743379	0.855062788	1.070344888	1.074959458	1.071068238	1.083819197	0.977555648	0.981739098	0.952042537	0.799752128	0.623955152	0.643208658	0.528116978	0.239756612	0.540924026	NA	0.059908255	0.134996998	0.731166599	0.751762407	0.776138163	1.222848366	0.897591646	0.995773543	0.493617428	0.167761786	0.281749882	0.670002405	0.159871014	0.512143563	0.998050351	1.076615631	0.970445761	0.688971979	0.436265872	0.097452627	0.75302239	1.038737852	0.314376366	0.447338994
WT_107	1.145175727	1.445854082	1.047229929	0.921692765	1.023406976	1.128385387	0.686618868	0.770425845	1.17423775	0.11674451	0.196962648	0.126856458	0.753181956	0.865498471	0.775856585	0.472826933	0.88916749	0.697254097	0.893976947	0.946112986	1.027690014	1.183107121	0.792585592	0.747541413	0.904469895	1.066841398	0.732430909	0.871069953	1.291858495	0.865864126	1.212753246	1.024495043	0.877094154	0.146854539	0.798179004	0.686416173	0.955926649	0.907744709	0.901247401	1.009597525
WT_108	1.134022557	1.066532236	1.209333109	0.842160831	0.911573041	1.154471897	0.929447162	0.930453519	0.947789889	0.623128093	0.584936269	0.545647658	0.931998774	0.687424674	1.357597423	1.536285782	1.40511101	1.669525434	0.654554748	0.744147894	1.197608371	1.136320436	0.777535522	1.182689634	0.945398279	0.918883659	0.965582535	0.842124845	0.491428653	1.268450793	1.136629301	0.969401923	0.935896857	0.584570673	0.99234029	1.536974075	0.865437004	1.032181864	0.943288158	0.867334763
WT_109	1.188574338	0.984630068	0.959576947	1.157437917	1.182563733	1.069604295	1.090902677	1.131935127	1.249109295	0.306408232	0.443501767	0.377905007	1.126772932	1.358103	1.102269634	1.272975316	1.471618467	1.076899094	0.982512416	0.894956125	1.280213735	1.254666925	1.209010211	0.976668722	1.113203243	1.202615542	1.188870154	1.092183106	1.174011842	1.061556729	1.044260451	1.136535315	1.1573157	0.375938335	1.195715189	1.273830959	1.052560758	1.146781953	1.168229646	1.109250559
WT_110	1.617579224	1.171523333	1.212311754	1.452538488	1.11536481	1.196804223	0.796024997	1.327421956	1.018118405	0.513036745	0.329505119	0.469413024	0.955731056	0.792994886	1.077747844	2.153014175	1.876607891	1.278745306	1.071002731	0.954952771	1.138289919	1.404078279	1.139353501	1.323417401	1.460060816	1.343710276	1.083098242	1.242648232	0.794396901	1.540246619	1.33380477	1.254902507	1.047188453	0.437318296	0.942157929	1.76945579	1.054748474	1.288949727	1.295623111	1.192430584
WT_111	1.23005138	1.21413177	1.1621283	1.021756361	1.061292429	1.193241862	0.883313636	0.705708762	1.320980143	0.304009481	0.016082485	0.104121288	0.435888909	0.167416958	0.259622277	1.269990583	1.526948881	1.033446446	0.976670528	1.005610172	1.016979505	1.027591405	1.106410864	1.018038696	0.773635273	0.798427076	0.031220615	1.11546318	0.979950577	0.90240915	1.202103817	1.092096884	0.970000847	0.141404418	0.287642715	1.276795303	0.999753402	1.050680322	0.534427654	0.999274302
WT_112	1.084952305	0.982980469	0.963815476	1.044633343	1.037828564	0.852419042	0.882465026	1.214046456	0.988686965	0.608588946	0.621552262	0.415243078	0.818718925	1.158858802	1.109202453	2.232311396	1.98784538	1.991368846	1.136582768	1.130060567	0.933215548	1.149082964	1.23865462	0.984190492	0.514673365	0.724972808	0.458214772	1.407261766	1.47291923	1.243491072	1.01058275	0.97829365	1.028399482	0.548461429	1.028926727	2.070508541	1.066619628	1.123976025	0.565953649	1.374557356
WT_113	1.233342739	0.936647499	1.199889376	1.09533596	0.840873429	0.905257582	0.947792379	1.182644764	1.173369458	0.446369691	0.318230664	0.372945819	1.119563729	1.375343558	1.555288941	1.621332656	1.396510107	1.444402624	1.124282676	0.8727174	1.221269197	1.221135589	1.039813064	1.1150134	0.902483962	0.75741211	1.133529922	1.052843172	0.463131548	1.232652903	1.123293205	0.947155657	1.101268867	0.379182058	1.35006541	1.487415129	1.072756424	1.125320684	0.931141998	0.916209208
WT_114	1.192692548	0.824612605	0.787365184	0.874574294	0.915321796	0.42698075	0.751569336	0.86011693	0.667099786	0.10715233	0.054227889	0.085861012	0.82350132	0.784031391	0.712564765	1.656567554	1.421997676	1.522378331	1.033858831	0.776338784	0.72951692	0.934772717	1.150348758	0.771383316	1.083320869	0.868141138	1.144255677	1.028688779	0.831713416	0.584852608	0.934890112	0.738958947	0.759595351	0.082413744	0.773365825	1.533647854	0.846571512	0.952168263	1.031905895	0.815084934
WT_115	1.063871955	1.126251882	1.151143247	1.044047436	1.293896427	0.844439125	0.902949513	1.194179768	1.182317321	0.456870665	0.360014801	0.345930644	0.683096103	0.709548453	0.791432109	1.790108942	1.721542141	1.208450083	0.920668032	1.05392178	1.065062924	1.095109632	1.29803356	0.927763143	0.392157355	0.545338401	0.313313901	1.442259757	1.454663109	0.735841202	1.113755695	1.060794329	1.093148867	0.38760537	0.728025555	1.573367055	1.013217579	1.106968778	0.416936552	1.210921356
WT_116	1.089824763	1.015856931	0.870830581	1.010418363	0.916447824	0.803507502	0.021555162	0.094878915	0.484225861	0.119184956	0.117544734	0.156823489	0.260635333	0.196140727	0.214209431	1.806374701	1.866502165	1.70708344	1.038871	0.95110842	1.101362968	1.037302687	1.037665254	1.065475575	0.719847863	0.77738421	0.746102207	0.904081875	1.14651831	0.956322259	0.992170758	0.910124563	0.200219979	0.131184393	0.22366183	1.793320102	1.030447463	1.046814505	0.747778093	1.002307482
WT_117	1.010409279	0.93456863	1.315426698	1.460382779	1.206960201	1.208625507	1.00593089	1.072190017	1.129068933	0.851513773	0.721843766	0.866748955	1.110285017	1.215037622	1.687611088	1.715488326	1.392712608	1.742765847	1.010248281	0.800582263	1.005884172	1.206508162	1.148006571	1.360747178	0.945567728	0.987756179	1.07394764	1.028294198	1.207876259	1.321632109	1.086801536	1.291989496	1.06906328	0.813368831	1.337644576	1.616988927	0.938904905	1.238420637	1.002423849	1.185934189
WT_118	0.960692558	0.96205207	0.954475913	0.818244041	0.805522754	0.999636295	0.612976308	0.741124145	0.698861855	0.471843685	0.401664599	0.43786905	0.815272948	1.019643499	0.646279607	1.383444822	1.284113199	1.301371329	1.018322985	0.923393048	0.868286125	1.115844492	1.249917461	1.131224338	0.714617379	0.833504652	0.975422486	0.932591643	0.917832574	0.967156132	0.959073514	0.874467696	0.684320769	0.437125778	0.827065351	1.32297645	0.936667386	1.165662097	0.841181505	0.93919345
WT_119	0.965740123	0.92957461	1.154293625	0.874661866	0.946819473	1.036657208	0.516515462	0.746365294	0.689318503	0.091289047	0.028365483	0.018027713	0.640758239	0.767575608	0.701421386	0.616741569	0.564680748	0.596862714	0.842988484	0.847489868	0.910382018	0.87839451	0.855815527	0.771819048	1.11127097	1.105354855	1.180980557	0.796057037	0.541636473	0.56730375	1.016536119	0.952712849	0.650733086	0.045894081	0.703251744	0.592761677	0.866953457	0.835343028	1.132535461	0.634999087
WT_120	1.010701324	0.997713363	1.195916196	1.096586732	0.9339259	1.04301223	0.821909027	0.932577915	1.074151814	0.510980369	0.437754481	0.374257133	0.815242062	1.111629347	1.016111443	1.862436362	1.651314121	1.773850983	0.959707978	0.979854192	0.972384324	1.045231717	0.873119696	1.161388994	0.640896452	0.825272531	1.016258372	0.873063181	1.162433771	1.155856063	1.068110295	1.024508287	0.942879585	0.440997328	0.980994284	1.762533822	0.970648831	1.026580136	0.827475785	1.063784339
WT_121	1.041327977	1.162662414	0.880583589	1.096342579	1.029381663	0.926828194	0.575112356	0.362616008	0.486256946	0.721104747	0.591780017	0.411269577	0.923089978	1.179710796	1.267462883	1.091023717	1.32205595	0.893227175	0.962039548	1.067325083	0.996852974	0.959168505	0.907795302	1.023625694	0.569746026	0.794401656	0.576840791	1.085562453	1.27300352	0.929282282	1.028191327	1.017517479	0.47466177	0.574718114	1.123421219	1.102102281	1.008739201	0.963529834	0.646996158	1.095949418
WT_122	0.876313323	0.902808051	1.085290772	1.003239994	1.202674044	0.90101629	1.023778013	0.995788419	0.620780814	0.136487274	0.044720946	0.034990877	0.691764517	0.681801803	0.919488927	0.899914601	0.555849227	0.033896005	0.989995707	0.804725427	1.092758251	1.072329498	1.116757379	0.895687881	0.459575113	0.528320287	0.069239528	1.021477618	0.523958798	0.782432394	0.954804049	1.035643443	0.880115749	0.072066366	0.764351749	0.496553278	0.962493128	1.028258253	0.352378309	0.77595627
WT_123	1.13679755	1.134179254	0.969831657	0.740992481	0.633247792	0.912271677	0.763106486	0.802399185	0.431185739	0.777212897	0.795686238	0.628777845	0.441270869	0.357621882	0.399556406	1.977564359	2.009833869	1.020422475	1.238719916	0.979984697	0.933717184	1.381841162	1.111935833	0.767003028	0.761510887	0.877548569	0.81358089	1.028038735	0.842170833	0.955708583	1.080269487	0.76217065	0.665563803	0.733892327	0.399483052	1.669273568	1.050807266	1.086926674	0.817546782	0.941972717
WT_124	0.913441552	0.749779994	0.943251113	1.348907466	1.050352541	0.938740618	0.710132997	0.624668675	0.425900796	0.536853621	0.56279696	0.434153544	0.978321669	1.041476751	0.770544976	1.449610656	1.580348515	1.326076105	0.878543097	0.933073636	0.839091589	1.037372476	0.973233966	0.885280491	0.950270048	1.049891295	1.22700642	0.548220705	0.476592591	0.364433561	0.86882422	1.112666875	0.586900823	0.511268042	0.930114465	1.452011759	0.883569441	0.965295645	1.075722587	0.463082286
WT_125	0.956651221	0.918542067	1.001064356	1.017609015	1.053203058	1.250935673	0.888073238	1.185798628	1.12056251	0.75298712	0.65544655	0.648080803	0.590284041	0.612692604	1.077077463	1.826972145	1.66487694	2.106748072	0.818422935	0.909933231	0.695144451	0.934137992	0.906923406	1.010289994	0.456302312	0.544017718	0.098300749	0.76257032	0.781027839	1.048560352	0.958752548	1.107249249	1.064811459	0.685504824	0.760018036	1.866199052	0.807833539	0.950450464	0.366206926	0.864052837
WT_126	1.025349887	1.022422064	1.026785469	1.092598837	1.107453608	1.013490096	0.960354157	1.232699656	0.933399859	0.442244557	0.42795237	0.524945162	0.451860951	0.842876251	1.084129719	1.824094264	1.650715868	0.678292072	0.994533308	1.013790847	1.075797248	1.168962392	0.785755694	1.117951587	0.983247939	1.163406053	0.935102913	0.901250437	0.798477932	1.064514911	1.024852473	1.071180847	1.042151224	0.465047363	0.79295564	1.384367402	1.028040468	1.024223224	1.027252302	0.921414427
WT_127	0.897646983	0.997757834	1.018132723	0.980096966	0.840011297	0.987995628	0.616732099	0.746464936	0.740889239	0.133822699	0.040451004	0.079301763	1.08894164	1.078760831	1.111715718	1.352520757	1.215401494	1.233112551	0.818332075	0.754668918	0.700656429	0.829295084	1.176292777	0.766830424	0.598546933	0.874324839	0.516692953	0.985136913	0.998954105	0.660641074	0.97117918	0.93603463	0.701362091	0.084525155	1.093139396	1.2670116	0.757885807	0.924139428	0.663188242	0.881577364
WT_128	0.94555908	1.039321469	1.25564743	0.91430258	0.911683299	0.921895407	1.002166788	1.1365633	1.426080761	0.456197096	0.349044968	0.450793387	0.568788552	0.609960956	0.882993172	0.90520599	0.755588519	0.795350083	0.874649875	0.812775207	1.127885497	0.795057035	0.968421949	1.266686527	0.895612335	0.820284442	0.91681726	1.173282366	0.821893544	1.262137063	1.080175993	0.915960428	1.188270283	0.418678484	0.68724756	0.818714864	0.938436859	1.01005517	0.877571346	1.085770991
WT_129	1.006569895	0.820528554	0.852763193	0.727468912	0.8569354	0.931500291	0.680107733	1.013502182	0.65862393	0.126547057	0.067685515	0.145474157	0.331846678	0.287328857	0.503350098	0.798774896	0.584463566	NA	1.227756487	0.851876707	1.072788079	1.12114444	0.980554204	0.858464805	1.477146729	0.864336575	1.181911099	0.952536599	0.740089509	0.915025558	0.893287214	0.838634868	0.784077948	0.113235576	0.374175211	0.691619231	1.050807091	0.986721149	1.174464801	0.869217222
WT_130	0.85313971	1.184309361	1.075519218	1.007166476	1.10464547	0.910664049	0.79026746	1.219811927	1.083463289	0.728076091	0.82380744	0.503745458	1.064339065	1.684897429	1.522116377	1.681424293	2.26721166	1.666671743	1.017822191	1.219847092	1.053816665	1.117546299	1.278820061	1.093848418	0.841404986	0.621787651	0.235630955	0.968901108	1.240024382	1.095522437	1.037656097	1.007491998	1.031180892	0.685209663	1.42378429	1.871769232	1.097161983	1.163404926	0.566274531	1.101482643
WT_131	0.879605149	0.737425624	1.026069412	1.264779154	1.090660223	1.377349559	0.193189297	0.744069548	0.541059872	0.092583392	0.029739113	0.039702638	0.983607884	0.861412454	1.000469838	1.356686302	1.557728657	1.363740904	1.022698775	0.829404746	0.956129083	1.063680352	0.944497511	0.805637574	1.064797826	0.752647769	0.757978099	0.973872664	0.891639685	1.218851597	0.881033395	1.244262979	0.492772906	0.054008381	0.948496725	1.426051954	0.936077535	0.937938479	0.858474565	1.028121315
WT_132	0.643952102	0.931722647	1.046277689	0.657747565	0.757266072	0.752099061	0.136717222	0.760201925	0.312138251	0.342471906	0.411926946	0.306923128	0.801973053	0.678737622	0.999957931	0.919596219	1.13091096	1.136179631	0.694575601	0.795919778	0.816506202	0.753976902	1.212863739	0.848277722	0.731777042	1.150574801	1.46672652	0.527804118	0.777448996	0.781305639	0.873984146	0.722370899	0.403019133	0.353773993	0.826889535	1.062228937	0.769000527	0.938372788	1.116359454	0.695519584
WT_133	0.919162962	0.907919937	0.921554359	0.997732689	1.210525507	0.940373337	0.729937672	0.989322331	1.311294075	0.324078117	0.346474475	0.350671442	0.798473096	0.888943779	0.803235861	1.537923293	1.734721328	1.270676469	1.001077903	0.773764642	1.263417669	0.905729057	1.295298398	0.604969425	1.059512996	1.038751255	1.078161664	0.987972472	1.026316263	1.132035591	0.916212419	1.049543844	1.010184693	0.340408011	0.830217579	1.514440363	1.012753405	0.935332293	1.058808638	1.048774775
WT_134	0.794127392	1.041616438	1.129991998	0.944422204	0.84590934	1.217430457	0.868284553	0.882931496	1.071293808	0.390355974	0.472755053	0.462045627	1.018387631	1.330290358	1.222493698	1.192787374	1.204867315	1.598771967	0.764723783	0.93260016	1.118444537	0.965941714	0.880036491	1.261669797	0.437838891	0.622362913	0.093584343	0.89292543	1.035770524	1.074719517	0.98857861	1.002587334	0.940836619	0.441718885	1.190390562	1.332142219	0.938589493	1.035882667	0.384595383	1.001138491
WT_135	0.849732482	0.936178715	0.907796031	0.78845338	0.698921766	0.854749545	0.884913488	1.175421564	1.182275877	0.024163926	0.017422597	0.035519657	0.970319611	0.446493219	1.059871284	1.377773307	1.249928007	1.282829606	0.828689624	0.791164334	0.967814615	1.029745662	0.957329789	0.977072811	0.533475254	0.55118128	0.668983102	0.749501502	0.448282759	1.10104661	0.897902409	0.78070823	1.08087031	0.02570206	0.825561371	1.303510307	0.862556191	0.98804942	0.584546545	0.766276957
WT_136	1.047573037	0.870951447	0.858059201	0.973687982	0.941272308	0.83083926	0.971834229	1.227558077	1.217045568	0.474172477	0.532618893	0.408463817	0.956587512	1.145169459	1.085500117	1.999789303	1.928704595	1.643003007	1.108165495	0.900491005	1.418838447	1.038164968	1.149158744	0.845758611	0.914185063	0.764303498	0.861414793	1.061123529	0.949104675	0.98294407	0.925527895	0.915266517	1.138812625	0.471751729	1.062419029	1.857165635	1.142498316	1.011027441	0.846634452	0.997724091
WT_137	0.878732956	1.104128266	0.923026507	0.887340222	1.129160364	0.963460039	0.95344873	0.684067475	0.989993232	0.133642896	0.680314846	0.075277554	0.640395573	0.324841752	0.84426938	1.492209104	1.978703825	1.510956132	1.019835731	0.93254145	1.030939089	0.947871326	1.070603546	0.859131039	0.446993084	0.969134267	0.208203957	0.791049972	0.71405215	0.873949392	0.968629243	0.993320208	0.875836479	0.296411765	0.603168902	1.66062302	0.994438757	0.95920197	0.54144377	0.793017171
WT_138	0.937601156	0.947535141	0.85400054	0.754841634	1.017109996	0.954301218	0.817748656	0.822787094	0.749759387	0.591325144	0.452511539	0.333242266	0.811959315	1.167967826	1.33991633	1.748690762	1.660302694	1.870635498	1.065716167	0.915178648	0.954745314	1.156084491	0.960274646	1.037437827	0.80988311	0.660872289	0.504074927	0.915646686	0.884218204	0.926397199	0.913045612	0.908750949	0.796765046	0.459026316	1.10661449	1.759876318	0.97854671	1.051265655	0.658276775	0.90875403
WT_139	0.811004454	1.251101723	1.292835402	1.041062672	1.732172229	1.383048545	0.687897234	1.20324665	0.84635012	0.51364391	0.564194992	0.546298628	0.612144211	0.914123142	1.053961095	0.165231965	0.847706223	0.478852805	0.938659623	1.229962478	0.674879482	1.244543521	0.996732142	1.422439329	0.708389956	0.98779535	1.294183314	0.39337925	0.977782806	0.528160243	1.11831386	1.385427815	0.912498001	0.541379177	0.860076149	0.497263664	0.947833861	1.221238331	0.99678954	0.633107433
WT_140	0.879501768	0.976736901	0.893143142	0.89530339	0.952340777	0.866688139	0.474711434	0.200752894	0.23357331	0.800406758	0.669130057	0.724014184	0.618908994	0.806908401	0.712862633	1.137809405	1.059599408	0.921114492	0.888104866	0.828187582	0.65911962	1.113627904	0.985734399	1.037637177	0.844363074	0.93018408	0.878466386	0.710796195	0.458783995	0.669958881	0.916460604	0.904777435	0.303012546	0.731183666	0.712893343	1.039507768	0.791804023	1.045666493	0.884337847	0.61317969
WT_141	0.963972898	0.965545848	0.654196864	1.04771531	0.945721233	0.738683138	0.772701989	0.648563011	0.590437852	0.621819354	0.402840396	0.304170795	0.56548295	0.484272971	0.548621095	0.828696375	0.839298234	0.76136399	0.914020714	0.901334324	0.84380584	1.204641281	1.223631548	0.903181004	0.899558651	0.94895139	0.719943971	0.803393681	0.179349333	0.642457729	0.861238537	0.91070656	0.670567617	0.442943515	0.532792338	0.8097862	0.88638696	1.110484611	0.856151337	0.541733581
WT_142	1.040322751	0.68897401	1.007606459	1.193718645	0.953125588	1.020297225	0.930491355	0.835078735	0.89132754	0.867659679	0.647636718	0.726007151	0.682185443	0.720350652	0.843040178	2.249784047	2.362315625	2.103002341	0.991909615	0.946710228	1.261750216	1.233106763	1.075841246	1.349658328	0.833043625	0.747972543	1.37388062	1.214367407	0.653587498	1.140025845	0.912301073	1.055713819	0.885632543	0.747101183	0.748525424	2.238367338	1.06679002	1.219535446	0.984965596	1.00266025
WT_143	0.824595968	0.87675327	0.93062282	0.836993655	1.11695624	0.990462002	1.048120653	1.16307832	1.059672483	0.504947452	0.476402836	0.48768812	1.117159367	1.023796238	1.02869688	1.313560301	1.753155615	0.981893088	0.852440031	0.876292014	0.866009125	1.069195756	1.179302062	0.864522677	0.301246766	0.515540721	0.412362814	0.917037721	1.438918138	1.001380363	0.877324019	0.981470632	1.090290485	0.489679469	1.056550829	1.349536335	0.864913723	1.037673499	0.409716767	1.119112074
WT_144	0.948827866	0.841640181	0.969014794	0.831098399	0.810685558	0.898415272	1.078900936	0.827117055	1.038699555	0.379495038	0.153112195	0.181823123	0.261555536	0.77062594	0.340632506	0.916955511	0.890733816	0.787206056	0.934011483	0.768490505	0.89972823	1.06294258	0.857331828	0.822984387	0.931044782	0.85687556	1.020457627	1.162464989	0.861650929	1.124880499	0.919827614	0.846733076	0.981572515	0.238143452	0.457604661	0.864965128	0.867410073	0.914419599	0.936125989	1.049665472
WT_145	0.998381635	1.185934579	1.085570101	1.118804531	1.015259159	1.124339659	1.18875387	0.92167734	0.912070783	1.073353041	1.116473519	0.938073932	1.092801483	0.899571737	0.808808563	1.024885271	0.748426565	0.810362901	0.952931166	0.969468772	0.861682521	1.287650586	0.708156051	1.335874329	1.207268123	1.266378816	1.250068031	0.983867766	0.919506165	0.929511718	1.089962105	1.08613445	1.007500664	1.042633497	0.933727261	0.861224912	0.928027486	1.110560322	1.241238323	0.944295217
WT_146	0.958635292	0.861420036	1.188220881	1.068306189	0.912025103	1.216350627	1.10019005	0.839109143	0.966741968	0.038354878	0.094739484	0.016514066	0.511301522	0.77116542	0.863404402	1.584067653	1.216784662	1.714430128	0.895790452	0.857643899	1.06277584	1.087366604	0.791347173	1.009897345	0.922212337	0.810473062	1.00203898	0.967391033	1.002875647	0.837862279	1.002758737	1.065560639	0.968680387	0.049869476	0.715290448	1.505094147	0.93873673	0.962870374	0.911574793	0.936042986
WT_147	1.107048299	1.014166787	1.265389866	1.068577857	0.761558223	0.996546411	1.031659971	0.775841541	1.08176277	0.654236716	0.617862308	0.656654687	1.457991916	1.134015336	1.495915429	1.409109754	1.068615727	1.33803718	0.996713567	1.002347459	1.194230065	1.299571455	1.337016161	1.339298371	0.629742586	0.762311596	0.095105997	1.101206798	1.004909408	1.08947861	1.128868317	0.942227497	0.963088094	0.642917904	1.362640894	1.271920887	1.064430364	1.325295329	0.49572006	1.065198272
WT_148	1.213327604	1.163066928	1.071833781	0.942915975	0.782740806	0.908115969	1.025181433	0.270224379	0.803582644	0.752970087	0.668810563	0.706967141	0.463340264	0.625400109	0.983201623	1.946248461	1.875675194	1.510656306	1.383053513	0.942306546	1.022860971	0.952960644	1.07066555	1.10857349	0.859836315	0.943136425	1.038107195	1.102771718	0.624196163	0.645895667	1.149409438	0.87792425	0.699662819	0.709582597	0.690647332	1.777526654	1.116073677	1.044066561	0.947026645	0.790954516
WT_149	0.955153935	1.248410738	1.057197382	0.892815632	0.963970201	1.094700671	1.330123629	1.427438064	0.766667676	0.40885787	0.347480197	0.366637433	1.36452107	1.366068686	0.94670783	1.914909627	2.070543942	1.008727159	1.27450092	1.152921391	1.16523418	1.079654112	1.076459822	0.944992763	0.383775076	0.533302893	0.284798918	1.107049109	1.35320884	1.275539354	1.086920685	0.983828835	1.174743123	0.374325167	1.225765862	1.66472691	1.197552164	1.033702232	0.400625629	1.245265767
WT_150	0.844418223	0.857122635	0.996126272	1.00786309	1.470504109	1.138201018	0.924124069	0.824776044	1.138885487	0.190690364	0.185657359	0.210278804	0.407059778	0.379637607	0.520227593	1.724435942	1.571174852	1.473260172	1.20466519	1.125937499	1.037724511	1.117664995	0.868262472	0.948294083	0.144991858	0.528687955	0.192370765	0.737825226	0.577793979	0.574787638	0.899222377	1.205522739	0.9625952	0.195542176	0.435641659	1.589623655	1.122775733	0.97807385	0.288683526	0.630135614
WT_151	0.723215486	0.987435486	1.285131288	0.96706777	1.02629756	1.117067623	1.016052521	1.06751004	1.075713912	0.609168337	0.617024967	0.768845931	0.818866392	1.05201763	0.907953218	1.564836927	1.698178134	1.799464382	1.058589212	0.959154861	1.16970527	1.021457861	1.140543555	0.988898111	0.756711353	0.737504316	0.512135663	0.731025598	0.820776676	1.223884999	0.998594086	1.036810984	1.053092158	0.665013078	0.92627908	1.687493148	1.062483114	1.050299842	0.668783778	0.925229091
WT_152	0.716202737	1.121259638	1.036155727	1.211873417	1.150855103	1.07825825	1.21850712	0.927216602	0.940026516	0.64785868	0.950576211	0.928438413	0.558406585	0.590011088	0.593709134	1.670843492	1.328219601	1.342332372	1.108468902	1.024281937	0.882260556	1.310489658	1.15427411	1.096858481	0.911556133	0.764561355	1.06383985	0.939776247	0.782721431	0.666830091	0.957872701	1.14699559	1.028583413	0.842291101	0.580708936	1.447131822	1.005003798	1.187207416	0.913319113	0.79644259
WT_153	1.409463903	1.361577506	0.969170268	1.069770985	1.267859395	1.65942462	1.227823631	1.299838017	0.973281356	0.647164007	0.650590278	0.641053375	0.7371535	0.776893707	0.452393304	1.863223347	1.783095321	1.482893306	1.305845402	0.963015007	0.963554045	1.121013984	1.71410024	0.868071576	1.03621469	1.23425954	1.589771023	1.278650945	0.880482517	1.164405994	1.246737225	1.332351667	1.166981001	0.64626922	0.65548017	1.709737325	1.077471485	1.234395267	1.286748418	1.107846485
WT_154	1.152909862	1.032419213	1.011660472	0.701116469	0.980351335	1.225757454	0.867949484	0.988825285	0.714745654	0.581042166	0.491966401	0.472292808	0.794879174	0.738439866	0.739236085	0.534170147	0.674134138	0.552489421	0.999092396	0.982975791	0.66623391	0.886570062	1.089813779	0.984362512	0.988443046	1.246770775	1.653608041	0.685762642	0.747760225	0.770202455	1.065663182	0.969075086	0.857173474	0.515100458	0.757518375	0.586931235	0.882767366	0.986915451	1.296273954	0.734575107
WT_155	1.064758855	1.531459007	0.915848434	1.110490603	1.110062686	0.949515585	1.006976527	1.085587697	0.959241595	0.522149708	0.647966717	0.50011741	1.203886188	1.686740806	1.028168189	1.18077069	1.503206292	1.059608586	1.114801955	1.169964417	0.950585688	1.041361746	1.237480362	0.938643292	0.980379245	1.178786003	0.77574385	1.315238664	1.317754332	1.257801518	1.170688765	1.056689625	1.017268606	0.556744612	1.306265061	1.247861856	1.078450687	1.072495133	0.978303033	1.296931505
WT_156	0.997332815	0.909753425	0.961221519	0.831078666	0.86477842	0.847966257	0.953403138	0.82613817	0.779829528	0.872533014	0.750158906	0.744671234	0.548627426	0.449931208	0.608265443	1.301035782	1.189033933	NA	0.971648708	0.840933258	0.902401537	1.012796994	1.019338989	0.796776829	0.406238623	0.401862707	0.333828155	0.663673733	0.775566947	0.910235311	0.956102586	0.847941114	0.853123612	0.789121051	0.535608026	1.245034858	0.904994501	0.942970938	0.380643162	0.783158664
WT_157	0.922372405	1.053519682	1.11356851	1.003375413	1.192823902	1.119834346	0.764761633	1.148491817	0.716170445	0.528057325	0.618491333	0.544887662	0.885944751	1.474844866	1.037894035	1.834687218	2.455104794	1.975373684	1.128245951	1.325936118	0.633532842	1.204343231	1.273807123	1.078712132	1.061754024	1.200696239	0.977164156	0.882519679	1.064867678	0.914801523	1.029820199	1.105344554	0.876474632	0.563812107	1.13289455	2.088388565	1.029238304	1.185620829	1.079871473	0.95406296
WT_158	0.845856729	1.089061756	1.172572208	0.755641782	0.923384674	0.942229578	0.891648183	1.216182552	1.124538396	0.305440466	0.390779407	0.452186629	0.995678715	1.322567204	1.270434664	0.770956879	1.276042584	1.183140892	0.874515519	1.031070494	1.077374498	1.016454561	0.92594524	1.010302507	0.684615492	0.928213983	0.723590872	0.561486663	0.909444483	0.954832724	1.035830231	0.873752011	1.077456377	0.382802167	1.196226861	1.076713452	0.99432017	0.984234103	0.778806782	0.808587957
WT_159	0.709400185	1.001456223	0.925448148	0.897339992	1.136504513	0.87635737	0.426018461	0.269291837	0.152931028	0.450305629	0.544497678	0.483777636	0.587024209	0.980047782	0.685588203	1.423673237	1.814214201	0.968413336	0.968353833	1.166852546	0.854037746	0.992581643	1.181367173	0.88575117	0.638288953	0.702733037	0.373358255	0.697175354	0.939799249	0.647877504	0.878768185	0.970067292	0.282747109	0.492860314	0.750886731	1.402100258	0.996414708	1.019899995	0.571460082	0.761617369
WT_160	0.589751648	1.054428055	0.891877011	1.029592865	0.939350781	0.83940863	0.912996758	0.683618408	0.439709806	0.64435042	0.738572181	0.947427552	1.230660435	1.16709959	1.088836713	1.299384761	1.922368029	1.587814969	0.935360023	0.900121199	1.571510217	1.277786905	0.795111882	0.791623383	0.668991075	0.957606252	1.017888978	1.242329479	0.833759254	0.823786892	0.845352238	0.936117425	0.678774991	0.776783384	1.162198913	1.603189253	1.135663813	0.954840723	0.881495435	0.966625208
WT_161	0.990390318	1.355281551	1.020335513	0.715767326	1.069624148	1.029659625	0.966667187	1.134899321	1.057611275	0.085071095	0.106035923	0.212011163	1.015629521	1.191351074	1.09737526	1.175279867	1.319607909	1.726641982	0.856661296	0.927566669	0.931453331	0.880434738	0.907795302	0.758984675	1.007314277	0.803285354	0.903436311	0.762308606	0.979272859	0.862518741	1.122002461	0.938350367	1.053059261	0.134372727	1.101451952	1.407176586	0.905227099	0.849071572	0.904678647	0.868033402
WT_162	0.976337646	0.929018251	0.876616406	0.856568842	0.940578348	0.867629238	0.706096826	1.119169933	0.87800599	0.555046776	0.51995242	0.584200131	0.904555398	0.7443665	0.595692427	1.31307651	1.631026827	1.35670536	0.736386219	0.775727571	1.257488657	0.918370741	0.921139826	0.701820335	1.223184682	1.063143352	0.838370079	1.088033821	0.857929402	0.964504902	0.927324101	0.88825881	0.901090916	0.553066442	0.748204775	1.433602899	0.923200816	0.847110301	1.041566038	0.970156041
WT_163	0.851315093	1.16394223	1.29861328	0.915980217	1.045052675	1.238691723	1.016458321	0.988214234	0.861039175	0.414459061	0.511459667	0.586610052	0.501555859	0.489110305	0.691370688	1.464696873	1.568071259	1.821167966	0.967732553	0.88706426	1.167126794	1.111324551	1.186408104	1.197778203	0.692373371	0.402997489	0.980067811	0.716942606	0.857890806	0.90422088	1.104623534	1.066574872	0.955237243	0.50417626	0.560678951	1.617978699	1.007307869	1.165170286	0.69181289	0.826351431
WT_164	0.494011506	0.884043324	1.080666335	0.907338312	1.07035953	0.994898427	0.367387794	0.352339627	1.140681784	0.36348114	0.104097285	0.221641	0.402664645	0.447220376	1.540365032	1.195602637	1.459635852	1.56335482	0.938202229	0.789856283	0.691675772	0.867927504	0.980554204	1.11315538	0.579396527	0.875479397	0.80181037	0.65900927	0.672175882	0.80694257	0.819573721	0.990865423	0.620136402	0.229739808	0.796750018	1.40619777	0.806578095	0.987212363	0.752228765	0.712709241
ctk1_1	0.649966349	0.516023464	0.55421336	0.464112642	0.435072579	0.431038	0.409792123	0.167803164	0.36962253	0.547709709	0.639786794	0.446091606	0.033921416	0.031660026	0.028745387	0.026559236	0.039987614	0.127785696	0.671630024	0.534410696	0.515516118	0.056007474	0.143260816	0.129039819	0.724974624	0.53024437	0.483619617	0.009123646	0.015636327	0.017000837	0.573401058	0.44340774	0.315739272	0.54452937	0.031442276	0.064777515	0.573852279	0.109436036	0.579612871	0.01392027
ctk1_2	0.609295858	0.431639162	0.57329444	0.309778208	0.20353295	0.217655876	0.150794972	0.14499683	0.095586279	0.420117109	0.382843496	0.301908203	0.0206565	0.030518278	0.022103087	0.515686457	0.603965561	0.582853577	0.627914767	0.522519356	0.536920304	0.16277064	0.167143426	0.26851719	0.876126386	0.61672773	0.651461981	0.075635984	0.050978187	0.080519359	0.538076487	0.243655678	0.13045936	0.368289603	0.024425955	0.567501865	0.562451476	0.199477085	0.714772032	0.06904451
ctk1_3	0.514418852	0.460691347	0.6322129	0.316768298	0.317706635	0.309868506	0.295728854	0.205172459	0.150059145	0.276469181	0.351284954	0.263100916	0.013178979	0.031086421	0.023021033	0.546982283	0.528904524	0.653700013	0.507704355	0.662621928	0.687979935	0.230092319	0.34610668	0.328982018	0.43707242	0.40016283	0.568072828	0.009670556	0.003768786	0.013749625	0.535774366	0.314781146	0.216986819	0.296951684	0.022428811	0.57652894	0.619435406	0.301727006	0.468436026	0.009062989
ctk1_4	0.549908416	0.635410378	0.50353177	0.356713995	0.415532391	0.363143106	0.494636161	0.480582534	0.413216772	0.394548414	0.408780957	0.284291935	0.027395542	0.020970888	0.015509973	0.531438369	0.584854486	0.590928031	0.29557924	0.759381299	0.48695138	0.166573358	0.294114482	0.188190445	0.652227677	0.872113849	0.724180033	0.006250464	0.024288442	0.015184324	0.562950188	0.378463164	0.462811822	0.362540435	0.021292135	0.569073629	0.513970639	0.216292762	0.749507187	0.015241077
ctk1_5	0.690024009	0.53721832	0.648850019	0.397656488	0.369706469	0.345636914	0.39826075	0.320596586	0.261166862	0.540136839	0.46266021	0.437506598	0.166842262	0.019223664	0.033364145	0.329302415	0.374272482	0.407938619	0.76192733	0.754391186	0.63409124	0.164429863	0.101272286	0.118127405	0.835506964	0.558750481	0.772669775	0.026953471	0.036971201	0.045010587	0.625364116	0.370999957	0.326674732	0.480101216	0.073143357	0.370504505	0.716803252	0.127943185	0.722309073	0.036311753
ctk1_6	0.646783449	0.638246161	0.686553998	0.18548053	0.184762016	0.121687727	0.574783731	0.697030366	0.744485114	0.356654292	0.402486718	0.169891365	0.023840683	0.032697642	0.029369136	0.87105395	0.886669908	0.806953208	0.723940242	0.56465929	0.526047123	0.126198041	0.172277763	0.090101065	1.031242129	0.675396163	0.779444685	0.024896229	0.007593491	0.008740185	0.657194536	0.163976758	0.672099737	0.309677459	0.02863582	0.854892356	0.604882218	0.129525623	0.828694326	0.013743302
ctk1_7	0.548100927	0.783213486	0.723988915	0.542709098	0.692003181	0.538221231	0.110633013	0.011817123	0.013022195	0.535134876	0.649572137	0.574999638	0.019036423	0.007735477	0.030478776	-0.021257575	0.020061427	0.077854139	0.621549528	0.7339801	0.645382312	0.138810007	0.211709884	0.274964596	0.690130808	0.957846729	0.681941493	0.011284167	0.018535783	0.016034382	0.685101109	0.590977837	0.045157444	0.586568884	0.019083558	0.025552664	0.666970647	0.208494829	0.776639677	0.015284777
ctk1_8	0.318950381	0.551904532	0.381487573	0.174786617	0.260853688	0.177293436	0.408476402	0.471852284	0.409860862	0.161066131	0.175505329	0.115954521	0.009944984	0.045752599	0.012230726	0.487694048	0.627614224	0.418901105	0.192371698	0.105298653	0.171057464	0.091558645	0.065457509	0.0233233	0.673610039	0.524543171	0.462256877	0.006041231	0.004546732	0.003959229	0.417447495	0.204311247	0.430063183	0.150841993	0.02264277	0.511403126	0.156242605	0.060113151	0.553470029	0.004849064
ctk1_9	0.874075566	0.889209178	0.711379838	0.964835815	0.901044605	0.782978767	0.73641247	0.679929577	0.495221496	0.20209922	0.195704405	0.115684729	0.104145082	0.091803652	0.065313162	0.107898013	0.02256935	0.019251526	0.652541874	0.673029021	0.61215001	0.279387603	0.31462585	0.21295747	0.966811554	0.726244097	0.879233491	0.060371083	0.249611327	0.067523463	0.824888194	0.882953063	0.637187848	0.171162784	0.087087299	0.049906296	0.645906969	0.268990307	0.857429714	0.125835291
ctk1_10	0.517657948	0.559691129	0.652846223	0.334820352	0.343924281	0.295457048	0.537128772	0.371451483	0.399607939	0.57057159	0.475274723	0.432791978	0.104175783	0.069869065	0.061154894	0.348038552	0.391816075	0.383959418	0.484280089	0.398704594	0.372389193	0.117346342	0.18630812	0.074031573	0.671531624	0.686633913	0.543826759	0.04448953	0.058585516	0.035208421	0.576731767	0.324733894	0.436062731	0.49287943	0.078399914	0.374604682	0.418457959	0.125895345	0.633997432	0.046094489
ctk1_11	0.574596496	0.747386255	0.811231874	0.775794279	0.854421965	0.627960297	0.685762402	0.68008098	0.807332626	0.562510269	0.566210846	0.502432983	0.042178313	0.055085215	0.040208797	0.055237007	0.205231819	0.321873778	0.700886026	0.594170156	0.742214369	0.314485942	0.180186492	0.145910554	1.072928168	1.068148708	1.014832858	0.114678796	0.377650547	0.176851042	0.711071542	0.752725514	0.724392003	0.543718033	0.045824108	0.194114201	0.679090184	0.213527663	1.051969912	0.223060128
ctk1_12	0.526215611	0.568388552	0.558776978	0.4653374	0.524569249	0.44138629	0.553337133	0.522084904	0.535217287	0.513763089	0.497363297	0.451203901	0.027489793	0.008888528	0.029511664	0.046019696	0.175063208	0.16380041	0.375733601	0.485540382	0.532890022	0.083608278	0.108691659	0.057104549	0.706493756	0.894436877	0.865507381	0.020406953	0.017303473	0.025960197	0.551127047	0.477097646	0.536879775	0.487443429	0.021963328	0.128294438	0.464721335	0.083134829	0.822146005	0.021223541
ctk1_13	0.556078905	0.690907319	0.513574569	0.414925826	0.363644857	0.48395062	0.361833824	0.594682032	0.358841961	0.398091739	0.324700954	0.330656829	0.024372266	0.019111372	0.043790563	0.525733911	0.64599022	0.578542817	0.253638932	0.470407017	0.343263205	0.178082907	0.089003513	0.068538652	0.676085253	0.861843315	0.870359862	0.000965005	0.018745739	0.010416888	0.586853598	0.420840434	0.438452605	0.351149841	0.0290914	0.583422316	0.355769718	0.111875024	0.80276281	0.010042544
ctk1_14	0.857534489	0.789767107	0.857328132	0.9247179	0.896308259	0.716360457	0.864479318	0.746368409	0.876314509	0.318218923	0.437920759	0.167594308	0.019190652	0.032244021	0.019821513	0.838493924	0.746112498	0.817196945	0.656403123	0.569108705	0.852281619	0.319257588	0.270556663	0.148668747	0.878447924	0.82695922	1.081128945	-0.000424324	-0.000952551	0.00595095	0.834876576	0.845795539	0.829054079	0.30791133	0.023752062	0.800601123	0.692597816	0.246160999	0.928845363	0.001524692
ctk1_15	0.817819336	0.587039789	0.804498373	0.695092561	0.554174572	0.669909808	0.116252348	0.028866679	0.030634235	0.204680642	0.22185375	0.239601554	0.034037443	0.026275647	0.032377646	0.06988878	0.037014162	0.037035676	0.859212549	0.700547143	0.688698496	0.122472578	0.137532157	0.057562936	0.794052734	0.785654702	1.149484259	0.011123767	-0.00654189	0.025392085	0.7364525	0.639725647	0.058584421	0.222045315	0.030896912	0.047979539	0.749486063	0.105855891	0.909730565	0.009991321
ctk1_16	0.546083844	0.591916535	0.63069152	0.317769839	0.290258761	0.215104772	0.584635035	0.675180786	0.55010531	0.562809721	0.539892428	0.43749348	0.344334731	0.108769269	0.206164371	0.676070129	0.715916382	0.625387112	0.631766139	0.617025815	0.373051474	0.256241192	0.180548655	0.184448531	0.627479137	0.597124015	0.661872737	0.051129911	0.112876776	0.081180476	0.589563966	0.274377791	0.603307043	0.513398543	0.219756123	0.672457874	0.540614476	0.207079459	0.628825296	0.081729054
ctk1_17	0.571730649	0.68631836	0.678855355	0.606108855	0.691807506	0.556465243	0.595940339	0.856081281	0.728961311	0.499351653	0.482535065	0.600815689	0.033434453	0.035196364	0.021244554	0.861848612	0.941217831	0.924638722	0.70182648	0.591357958	0.530868391	0.304770189	0.098175557	0.13641399	0.88006312	1.022480555	0.873815245	0.045481737	0.073350602	0.008567116	0.645634788	0.618127201	0.72699431	0.527567469	0.029958457	0.909235055	0.608017609	0.179786579	0.925452973	0.042466485
ctk1_18	0.504942471	0.539500429	0.634891647	0.325731021	0.329177023	0.579245664	0.239605207	0.102935431	0.101103479	0.344905017	0.302209233	0.375248129	0.897804993	0.898386976	0.947395049	0.211443672	0.215877979	0.38725923	0.571427611	0.671919078	0.574908718	0.261283805	0.165204835	0.26866978	0.844705276	0.437303685	0.67121471	0.012675659	0.014545601	0.017377205	0.559778182	0.411384569	0.147881372	0.340787459	0.914529006	0.27152696	0.606085136	0.231719473	0.651074557	0.014866155
ctk1_19	0.516014136	0.837469973	0.515118789	0.484640605	0.568796108	0.649498453	0.2042211	0.011666697	0.050727557	0.285396667	0.284114195	0.135462421	0.068653789	0.075099771	0.065606636	0.623643348	0.758951377	0.634383984	0.458222122	0.780908614	0.353114898	0.468301401	0.407289045	0.367606015	0.645692395	0.670496033	0.471719436	0.008204406	0.051788672	0.015896612	0.622867633	0.567645055	0.088871785	0.234991094	0.069786732	0.672326236	0.530748545	0.41439882	0.595969288	0.025296563
ctk1_20	0.660591012	0.57741715	0.736185937	0.756436414	0.630784499	0.776475113	0.701213558	0.472826956	0.736154614	0.628829416	0.488116543	0.575944657	0.048708879	0.044697892	0.055584906	0.19138415	0.258343113	0.195531132	0.48018668	0.324351204	0.561303247	0.099244212	0.103604328	0.105977383	0.825256672	0.734610787	0.766444646	0.046642736	0.074568936	0.133842468	0.6580647	0.721232009	0.636731709	0.564296872	0.049663893	0.215086131	0.455280377	0.102941975	0.775437368	0.085018046
ctk1_21	0.591321998	0.747968031	0.73036661	0.659075099	0.709368215	0.679739086	0.66521816	0.667998066	0.761111961	0.262420214	0.42683176	0.1452338	0.031281313	0.025092122	0.053057702	0.180264712	0.458071361	0.157348517	0.570776135	0.655255834	0.595536486	0.153967315	0.112666077	0.111719838	0.717115488	0.688745152	0.705692631	0.019163912	0.004889167	0.017775863	0.689885546	0.682727467	0.698109396	0.278161924	0.036477046	0.265228197	0.607189485	0.126117743	0.70385109	0.01394298
ctk1_22	0.429465823	0.750312488	0.434784782	0.310663841	0.815704772	0.114401659	0.323406611	0.834613152	0.109767425	0.204083264	0.500564227	0.262802965	0.038899962	0.694778074	0.041488522	0.599463813	0.96385896	0.683789154	0.423992353	0.607118574	0.483912724	0.088381317	0.446742941	0.062665586	0.494678575	0.764823461	0.542763565	0.003071463	0.050721139	0.00626007	0.538187698	0.413590091	0.422595729	0.322483485	0.258388853	0.749037309	0.505007884	0.199263281	0.6007552	0.020017557
ctk1_23	0.606149212	0.736945303	0.8344956	0.691866501	0.68296463	0.720276688	0.704521092	0.709258921	0.769531592	0.780699749	0.678453582	0.887299627	0.033580121	0.029633568	0.038260596	0.882609174	0.850173234	0.938909731	0.584105801	0.744775025	0.715719626	0.220643883	0.191580595	0.237731238	0.826344954	0.895829264	0.898608759	0.034515604	0.063856995	0.107460624	0.725863372	0.698369273	0.727770535	0.782150986	0.033824762	0.890564047	0.681533484	0.216651906	0.873594326	0.068611074
ctk1_24	0.665026394	0.810344029	0.81053945	0.688415854	1.002648887	0.810600813	0.738958415	0.839068599	NA	0.258772977	0.302652571	NA	0.031625696	0.054481695	NA	0.013699564	0.376985767	NA	0.50053605	0.617676707	NA	0.309545446	0.410062603	NA	0.803629776	0.793624015	NA	0.00654432	0.0343538	0.002480116	0.761969958	0.833888518	0.525497123	0.280712774	0.029651239	0.134020066	0.559106379	0.359804025	0.798626896	0.014459412
ctk1_25	0.580234149	0.569189401	0.725966429	0.342921603	0.282497093	0.503682778	0.271849852	0.018932561	0.023669003	0.480684961	0.304663986	0.501614398	0.020969584	0.014488367	0.04494081	0.034633316	0.121990579	0.218897112	0.394107214	0.465636608	0.565851783	0.060655453	0.05754666	0.060575325	0.678748772	0.739172687	0.734959164	-0.007086426	0.004677962	0.004980863	0.625129993	0.376367158	0.104817139	0.428987782	0.026799587	0.125173669	0.475198535	0.059592479	0.717626874	0.000857467
ctk1_26	0.637272144	0.692627629	0.698928755	0.55400167	0.567972827	0.573911688	0.605667812	0.734058181	NA	0.443640849	0.518427758	NA	0.047064325	0.033498405	NA	0.269833083	0.255333442	NA	0.63158885	0.551458775	NA	0.372520568	0.630652952	NA	0.921606615	0.839288255	NA	0.035792973	0.004334011	-8.51E-05	0.676276176	0.565295395	0.44604778	0.481034303	0.027033621	0.179498011	0.591523812	0.50158676	0.880447435	0.01334731
ctk1_27	0.517508494	0.578707781	0.644836676	0.186884245	0.523273409	0.421832453	0.493085329	0.681473257	0.653513022	0.284380753	0.422879854	0.418092465	0.016940402	0.014389755	0.035998296	0.211338156	0.336761693	0.283095236	0.457511056	0.484648063	0.379515467	0.123254015	0.172956659	0.10250349	0.948802079	0.596525432	0.89646964	0.004881285	0.005433019	0.009398974	0.580350984	0.377330036	0.609357203	0.375117691	0.022442818	0.277065028	0.440558195	0.132904721	0.813932384	0.006571093
ctk1_28	0.65621456	0.768002028	0.60327326	0.687395286	0.688031807	0.743825072	0.844899223	0.689567896	0.759150769	0.279439211	0.271787999	0.230570891	0.019471905	0.038123507	0.014313599	0.003362801	0.02590721	0.028346339	0.745148699	0.538368295	0.451194351	0.114527339	0.21820571	0.209172471	1.029675002	0.840815131	0.739806141	0.013721496	0.02710399	0.012868938	0.675829949	0.706417388	0.764539296	0.260599367	0.02396967	0.01920545	0.578237115	0.180635173	0.870098758	0.017898141
ctk1_29	0.613980439	0.643137242	0.792698398	0.637605402	0.645304971	0.637674866	0.376788008	0.135447987	0.206791764	0.604293962	0.436135518	0.547386875	0.388903687	0.557563645	0.397236037	0.491912031	0.522492872	0.401498645	0.609428285	0.645143832	0.644637976	0.25771992	0.224008742	0.19580832	0.83690791	0.711565835	0.791434728	0.024841579	0.085826801	0.02430358	0.683272026	0.64019508	0.23967592	0.529272118	0.447901123	0.471967849	0.633070031	0.225845661	0.779969491	0.044990653
ctk1_30	0.46875787	0.520652646	0.503262911	0.337328916	0.323165787	0.300390084	0.333993301	0.14697574	0.001619066	0.209205387	0.267452244	0.329856303	0.038015875	0.044567656	0.042846092	0.574340859	0.612679488	0.657002599	0.440517548	0.524680703	0.308107011	0.418702468	0.217842065	0.402049951	0.55318547	0.556380864	0.442191257	0.014232455	0.014431974	0.01075003	0.497557809	0.320294929	0.160862702	0.268837978	0.041809874	0.614674315	0.424435087	0.346198161	0.51725253	0.013138153
ctk1_31	0.625255795	0.61412413	0.71717798	0.621266498	0.552876248	0.644683707	0.832978956	0.832421142	0.581538088	0.370188608	0.32724483	0.411812112	0.025219357	0.018565381	0.055217292	0.778484855	0.799169944	0.911158925	0.60769334	0.543078788	0.52687059	0.105184222	0.101091171	0.136199239	0.745190794	0.894139373	0.872467027	0.008221429	0.017533118	0.01190108	0.652185968	0.606275484	0.748979395	0.369748517	0.033000677	0.829604574	0.559214239	0.114158211	0.837265731	0.012551876
ctk1_32	0.550908199	0.743517985	0.58893848	0.448612947	0.528216883	0.441602101	0.269890003	0.014129554	0.019598834	0.526895461	0.527171099	0.459582523	0.373821657	0.336586292	0.233086916	0.756764592	0.751113083	0.744770202	0.494335859	0.839776195	0.518800308	0.109876992	0.100699238	0.090941073	0.701836339	0.885141406	0.598769131	0.016179384	0.07213444	0.017040191	0.627788221	0.472810644	0.10120613	0.504549694	0.314498289	0.750882626	0.617637454	0.100505768	0.728582292	0.035118005
ctk1_33	0.471474715	0.491546081	0.577988577	0.224012698	0.220127118	0.21887577	0.550468289	0.696150768	0.426024794	0.410660974	0.392320654	0.357236356	0.140423312	0.061593891	0.091293356	0.138465681	0.130214727	0.171279783	0.448642257	0.582768262	0.544006885	0.12784327	0.141068743	0.131688676	0.626723054	0.639830965	0.755577901	0.011918842	0.012747948	0.011715953	0.513669791	0.221005195	0.55754795	0.386739328	0.097770187	0.146653397	0.525139135	0.133533563	0.674043973	0.012127581
ctk1_34	0.802689535	0.804939244	0.811866483	0.497548442	0.499815065	0.457180794	0.843056157	0.831978902	0.800827192	0.603402812	0.602512101	0.677335593	0.248115809	0.058875877	0.056175936	0.719122433	0.597553467	0.712666403	0.677618144	0.792932611	0.57508024	0.239687596	0.213267315	0.352122932	0.886775124	1.037812791	1.033075572	-0.000198869	0.024499922	0.017009386	0.806498421	0.4848481	0.825287417	0.627750169	0.121055874	0.676447434	0.681876998	0.268359281	0.985887829	0.013770146
ctk1_35	0.830736978	0.762001742	0.89427499	0.737857108	0.763408372	0.82072298	0.86850793	0.807673787	0.935993492	0.727648973	0.709548522	0.730267642	0.028039529	0.030857829	0.050914546	0.841352381	0.73859337	1.036013127	1.006746542	1.000299557	0.824261163	0.422077784	0.415190856	0.394803381	1.444730324	1.214943731	1.206759929	0.03299063	0.046571075	0.032176021	0.82900457	0.773996153	0.87072507	0.722488379	0.036603968	0.871986293	0.943769087	0.410690674	1.288811328	0.037245909
ctk1_36	0.405953771	0.511265198	0.525171482	0.224019322	0.277561563	0.248720967	0.068596478	0.005441917	0.002599205	0.367093423	0.406858856	0.424662899	0.027853535	0.027505242	0.028165269	0.346649927	0.419747528	0.268396201	0.629733651	0.664858872	0.485261115	0.139048532	0.182114475	0.267948192	0.699929474	0.655610292	0.536949745	0.01157644	0.008717293	-0.001887365	0.480796817	0.250100617	0.025545867	0.399538393	0.027841349	0.344931219	0.593284546	0.1963704	0.630829837	0.006135456
ctk1_37	0.739665735	0.767533306	0.574782376	0.461538181	0.551312628	0.351853297	0.447038735	0.604821105	0.55727577	0.460053974	0.50014475	0.3836752	0.961937786	1.249596352	0.964230364	0.712080729	0.755056293	0.570247633	0.812154936	0.787787147	0.529075085	0.135826175	0.276407377	0.297891512	1.027326248	1.155969613	0.750809836	0.009260393	0.068667286	0.026843297	0.693993806	0.454901369	0.536378537	0.447957975	1.058588168	0.679128218	0.709672389	0.236708355	0.978035232	0.034923659
ctk1_38	0.608033685	0.647605687	0.827482363	0.595329981	0.624632353	0.634999198	0.629648659	0.685554971	0.744085244	0.209519902	0.344640294	0.27558137	0.020926301	0.012407487	0.025118702	0.43601199	0.482874891	0.338994775	0.522081389	0.563479414	0.659883583	0.185256866	0.242493762	0.063486581	0.813405196	0.950279799	0.673438942	0.005617734	0.021915992	0.026937654	0.694373912	0.618320511	0.686429625	0.276580522	0.019484163	0.419293885	0.581814795	0.163745736	0.812374645	0.018157127
ctk1_39	0.700774735	0.620319599	0.817441946	0.611844823	0.463488244	0.79252115	0.490486983	0.33375387	0.431830773	0.429809898	0.43086792	0.403514127	0.050463752	0.032894202	0.075828624	0.511022946	0.443306137	0.487925588	0.853922809	0.619242265	0.594670577	0.619306899	0.542941176	0.59311545	0.764828532	0.782937132	0.810524728	0.060330774	0.125255823	0.252230988	0.712845427	0.622618072	0.418690542	0.421397315	0.053062192	0.480751557	0.68927855	0.585121175	0.786096797	0.145939195
ctk1_40	0.610734894	0.57477147	0.682042941	0.526773481	0.447928665	0.498200802	0.239445067	0.115577136	0.010559253	0.427584521	0.432259123	0.45384645	0.1092092	0.16628299	0.066024032	0.148754232	0.289199055	0.304644664	0.808346537	0.556371516	0.4677629	0.175538395	0.215133002	0.088523273	0.733528201	0.817710676	0.933027382	0.018253969	0.011903711	0.101561102	0.622516435	0.490967649	0.121860485	0.437896698	0.113838741	0.24753265	0.610826984	0.159731556	0.828088753	0.04390626
ctk1_41	0.581603507	0.520820256	0.568540552	0.57806489	0.715211634	0.663898122	0.252412617	0.242619673	-0.000344502	0.033543706	-0.002251599	0.038682646	0.018594647	0.00278192	0.023872481	0.010377156	0.013006004	0.019229307	0.407342284	0.377215384	0.387806352	0.07337893	0.141957876	0.078960099	0.706462876	0.643953503	0.821033003	0.010135535	0.003570346	0.009879512	0.556988105	0.652391549	0.164895929	0.023324918	0.015083016	0.014204156	0.390788007	0.098098968	0.723816461	0.007861798
ctk1_42	0.424286552	0.515646355	0.479776192	0.173975988	0.3021113	0.241100903	0.327585314	0.220098509	0.194063279	0.343402543	0.139812062	0.24879871	0.028159278	0.028113369	0.030602523	0.008303219	0.0244394	0.069417189	0.493747174	0.242899348	0.222873968	0.084524746	0.053914168	0.059138608	0.670074146	0.540089063	0.58835591	0.012845689	0.127987131	0.089721729	0.473236366	0.239062731	0.247249034	0.244004438	0.02895839	0.03405327	0.319840163	0.065859174	0.599506373	0.076851516
ctk1_43	0.563818341	0.606000984	0.605261208	0.674416767	0.633212102	0.724034673	0.703846065	0.698826162	0.75780264	0.298610044	0.336808256	0.271273392	0.063591631	0.060384144	0.11148414	0.082990848	0.05337992	0.196663799	0.45200751	0.39561948	0.275541313	0.095503898	0.070545677	0.07060717	0.748624309	0.564975728	0.566812111	0.009938837	0.051973257	0.061345397	0.591693511	0.677221181	0.720158289	0.302230564	0.078486638	0.111011522	0.374389434	0.078885582	0.626804049	0.041085831
ctk1_44	0.318663096	0.519028876	0.386178577	0.089288664	0.155215614	0.107116641	0.107371618	0.06003301	0.058240914	0.155572039	0.208859397	0.063691244	0.014803575	0.004873267	0.004783361	0.12609216	0.321412561	0.1197895	0.308178705	0.755273957	0.32429976	0.083053612	0.17682038	0.044862231	0.593682225	0.991437507	0.392262291	0.008566123	0.020517264	0.004113515	0.40795685	0.117206973	0.075215181	0.14270756	0.008153401	0.189098074	0.462584141	0.101578741	0.659127341	0.011065634
ctk1_45	0.601921827	0.519463483	0.666257555	0.374168892	0.266315847	0.359974362	0.61844818	0.496223389	0.542929609	0.216529739	0.183813192	0.278854288	0.029117518	0.011434005	0.048168451	-0.000703337	0.008215331	0.042883552	0.566546342	0.500602445	0.438243502	0.109251417	0.081138868	0.181406016	0.826110947	0.731503531	0.817700486	0.005955292	0.016814114	0.00778206	0.595880955	0.333486367	0.552533726	0.226399073	0.029573325	0.016798515	0.50179743	0.1239321	0.791771655	0.010183822
ctk1_46	0.828423702	0.649828584	0.771542162	0.658719697	0.574475599	0.60829545	0.635552228	0.52285825	0.563776336	0.634938608	0.536567712	0.598481808	0.019024538	0.012896429	0.019085209	0.562333775	0.582985705	0.669022296	0.909918281	0.600586833	0.628137242	0.201063606	0.228038935	0.29879874	1.09561665	0.792450046	0.784135181	0.011265464	0.011428437	0.015220303	0.749931483	0.613830249	0.574062271	0.589996043	0.017002059	0.604780592	0.712880785	0.24263376	0.890733959	0.012638068
ctk1_47	0.318639649	0.541371684	0.444415616	0.128772439	0.384226921	0.134871589	0.210427334	0.722522678	0.235563364	0.063913227	0.325187174	0.090324144	0.00785069	0.226592765	0.014986813	0.225182145	0.776404516	0.232599605	0.33703997	0.629205079	0.221512061	0.068234419	0.688348375	0.074171687	0.385340598	0.672605937	0.312291179	0.00366342	0.045302201	-0.003682355	0.434808983	0.215956983	0.389504459	0.159808181	0.083143423	0.411395422	0.395919037	0.27691816	0.456745904	0.015094422
ctk1_48	0.646145155	0.726100536	0.647454439	0.64545433	0.744736736	0.595523731	0.675414271	0.47636391	0.337638989	0.248342233	0.22231491	0.31411522	0.261181528	0.077374002	0.046021943	0.23088482	0.132819773	0.215774371	0.809716942	0.598526827	0.510018082	0.171821551	0.142126495	0.170719237	0.820654865	0.69307159	0.717848007	0.017318833	0.01521713	0.009097552	0.673233377	0.661904932	0.49647239	0.261590788	0.128192491	0.193159655	0.639420617	0.161555761	0.743858154	0.013877839
ctk1_49	0.706350006	0.685439963	0.779843043	0.675420097	0.727446296	0.664269003	0.39697465	0.417880186	0.561167211	0.62191848	0.436556348	0.591787165	1.118406249	1.27265382	1.193626898	0.015460036	0.042728869	0.03910679	0.744999908	0.589314273	0.589001773	0.239509758	0.365029157	0.389473934	0.924927931	0.898481536	0.691772984	0.017820319	0.023407135	-0.062698835	0.723877671	0.689045132	0.458674016	0.550087331	1.194895655	0.032431898	0.641105318	0.331337616	0.83839415	-0.007157127
ctk1_50	0.566500692	0.557514424	0.648206188	0.429508296	0.424158351	0.497620638	0.023475515	0.01476392	0.01552933	0.446019897	0.448953957	0.503717177	0.035639562	0.043645123	0.057208821	0.919222799	0.899731483	1.005041805	0.469751714	0.507952898	0.295345478	0.208170719	0.152798294	0.689817146	0.526042977	0.537310662	0.738514748	0.010436728	0.035542546	0.301932035	0.590740435	0.450429095	0.017922922	0.466230344	0.045497835	0.941332029	0.42435003	0.350262053	0.600622795	0.115970436
ctk1_51	0.605300145	0.752250047	0.62696608	0.649315699	0.697704556	0.496747957	0.4815608	0.694630924	0.446733194	0.101474529	0.229833695	0.140197445	0.036109222	0.041685975	0.0383899	0.370571632	0.312816683	0.515236301	0.611062795	0.832714961	0.554192769	0.233857057	0.364034207	0.298904117	0.656367556	0.9830162	0.76111053	0.008012336	0.028913827	0.006640767	0.661505424	0.614589404	0.540974973	0.157168556	0.038728366	0.399541539	0.665990175	0.298931794	0.800164762	0.01452231
ctk1_52	0.573267296	0.506847774	0.602984313	0.576890287	0.525264961	0.507554272	0.573507456	0.499981984	0.499244851	0.236924957	0.171052893	0.183081958	0.018335279	0.021856377	0.026932965	0.352923682	0.208070191	0.189093996	0.575533339	0.575449318	0.45603819	0.105596388	0.122624775	0.088987583	0.583090307	0.534145247	0.733424848	0.005858687	0.003635788	0.020538441	0.561033128	0.53656984	0.524244764	0.197019936	0.022374874	0.25002929	0.535673616	0.105736248	0.616886801	0.010010972
ctk1_53	0.664910916	0.632298326	0.886420231	0.755333359	0.72581215	0.805869502	0.086051423	0.065036245	0.01514804	0.308118059	0.307479794	0.356182477	0.030190042	0.022887999	0.033831029	0.797964258	0.538610135	0.765196406	0.713730405	0.570107513	0.864383849	0.211405295	0.16185615	0.275927764	0.997305836	0.981864831	1.268583049	0.046818463	0.226828044	0.117364413	0.727876491	0.762338337	0.055411903	0.323926777	0.02896969	0.700590266	0.716073923	0.216396403	1.082584572	0.130336973
ctk1_54	0.634941836	0.6156367	0.758623162	0.823898218	0.8259167	1.010885051	0.010888627	0.059735411	0.017282191	0.601319794	0.592670783	0.615909705	0.687640963	0.509910461	0.427721408	0.478175682	0.343521778	0.560101642	0.613059988	0.508279235	0.037795667	0.268933787	0.238760437	0.492283784	0.762941314	0.784651361	0.77438279	0.040416688	0.088519251	0.107459293	0.669733899	0.88689999	0.029302076	0.603300094	0.541757611	0.4605997	0.386378297	0.333326003	0.773991822	0.078798411
ctk1_55	0.652281956	0.583218543	0.640400842	0.697325835	0.607074848	0.6491342	0.58905528	0.538796596	0.284726298	0.595012436	0.523689729	0.520797767	0.023019648	0.030962129	0.012092667	0.061848198	0.003489915	0.021806767	0.555773422	0.395207884	0.202665801	0.099887078	0.090573658	0.066400922	0.806555356	0.765212387	0.83609635	0.006638845	0.017337115	0.016570523	0.625300447	0.651178294	0.470859391	0.546499977	0.022024814	0.029048293	0.384549035	0.085620553	0.802621364	0.013515494
ctk1_56	0.853947199	0.669716064	0.64159241	0.251379469	0.258643074	0.229379438	0.665965933	0.691695041	0.61736917	0.466479536	0.47780354	0.395882205	0.011177525	0.014320238	0.018650505	0.60204421	0.575691275	0.577204075	0.802797825	0.558599861	0.3750028	0.105509768	0.166399981	0.207023167	0.930506613	0.941116296	0.812146584	0.009561309	0.015486342	-0.030195979	0.721751891	0.246467327	0.658343381	0.44672176	0.014716089	0.584979853	0.578800162	0.159644305	0.894589831	-0.001716109
ctk1_57	0.553573516	0.519242222	0.546478292	0.41269301	0.389852019	0.314832676	0.483977632	0.332035871	0.408373015	0.379673634	0.340537689	0.341452348	0.023414851	0.032904932	0.02078075	-0.000789213	0.009471482	0.042798452	0.628568068	0.350636495	0.420632521	0.131421551	0.178269268	0.147915559	0.753682866	0.648483306	0.678813981	0.011849275	0.007107413	-0.039306413	0.539764677	0.372459235	0.408128839	0.35388789	0.025700178	0.01716024	0.466612361	0.15253546	0.693660051	-0.006783242
ctk1_58	0.47723104	0.527059478	0.523988215	0.112086269	0.125391677	0.121255714	0.220625829	0.16027654	0.114152059	0.396014888	0.428665059	0.397981218	0.084835539	0.029504928	0.026169485	0.580872678	0.590282057	0.493136628	0.645740401	0.516243741	0.539037922	0.132672089	0.264259704	0.142565657	0.653036953	0.736049893	0.760788735	0.001954253	0.003111916	0.004676749	0.509426244	0.119577887	0.165018143	0.407553722	0.046836651	0.554763788	0.567007355	0.179832483	0.716625193	0.003247639
ctk1_59	0.518031642	0.604227482	0.59100073	0.455068292	0.469323864	0.459005971	0.180957281	0.081727621	0.01294703	0.303116549	0.409513597	0.392164199	0.868915255	0.902961895	0.615814486	0.325511694	0.360875832	0.333021081	0.562799922	0.568867619	0.415165104	0.243473591	0.176679343	0.135410813	0.459087499	0.615264652	0.742333117	0.01465059	0.010310354	0.060090454	0.571086618	0.461132709	0.091877311	0.368264782	0.795897212	0.339802869	0.515610882	0.185187916	0.605561756	0.028350466
ctk1_60	0.584594264	0.468866717	0.552607357	0.344278314	0.253149602	0.252771577	0.454155951	0.409229197	0.36859619	0.296864301	0.252746626	0.199108794	0.034335125	0.019176902	0.02927209	0.09946098	0.051636625	0.148901397	0.548208186	0.386860175	0.569821133	0.092886059	0.043189472	0.07438292	0.551610149	0.530774648	0.744153591	0.014218179	0.007100699	0.033866746	0.535356113	0.283399831	0.410660446	0.24957324	0.027594706	0.099999667	0.501629831	0.070152817	0.608846129	0.018395208
ctk1_61	0.625865123	0.628455415	0.772291121	0.658465145	0.801525774	0.644320829	0.743153356	0.629994498	0.710252371	0.568071603	0.50221712	0.529302368	0.049007365	0.052235724	0.033396499	0.011764783	0.027395903	0.012841181	0.63681913	0.401738118	0.571221906	0.150143051	0.179617215	0.085022057	0.917038335	0.609347151	0.963927117	0.033011979	0.12490958	0.058956594	0.67553722	0.70143725	0.694466742	0.53319703	0.044879863	0.017333956	0.536593051	0.138260774	0.830104201	0.072292718
ctk1_62	0.47407023	0.559425987	0.645712414	0.4734074	0.677405116	0.474299076	0.642986031	0.832228939	0.699482418	0.238102899	0.274573614	0.281227291	0.035018568	0.021928347	0.011229601	0.602848759	0.676373671	0.605180493	0.635350376	0.692400387	0.566507321	0.14655268	0.200765278	0.125865435	0.722493295	0.479179438	0.483070421	0.007177545	0.217121329	0.059881084	0.55973621	0.541703864	0.724899129	0.264634601	0.022725505	0.628134307	0.631419361	0.157727798	0.561581051	0.094726652
ctk1_63	0.369667896	0.373087773	0.418392872	0.493377446	0.489119587	0.548503424	0.305903373	0.350570929	0.295092283	0.177368173	0.292076916	0.218839633	0.029001096	0.026090312	0.04071457	0.362096344	0.411611876	0.401201791	0.404901803	0.44390094	0.413243256	0.083190779	0.047634	0.100354539	0.733611931	0.504319274	0.553903263	0.015918589	0.005535501	0.008433389	0.387049514	0.510333486	0.317188862	0.229428241	0.031935326	0.39163667	0.420682	0.077059773	0.597278156	0.009962493
ctk1_64	0.762878934	0.868948756	0.893804913	0.758948515	0.713693432	0.708181924	0.697040525	0.780037132	0.717029638	0.430641697	0.515577453	0.420065322	0.058766646	0.082708818	0.089771712	0.654391338	0.633478171	0.673910062	0.77591535	0.604782916	0.748858242	0.331272998	0.579503195	0.30463658	1.051046538	0.892143721	0.989595806	0.015844133	0.091356651	0.055734621	0.841877534	0.72694129	0.731369098	0.455428157	0.077082392	0.653926524	0.709852169	0.405137591	0.977595355	0.054311802
ctk1_65	0.829764285	0.672025587	0.643014527	0.196857666	0.129046141	0.085330894	0.432803298	0.235035814	0.098662092	0.184940523	0.223458643	0.133184842	0.072210135	0.14578202	0.020352233	0.574624712	0.48457058	0.073219977	1.023484728	0.57631774	0.643135335	0.322975096	0.49487343	0.523622479	1.069118399	1.003794669	0.917202481	0.024425939	0.066665064	0.015028592	0.7149348	0.137078234	0.255500401	0.180528003	0.079448129	0.377471756	0.747645934	0.447157002	0.996705183	0.035373198
ctk1_66	0.641355548	0.606101543	0.49300393	0.597616252	0.657846599	0.561179901	0.497172063	0.603575791	0.224428359	0.547105918	0.499954821	0.559993844	0.015628294	0.078742484	0.027767743	0.007994592	0.72152889	0.029784331	0.631429274	0.778860303	0.24639461	0.074017924	0.291990846	0.047097788	0.726738863	0.856239586	0.691717892	0.02364655	0.217581609	0.052053636	0.580153674	0.605547584	0.441725404	0.535684861	0.04071284	0.253102605	0.552228062	0.137702186	0.758232113	0.097760598
ctk1_67	0.70096796	0.658982114	0.79418256	0.501850561	0.390066325	0.519685222	0.169967307	0.017066401	0.040914456	0.805900042	0.698908691	0.62740195	0.527446384	0.213625886	0.462755774	0.721335209	0.644442522	0.709391851	0.824559532	0.82765931	0.713279944	0.635499501	0.761703593	0.530866732	0.83425754	0.925772059	0.901738289	0.006525391	0.029673011	0.011752416	0.718044211	0.470534036	0.075982722	0.710736894	0.401276015	0.691723194	0.788499595	0.642689942	0.887255963	0.015983606
ctk1_68	0.66753584	0.562770455	0.673178344	0.629748514	0.421125047	0.557253758	0.590593515	0.437030422	0.729123608	0.272669232	0.240647186	0.185665408	0.027753748	0.024835989	0.014078047	0.356190104	0.230839244	0.279283154	0.626605013	0.550590553	0.544724485	0.156321997	0.133629566	0.14726659	0.646060452	0.793491405	0.691946733	0.016849695	0.015056442	0.030892709	0.63449488	0.53604244	0.585582515	0.232993942	0.022222595	0.288770834	0.573973351	0.145739384	0.71049953	0.020932949
ctk1_69	0.47137971	0.448998798	0.424186145	0.260824617	0.186865843	0.162513724	0.09422393	0.042958425	0.026376272	0.275703725	0.331180824	0.323122848	0.012211394	0.026258271	0.016460646	0.003674337	0.007553744	0.013604823	0.235237003	0.302196806	0.252278761	0.065100782	0.107502347	0.085295645	0.650009404	0.625791995	0.629273561	0.011661306	0.000909521	0.005470327	0.448188218	0.203401394	0.054519542	0.310002466	0.018310103	0.008277635	0.263237523	0.085966258	0.635024987	0.006013718
ctk1_70	0.581447871	0.521846038	0.52644681	0.464236499	0.552282982	0.117260286	0.576306641	0.593204814	0.625455	0.197163312	0.196537308	0.229519012	0.017655927	0.025983313	0.012266497	0.017508034	0.291956707	0.169496976	0.44366691	0.378732732	0.36794715	0.161260739	0.316905869	0.100624455	0.582020261	0.41105255	0.517274885	0.016750808	0.007320232	0.00576777	0.543246906	0.377926589	0.598322152	0.207739877	0.018635245	0.159653906	0.396782264	0.192930354	0.503449232	0.00994627
ctk1_71	0.690591492	0.568441118	0.754053731	0.662967152	0.583175812	0.760256197	0.535156244	0.547702865	0.627405164	0.394065751	0.427666691	0.363476234	0.039028548	0.034326366	-0.157218803	0.011752552	0.028390249	0.037567783	0.546062326	0.474053665	0.523916907	0.165559688	0.121746503	0.302530309	0.782805232	0.609818189	1.063944545	0.003431157	0.008520816	-0.070222136	0.671028781	0.66879972	0.570088091	0.395069559	-0.02795463	0.025903528	0.514677633	0.196612167	0.818855989	-0.019423388
ctk1_72	0.838390258	0.721277501	0.744034867	1.05325707	0.849326004	0.877638033	0.783475386	0.781409449	0.816629578	0.744598798	0.647168052	0.569538475	0.077267918	0.709453857	0.100879082	0.192728566	0.638967353	0.491706774	0.706015368	0.76041931	0.622949249	0.273283767	0.763944743	0.162510115	1.037326143	0.818275726	1.06819952	0.023320522	0.77794201	0.209183367	0.767900875	0.926740369	0.793838138	0.653768442	0.295866952	0.441134231	0.696461309	0.399912875	0.974600463	0.3368153
ctk1_73	0.711908096	0.534370687	0.668345964	0.201575158	0.164432296	0.167470725	0.4546371	0.503638415	0.522483358	0.106789908	0.042096491	0.122946654	0.01778914	0.032219935	0.026208727	0.322202777	0.311051946	0.361845021	0.643678386	0.537616714	0.550975243	0.040040783	0.039610674	0.041672352	0.629495194	0.624386451	0.694606525	0.018743547	0.028975942	0.019477868	0.638208249	0.17782606	0.493586291	0.090611018	0.025405934	0.331699914	0.577423448	0.04044127	0.649496057	0.022399119
ctk1_74	0.878915301	0.760918426	0.752316223	0.727263435	0.72939093	0.812713672	0.591171123	0.753821763	0.704905116	0.202519413	0.705357281	0.23667861	0.02284297	0.504117197	0.049173911	0.269916647	0.184434459	0.446698192	0.628832911	0.98652254	0.46268318	0.131333346	1.106513806	0.130401746	0.696472495	0.524083778	0.735400295	0.019079863	0.333732751	0.13979445	0.797383317	0.756456013	0.683299334	0.381518435	0.192044693	0.300349766	0.692679543	0.456082966	0.651985523	0.164202355
ctk1_75	0.74051783	0.793005802	0.776495195	0.504406016	0.699353462	0.668753588	0.476287013	0.557604291	0.265287193	0.371800938	0.470600594	0.419724396	0.136248117	0.059290653	0.04991976	0.476784884	0.522830148	0.528350611	0.517198135	0.664484465	0.538028484	0.396741797	0.375064958	0.614485208	0.743621787	0.870234328	0.812012711	0.377181838	0.399440819	0.213699849	0.770006276	0.624171022	0.433059499	0.420708643	0.08181951	0.509321881	0.573237028	0.462097321	0.808622942	0.330107502
ctk1_76	0.806161161	0.674670005	0.699691635	0.413241672	0.509960619	0.33385083	0.017387286	0.309710071	0.064153907	0.650234756	0.58958246	0.55808523	0.03077445	0.024181385	0.027244601	0.132222589	0.290323961	0.191674308	0.777092889	0.542067222	0.551394811	0.138934414	0.223143152	0.105397501	0.935020076	0.685066877	0.565973174	0.02849795	0.012101052	0.012927898	0.726840934	0.419017707	0.130417088	0.599300816	0.027400145	0.204740286	0.623518307	0.155825022	0.728686709	0.0178423
ctk1_77	0.64906044	0.662332613	0.528040135	0.374610437	0.417677034	0.306132824	0.415149936	0.877529477	0.672670248	0.480526724	0.470505557	0.482055828	0.031753433	0.023178862	0.038264766	0.600109791	0.570757788	0.558454449	0.465035558	0.625773804	0.247334241	0.095074529	0.084720188	0.060870973	0.793133569	0.817701718	0.492826686	0.013740018	0.015443083	0.005711516	0.613144396	0.366140098	0.655116554	0.477696036	0.031065687	0.576440676	0.446047867	0.080221897	0.701220658	0.011631539
ctk1_78	0.520448679	0.73227238	0.65056444	0.520345531	0.674222258	0.47276441	0.619869491	0.146131446	0.426015848	0.34989087	0.507494724	0.418522516	0.37224189	0.273772285	0.220318104	0.870341784	0.772276943	0.72494075	0.557771774	0.612211814	0.508919798	0.100352761	0.170644163	0.087529982	0.925734592	0.79318116	0.815515803	0.005124051	0.009350093	0.029242053	0.6344285	0.5557774	0.397338928	0.425302703	0.288777427	0.789186492	0.559634462	0.119508968	0.844810518	0.014572066
ctk1_79	0.692055262	0.590076307	0.695696887	0.50368647	0.432687431	0.563515376	0.566478749	0.642866089	0.44434826	0.071689888	0.153113872	-0.053841972	0.020522233	0.047219085	0.021899748	-0.004225097	0.038333993	0.028327354	0.513047911	0.530472747	0.497696728	0.15808556	0.201701668	0.25371643	0.629854914	0.637484033	0.445764926	0.020121684	0.012397726	0.004366065	0.659276152	0.499963092	0.551231032	0.056987262	0.029880355	0.020812083	0.513739129	0.204501219	0.571034624	0.012295158
ctk1_80	0.690024009	0.58965281	0.512351341	0.605832327	0.479652726	0.625396776	0.39826075	0.019119204	0.004366548	0.540136839	0.015354906	0.03253167	0.166842262	0.085964528	0.073214762	0.329302415	0.719286633	0.683495651	0.76192733	0.553235896	0.301633761	0.164429863	0.348287992	0.39100723	0.835506964	0.721552061	0.53295964	0.026953471	0.065729145	0.017500765	0.59734272	0.570293943	0.140582167	0.196007805	0.108673851	0.577361566	0.538932329	0.301241695	0.696672888	0.036727794
ctk1_81	0.582215427	0.530316949	0.623021383	0.293075241	0.187545611	0.212972037	0.011736779	0.231558459	0.359588717	0.107144811	0.156672832	0.090394073	0.038149197	0.034367134	0.041482023	0.823321574	0.829074978	0.806190276	0.643684691	0.489275981	0.919358685	0.19398914	0.101999561	0.170381068	0.965296436	0.685191938	0.980876833	0.044735355	0.01131769	0.026406683	0.57851792	0.23119763	0.200961318	0.118070572	0.037999451	0.819528943	0.684106452	0.15545659	0.877121736	0.027486576
ctk1_82	0.526783284	0.597507597	0.565741047	0.596831238	0.638282273	0.638852873	0.39559477	0.519927503	0.50757973	0.228983406	0.315118266	0.337031034	0.029955206	0.049696478	0.039771373	0.354071268	0.415062927	0.552100944	0.420401413	0.456181296	0.400904847	0.233777042	0.236208361	0.33863639	0.670447779	0.741783578	0.767980195	0.103912384	0.124191616	0.068805921	0.563343976	0.624655461	0.474367334	0.293710902	0.039807686	0.440411713	0.425829185	0.269540598	0.726737184	0.098969974
ctk1_83	0.520159648	0.50684033	0.656612162	0.153279013	0.267718679	0.289089412	0.005867072	0.024334821	0.010140259	0.071124021	0.360777867	0.293170499	0.014072157	0.029211918	0.01376752	-0.001793233	0.521309073	0.6034733	0.226425241	0.43430039	0.511683205	0.049223336	0.105102086	0.126894938	0.202546839	0.511467596	0.512899959	0.003922744	0.016293008	0.002053264	0.561204047	0.236695701	0.013447384	0.241690796	0.019017198	0.374329713	0.390802945	0.09374012	0.408971465	0.007423005
ctk1_84	0.748497592	0.520436578	0.474526109	0.533283001	0.332396647	0.276318446	0.042903453	0.554985315	0.019712913	0.101561167	0.316310142	0.195345347	0.033363822	0.091039045	0.022693818	0.860773745	0.79749057	0.706689547	0.49972051	0.628494977	0.282503462	0.106778196	0.130854901	0.139459477	0.972382236	0.926999157	0.645335438	0.026919503	0.13480936	0.017149977	0.581153426	0.380666032	0.205867227	0.204405552	0.049032228	0.788317954	0.470239649	0.125697524	0.848238944	0.05962628
ctk1_85	0.750219098	0.74859195	0.683623592	0.544815375	0.567806978	0.487495676	0.299359643	0.451078351	0.577377986	0.344956404	0.367283182	0.304444404	0.04512645	0.042590416	0.048015097	0.751078167	0.670929304	0.595151886	0.634666381	0.697263661	0.520708141	0.183611092	0.148756002	0.137389341	1.188009996	1.139918745	1.006715302	0.555264961	0.289248024	0.226455723	0.727478213	0.533372676	0.442605327	0.338894663	0.045243988	0.672386453	0.617546061	0.156585478	1.111548014	0.356989569
ctk1_86	0.597702761	0.582929219	0.870312964	0.740582927	0.471505536	0.78154898	0.926075812	0.703531341	0.426187414	0.503627326	0.570134774	0.612900953	0.040396507	0.062155021	0.048913602	0.231047496	0.317838872	0.524865268	0.562818163	0.506656756	0.584025944	0.260457472	0.275974327	0.271628881	0.996255016	0.838032258	1.312846591	0.077674327	0.111003229	0.116496944	0.683648315	0.664545815	0.685264856	0.562221018	0.050488376	0.357917212	0.551166955	0.26935356	1.049044622	0.101724833
ctk1_87	0.499766132	0.55164968	0.491930403	0.21285506	0.264088626	0.187558789	0.656247206	0.514494665	0.253192058	0.193735086	0.242098618	0.257508802	0.034365269	0.020567378	0.040945202	0.590370092	0.598078892	0.536655513	0.305851978	0.555235171	0.401293137	0.082572434	0.111442859	0.056957362	0.717671296	0.561977274	0.517453355	0.001078896	0.009728925	0.015534649	0.514448738	0.221500825	0.474644643	0.231114169	0.031959283	0.575034832	0.420793428	0.083657552	0.599033975	0.008780823
ctk1_88	0.768779186	0.586862184	0.609090565	0.728295959	0.515672185	0.554081689	0.625181519	0.547745813	0.417001025	0.26347564	0.190143842	0.277578565	0.042896918	0.032318704	0.030385667	0.014556258	0.019008307	0.039519371	0.512823544	0.665283043	0.371477089	0.174437004	0.190928502	0.240483867	0.953751189	0.729519467	0.720639937	0.036124265	0.045956252	0.018302763	0.654910645	0.599349944	0.529976119	0.243732683	0.035200429	0.024361312	0.516527892	0.201949791	0.801303531	0.033461094
ctk1_89	0.188802122	0.402607509	0.273441108	0.077186863	0.141994207	0.103546991	-0.000106516	0.085913067	0.012144581	0.143932322	0.185756374	0.175385046	0.000205541	0.003478876	0.008464026	0.049668613	0.133528922	0.031371867	0.130879437	0.359040732	0.12055356	0.020873854	0.077806344	0.02128472	0.048027224	0.295804027	0.137427732	0.002946874	0.003356935	0.008600588	0.28828358	0.10757602	0.032650377	0.168357914	0.004049481	0.071523134	0.203491243	0.039988306	0.160419661	0.004968132
ctk1_90	0.571730649	0.592683463	0.744875031	0.534328999	0.506575493	0.651478246	0.595940339	0.082199036	0.004028982	0.499351653	0.476195899	0.562369057	0.033434453	0.039252387	0.030341224	0.861848612	0.4630646	0.756055324	0.70182648	0.633542231	0.857822622	0.304770189	0.198090938	0.511259473	0.88006312	0.794777081	1.138792999	0.045481737	0.017817637	0.033257853	0.636429715	0.564127579	0.227389452	0.512638869	0.034342688	0.693656179	0.731063778	0.3380402	0.937877733	0.032185742
ctk1_91	0.68931603	0.566233236	0.644453269	0.547762882	0.692778701	0.460395681	0.433287972	0.322933716	0.52640645	0.357895863	0.296481524	0.214499457	0.025893824	0.021069171	0.059704341	0.706189715	0.233402734	0.201444036	0.521121636	0.414326837	0.47191998	0.17195225	0.07691688	0.060513993	0.777506733	0.765292799	0.585788167	-0.002669034	0.091402579	0.039429434	0.633334179	0.566979088	0.427542713	0.289625615	0.035555779	0.380345495	0.469122818	0.103127708	0.709529233	0.042720993
ctk1_92	0.550547691	0.653782794	0.749244922	0.462644476	0.43334964	0.323790633	0.494254601	0.52113213	0.659009892	0.473819803	0.497904807	0.572715246	0.078802217	0.206364083	0.126941939	0.240458981	0.281493902	0.377384869	0.463002171	0.565871465	0.759553384	0.088882181	0.093814959	0.14915622	0.427758046	0.61319899	0.73103857	0.07085393	0.057211698	0.058250159	0.651191802	0.406594916	0.558132208	0.514813285	0.137369413	0.299779251	0.59614234	0.110617786	0.590665202	0.062105263
ctk1_93	0.492598793	0.640801888	0.576292196	0.640926878	0.60388236	0.556318975	0.479372431	0.507019441	0.473483349	0.453327749	0.49756831	0.359736328	0.023311293	0.020570794	0.020081154	0.122745211	0.099264805	0.211952368	0.438362166	0.523961827	0.43296319	0.112867196	0.125200753	0.134280306	0.537077714	0.716873858	0.741168658	0.007280108	0.001594698	0.016812251	0.569897626	0.600376071	0.486625074	0.436877462	0.02132108	0.144654128	0.465095728	0.124116085	0.665040077	0.008562352
ctk1_94	0.354080052	0.338784408	0.587861651	0.159699671	0.143139335	0.170906387	0.14781445	0.100545356	0.014084883	0.256920436	0.24888427	0.2031445	0.011798679	0.025745811	0.019192226	0.40722359	0.352643299	0.305106634	0.282216995	0.344424573	0.315487393	0.068976275	0.10187373	0.073204926	0.594378564	0.595103581	0.707676292	0.004761955	0.007232594	0.010030838	0.426908703	0.157915131	0.087481563	0.236316402	0.018912238	0.354991174	0.314042987	0.081351644	0.632386146	0.007341795
ctk1_95	0.525615346	0.507106675	0.592455698	0.469485503	0.487771741	0.465864373	0.558313803	0.496881389	0.537042802	0.461549427	0.291509278	0.374700138	0.03096545	0.011477788	0.011659921	0.466037031	0.57543614	0.586841795	0.414943324	0.601084114	0.326520084	0.094195037	0.108215271	0.093159459	0.79888732	0.557804422	0.879533802	0.002308456	0.022152266	0.009124757	0.541725907	0.474373872	0.530745998	0.375919614	0.018034386	0.542771655	0.447515841	0.098523256	0.745408515	0.011195159
ctk1_96	0.726252285	0.539156349	0.592122617	0.612424583	0.654594888	0.240270712	0.003454589	0.007649696	0.005149477	0.590964228	0.496070255	0.54351276	0.042912005	0.042289155	0.049238711	0.754391547	0.681605932	0.648393351	0.477208899	0.458168407	0.588570758	0.117980234	0.093494336	0.143443422	0.888126311	0.536694529	0.632194412	0.039391403	0.080778981	0.024364938	0.619177083	0.502430061	0.005417921	0.543515748	0.04481329	0.694796943	0.507982688	0.118305997	0.685671751	0.048178441
ctk1_97	0.515981085	0.541613964	0.374863507	0.474071354	0.460502375	0.343813352	0.045001303	0.012921236	0.005237067	0.373684925	0.362773711	0.350489164	0.042365565	0.022573812	0.031801973	0.440845719	0.561362646	0.429655802	0.383245744	0.352251648	0.088362966	0.107032807	0.122052974	0.097475297	0.484447442	1.132485875	0.618335163	0.076230412	0.008179489	0.014995983	0.477486185	0.426129027	0.021053202	0.362315933	0.032247117	0.477288056	0.274620119	0.108853693	0.745089494	0.033135295
ctk1_98	0.517508494	0.511989907	0.484533476	0.409039894	0.495294896	0.415432448	0.493085329	0.464132671	0.424988877	0.284380753	0.574807264	0.472536375	0.016940402	0.009401064	-0.122151713	0.211338156	0.794154092	0.721627278	0.457511056	0.678203011	0.326165449	0.123254015	0.387300778	0.224514307	0.948802079	0.077010458	0.445056533	0.004881285	0.01127174	-0.029816178	0.504677293	0.439922413	0.460735626	0.44390813	-0.031936749	0.575706509	0.487293172	0.245023034	0.49028969	-0.004554384
ctk1_99	0.639200268	0.630148458	0.596203366	0.661735757	0.718169403	0.583984027	0.637041149	0.425857158	0.602944193	0.362836057	0.387722205	0.342385338	0.025562617	0.018404579	0.046560064	0.416040331	0.356335134	0.19478381	0.570617631	0.466786035	0.499092069	0.258484573	0.126774164	0.100595975	1.018424775	0.579083397	0.646159935	0.029919785	0.143517067	0.035206185	0.621850697	0.654629729	0.555280833	0.364314533	0.030175753	0.322386425	0.512165245	0.161951571	0.747889369	0.069547679
ctk1_100	0.631673909	0.796773377	0.600923523	0.470773076	0.461569372	0.474493996	0.019344531	0.122464919	0.02194826	-0.061957276	0.132982578	0.130010579	0.068811083	0.073956882	0.069523398	0.866494475	1.035171706	0.901858506	0.55336302	0.660081631	0.537110488	0.18128688	0.166334235	0.185949155	0.679719003	0.73799776	0.649862291	0.060841767	0.129170556	0.030347669	0.676456936	0.468945481	0.054585903	0.06701196	0.070763788	0.934508229	0.58351838	0.177856756	0.689193018	0.073453331
ctk1_101	0.666334984	0.615496202	0.624149623	0.22116484	1.352689111	0.295872617	0.821495634	0.652914003	0.618489895	0.428645225	0.524986052	0.656200253	0.888283532	0.855996059	0.027521506	0.185237726	0.656690348	0.680051511	0.639808663	0.486529339	0.507011031	0.158958859	0.093353114	0.21617665	0.872309342	0.5838533	0.84734037	0.084805454	0.623706299	0.013960768	0.635326936	0.62324219	0.697633177	0.53661051	0.590600366	0.507326528	0.544449678	0.156162875	0.767834337	0.240824174
ctk1_102	0.42822648	0.455141566	0.631718066	0.385245254	0.35996671	0.423445541	0.376924309	0.426275186	0.604106375	0.360285828	0.415424287	0.328245022	0.029490845	0.036412725	0.022370259	0.23209451	0.275551839	0.134217622	0.488505246	0.472146111	0.557003581	0.109584328	0.023065885	0.111988185	1.214855468	0.545706145	0.796790561	0.023370909	0.01461085	0.002511513	0.505028704	0.389552502	0.469101957	0.367985046	0.02942461	0.213954657	0.505884979	0.081546133	0.852450725	0.013497757
ctk1_103	0.552264065	0.505509284	0.524291065	0.503846186	0.388201595	0.453308211	0.448423549	0.662366039	0.487822315	0.173095256	0.103049489	0.235074661	0.023032793	0.00220244	0.019577621	0.323562697	0.225497319	0.358463559	0.383679114	0.554400803	0.410978061	0.09703952	0.06808457	0.049454485	0.439716045	0.431527915	0.711891518	0.003051268	-0.002277701	0.011042999	0.527354805	0.448451998	0.532870634	0.170406469	0.014937618	0.302507858	0.449685993	0.071526192	0.527711826	0.003938856
ctk1_104	0.881063461	0.824823648	0.748796653	1.061498761	0.717129481	0.881495181	0.354564342	0.761306746	0.709265407	0.796211403	0.690738389	0.664868239	0.146243074	0.491288006	0.677769228	0.539001759	0.649524924	0.659686936	0.637047299	0.761574745	0.414948693	0.468468461	0.235569592	0.098897384	0.969276631	0.899279613	0.504031457	0.028780527	0.038783197	0.007050482	0.818227921	0.886707808	0.608378831	0.717272677	0.438433436	0.616071206	0.604523579	0.267645145	0.790862567	0.024871402
ctk1_105	0.622121598	0.558642017	0.721842327	0.5872736	0.609057908	0.75087268	0.349481737	0.264750015	0.884614349	0.574152303	0.711354804	0.530279647	0.045070427	0.029132096	0.044385105	0.470309113	0.283798884	0.000784678	0.763168472	0.622591978	0.464660901	0.243488772	0.171663182	0.158995234	0.984027375	0.634580669	0.957770916	0.032627101	0.059411708	0.025267385	0.634201981	0.649068063	0.499615367	0.605262251	0.039529209	0.251630892	0.616807117	0.191382396	0.858792986	0.039102064
ctk1_106	0.80331596	0.418365479	0.584528245	0.959846273	0.333085543	0.396570898	0.334972709	0.33030112	0.219313733	0.203450177	0.270525107	0.393305625	0.021851	-0.202619432	0.017045722	0.097523146	0.055311297	0.084247156	0.295894048	0.427645955	0.39744192	0.039567427	0.032390337	0.035097773	0.588796369	0.436150341	0.70692361	0.01833355	0.008825215	0.018574981	0.602069895	0.563167571	0.294862521	0.289093636	-0.054574236	0.0790272	0.373660641	0.035685179	0.577290107	0.015244582
ctk1_107	0.379108814	0.422267142	0.500802447	0.117377037	0.137783874	0.150379214	0.006792112	0.00107077	0.007510519	0.224147116	0.260968757	0.283187353	0.012699162	0.010923992	0.023567702	0.498211783	0.528863373	0.481133418	0.44121756	0.656362412	0.335908733	0.101334097	0.103094026	0.073637227	0.639440596	0.448676223	0.649471945	0.007040393	0.008259378	0.030294417	0.434059468	0.135180042	0.005124467	0.256101075	0.015730285	0.502736191	0.477829569	0.09268845	0.579196255	0.015198063
ctk1_108	0.503753375	0.570024065	0.473124371	0.18700891	0.295884262	0.35276861	0.001095329	0.006625596	0.012131816	0.198344107	0.324112645	0.188336766	-0.001708617	0.017245258	0.009096824	0.015658068	0.389344352	0.236815643	0.016252949	0.404356412	0.505683703	0.010835369	0.113657011	0.094550526	0.028062001	0.6915064	0.605605464	0.004837875	0.006108274	0.013107045	0.515633937	0.278553927	0.00661758	0.236931172	0.008211155	0.213939354	0.308764355	0.073014302	0.441724622	0.008017731
ctk1_109	0.666334984	0.59149373	0.699306433	0.638715529	0.655018517	0.702306261	0.341316957	0.494123833	0.206594201	0.428645225	0.463497259	0.415098295	0.888283532	0.992169552	0.413506322	0.185237726	0.24069648	0.158445293	0.639808663	0.610178616	0.619896583	0.158958859	0.179018078	0.084628149	0.872309342	0.613745721	1.029727943	0.084805454	0.115469095	0.133885274	0.652378382	0.665346769	0.347344997	0.435746926	0.764653135	0.194793166	0.623294621	0.140868362	0.838594335	0.111386608
ctk1_110	0.571031468	0.667769147	0.619986148	0.20024028	0.27547644	0.243548685	0.009726325	0.015866578	0.815316345	0.252630459	0.349738396	0.443514121	0.03028928	0.007522497	0.048155103	0.681822892	0.603313963	0.562561111	0.449533763	0.454987459	0.609576779	0.06538466	0.071480824	0.215745468	1.082112555	0.747147481	0.899811334	0.017569854	0.01284541	0.035700963	0.619595588	0.239755135	0.280303083	0.348627659	0.028655626	0.615899322	0.504699334	0.117536984	0.909690457	0.022038742
ctk1_111	0.454068397	0.584287272	0.588850138	0.41959379	0.774959179	0.579137311	0.387741804	0.275787266	0.432091223	0.466326177	0.635006796	0.525928732	0.059935664	0.088037117	0.04647182	0.031864996	0.011158777	0.000406183	0.384672669	0.519036126	0.471606332	0.455289616	0.479339299	0.453950295	0.59318377	0.690730044	0.291447064	0.010297988	0.010566793	0.019767363	0.542401935	0.591230093	0.365206764	0.542420568	0.064814867	0.014476652	0.458438376	0.462859737	0.525120293	0.013544048
ctk1_112	0.704729208	0.698219685	0.982002381	0.866052725	0.774004934	0.929449554	0.58985376	0.501881101	0.555750861	0.579447778	0.525433439	0.659688238	0.051585852	0.067981282	0.091131227	0.401607166	0.528124967	0.497853171	0.576146469	0.660554229	0.772676158	0.401811893	0.265365301	0.433715754	0.921113105	0.924644262	0.888779197	0.119387449	0.127656585	0.072984318	0.794983758	0.856502404	0.549161907	0.588189818	0.070232787	0.475861768	0.669792286	0.366964316	0.911512188	0.106676117
ctk1_113	0.522539832	0.51556275	0.749925843	0.650178001	0.423032042	0.54912196	0.491101731	0.560321711	0.703379695	0.358516291	0.257940951	0.390863464	0.025943736	0.043953042	0.059420292	0.064964796	0.064354003	0.070216998	0.27225566	0.43687456	0.411716972	0.062470421	0.074426446	0.055234472	0.571716812	0.565107938	0.611206307	0.009920148	0.013338067	0.013193755	0.596009475	0.540777334	0.584934379	0.335773568	0.04310569	0.066511932	0.373615731	0.06404378	0.582677019	0.012150657
ctk1_114	0.753271321	0.763202418	0.708812965	0.811772881	0.688603591	0.718080031	0.146617444	0.025187652	0.069288646	0.586285401	0.478843259	0.448948286	0.031681404	0.014995328	0.021233906	0.460289748	0.455035014	0.381424791	0.49958801	0.778432027	0.430435579	0.16579222	0.13532922	0.303239175	0.76935829	0.759889862	0.827745537	0.026246328	0.087686141	0.050133673	0.741762235	0.739485501	0.080364581	0.504692315	0.022636879	0.432249851	0.569485206	0.201453538	0.785664563	0.054688714
ctk1_115	0.968412233	0.62294542	0.770085522	0.777365214	0.637424049	0.8323823	0.921064602	0.777252444	0.458642899	0.675802638	0.238270572	0.111045173	1.023521516	0.042410172	0.071639042	1.441052081	0.268180115	0.092633658	1.101292636	0.565879615	0.575928831	1.158278717	0.229502136	0.255542843	1.076424878	0.715089128	0.852571068	1.360024264	0.102271469	0.015514002	0.787147725	0.749057188	0.718986648	0.341706128	0.379190243	0.600621951	0.747700361	0.547774565	0.881361691	0.492603245
ctk1_116	0.753025674	0.519101223	0.385495977	0.493102515	0.398469151	0.126793414	0.002905091	0.0080289	-0.001062041	0.024646554	0.604587183	0.197376202	0.011083211	0.063550425	0.01140544	0.209011626	0.626144809	0.344939971	0.097364936	0.353853461	0.50248927	0.010819554	0.270769695	0.044786845	0.042195595	0.25030922	0.246175492	0.008579226	0.022851099	0.011295463	0.552540958	0.339455027	0.00329065	0.275536646	0.028679692	0.393365469	0.317902556	0.108792032	0.179560102	0.014241929
ctk1_117	0.646145155	0.430497306	0.563785455	0.226728689	0.308419558	0.251279005	0.675414271	0.456570865	0.456427401	0.248342233	0.409614449	0.350973548	0.261181528	0.171778513	0.399679874	0.23088482	0.575808725	0.514659188	0.809716942	0.628003909	0.583336343	0.171821551	0.430121006	0.436368695	0.820654865	0.499005137	0.591581357	0.017318833	0.015564533	0.014658802	0.546809305	0.262142418	0.529470846	0.336310077	0.277546638	0.440450911	0.673685732	0.346103751	0.637080453	0.01584739
ctk1_118	0.634226813	0.685758988	0.635759764	0.388182092	0.385423071	0.28223596	0.575350133	0.337313927	0.455037218	0.700436367	0.576696858	0.536515378	0.764355291	0.881145937	0.91531216	0.017533424	0.080583593	0.093785439	0.619909601	0.720825153	0.538492719	0.125950377	0.137425262	0.112438967	0.811658908	0.861591082	0.784567302	0.113181521	0.062468319	0.048985906	0.651915188	0.351947041	0.455900426	0.604549534	0.853604463	0.063967486	0.626409158	0.125271535	0.819272431	0.074878582
ctk1_119	0.678097641	0.629086134	0.66150538	0.466493053	0.523125556	0.58010854	0.47939955	0.468607725	0.604110816	0.52988588	0.575379443	0.491173701	0.085703127	0.183103622	0.04896234	0.771939978	0.663744048	0.724746691	0.569004535	0.561673984	0.49418832	0.202772739	0.106417779	0.167244159	0.854276971	0.549933053	0.79378154	0.007878493	0.009610557	0.016735466	0.656229719	0.523242383	0.517372697	0.532146342	0.10592303	0.720143572	0.541622279	0.158811559	0.732663855	0.011408172
ctk1_120	0.803927392	0.612708378	0.674926473	0.457699273	0.587234337	0.446377268	0.289206003	0.52652526	0.393714815	0.260989343	0.544193681	0.497880817	0.849307101	0.02853809	0.048751244	0.674028984	0.05941019	0.129526458	0.522296799	0.47619237	0.447196778	0.208983202	0.08587037	0.063754405	0.292391721	0.777731829	0.693290885	0.015340808	0.061995693	0.019269451	0.697187414	0.497103626	0.403148693	0.434354614	0.308865478	0.287655211	0.481895316	0.119535992	0.587804811	0.032201984
ctk1_121	0.503753375	0.553476829	0.500542257	0.339712434	0.483718033	0.440640886	-0.004614388	0.058117236	0.008119278	0.198344107	0.477706638	0.427627589	-0.001708617	0.242238323	0.174890241	0.015658068	0.004967411	0.006003817	0.016252949	0.158700289	0.090897231	0.010835369	0.024880545	0.025139779	0.028062001	0.143891004	0.604822363	0.004837875	0.002621346	0.010914561	0.519257487	0.421357118	0.020540709	0.367892778	0.138473316	0.008876432	0.088616823	0.020285231	0.258925123	0.006124594
ctk1_122	0.512557721	0.526656451	0.589936522	0.442275813	0.605533145	0.680834137	0.551697101	0.317752584	0.722440017	0.476393968	0.490722114	0.346742772	0.11940302	0.067172953	0.062717831	0.420144596	0.2021249	0.344310772	0.36767772	0.432430357	0.513106295	0.098736412	0.212707371	0.090391884	0.663744884	0.68373069	0.692911161	0.056135123	0.045236736	0.022967534	0.543050231	0.576214365	0.530629901	0.437952951	0.083097935	0.322193423	0.437738124	0.133945222	0.680128912	0.041446464
ctk1_123	0.445324167	0.474790628	0.430639752	0.578535161	0.561781497	0.459127634	0.060819419	0.008158386	0.014608833	0.523047906	0.579209422	0.418535578	0.065030078	0.061364598	0.058002307	0.630689704	0.432646769	0.281062952	0.490313888	0.465195762	0.305390184	0.174103316	0.137175136	0.109569901	0.68852245	0.535943832	0.436876686	0.005678754	0.005156567	0.005703494	0.450251516	0.533148097	0.027862212	0.506930969	0.061465661	0.448133142	0.420299945	0.140282784	0.55378099	0.005512939
ctk1_124	0.537056492	0.768689307	0.646981749	0.662968063	0.670429928	0.963132698	0.437248203	0.617233963	0.546009248	0.476310535	0.555509642	0.490099122	0.016825944	0.054073858	0.028331725	0.875611382	1.085487539	0.971229602	0.39588339	0.536051785	0.358428501	0.128535015	0.18223995	0.119383837	0.562829276	0.652096473	0.585641574	0.019991887	0.017336849	0.026532434	0.650909183	0.76551023	0.533497138	0.507306433	0.033077175	0.977442841	0.430121226	0.143386267	0.600189108	0.021287056
ctk1_125	0.73883274	0.794473713	0.999948518	0.863989454	0.820649456	0.944511717	0.818872449	0.8178673	0.853082259	0.375973329	0.525124236	0.506227236	0.21629087	0.651221404	0.607170121	0.858149282	1.064276594	1.076436239	0.560777373	0.561104975	1.01370919	0.515161984	0.398027872	0.443242398	0.803921203	0.808451492	1.187290149	0.232064898	0.039220641	0.21921621	0.844418324	0.876383543	0.829940669	0.469108267	0.491560799	0.999620705	0.711863846	0.452144084	0.933220948	0.163500583
ctk1_126	0.621658307	0.545317722	0.65102397	0.29508315	0.378822546	0.244094278	0.606358323	0.623755373	0.656604305	0.320687379	0.398191255	0.419176091	0.014691419	0.034878756	0.081040522	0.397938339	0.354637995	0.370449599	0.465286396	0.490004144	0.514716241	0.068677789	0.163729642	0.049656978	0.704499749	0.555506556	0.649921528	0.006761224	0.49002231	0.00806909	0.606	0.305999991	0.628906	0.379351575	0.043536899	0.374341978	0.49000226	0.09402147	0.636642611	0.168284208
ctk1_127	0.775466401	0.490463349	0.737433799	0.241369848	0.133199879	0.236169837	0.343234494	0.427269135	0.430755756	0.147640278	0.22505905	0.224778659	0.019468068	0.047063452	0.032220403	0.676813418	0.689798819	0.651112781	0.557130597	0.386507584	0.386585565	0.074925018	0.075938853	0.062468937	0.878847901	0.745341244	0.534007853	0.00403737	0.016638138	-0.003816157	0.66778785	0.203579855	0.400419795	0.199159329	0.032917307	0.672575006	0.443407915	0.071110936	0.719398999	0.005619784
ctk1_128	0.502474656	0.60459032	0.537054049	0.166111292	0.388236621	0.261143964	0.337340718	0.52059845	0.445007878	0.360391862	0.3322209	0.339768762	0.019224071	0.022121492	0.032446637	0.375814885	0.416164165	0.342514801	0.35828471	0.32807111	0.088562407	0.08331205	0.054600228	0.057762394	0.678797393	0.833654205	0.915929807	0.018384577	0.006014174	0.027201717	0.548039675	0.271830626	0.434315682	0.344127175	0.0245974	0.378164617	0.258306076	0.06522489	0.809460468	0.017200156
ctk1_129	0.87388977	0.833955535	0.683941219	0.759252547	0.776178222	0.711746169	0.94683675	0.746551797	0.717577068	0.52224765	0.490595427	0.417861622	0.076990252	0.120063461	0.071533913	0.70018816	0.542371312	0.529801568	0.807768555	0.678154254	0.551560801	0.102200108	0.205234316	0.08145194	0.966039611	0.710224463	0.653839077	0.127161034	0.292130129	0.027080241	0.797262174	0.74905898	0.803655205	0.476901566	0.089529209	0.590787013	0.679161203	0.129628788	0.77670105	0.148790468
ctk1_130	0.324608338	0.33956206	0.400075763	0.118567042	0.136943574	0.136707579	0.003878596	0.006097906	0.004009571	0.194964674	0.223004813	0.277629019	0.014039853	0.012764391	0.012134718	0.007270507	0.024557824	0.043160945	0.20431013	0.206377621	0.222590733	0.041625825	0.036969665	0.032055585	0.428800313	0.414924536	0.302202442	0.00665704	0.007439195	0.00355581	0.35474872	0.130739398	0.004662024	0.231866169	0.012979654	0.024996426	0.211092828	0.036883692	0.381975764	0.005884015
ctk1_131	0.699311819	0.64883454	NA	0.746678944	0.753566837	NA	0.906760132	0.715156628	0.595415374	0.061756026	0.210328823	0.073183773	0.020430377	0.026672508	0.020180397	0.174445604	0.333330424	0.268321835	0.561864731	0.478653034	0.614836904	0.408857665	0.244603065	0.311085772	0.985669056	0.773416335	1.131916215	0.008955184	0.005049964	0.023825113	0.67407318	0.750122891	0.739110711	0.115089541	0.022427761	0.258699288	0.55178489	0.321515501	0.963667202	0.012610087
ctk1_132	0.588868201	0.788142385	0.647301658	0.565026176	0.56486796	0.434189389	0.689191606	0.552233534	0.641622241	0.31120414	0.26419468	0.22312251	0.087664424	0.191936339	0.206875193	0.399182087	0.525908719	0.96171607	0.511081433	0.76414993	0.705498524	0.201724746	0.276339782	0.769659265	0.693415654	0.856325042	0.92145974	0.034997546	0.021465087	0.492401133	0.674770748	0.521361175	0.62768246	0.266173777	0.162158652	0.628935625	0.660243296	0.415907931	0.823733478	0.182954588
ctk1_133	0.644168165	0.516044273	0.542768429	0.61560743	0.173704684	0.249138381	0.558667504	0.57578329	0.502405497	0.186498542	0.234359813	0.227901311	0.008254814	0.023638484	0.017219417	0.477799138	0.586296357	0.57759029	0.384045382	0.404334158	0.132972897	0.096033235	0.04845628	0.063195648	0.613520371	0.672822144	0.776772948	0.007787422	0.004856585	0.022348175	0.567660289	0.346150165	0.545618764	0.216253222	0.016370905	0.547228595	0.307117479	0.069228388	0.687705154	0.011664061
ctk1_134	0.598624999	0.620013946	0.694196592	0.239919253	0.176031518	0.155616245	0.01954341	0.011797873	0.004058207	0.199922032	0.295804081	0.260568216	0.015382572	0.011548075	0.012580486	0.015154556	0.028652831	0.028626337	0.29469581	0.475399634	0.536044409	0.160750425	0.207919003	0.293972083	0.496621765	0.372777375	0.775715599	-0.000434437	0.012925966	0.015710875	0.637611846	0.190522339	0.01179983	0.25209811	0.013170378	0.024144575	0.435379951	0.220880503	0.54837158	0.009400801
ctk1_135	0.600740658	0.52963756	0.578113476	0.326496888	0.228462358	0.265258017	0.427851147	0.590670565	0.325373392	0.094224026	0.117689862	0.115610703	0.011162869	0.011752612	0.007583383	0.083988389	0.093862605	0.088055246	0.393667168	0.260304389	0.118998904	0.067760832	0.053554876	0.037482369	0.541172704	0.48685385	0.79891254	0.007838144	0.006860336	0.012247772	0.569497231	0.273405754	0.447965035	0.109174864	0.010166288	0.088635413	0.25765682	0.052932692	0.608979698	0.008982084
ctk1_136	0.608490546	0.69820655	0.720092875	0.532120504	0.705154683	0.681808587	0.114797932	0.046279999	0.171864921	0.211310545	0.283944122	0.255168485	0.021232152	0.014536376	0.036261272	0.002964124	-0.002349183	0.040407118	0.26630202	0.347891525	0.277932075	0.076340346	0.091118637	0.064925228	0.341023163	0.674592086	0.679350563	0.013585597	0.013836239	0.020877008	0.675596657	0.639694591	0.110980951	0.250141051	0.024009933	0.01367402	0.297375207	0.077461404	0.564988604	0.016099615
ctk1_137	0.70096796	0.50174029	0.429180328	0.366656163	0.284941157	0.231908833	0.169967307	0.502043254	0.573326203	0.805900042	0.187201927	0.240402939	0.527446384	0.035082995	0.029514768	0.721335209	0.120821173	0.315121229	0.824559532	0.612481156	0.470460936	0.635499501	0.122994471	0.365921916	0.83425754	0.585103624	0.810798231	0.006525391	0.034101786	0.044152759	0.543962859	0.294502051	0.415112255	0.411168303	0.197348049	0.385759204	0.635833875	0.374805296	0.743386465	0.028259979
ctk1_138	0.69365504	0.508129963	0.601652702	0.687252043	0.670945888	0.483685396	0.4314583	0.255663619	0.477514518	0.63196659	0.590134625	0.499160285	0.082110436	0.063489927	0.075773691	0.360555874	0.212209937	0.451824198	0.451137605	0.326689768	0.392059418	0.567579214	0.574481668	0.460551315	0.376131301	0.157220068	0.420986722	0.086509397	0.12225438	0.032705442	0.601145902	0.613961109	0.388212146	0.573753833	0.073791351	0.341530003	0.389962264	0.534204066	0.318112697	0.080489739
ctk1_139	0.606924689	0.564529891	0.64641889	0.247359617	0.181577892	0.230511681	0.363552362	0.081150624	0.012831597	0.3640686	0.495467754	0.484526476	0.740843079	0.026727013	0.031303234	0.007765982	0.295702426	0.426089983	0.331512369	0.44120191	0.395531832	0.071070457	0.061361974	0.36057667	0.442536474	0.411675409	0.563693282	0.898305868	0.004365598	0.038163756	0.605957824	0.219816396	0.152511528	0.448020943	0.266291109	0.24318613	0.38941537	0.164336367	0.472635055	0.313611741
ctk1_140	0.722810764	0.437068367	0.510863969	0.630644366	0.398502228	0.510140911	0.39491774	0.415505892	0.652928377	0.426862977	0.431744543	0.494281624	0.012964087	0.036428278	0.044388038	0.594982704	0.61829801	0.710352479	0.488072202	0.467914497	0.407980576	0.250703706	0.208529415	0.624952278	0.752231557	0.351632525	0.494320427	0.019881386	0.00170157	0.005191623	0.556914367	0.513095835	0.487784003	0.450963048	0.031260134	0.641211064	0.454655758	0.361395133	0.53272817	0.00892486
ctk1_141	0.403716895	0.409191982	0.321290288	0.091472593	0.099683665	0.071965895	-0.001711494	0.021032744	0.011789912	0.022913128	0.171775584	0.148518114	7.26E-05	0.04008248	0.024836835	0.174148089	0.486006688	0.455433931	0.359291071	0.290796885	0.19566124	0.062528669	0.062117429	0.059939194	0.56069451	0.479214532	0.573161916	-0.008685054	0.009560964	0.001847548	0.378066388	0.087707384	0.010370387	0.114402275	0.021663976	0.371862903	0.281916399	0.061528431	0.53769032	0.00090782
ctk1_142	0.761198804	0.558163137	0.608407923	0.789243456	0.622047928	0.552994765	0.648906714	0.596849742	0.496235359	0.644070418	0.550771163	0.550706198	0.045988605	0.042635463	0.04449123	0.62148654	0.657138685	0.565315526	0.626917997	0.567390348	0.533962461	0.196587172	0.129653584	0.100232028	0.914043686	0.737753305	0.729414401	0.03039583	0.006109815	0.013138635	0.642589955	0.65476205	0.580663938	0.58184926	0.044371766	0.614646917	0.576090269	0.142157595	0.793737131	0.016548093
ctk1_143	0.886429813	0.683517056	0.902673283	0.808530448	0.80700432	0.903173644	0.55347156	0.596007002	0.376896511	0.656589921	0.594507801	0.515812174	0.151433786	0.124798107	0.255944628	0.501457061	0.377805762	0.274439239	0.58414712	0.613258094	0.825746083	0.561466994	0.656371482	0.377535071	0.745132867	0.79924943	0.969138832	0.029450904	0.009056404	0.008655031	0.824206718	0.839569471	0.508791691	0.588969965	0.177392174	0.384567354	0.674383766	0.531791182	0.837840376	0.01572078
ctk1_144	0.878915301	0.820262401	0.768858758	0.673738958	0.774960317	0.795046226	0.591171123	0.864973235	0.924661049	0.202519413	0.565375894	0.599433996	0.02284297	0.396813899	0.293956438	0.269916647	0.52939436	0.423907503	0.628832911	0.37298293	0.392071068	0.131333346	0.288127388	0.192693096	0.696472495	0.794783421	1.081396237	0.019079863	0.577700008	0.507520679	0.82267882	0.747915167	0.793601803	0.455776434	0.237871102	0.407739503	0.46462897	0.204051277	0.857550718	0.368100183
ctk1_145	0.760780048	0.622364302	0.765049414	0.455771277	0.563676147	0.531244013	0.738469897	0.640787096	0.803848314	0.325163307	0.313372841	0.289415291	0.043750184	0.200186039	0.028059766	0.886971398	0.850338557	0.801731561	0.53517977	0.634474369	0.607661267	0.318111511	0.316717432	0.379792144	0.788808393	0.630149194	0.821839276	0.014204145	0.016926105	0.007339002	0.716064588	0.516897146	0.727701769	0.309317146	0.09066533	0.846347172	0.592438469	0.338207029	0.746932288	0.012823084
ctk1_146	0.762137796	0.524537605	0.494831688	0.332469322	0.264805956	0.251734837	0.086272521	0.015954474	0.004229045	0.235364861	0.302860128	0.315820246	0.033516746	0.027362121	0.017055906	0.058002646	0.078707866	0.10631662	0.364543942	0.459668559	0.279300283	0.08589713	0.149021055	0.080489548	0.770601839	0.568552605	0.602797795	0.056678025	0.046428323	0.040607231	0.593835696	0.283003372	0.035485347	0.284681745	0.025978258	0.081009044	0.367837595	0.105135911	0.647317413	0.047904526
ctk1_147	0.560990596	0.508089967	0.60713006	0.231857083	0.24127271	0.262142871	0.506721957	0.536734224	0.563372582	0.356088993	0.321923441	0.438053077	0.028894583	0.025334167	0.024827554	0.639288474	0.69313603	0.749880777	0.352620886	0.475603933	0.480909773	0.052666442	0.041122377	0.039722991	0.792715309	0.599656713	0.924157757	0.013814251	0.018456492	0.023213969	0.558736875	0.245090888	0.535609588	0.372021837	0.026352102	0.69410176	0.436378197	0.044503937	0.772176593	0.018494904
ctk1_148	0.72825831	0.578468223	0.572933703	0.133758158	0.160184006	0.37410871	0.010927314	0.002896375	0.412530012	0.354219356	0.292656822	0.338944291	0.028175929	0.028436178	0.015570165	0.048715649	0.215951847	0.385862636	0.644259513	0.429595627	0.385141069	0.198400109	0.116553273	0.160746737	0.924712632	0.573380398	0.480089282	0.028202606	0.005974286	0.011300176	0.626553412	0.222683625	0.1421179	0.328606823	0.024060757	0.216843377	0.48633207	0.158566706	0.659394104	0.015159023
ctk1_149	0.556713458	0.568139221	0.531328369	0.514328673	0.310463573	0.679393896	0.138738498	0.167814725	0.372918807	0.600828166	0.585096656	0.554247942	0.021903051	0.060235664	0.01941631	0.415044858	0.341379954	0.715321998	0.329360795	0.495999971	0.06602784	0.136389337	0.117461348	0.122717639	0.517005153	0.708931409	0.415713764	0.02903124	0.038008799	0.023771007	0.552060349	0.501395381	0.226490676	0.580057588	0.033851675	0.49058227	0.297129535	0.125522775	0.547216776	0.030270349
ctk1_150	0.611565875	0.398566896	0.54213451	0.535878368	0.325977718	0.384621836	0.526729589	0.419980225	0.442749186	0.23802721	0.185301833	0.167957854	0.02434243	0.013742875	0.013750827	0.502801146	0.330876611	0.534518595	0.581255202	0.527809662	0.68247766	0.167442269	0.118501584	0.176309708	0.853093479	0.76826423	0.712006689	0.033077469	0.005344017	0.020173902	0.517422427	0.415492641	0.463153	0.197095632	0.017278711	0.456065451	0.597180842	0.15408452	0.777788133	0.019531796
ctk1_151	0.622938747	0.609444259	0.672646004	0.550274386	0.562135391	0.622319788	0.5761207	0.388471959	0.408476526	0.288242533	0.327613261	0.348926748	0.030562792	0.036003135	0.026489013	0.00121834	0.025784895	0.075283728	0.401357493	0.614563538	0.257952594	0.066406445	0.081495222	0.110674148	0.568527844	0.522805758	0.714233071	0.015352359	0.020229509	0.010765381	0.63500967	0.578243188	0.457689728	0.321594181	0.031018314	0.034095654	0.424624542	0.086191938	0.601855558	0.015449083
ctk1_152	0.922473073	0.622919675	0.762365165	0.534563251	0.375445746	0.423852343	0.588257877	0.075278531	0.036515048	0.428558422	0.394442328	0.09866514	0.470209222	0.169741813	0.020054589	1.25900559	0.771697463	0.780555827	0.899205732	0.817318472	0.616359509	0.860835153	0.712007857	0.124689295	1.011904542	0.956862749	0.889690715	0.526653064	0.125877853	0.023693532	0.769252638	0.444620447	0.233350485	0.307221963	0.220001874	0.937086293	0.777627904	0.565844101	0.952819335	0.22540815
ctk1_153	0.701688978	0.593956053	0.646316107	0.595188766	0.511955116	0.591251327	0.712869626	0.641854937	0.730978899	0.427742938	0.445102419	0.418808589	0.034138156	0.035849085	0.028635218	0.243635447	0.165478899	0.335336926	0.32513467	0.424542399	0.038643438	0.11696049	0.112547821	0.193025747	0.911156648	0.824832323	0.956982277	0.019630518	0.047838113	0.024801743	0.647320379	0.566131737	0.695234487	0.430551315	0.032874153	0.248150424	0.262773503	0.140844686	0.897657083	0.030756791
ctk1_154	0.599362798	0.704631859	0.670362001	0.695516621	0.652218439	0.675199406	0.131285097	0.073609803	0.003846237	0.322336945	0.317838935	0.304796525	0.025597615	0.020350694	0.013068868	0.01847908	0.069525126	0.032945238	0.307357924	0.399427395	0.224541888	0.066023656	0.142364858	0.083210903	0.719879953	0.576063516	0.725997358	0.016849424	0.017191787	0.021436246	0.658118886	0.674311488	0.069580379	0.314990801	0.019672392	0.040316482	0.310442403	0.097199806	0.673980276	0.018492485
ctk1_155	0.835299858	0.955573044	0.731521789	0.743349435	0.755384183	0.635858302	0.716560845	0.92680278	0.694312077	0.324841319	0.391545825	0.323648049	0.459702612	0.414240052	0.452395758	0.663284434	0.805209903	0.789734356	0.677001542	0.921984763	0.73138407	0.428942632	0.870044252	0.523381913	1.026577507	1.222333891	1.117565465	0.015770728	0.035637894	0.01691144	0.84079823	0.71153064	0.779225234	0.346678398	0.442112807	0.752742898	0.776790125	0.607456266	1.122158954	0.022773354
ctk1_156	0.638236162	0.568859042	0.678032652	0.353589595	0.216663015	0.322693763	0.584918565	0.550715749	0.667781003	0.383158871	0.368823377	0.403920538	0.049297828	0.068469949	0.067777699	0.741107103	0.999972458	0.686927823	0.544265639	0.634103044	0.532847816	0.228402138	0.190982667	0.361649398	1.111969731	0.85413695	1.059538747	-0.001678137	0.010386926	0.031849752	0.628375952	0.297648791	0.601138439	0.385300929	0.061848492	0.809335795	0.570405499	0.260344734	1.008548476	0.013519513
ctk1_157	0.997456356	0.703447631	0.693291036	0.886909697	0.722314577	0.82764643	0.801555121	0.662177213	0.755344022	0.893875861	0.652573385	0.669962888	0.121985247	0.235212789	0.124534961	0.953617308	0.812580029	0.780501151	0.850790803	0.517831973	0.64401692	0.553831108	0.516377902	0.488111744	1.101950743	0.703042986	0.818096185	0.075257411	0.024925592	0.012910068	0.798065008	0.812290234	0.739692119	0.738804045	0.160577666	0.848899496	0.670879899	0.519440251	0.874363305	0.03769769
ctk1_158	0.538563753	0.510957	0.701402633	0.240324708	0.309355221	0.445922944	0.436771113	0.697457339	0.647471612	0.330088526	0.303705417	0.416112714	0.017637285	0.019254814	0.036547213	0.095109837	0.071059116	0.064551949	0.351041865	0.483448112	0.429336763	0.108524396	0.127511939	0.236547026	0.513355845	0.697796597	0.84217503	0.034087238	0.025874164	0.03698948	0.583641129	0.331867625	0.593900021	0.349968886	0.024479771	0.076906967	0.42127558	0.157527787	0.684442491	0.032316961
ctk1_159	0.812471116	0.877870424	0.473891838	0.591976357	0.941165995	0.61668837	0.299185464	0.36357967	0.533547323	0.205619745	0.241763973	0.177463815	0.048911927	0.044696389	-0.188876511	0.454536414	0.777649909	0.667433413	0.682925197	0.919574445	0.665294215	0.465061615	0.345522047	0.358993365	0.765233952	0.982831884	0.720124769	0.177796949	0.52394543	0.431254367	0.721411126	0.716610241	0.398770819	0.208282511	-0.031756065	0.633206579	0.755931286	0.389859009	0.822730202	0.377665582
ctk1_160	0.721011292	0.823402233	0.686780744	0.503836677	0.870737432	0.691898999	0.055617954	0.162044251	0.061395714	0.695710656	0.674038078	0.646688849	0.033332262	0.022274474	0.037837321	0.964634536	0.944603591	0.804497062	0.58415388	0.853028965	0.682578566	0.241951335	0.247763523	0.372595493	0.616955353	0.624937715	0.791439875	0.025818343	0.055237351	0.010114782	0.743731423	0.688824369	0.093019307	0.672145861	0.031148019	0.904578397	0.706587137	0.287436784	0.677777648	0.030390159
ctk1_161	0.515011767	0.652792654	0.833702898	0.279065172	0.393262723	0.776215424	0.168664409	0.337163992	0.877512913	0.464224754	0.631173715	0.991099714	0.518251274	0.085499976	0.695786192	0.668511159	0.882655631	0.808278539	0.362515605	0.54340168	0.998518713	0.187272726	0.25816439	0.808718435	0.58666504	0.486886369	0.966031375	0.014205205	0.011402199	1.122277251	0.667169106	0.482847773	0.461113771	0.695499394	0.433179147	0.786481776	0.634811999	0.41805185	0.679860928	0.382628218
ctk1_162	0.776791438	0.630465135	0.844043397	0.378895119	0.305172267	0.459511694	0.787193096	0.64757069	0.723161114	0.219283341	0.283934199	0.14965683	0.04160283	0.04287741	0.050700325	0.203485575	0.37944859	0.291438651	0.405095115	0.464046636	0.621549418	0.065092477	0.068967432	0.102336727	0.816884865	0.672981213	0.893180927	0.018885596	0.042271956	0.023244761	0.750433323	0.381193027	0.7193083	0.21762479	0.045060188	0.291457606	0.496897056	0.078798878	0.794349001	0.028134104
ctk1_163	0.602437586	0.495311339	0.571342642	0.158887928	0.121827495	0.134300109	0.136691085	0.038021148	0.005891044	0.292346844	0.16985648	0.290664284	0.028965387	0.036099965	0.035246648	0.032079296	0.047542302	0.028025409	0.419218875	0.633798926	0.396373533	0.077014396	0.096449545	0.0666755	0.77621729	0.579284891	0.780180925	0.023484418	0.013562354	0.005513412	0.556363856	0.138338511	0.060201092	0.250955869	0.033437333	0.035882335	0.483130445	0.08004648	0.711894369	0.014186728
ctk1_164	0.800711918	0.709755721	0.818045187	0.679540578	0.535856107	0.528931611	0.828821342	0.784164042	0.611312866	0.460453487	0.413183368	0.402150805	0.047117129	0.036221109	0.032068134	0.427449067	0.501457252	0.455056347	0.615003193	0.823826748	0.625763727	0.252001031	0.202759421	0.194848522	1.018733144	0.729628923	0.663050296	0.0245825	0.02813289	0.013899378	0.776170942	0.581442766	0.74143275	0.425262553	0.038468791	0.461320889	0.68819789	0.216536325	0.803804121	0.022204923
ctk1_165	0.676570456	0.974477959	0.398069944	0.853723013	0.695556184	0.481649822	0.867135495	0.509775683	0.269243079	0.450607074	0.584900674	0.26923751	0.06183466	0.147590585	0.023029446	0.041560232	0.019004285	0.044207991	0.581714876	0.789818698	0.294597158	0.796102782	0.632805346	0.065268319	0.633982606	0.944677319	0.049435981	0.036060803	0.20006846	0.021901372	0.683039453	0.67697634	0.548718086	0.434915086	0.077484897	0.034924169	0.555376911	0.498058815	0.542698635	0.086010212
ctk1_166	0.595474149	0.672736568	0.501335369	0.543238508	0.608883341	0.356975779	0.009197711	0.022454912	0.02504491	0.319459992	0.345621265	0.304292357	0.016863746	0.033608785	0.016472704	0.517364934	0.572384825	0.478507742	0.441520216	0.641149872	0.426982701	0.13640859	0.080216162	0.082459669	0.529590582	0.872813864	0.621102401	0.020498712	0.019289117	0.001303569	0.589848695	0.503032543	0.018899178	0.323124538	0.022315078	0.5227525	0.503217597	0.099694807	0.674502282	0.013697133
ctk1_167	0.573542931	0.488987784	0.48742598	0.299206999	0.303770017	0.230834573	0.379595696	0.377269863	0.446121058	0.428043671	0.415690451	0.34002628	0.019432452	0.030059878	0.027976869	0.043027272	0.081873533	0.05890144	0.376546679	0.400896877	0.355101735	0.07954524	0.080195035	0.01861897	0.287752046	0.604095201	0.467150076	0.011968927	0.005318824	0.016033444	0.516652231	0.277937196	0.400995539	0.394586801	0.025823066	0.061267415	0.377515097	0.059453082	0.452999108	0.011107065
ctk1_168	0.434793675	0.566032034	0.509587432	0.066900464	0.103109202	0.101724702	0.081978629	0.013945427	0.004151211	0.340134057	0.476384548	0.276224349	0.255767692	0.06681586	0.265404222	0.671843431	0.662002341	0.697175937	0.59929356	0.532901809	0.461282848	0.148182345	NA	0.202877279	0.473298272	0.876360425	0.545615394	0.007197065	0.010166813	0.001541661	0.503471047	0.090578122	0.033358423	0.364247651	0.195995924	0.677007236	0.531159405	0.175529812	0.631758031	0.006301847
ctk1_169	0.703379751	0.874415522	0.845757555	0.689903961	0.855061606	0.881344844	0.925485282	0.909901849	0.991644534	0.529686008	0.578194108	0.44710531	0.028586779	0.055247799	0.029884104	0.5403425	0.630644041	0.525769847	0.512859394	0.591392035	0.728816014	0.175336969	0.219848291	0.137152226	0.841441011	1.062180577	1.2421607	0.155932397	0.187613365	0.080809389	0.807850942	0.808770137	0.942343888	0.518328475	0.037906227	0.565585463	0.611022481	0.177445829	1.048594096	0.141451717
ctk1_170	0.774670587	0.718061893	0.850044066	0.594969156	0.731425283	0.875576128	0.608119515	0.802577934	0.955712857	0.549955979	0.562168398	0.561179492	0.082544582	0.072651597	0.056525512	0.033976276	0.05596159	0.092728561	0.476286062	0.641568257	0.720184642	0.2387877	0.183259553	0.22211802	0.602603007	0.703200647	1.231444953	0.057439343	0.059399633	0.085451224	0.780925515	0.733990189	0.788803436	0.557767956	0.070573897	0.060888809	0.612679654	0.214721758	0.845749535	0.067430067
ctk1_171	0.813575313	0.707157795	0.688674657	0.665542974	0.677864602	0.653134956	0.720020315	0.608337885	0.761371847	0.458318939	0.372275538	0.437975316	0.12205862	0.09629123	0.055906015	0.005335104	0.040520034	0.017523125	0.555029665	0.654444293	0.645652048	0.286001636	0.259152052	0.246714276	0.73132376	0.790338593	0.664398261	0.037400289	0.022465846	0.040664845	0.736469255	0.665514177	0.696576682	0.422856597	0.091418622	0.021126088	0.618375335	0.263955988	0.728686872	0.033510327
ctk1_172	0.601408731	0.599977592	0.648789348	0.409781109	0.459740961	0.442243807	0.601537058	0.571422972	0.65571986	0.048059932	0.080439675	0.018529765	0.027770445	0.038757403	-0.32254561	0.030759166	0.151677896	0.047111621	0.237757084	0.231819553	0.244496727	0.096842477	0.063937246	0.061554378	0.62734506	0.765377749	0.730674785	0.021290514	0.004924514	0.012790361	0.616725224	0.437255292	0.609559963	0.04900979	-0.085339254	0.076516228	0.238024454	0.074111367	0.707799198	0.013001797
ctk1_173	0.595609851	0.632114515	0.721648368	0.471574621	0.519268618	0.413156222	0.504941161	0.100074443	0.154237965	0.28906616	0.260518022	0.2565644	0.17572559	0.036229914	0.081731437	0.11176284	0.131569144	0.171269498	0.416889409	0.725386221	0.648061566	0.171337648	0.293354556	0.173104922	0.592475362	0.71724727	0.687897473	0.015670944	0.050802935	0.009414555	0.649790912	0.46799982	0.253084523	0.268716194	0.097895647	0.138200494	0.596779065	0.212599042	0.665873368	0.025296145
ctk1_174	0.595735795	0.568228636	0.659149961	0.549929468	0.510973354	0.65294223	0.858878204	0.773292747	0.703325384	0.394699693	0.366187563	0.36609522	0.078300974	0.042360891	0.063639295	0.258865144	0.261420399	0.348716759	0.476438129	0.56850141	0.294546788	0.107545894	0.162922615	0.135572116	0.57585934	0.88105574	0.843932344	0.011481834	0.051932663	0.035770329	0.607704798	0.571281684	0.778498778	0.375660826	0.06143372	0.289667434	0.446495442	0.135346875	0.766949141	0.033061609
ctk1_175	0.722949593	0.676106408	0.811927093	0.665604795	0.582577841	0.699217879	0.744139435	0.645799408	0.598740447	0.32650682	0.418901862	0.467576355	0.018690866	0.045828856	0.025982093	1.139035882	1.064890574	1.232458301	0.556839295	0.598491166	0.815006654	0.17988791	0.183860149	0.160757382	0.748919205	0.742045521	0.95183823	0.043060254	0.019482757	0.025376787	0.736994365	0.649133505	0.662893097	0.404328346	0.030167272	1.145461586	0.656779038	0.174835147	0.814267652	0.029306599
ctk1_176	0.875615067	0.789481548	0.803917624	0.881209197	0.852523934	0.789356495	0.679601715	0.849632223	0.747164069	0.594271831	0.551632713	0.526820363	0.121779805	0.030273026	0.038624146	0.027375862	0.011867856	0.043356046	0.754013001	0.565886546	0.741469609	0.358166003	0.159273759	0.193338376	0.937840834	0.918357987	1.011601917	0.035660323	0.004879634	0.024259804	0.823004746	0.841029875	0.758799335	0.557574969	0.063558992	0.027533255	0.687123052	0.236926046	0.955933579	0.021599921
ctk1_177	0.67596581	0.555633844	0.6240096	0.763610007	0.644369013	0.724828976	0.31435063	0.427052322	0.030929988	0.09880888	0.095052166	0.100902288	0.036822194	0.02885169	0.020651442	0.709083328	0.62226126	0.584814397	0.485855101	0.779301054	0.580171896	0.165749896	0.174988862	0.147611761	0.993691046	0.856457166	0.935564246	0.020332409	0.014355852	0.012688108	0.618536418	0.710935998	0.257444313	0.098254444	0.028775109	0.638719662	0.615109351	0.162783506	0.928570819	0.015792123
ctk1_178	0.52852336	0.573292457	0.493918843	0.362363171	0.393515035	0.312446408	0.174624885	0.117203381	0.079332179	0.245413098	0.476915601	0.296831776	0.069593184	0.103611007	0.066875863	0.015724836	0.009777917	0.037008791	0.495028365	0.349895587	0.200564812	0.097191614	0.22802514	0.044011677	0.54776934	0.44299224	0.517995392	0.00584445	0.006096361	0.006731813	0.531911553	0.356108205	0.123720148	0.339720158	0.080026685	0.020837181	0.348496255	0.123076143	0.50291899	0.006224208
ctk1_179	0.801973938	0.947891878	0.99122346	0.801256881	0.974086242	1.078092953	0.894528972	0.924053535	0.859731632	0.438988456	0.441875094	0.468137399	0.038454473	0.012590082	0.049587231	0.046947948	0.102734641	0.042948155	0.526245906	0.257339134	0.689377081	0.24171765	0.308054866	0.266451758	0.999340514	0.687970173	1.092729206	0.35503844	0.667207505	-0.017695083	0.913696425	0.951145359	0.89277138	0.449666983	0.033543929	0.064210248	0.490987374	0.272074758	0.926679964	0.334850287
ctk1_180	0.423067042	0.470176144	0.375842659	0.197176106	0.219758877	0.157666735	0.087637727	0.096902794	0.239980586	0.44904292	0.317409746	0.346888413	0.178744869	0.175540883	0.023714263	0.470975306	0.569936336	0.302756296	0.422983999	0.66412048	0.079370053	0.223166231	0.226487775	0.046676387	0.354443685	0.68567325	0.658189669	0.009127502	0.00981076	0.017807281	0.423028615	0.191533906	0.141507036	0.371113693	0.126000005	0.447889313	0.388824844	0.165443464	0.566102201	0.012248514
ctk1_181	0.629435152	0.527636297	0.649714318	0.2481277	0.397070631	0.389202598	0.042829809	0.002850666	0.10593923	0.674343946	0.442260673	0.658844153	0.030648354	0.011685784	0.054176135	1.016586027	0.724609042	0.876144903	0.675065005	0.536649259	0.799537716	0.206035435	0.178371804	0.251176492	0.24250374	0.486414681	0.379032336	0.03274737	0.094487979	0.01978744	0.602261923	0.34480031	0.050539901	0.591816257	0.032170091	0.872446657	0.670417327	0.211861243	0.369316919	0.049007596
ctk1_182	0.400307535	0.409249332	0.660930979	0.127419132	0.233463915	0.49817628	0.1722289	0.238731234	0.003916702	0.338899636	0.366696661	0.344237797	0.15845383	0.432911303	0.329621573	0.532292535	0.486347871	0.510356042	0.389363607	0.439996432	0.434835014	0.114600336	0.227553192	0.140135912	0.464804618	0.394411139	0.592224055	0.008702205	0.014244808	0.008674761	0.490162615	0.286353109	0.138292279	0.349944698	0.306995569	0.509665483	0.421398351	0.160763147	0.483813271	0.010540591
ctk1_183	0.595799109	0.675048285	0.98837883	0.670495012	0.756202431	0.841212903	0.393230408	0.417896457	0.623776974	0.293469127	0.507921362	0.37894587	0.309234635	0.42317252	0.720712164	0.802709305	0.958633617	0.793694499	0.549687291	0.489198679	0.795037406	0.366698887	0.174495647	0.215902854	0.686825261	0.649611962	1.012069652	0.080067842	0.357976257	0.143479071	0.753075408	0.755970115	0.47830128	0.393445453	0.484373107	0.85167914	0.611307792	0.252365796	0.782835625	0.193841057
ctk1_184	0.509964445	0.811546108	0.791881712	0.464413991	0.731486402	0.685220299	0.580105625	0.582465251	0.59707395	0.370362683	0.436995273	0.460331743	0.041301837	0.032268881	0.031119837	0.576565326	0.687329855	0.765730231	0.364525929	0.576079155	0.171995347	0.045424518	0.137193416	0.108393528	0.680980128	0.69052248	1.108076751	0.012095183	0.179684463	0.049880696	0.704464088	0.627040231	0.586548275	0.422563233	0.034896852	0.676541804	0.37086681	0.097003821	0.826526453	0.080553447
ctk1_185	0.798075581	0.689738999	0.715934912	0.76385278	0.743043648	0.613108904	0.533632021	0.545422768	0.73413045	0.430667021	0.393723747	0.40412506	0.062644153	0.048730146	0.069542713	0.814013877	0.850960745	0.931106033	0.591635693	0.513935149	0.443843309	0.4593231	0.486719684	0.336421286	0.821417033	0.87866107	0.84849741	0.084156558	0.170911666	0.044681475	0.734583164	0.706668444	0.60439508	0.409505276	0.060305671	0.865360218	0.516471384	0.427488023	0.849525171	0.099916566
ctk1_186	0.541517145	0.380167319	0.396410882	0.185118377	0.142745218	0.132786824	0.507210176	0.413065703	0.504626577	0.432626652	0.330206934	0.313045808	0.026058262	0.018750438	0.023087174	0.434958637	0.388157407	0.266041038	0.405505717	0.315802015	0.369112097	0.069705043	0.047998819	0.086480174	0.53206289	0.258717631	0.649787164	0.015093624	0.004192374	0.016006933	0.439365115	0.153550139	0.474967485	0.358626464	0.022631958	0.363052361	0.363473277	0.068061345	0.480189229	0.01176431
ctk1_187	0.515570768	0.564075264	0.507811926	0.396258286	0.459888897	0.415814667	0.04104779	0.042329837	0.004400601	0.304565233	0.283782215	0.226484311	0.019022172	0.012933	0.006176492	0.13051294	0.226637261	0.075498331	0.21276878	0.396748019	0.076117341	0.081986313	0.104373923	0.068134289	0.283480016	0.700006495	0.312791365	0.012474073	0.008175211	0.00617183	0.529152653	0.423987283	0.029259409	0.271610586	0.012710555	0.144216178	0.228544713	0.084831508	0.432092626	0.008940371
ctk1_188	0.752779988	0.374273835	NA	0.507056894	0.340474525	NA	0.141361784	0.130689895	0.111646553	0.124828707	0.172012791	0.108393376	0.033120581	0.020820414	0.021892536	0.121550618	0.227854799	0.146179167	0.317646252	0.335854608	0.401410338	0.075322342	0.049084128	0.066734353	0.607904521	0.61087531	0.593917619	0.010261577	0.001205124	0.016609647	0.563526912	0.423765709	0.127899411	0.135078291	0.025277844	0.165194861	0.351637066	0.063713608	0.604232483	0.009358783
ctk1_189	0.5198695	0.461431502	0.852548776	0.528878151	0.51032887	0.806570086	0.23694165	0.032169055	0.103583196	0.042693078	0.085257549	0.085285332	0.024119436	0.036409882	0.051824888	0.057322744	0.028723565	0.067651484	0.422747008	0.266811154	0.418513428	0.049581069	0.077777435	0.079061206	0.755951638	0.545006927	0.651802997	0.021453693	0.011621077	0.00225701	0.611283259	0.615259036	0.124231301	0.071078653	0.037451402	0.051232598	0.369357197	0.06880657	0.650920521	0.01177726
ctk1_190	0.5890825	0.375290599	0.586970603	0.327379371	0.267700048	0.319342744	0.045046267	0.056961274	0.0024208	0.714923418	0.43875074	0.613037486	0.66782786	0.683343703	0.231593056	0.591218532	0.374668648	0.784324402	0.443032783	0.400063508	0.622148736	0.336265956	0.161920338	0.254484033	0.575172845	0.415137118	0.911170316	0.015039302	0.017123012	0.029525152	0.517114567	0.304807388	0.034809447	0.588903881	0.527588206	0.583403861	0.488415009	0.250890109	0.633826759	0.020562489
ctk1_191	0.771555078	0.87465595	0.688532996	0.675721332	0.88912028	0.763549294	0.614968765	0.87648311	0.724929698	0.360782899	0.433037055	0.394202892	0.036003995	0.040030498	0.047660794	0.758129138	0.797482609	0.710486211	0.519011484	0.702617584	0.707363026	0.249568625	0.386991354	0.302522532	0.812107121	1.079488503	0.727384754	0.05523607	0.052895443	0.029263641	0.778248008	0.776130302	0.738793858	0.396007615	0.041231763	0.755365986	0.642997365	0.313027504	0.87299346	0.045798384
ctk1_192	0.675775321	0.56353659	0.653893742	0.470432766	0.451598158	0.476787708	0.672990644	0.555914575	0.619313407	0.387800807	0.437835719	0.425373135	0.027759735	0.027908415	0.03090759	0.054993868	0.044440127	0.038825006	0.490580672	0.412119677	0.581536951	0.004727169	0.073814584	0.074415606	0.604015723	0.620227563	0.947420879	0.003250922	0.005293954	0.029973564	0.631068551	0.466272878	0.616072875	0.41700322	0.02885858	0.046086334	0.494745767	0.050985787	0.723888055	0.01283948
ctk1_193	0.64172279	0.611443883	0.768682697	0.746286815	0.809727137	0.839231023	0.400461731	0.400642243	0.313763985	0.237655244	0.326153188	0.348933577	0.042004456	0.034914486	0.164508537	0.621703797	0.652381722	0.749008514	0.531022122	0.345801399	0.565019772	0.238535445	0.442105297	0.456669858	0.78276845	0.740861206	0.990072538	0.063946934	0.114142009	0.106148264	0.67394979	0.798414992	0.371622653	0.304247336	0.080475826	0.674364678	0.480614431	0.379103534	0.837900731	0.094745736
ctk1_194	0.705291861	0.672315862	0.744578833	0.779803427	0.693287735	1.083532334	0.464476662	0.802623147	0.66813183	0.498248265	0.537294752	0.543809168	0.029155917	0.041465566	0.044341759	0.392278855	0.550533975	0.35227068	0.521894557	0.546228887	0.353495934	0.160087206	0.234302551	0.166823114	0.834792005	0.735169387	0.420337192	0.045573507	0.04398607	0.073906627	0.707395519	0.852207832	0.645077213	0.526450728	0.03832108	0.431694503	0.473873126	0.187070957	0.663432861	0.054488734
ctk1_195	0.482867525	0.404454075	0.788573361	0.228183006	0.197106421	0.295898865	0.337159973	0.464108889	0.768984265	0.160700125	0.23134474	0.27436592	0.020965462	0.003509866	0.040961002	0.084177898	0.072849416	0.114162941	0.392092556	0.573717533	0.643040473	0.108886591	0.202604344	0.158097256	0.693604212	0.797971754	0.810585524	0.012841191	0.182216397	-0.004455705	0.558631654	0.240396097	0.523417709	0.222136928	0.02181211	0.090396752	0.536283521	0.156529397	0.767387163	0.063533961
ctk1_196	0.566033351	0.574773474	0.774544287	0.18644118	0.287026123	0.337416779	0.421088931	0.535298734	0.440737611	0.379425611	0.308198836	0.337469892	0.115203391	0.049312207	0.075512713	0.600358473	0.581889314	0.408173848	0.350966667	0.613782684	0.693546563	0.140723427	0.147051095	0.174421271	0.68810855	0.662318592	1.169124935	0.023078796	0.044766443	0.052469305	0.638450371	0.270294694	0.465708425	0.341698113	0.080009437	0.530140545	0.552765305	0.154065264	0.839850692	0.040104848
ctk1_197	0.520751147	0.666043018	0.480621574	0.393428482	0.461691202	0.229328406	0.087474913	0.031560097	0.119113788	0.075219677	0.14543725	0.122698669	0.055794431	0.064590066	0.056484768	0.391628985	0.523580917	0.542886797	0.466648902	0.336821901	0.377050612	0.370164504	0.357202417	0.216031518	0.661835206	0.693597946	0.604124563	0.021980495	0.028439457	0.0131837	0.555805246	0.361482697	0.079382932	0.114451866	0.058956422	0.486032233	0.393507139	0.314466146	0.653185905	0.021201217
ctk1_198	0.519467108	0.564323407	0.568429837	0.717650805	0.724208073	0.581074356	0.409183334	0.342823307	0.400562135	0.438521552	0.418246576	0.452170744	0.049057368	0.044459195	0.052407162	0.158327568	0.192729279	0.234124063	0.402495095	0.391398942	0.521366154	0.228160127	0.123947495	0.413218918	0.69403908	0.662393255	0.856264594	0.057532321	0.018126186	0.02562665	0.550740117	0.674311078	0.384189592	0.436312957	0.048641241	0.195060303	0.438420064	0.255108847	0.737565643	0.033761719
ctk1_199	0.733211215	0.578721995	0.752441009	0.593889279	0.437610244	0.353471644	0.771797214	0.617149389	1.033965655	0.13493622	0.186857944	0.107957188	0.610322072	0.597081538	1.096906959	0.445500627	0.388446263	0.701838538	0.62241925	0.661725821	0.776791796	0.52210626	0.466499253	0.307653961	0.69264774	0.401536917	0.618721993	0.006699873	0.014279731	0.019942829	0.68812474	0.461657056	0.807637419	0.143250451	0.768103523	0.511928476	0.686978956	0.432086491	0.570968883	0.013640811
ctk1_200	0.576879366	0.609093559	0.903137183	0.703226802	0.566783181	0.515540344	0.666819392	0.470729188	0.905628272	0.238713458	0.194421645	0.17879087	0.033414358	0.030353615	0.048109601	0.70740509	0.5711447	0.55697338	0.763751049	0.54090798	0.657952876	0.249296398	0.136922737	0.167816915	0.975681019	0.674251599	0.867239544	0.014969997	0.027359957	0.011169232	0.696370036	0.595183442	0.681058951	0.203975324	0.037292525	0.611841057	0.654203968	0.184678683	0.839057387	0.017833062
ctk1_201	0.657084116	0.907667545	0.729984812	0.557392237	0.816500818	0.540349564	0.558792709	0.730324348	0.609691245	0.295269752	0.423463925	0.312123158	0.03688791	0.022100686	0.067067256	0.932359944	1.186326593	0.827450476	0.638684072	0.803576361	0.675804485	0.298401536	0.613512495	0.265064686	0.693714635	0.861519061	0.602343835	0.042961867	0.071893428	0.030178419	0.764912157	0.638080873	0.632936101	0.343618945	0.042018618	0.982045671	0.706021639	0.392326239	0.71919251	0.048344571
ctk1_202	0.754583708	0.750130339	1.08090237	0.754651331	0.856121336	0.901814516	0.73805543	0.620743535	0.852375233	0.478953509	0.360668703	0.4325917	0.212865677	0.207730564	0.086171799	0.096297119	0.045939108	0.04225203	0.50856356	0.728077402	0.730201021	0.185789855	0.181153149	0.122982761	0.803497695	0.681809826	1.162915356	0.373783255	0.343149156	0.326099985	0.861872139	0.837529061	0.737058066	0.424071304	0.16892268	0.061496086	0.655613995	0.163308588	0.882740959	0.347677465
ctk1_203	0.760054618	0.628946919	0.814474382	0.441611465	0.49933644	0.652406217	0.616343932	0.597535996	0.454522781	0.23709084	0.356241244	0.298464503	0.047186702	0.029994432	0.050197319	0.339903767	0.295209805	0.248259693	0.463929277	0.467628551	0.518215983	0.279956098	0.458005135	0.384951404	0.667366201	0.775941676	0.849227453	0.080277626	0.11938286	0.01600085	0.734491973	0.531118041	0.556134236	0.297265529	0.042459484	0.294457755	0.483257937	0.374304212	0.764178444	0.071887112
ctk1_204	0.806734347	0.52354472	0.593099293	0.671484833	0.837579398	0.658629026	0.743130487	0.683498596	0.588738543	0.227561516	0.239502682	0.272840546	0.036334535	0.019042775	0.03682187	0.605832304	0.507723707	0.515433277	0.449381478	0.375426364	0.502923726	0.056780489	0.093887982	0.082786564	0.747231346	0.762478995	0.711152675	0.007223404	0.026178375	0.028698556	0.64112612	0.722564419	0.671789209	0.246634915	0.03073306	0.54299643	0.442577189	0.077818345	0.740287672	0.020700112
ctk1_205	0.796387702	0.597617015	0.821815288	0.745123558	0.601211082	0.668007127	0.787721713	0.717325948	0.656439533	0.486520478	0.485601504	0.505478704	0.051692898	0.034333428	0.025737904	0.114596505	0.113296744	0.122452698	0.572112502	0.495614792	0.70393694	0.187788921	0.27555414	0.174685767	0.939831037	0.633352047	1.05188263	0.032309261	0.026361094	0.02617855	0.738606668	0.671447255	0.720495731	0.492533562	0.037254743	0.116781982	0.590554745	0.212676276	0.875021905	0.028282968
ctk1_206	0.749231436	0.627863722	0.964261483	0.728566383	0.62380589	0.795492731	0.631822979	0.520899848	0.294913978	0.276711279	0.368043476	0.298160046	0.82955715	0.642738478	1.231735411	0.365349997	0.328903836	0.303378154	0.602908533	0.611445376	0.676114599	0.200198147	0.185910513	0.589268228	0.771687666	0.561936579	0.561083093	0.036826277	0.040332251	NA	0.780452214	0.715955001	0.482545602	0.314304933	0.90134368	0.332543996	0.630156169	0.32512563	0.631569113	0.038579264
ctk1_207	0.934533763	0.84554407	0.926274643	0.891337242	0.849409984	0.889108419	0.997472111	0.946520529	1.110293994	0.574204115	0.797514084	0.690533928	0.040897674	0.040688408	0.030839595	1.1980766	1.279118191	1.146197876	0.847639508	0.748822401	0.816169305	0.709327093	0.654514474	0.754915822	0.980388232	0.772369248	0.841536236	0.092971444	0.195612748	0.051277218	0.902117492	0.876618548	1.018095545	0.687417376	0.037475225	1.207797555	0.804210405	0.706252463	0.864764572	0.113287137
ctk1_208	0.691816363	0.709781394	0.524654321	0.279288345	0.23813451	0.145412874	0.396242754	0.034113126	0.136526619	0.219083696	0.334544933	0.271899177	0.201736926	0.205432516	0.152333173	0.465944261	0.469331256	0.497142036	0.569444878	0.65450488	0.368662007	0.188806776	0.239817066	0.102393229	0.834596329	0.885177475	0.654373254	0.022009016	0.025266376	0.030176907	0.642084026	0.220945243	0.188960833	0.275175935	0.186500872	0.477472518	0.530870588	0.177005691	0.791382352	0.025817433
ctk1_209	0.550687351	0.703447065	0.672242172	0.384579344	0.414407575	0.361832688	0.337550942	0.51352543	0.097948339	0.270763826	0.462741283	0.386175127	0.027588009	0.030442875	0.024029138	0.223521716	0.453629663	0.187460054	0.429481641	0.474111049	0.426920576	0.125792096	0.248962034	0.241010438	0.889986022	0.913668388	0.774964417	0.009338457	-0.000956063	0.000958057	0.642125529	0.386939869	0.31634157	0.373226745	0.027353341	0.288203811	0.443504422	0.205254856	0.859539609	0.003113484
ctk1_210	0.625496559	0.581549477	0.673567657	0.653848469	0.550556046	0.649823201	0.486286251	0.450599921	0.296933034	0.03610208	0.051230614	0.053964115	0.030625417	0.031044258	0.043890624	0.220140229	0.191011533	0.222425805	0.392783146	0.237233207	0.069203498	0.243836214	0.134565797	0.238855129	0.626085036	0.424903199	0.798111214	0.026634286	0.021521702	0.025309777	0.626871231	0.618075905	0.411273069	0.047098936	0.035186766	0.211192522	0.233073284	0.20575238	0.616366483	0.024488588
esa1_1	0.477141187	0.430300314	0.378379421	0.136355862	0.115438179	0.116544154	NA	0.007651609	0.010610433	0.448419544	0.365568313	0.303635672	NA	0.034647118	0.030133953	0.448099452	0.550473955	0.49438229	0.069063665	0.068231008	0.067642092	0.116684811	0.126806827	0.039083907	0.046238071	0.017634351	-0.006446852	0.033822962	0.005595276	-0.008179931	0.428606974	0.122779398	0.009131021	0.115203801	0.032390536	0.497651899	0.068312255	0.094191849	0.019141857	0.010412769
esa1_2	0.47347862	0.470802904	0.441383357	0.149134247	0.193140473	0.072736606	NA	0.02441943	0.034039692	0.348094739	0.328614691	0.331458067	NA	0.012301021	0.01894685	0.011431556	0.023031235	0.019231334	0.081951607	0.094211092	0.047849844	0.051238953	0.053564372	0.025718195	0.050525351	0.115925717	0.064707111	0.015532068	0.003168208	0.010315409	0.461888294	0.138337109	0.029229561	0.41404501	0.015623935	0.017898042	0.074670848	0.043507173	0.077052726	0.009671895
esa1_3	0.172537574	0.322072689	0.173575541	0.010977875	0.053319088	0.007579395	0.003674332	0.019476125	-0.003884158	0.087748328	0.157711146	0.186832686	0.016560463	-0.010478566	0.006008192	0.008997358	0.016792577	0.003851798	0.165258699	0.023808477	0.023811618	0.033023341	0.017850401	0.025353401	0.0013465	0.004414292	-0.001446177	0.003886851	-0.001149262	-0.000234536	0.222728601	0.023958786	0.006422099	0.098827615	0.00403003	0.009880578	0.070959598	0.025409048	0.001438205	0.000834351
esa1_4	0.425596163	0.380199926	0.257821958	0.056999434	0.044536325	0.02092551	0.008017145	NA	0.003481575	0.370868348	0.201808167	0.2643848	0.050329336	NA	0.03548224	0.003432721	0.012111489	0.012530777	0.25933945	0.1287957	0.303848583	0.038219921	0.026227719	0.048567538	0.018923887	0.017579419	0.04301505	0.000113005	-0.003572221	0.028948385	0.354539349	0.040820423	0.00574936	0.308163993	0.042905788	0.009358329	0.230661244	0.037671726	0.026506119	0.00849639
esa1_5	0.537202279	0.503184656	0.476563608	0.27876562	0.308440752	0.267751876	NA	-0.000763202	0.007743731	0.416102745	0.38163378	0.444398506	NA	0.027416351	0.007402411	0.512574761	0.582799061	0.661969041	0.547296984	0.482765427	0.525765689	0.124585275	0.187885472	0.222639603	0.194036149	0.119082969	0.017906531	0.008063581	0.016613811	0.022754535	0.505650181	0.284986083	0.003490265	0.332805208	0.017409381	0.585780954	0.518609366	0.178370117	0.110341883	0.015810643
esa1_6	0.200969406	0.222976018	0.316676842	0.029432431	0.038711962	0.030957151	NA	0.008073031	0.000846334	0.14438557	0.0932713	0.179198108	NA	0.054879972	0.038289958	0.003863151	0.004294078	0.017634063	0.016065646	0.014264734	0.012617216	0.029999958	0.044431706	0.04072828	0.005377433	0.006407593	-0.002262439	0.017130153	0.01072812	0.009165209	0.246874089	0.033033848	0.004459683	0.213150521	0.046584965	0.008597097	0.014315865	0.038386648	0.003174196	0.01234116
esa1_7	0.309144262	0.288108564	0.260575449	0.098153672	0.064575148	0.10454349	NA	0.136794974	0.169631785	0.177912932	0.204314189	0.245183633	NA	0.07148288	0.094777912	0.173762604	0.170807491	0.147834564	-0.01035323	0.071649303	0.269778409	0.042704796	0.086950655	0.062974706	0.003513627	0.01279553	0.024352529	-0.000797016	0.011343598	0.007957012	0.285942758	0.08909077	0.15321338	0.32780493	0.083130396	0.164134886	0.110358161	0.064210052	0.013553895	0.006167865
esa1_8	0.810094311	0.713866547	0.942470368	0.83051336	0.697012673	0.851805575	0.020999805	0.007083708	0.010250703	0.594045416	0.463970341	0.506460651	0.060408098	0.039973476	0.043639947	0.281748051	0.230989016	0.330141796	0.072191734	-0.005833174	0.268439609	0.462107734	0.122301652	0.310102527	0.811150822	0.522641512	0.677065952	0.077461449	0.003369048	0.039016236	0.822143742	0.793110536	0.012778072	0.297332653	0.048007174	0.280959621	0.11159939	0.298170638	0.670286096	0.039948911
esa1_9	0.251224098	0.36165131	0.294831322	0.053837836	0.114658342	0.082413247	0.008723094	NA	0.001395601	0.173435233	0.231212154	0.167695565	0.084308796	NA	0.050731115	0.070893982	0.085162155	0.124630602	0.203275169	0.098298218	0.097526844	0.083711075	0.048538595	0.036844027	0.050569794	0.026240018	0.054626365	0.016296322	-0.002987712	0.007900693	0.30256891	0.083636475	0.005059347	0.214344537	0.067519956	0.093562246	0.13303341	0.056364565	0.043812059	0.007069767
esa1_10	0.271704039	0.240474997	0.320847082	0.03635	0.038012989	0.028924466	0.008199673	NA	0.001142426	0.134572335	0.137911472	0.175961982	0.075150645	NA	0.083815836	0.086362756	0.096629319	0.04015591	0.309605465	0.000979512	0.042256935	0.032562893	0.008545877	0.025698852	-0.058250592	0.029117822	0.046167392	0.001748316	0.00573048	0.010266267	0.277675373	0.034429151	0.004671049	0.07942529	0.079483241	0.074382662	0.117613971	0.022269207	0.005678207	0.005915021
esa1_11	0.61140773	0.237448733	0.618790069	0.466885102	0.031643023	0.607421702	0.002300428	0.007561447	0.012930793	0.571318995	0.207161376	0.577244168	0.023462788	0.014855091	0.036288241	0.594615928	0.009880933	0.580232678	0.41847774	0.037961618	0.580446312	0.115030175	0.037161584	0.269643722	0.552210872	0.072674343	0.704777213	0.008379272	0.004217125	0.039257001	0.489215511	0.368649942	0.007597556	0.39872991	0.024868707	0.394909846	0.345628557	0.140611827	0.443220809	0.017284466
esa1_12	0.184045461	0.277792036	0.295420483	0.014774342	0.032136199	0.016822778	NA	0.006847449	0.003963627	0.14337478	0.202446848	0.199279637	NA	0.019603856	0.009863275	0.011212339	0.012062265	-0.007273608	0.163427064	0.180958319	0.181834055	0.04169937	0.03385731	0.030864644	0.008752291	-0.002276536	0.001624614	NA	-0.005568716	-0.004199693	0.252419326	0.02124444	0.005405538	0.13895166	0.014733566	0.005333666	0.175406479	0.035473775	0.002700123	-0.004884205
esa1_13	0.379416994	0.53898042	0.395149561	0.123082263	0.053737604	0.096693644	NA	0.240879486	0.205389453	0.29067255	0.247499262	0.266454373	NA	0.059750692	0.09788081	0.028857431	0.015240306	0.016777529	0.0681544	0.039452876	0.103539676	0.09309105	0.117733499	0.132308837	0.076905449	0.185010165	0.234957575	0.007465556	0.005287403	0.007958312	0.437848991	0.09117117	0.22313447	0.212776749	0.078815751	0.020291756	0.070382317	0.114377795	0.165624396	0.006903757
esa1_14	0.445476338	0.354621059	0.468585246	0.182867145	0.081047195	0.157564894	NA	0.005604472	0.011909657	0.310849898	0.263835624	0.399764139	NA	0.02332321	0.011466035	-0.001976139	0.000613245	0.011934397	0.038750059	0.050893226	0.072497434	0.041295343	0.058225863	0.036060601	0.014155793	0.006056807	0.021410562	0.003661606	0.008824456	NA	0.422894214	0.140493078	0.008757064	0.210329465	0.017394622	0.003523834	0.054046906	0.045193936	0.013874387	0.006243031
esa1_15	0.315811566	0.323189848	0.343674369	0.094844441	0.102614257	0.101152201	0.008847951	0.001244196	0.00476389	0.166857495	0.177665592	0.179737961	0.022499916	0.020052387	0.016502315	0.011731822	0.023380847	0.002165567	0.211500099	0.173961204	0.219395186	0.043760919	NA	0.022780772	0.007341552	0.001964775	0.007956107	0.010683863	0.000172457	0.002700987	0.327558594	0.099536967	0.004952012	0.207562118	0.019684873	0.012426078	0.20161883	0.033270845	0.005754145	0.004519102
esa1_16	0.25141581	0.350783841	0.258253708	0.088688611	0.097641145	0.070033748	0.003709993	NA	0.004466433	0.194367645	0.174340939	0.184182416	0.016140743	NA	0.021378289	-0.001677623	0.01372883	0.008618797	0.343595393	0.141135053	0.207490385	0.028733668	0.029156175	0.04218138	-0.016224297	0.005723445	0.003301163	0.009537126	0.009984675	0.016981905	0.286817786	0.085454502	0.004088213	0.268208728	0.018759516	0.006890001	0.230740277	0.033357074	-0.002399896	0.012167902
esa1_17	0.224845057	0.237135299	0.310805785	0.014105011	0.030455772	0.017369906	NA	0.000708028	0.002643343	0.090771482	0.08913672	0.116574642	NA	0.010112345	0.007818259	0.005732583	0.010763351	0.018390973	0.182551922	0.11782251	0.117864193	0.067182362	0.050059754	0.031351141	0.008187542	0.034801506	0.002302306	0.003659648	0.003630837	-0.000322153	0.25759538	0.020643563	0.001675685	0.237158033	0.008965302	0.011628969	0.139412875	0.049531085	0.015097118	0.002322778
esa1_18	0.029247861	0.245570536	0.123952616	0.034713986	0.024014018	0.077912818	NA	NA	0.001132447	0.0728353	0.09032515	0.072730066	NA	NA	0.032173968	0.035642582	0.009020815	0.006014493	0.020702912	0.028526863	0.413660097	0.013641729	0.025804664	0.026332288	0.003813981	0.011923244	0.005554321	0.00550609	0.011067528	0.006781617	0.132923671	0.045546941	0.001132447	0.414716144	0.032173968	0.01689263	0.154296624	0.021926227	0.007097182	0.007785078
esa1_19	0.321997156	0.252533458	0.375312065	0.087653276	0.075899554	0.093248745	NA	0.017010702	0.014942879	0.32070865	0.120247438	0.39863762	NA	0.024648163	0.017642233	0.017855583	0.010092701	0.122044612	0.146246541	0.014012811	0.318493283	0.01393082	NA	0.017540545	0.002394775	0.006322459	0.070435873	NA	0.008921229	0.013225067	0.316614227	0.085600525	0.015976791	0.324816554	0.021145198	0.049997632	0.159584211	0.015735683	0.026384369	0.011073148
esa1_20	0.412246844	0.293001254	0.331175984	0.029131417	0.037966254	0.015041705	-0.019600963	0.000806331	-0.009026448	0.177102137	0.161695905	0.146502547	0.034905471	0.035094804	0.007999281	-0.006420016	0.036550276	0.001696331	0.128829572	0.143944913	0.103464969	0.07445118	NA	0.035710229	0.024285544	0.008075048	0.003659126	0.002050795	0.008133888	-0.016264423	0.345474694	0.027379792	-0.009273693	0.279864569	0.025999852	0.010608864	0.125413152	0.055080704	0.012006573	-0.00202658
esa1_21	0.295844208	0.357074858	0.420889818	0.088344496	0.072168981	0.077029299	0.004381897	0.003177801	0.004992844	0.222354058	0.199833202	0.322989231	0.015819514	0.024067325	0.014662129	0.198414545	0.158677929	0.336592866	0.330212921	0.165332761	0.256861198	0.060175999	0.093369484	0.080623915	0.143793009	0.029336454	0.018058063	0.003113643	0.004899376	0.020274578	0.357936294	0.079180925	0.004617142	0.283156997	0.022692418	0.124827523	0.181672615	0.067280532	0.063729175	0.008040494
esa1_22	0.47892495	0.462904014	0.583983598	0.339100707	0.278779364	0.35208359	0.006716511	0.008079787	0.016691874	0.362796547	0.358686254	0.499658351	0.023272822	0.028624834	0.037567499	0.205246525	0.323576133	0.164482885	0.333336969	0.252954136	0.354467232	0.063365105	0.121623296	0.103913938	0.313900228	0.212093329	0.148348979	0.002390418	0.020591645	0.013612919	0.508604187	0.32332122	0.010496057	0.521492136	0.029821718	0.231101848	0.313586112	0.09630078	0.224780845	0.012198327
esa1_23	0.43492392	0.471476905	0.435488339	0.105399078	0.097860405	0.067998205	NA	0.055347005	0.019541483	0.273260216	0.337348286	0.313883477	NA	0.013650565	0.008995806	0.365777764	0.384429015	0.362538141	0.308189465	0.245850148	0.315783302	0.082148715	0.043076896	0.090419294	0.003485224	0.007493841	0.014644388	0.00500539	0.002161254	0.009795478	0.447296388	0.090419229	0.037444244	0.000335694	0.011323185	0.370914973	0.289940972	0.071881635	0.008541151	0.005654041
esa1_24	0.361608677	0.344770517	0.31693926	0.027055814	0.033527035	0.032692974	NA	0.008154361	0.010398521	0.257810503	0.18670269	0.193817054	NA	0.030334949	0.040102227	0.175541056	0.226002738	0.183499056	0.049010566	0.210689559	0.229913588	0.024172253	0.073249455	0.063736383	0.005301459	0.083735706	0.134851233	0.007499185	0.00971874	0.011029744	0.341106151	0.031091941	0.009276441	0.280356433	0.035218588	0.195014283	0.163204571	0.053719364	0.074629466	0.00941589
esa1_25	0.410250543	0.213374976	0.634387127	0.146737885	0.080373448	0.150040671	NA	0.005834136	0.019246838	0.214396333	0.167741412	0.194491222	NA	-0.018516954	0.025048375	0.052839454	0.035256717	0.062407568	0.023484853	0.028113947	0.02189402	0.019132542	0.029472043	0.021783752	-0.00072484	0.017051395	0.109653864	0.011397266	0.00329016	0.000661426	0.419337549	0.125717334	0.012540487	0.190780984	0.003265711	0.050167913	0.024497607	0.023462779	0.041993473	0.005116284
esa1_26	0.351509709	0.306625849	0.301880302	0.049175401	0.027858504	0.029419467	0.001012698	0.004901149	-0.000555919	0.203673807	0.149471859	0.036597806	0.025252086	0.024094169	0.015650283	0.00488269	0.017023639	0.0171497	0.143631508	0.088863318	0.116532512	0.059187897	0.046704817	0.045590581	0.002745181	0.006852961	-0.002605461	0.004203111	0.009210362	0.007863829	0.320005287	0.035484457	0.001785976	0.000734377	0.021665513	0.013018676	0.116342446	0.050494432	0.002330894	0.007092434
esa1_27	0.347604854	0.33624618	0.334494168	0.057949812	0.042061163	0.045147298	0.175668859	0.011386968	0.00766286	0.212281113	0.208358185	0.265167333	0.02837238	0.021260907	0.018926931	0.304063595	0.187475803	0.30627924	0.236727786	0.168304865	0.203675922	0.090305277	0.064320575	0.079100203	0.228092468	0.121114712	0.122188724	0.007913711	0.002920046	0.011213248	0.339448401	0.048386091	0.064906229	0.129914491	0.022853406	0.265939546	0.202902858	0.077908685	0.157131968	0.007349002
esa1_28	0.249931513	0.282147054	0.293408529	0.076301363	0.089529904	0.079187265	1.121719113	NA	0.0038723	0.156105271	0.200325735	0.192277336	1.36210089	NA	0.021195913	0.201618604	0.219143614	0.260891674	0.045051193	0.038433028	0.050353811	0.041957657	0.046455746	0.057759956	0.011460849	0.016807746	0.006581328	-0.001420011	0.003525153	-0.001601565	0.275162366	0.081672844	0.562795706	0.222310068	0.691648402	0.227217964	0.044612677	0.048724453	0.011616641	0.000167859
esa1_29	0.310150334	0.232851839	0.250211446	0.059445699	0.083240376	0.045567396	0.002883399	NA	0.009187894	0.106426671	0.14883294	0.295962966	0.012453842	NA	0.024169926	0.023220848	0.048021672	0.428404664	0.020017835	0.016811663	0.374442473	0.016089435	0.022795063	0.118554306	-0.006071362	-0.002178527	0.297731647	-0.001437997	0.011834605	0.033545608	0.264404539	0.062751157	0.006035646	0.097769326	0.018311884	0.166549062	0.137090657	0.052479601	0.096493919	0.014647405
esa1_30	0.38325851	0.372511835	0.454000529	0.054416599	0.046833942	0.071654999	NA	0.004002853	0.00750147	0.313604795	0.253076856	0.431733974	NA	NA	0.035507068	0.429820137	0.341729108	0.469451287	0.368800646	0.369065886	0.424008388	0.099031099	0.077848501	0.183243913	0.059153953	0.05101133	0.035360015	0.00930119	0.005813578	0.054692051	0.403256958	0.05763518	0.005752162	0.270745049	0.035507068	0.413666844	0.38729164	0.120041171	0.048508433	0.023268939
esa1_31	NA	0.295249263	0.396895148	NA	0.024834028	0.065792311	NA	0.008603472	0.006186965	-0.000403761	0.207663845	0.264679638	NA	0.074347583	0.102109356	0.002889865	0.319243587	0.32549932	-0.002353752	0.219778938	0.277495567	0.001058006	NA	0.055515686	0.001332765	0.079595121	0.068424838	-0.003829121	0.009754484	0.011856452	0.346072206	0.045313169	0.007395219	1.060923102	0.08822847	0.215877591	0.164973584	0.028286846	0.049784241	0.005927272
esa1_32	0.319798801	0.469418901	0.350075061	0.033464061	0.08684135	0.044950486	NA	0.009687733	0.004802793	0.223450853	0.283507679	0.204515568	NA	0.039930172	0.021630307	0.001501414	0.009123175	0.009256181	0.039402472	0.099037692	0.048611458	0.039973821	NA	0.034306739	0.000477146	0.007196684	0.003325622	0.006841932	0.025591174	0.006128616	0.379764254	0.055085299	0.007245263	0.123810302	0.030780239	0.006626923	0.062350541	0.03714028	0.003666484	0.012853907
esa1_33	0.367055808	0.275463851	0.334950409	0.064975246	0.067117258	0.054082472	NA	0.001021931	0.00514068	0.243487603	0.173874468	0.188136368	NA	0.040973158	0.032318771	0.018763718	0.011047676	0.006545079	0.232574876	0.20058306	0.212853901	0.032138114	NA	0.038006073	-0.001851114	0.00628393	0.00643681	-0.002180363	0.002073809	0.005539226	0.325823356	0.062058326	0.003081306	0.628194399	0.036645965	0.012118824	0.215337279	0.035072094	0.003623209	0.001810891
esa1_34	0.502122874	0.392401845	0.455146475	0.239319075	0.214230123	0.149538506	0.003570943	0.008449256	0.005962609	0.351310747	0.253229536	0.330333198	0.009031853	0.020188104	0.003098145	0.026844646	0.099877572	0.10194818	0.029368282	0.014201511	0.200445873	0.098226544	0.048799237	0.052303175	0.01122104	0.028949779	0.000735346	0.00891653	0.001840118	-0.000242742	0.449890398	0.201029235	0.005994269	0.36516164	0.0107727	0.076223466	0.081338555	0.066442985	0.013635388	0.003504635
esa1_35	0.403665299	0.368676313	0.299288314	0.131567837	0.127481196	0.119329617	0.027004685	NA	0.07311829	0.276648966	0.09041751	0.262438009	0.029236359	NA	0.008564801	0.136189115	0.006123309	0.093002902	0.099924712	0.054553779	0.083089736	0.043040847	0.046579717	0.030206048	0.004406495	0.010170603	-0.002824597	0.005156089	0.005992434	0.015061913	0.357209976	0.126126217	0.050061487	0.276060234	0.01890058	0.078438442	0.079189409	0.039942204	0.0039175	0.008736812
esa1_36	0.298967329	0.358567343	0.292900356	0.029276539	0.044182272	-0.020468118	NA	NA	-0.003040723	0.000498167	0.140353596	0.097424105	NA	NA	0.02119911	-0.00392933	0.050238915	0.032264212	0.049358291	0.036782882	0.040542624	0.02063447	0.023388082	0.0188235	-0.000602475	0.003229306	0.012370539	0.00397208	0.000106685	0.00653528	0.316811676	0.017663565	-0.003040723	0.23990033	0.02119911	0.026191266	0.042227933	0.020948684	0.004999123	0.003538015
esa1_37	0.450671051	0.313201607	0.345373557	0.068437691	0.073584898	0.079202644	0.009984497	0.007774299	0.005553509	0.182748634	0.272473367	0.211708204	0.026430429	0.021213664	0.020522506	0.007442289	0.012710061	0.015831111	0.039490276	0.040069621	0.04706758	0.011810995	0.060044782	0.034368161	0.000321435	0.006715979	0.010994239	0.010374437	0.00731385	0.008233557	0.369748738	0.073741744	0.007770768	0.175154379	0.0227222	0.011994487	0.042209159	0.035407979	0.006010551	0.008640615
esa1_38	0.771714278	0.618377341	0.663323632	0.346445422	0.446958376	0.450454743	0.006754937	0.005546537	0.005081851	0.605177633	0.704118539	0.575287026	0.02886651	0.036390404	0.016539085	0.020862395	0.056249058	0.032611536	0.583168559	0.605560525	0.581842334	0.060782084	0.118611729	0.054034761	0.2668535	0.247374964	0.054772243	0.009569148	0.027696014	0.006500678	0.68447175	0.414619514	0.005794442	0.407047051	0.027265333	0.03657433	0.590190473	0.077809524	0.189666902	0.014588613
esa1_39	0.562007631	0.345170612	0.487663531	0.154060799	0.127739429	0.083140664	NA	0.002114619	0.003283757	0.083618059	0.279683624	0.276149879	NA	0.005613792	0.011741762	0.040135247	0.342492298	0.420456886	0.244733519	0.289212872	0.335452207	0.04884251	NA	0.040402877	-0.000559475	0.011655967	0.316331417	0.010248225	-0.08419734	-0.053121178	0.464947258	0.121646964	0.002699188	0.279020438	0.008677777	0.26769481	0.289799532	0.044622693	0.109142636	-0.042356764
esa1_40	0.449185231	0.407616527	0.404919842	0.132574389	0.133124873	0.18737398	NA	0.008063448	0.006099877	0.222481829	0.254088453	0.243034414	NA	0.022717985	0.031264801	0.064908526	0.05659273	0.085733924	0.057466482	0.093060515	0.131632573	0.030702833	0.04943066	0.062872743	-0.00509686	0.003488988	0.000303938	-0.007764504	0.000275002	0.024908236	0.420573867	0.151024414	0.007081663	0.452740634	0.026991393	0.069078393	0.09405319	0.047668746	-0.000434645	0.005806245
esa1_41	0.392095777	0.482669115	0.468940214	0.135708791	0.130445109	0.164227614	0.01047853	0.012798832	0.000632121	0.31141365	0.302693057	0.318714249	0.009918187	0.015187912	0.002095801	0.117278767	0.061982114	0.182370985	0.027707783	0.019456444	0.014428116	0.035369408	0.041118025	0.042186938	0.006151761	0.00833547	-0.006028977	0.005971122	0.003553488	-0.000978665	0.447901702	0.143460505	0.007969828	0.485263579	0.0090673	0.120543955	0.020530781	0.039558124	0.002819418	0.002848648
esa1_42	0.439002886	0.357573576	0.403438261	0.352436413	0.431209198	0.326336545	0.007044648	0.014552122	0.002145582	0.284012558	0.320565168	0.403793916	0.017343583	0.030401023	0.013980251	0.016050707	0.028787484	0.006881759	0.053222342	0.068004006	0.307606664	0.052385505	0.031474397	0.042483782	0.023047966	0.012150294	0.033628453	0.02290799	-0.000103357	0.011594519	0.400004908	0.369994052	0.007914118	0.314161812	0.020574952	0.017239983	0.142944337	0.042114561	0.022942238	0.011466384
esa1_43	0.292932761	0.380381788	0.267735526	0.048871561	0.027030843	0.035657728	0.007778239	0.006341953	0.005831079	0.177437252	0.149294645	0.104247081	0.043801495	0.032305433	0.016550837	0.017457137	0.005414365	0.007187631	0.122802321	0.197089638	0.165274513	0.053994545	0.005215297	0.045955092	0.012128133	0.008316792	0.014545445	0.00680708	0.0077747	0.010072649	0.313683359	0.037186711	0.006650424	0.159912354	0.030885922	0.010019711	0.161722157	0.035054978	0.011663457	0.008218143
esa1_44	0.135844929	0.23666713	0.358461023	0.048999755	0.030290019	0.033869556	-0.003066198	0.004806225	0.003853075	0.097870843	0.351284481	0.122656565	0.020104258	0.022662952	0.013317231	0.0169832	0.001290761	0.007655481	0.051428653	0.192085203	0.006098264	0.031201379	0.044178224	0.044406426	0.002143036	0.008208564	-0.00963554	0.007451014	0.003062407	0.005180586	0.243657694	0.037719777	0.001864367	0.336123881	0.018694813	0.008643147	0.08320404	0.039928676	0.000238687	0.005231335
esa1_45	0.625935735	0.516893059	0.57159782	0.458225224	0.32718714	0.406566835	0.006894857	0.004386882	0.004621149	0.456897571	0.500483236	0.498409932	0.220440446	0.174033779	0.193634353	0.251245622	0.331141259	0.321681881	0.052896839	0.036945186	0.072094357	0.089885653	NA	0.060702943	0.295929045	0.032967644	0.003677435	0.017649347	0.004510072	-0.001199736	0.571475538	0.3973264	0.005300963	0.255160509	0.196036192	0.301356254	0.053978794	0.075294298	0.110858041	0.006986561
esa1_46	0.36677657	0.416811681	0.361560212	0.06638195	0.083704262	0.089653931	0.002054039	-0.018079344	0.138324898	0.218651216	0.237037389	0.285891609	0.419420997	0.500218937	NA	-0.00130804	0.011596821	-0.001353079	0.013598846	0.013229158	0.00637966	0.035750372	0.044969903	0.025074541	0.179209837	0.202588351	0.030768029	0.003393429	0.003309317	-0.00494138	0.381716155	0.079913381	0.040766531	0.669965486	0.459819967	0.002978567	0.011069222	0.035264939	0.137522072	0.000587122
esa1_47	0.380682881	0.436275573	0.460767091	0.215919389	0.238823747	0.211734113	0.00092532	-0.001332943	0.006288221	0.258117603	0.215162465	0.292201461	0.01561871	0.010213015	0.014794209	0.007951289	0.009161074	0.009877315	0.034736433	0.077798655	0.104157084	0.055297383	0.045781512	0.051627645	0.065903175	0.010243808	0.004971588	0.003693228	-0.000231318	0.009071761	0.254214919	0.034347011	0.001960199	0.578894583	0.013541978	0.008996559	0.072230724	0.05090218	0.027039524	0.00417789
esa1_48	0.212625586	0.267171662	0.282847509	0.038889675	0.055871572	0.008279785	0.006305948	0.002481793	0.004523375	0.16886673	0.137830011	0.158561617	0.006230473	0.003269743	0.007053837	-0.000941003	0.011393506	0.001288231	0.004126819	0.009061071	0.009182599	0.024658551	NA	0.028016106	0.029488504	0.004034804	0.060807158	0.00299047	0.001439144	0.004940733	0.254214919	0.034347011	0.004437039	0.132069424	0.005518018	0.003913578	0.00745683	0.026337329	0.031443489	0.003123449
esa1_49	0.332622933	0.363831082	0.484310123	0.064407549	0.093733891	0.100328857	0.005833926	0.004084347	-0.001807018	0.243260761	0.260702637	0.301611285	0.047589181	0.02513847	0.024499886	0.246672988	0.271147842	0.371544203	0.219652941	0.225493646	0.147379698	0.062685091	0.056827645	0.045249585	0.017853081	-0.000305786	-0.004684451	-0.000609164	0.000641871	0.001809181	0.393588046	0.086156766	0.002703752	0.104414992	0.032409179	0.296455011	0.197508762	0.054920774	0.004287615	0.000613963
esa1_50	0.297388107	0.381431391	0.337554311	0.085098547	0.116546181	0.079205023	0.001241364	NA	0.000971873	0.247986396	0.301655464	0.214504736	0.006918496	NA	0.00753539	0.068830472	0.133566923	0.122724499	0.031706376	0.030594328	0.092825682	0.011104792	0.019535132	0.034511452	0.004324929	0.004475169	0.005253247	-0.005621319	0.011028802	0.001298803	0.33879127	0.093616584	0.001106619	0.14365966	0.007226943	0.108373964	0.051708795	0.021717125	0.004684448	0.002235429
esa1_51	0.440090006	0.432516469	0.457763123	0.055551307	0.02695474	0.02876213	0.013195312	NA	0.006839214	0.468144731	0.26267788	0.387839421	0.916509421	NA	0.598371647	0.591113732	0.5043292	0.526335126	0.167774674	0.147086186	0.293691062	0.057864016	0.195392503	0.177578601	0.4899237	0.483931993	0.47880639	0.012915789	0.018867564	0.0064917	0.443456533	0.037089393	0.010017263	0.155086119	0.757440534	0.540592686	0.202850641	0.143611707	0.484220694	0.012758351
esa1_52	0.554989564	0.383714526	0.560298157	0.306906369	0.239410594	0.273182767	0.063510173	0.032187271	0.134674447	0.415322109	0.34946139	0.411558244	0.021302305	0.023844871	0.04107189	0.013512432	0.005645105	0.029968894	0.203251326	0.055558612	0.07259491	0.126553007	0.062875939	0.047444595	0.217126154	-0.002379655	0.123445819	0.110015532	0.016990137	0.007141717	0.499667416	0.273166577	0.07679063	0.385033979	0.028739689	0.016375477	0.110468283	0.078957847	0.112730773	0.044715795
esa1_53	0.321579014	0.371958367	0.35876294	0.040210994	0.048182165	0.040738925	0.006394149	NA	0.009832924	0.188441946	0.214265554	0.227019441	0.026782138	NA	0.024721026	0.104609342	0.13879152	0.149047959	0.284711807	0.244912511	0.250030346	0.066336787	0.042889026	0.035834892	0.042301176	-0.004996227	0.014618835	0.040152277	0.060354664	0.015758597	0.350766773	0.043044028	0.008113536	0.372903055	0.025751582	0.130816273	0.259884888	0.048353569	0.017307928	0.038755179
esa1_54	0.418232619	0.349007815	0.353383523	0.047054728	0.044585019	0.044731196	0.009340387	0.002290154	0.003349433	0.240292396	0.192004622	0.323874206	0.210668699	0.02221057	0.025157907	0.360640345	0.003821443	0.004178074	0.380219304	0.161429978	0.362628896	0.050291876	0.083984019	0.130746364	0.091325182	0.039466774	0.027104587	0.014519581	0.003273428	0.009676376	0.373541319	0.045456981	0.004993325	0.205013137	0.086012392	0.122879954	0.301426059	0.088340753	0.052632181	0.009156462
esa1_55	0.342539758	0.35344495	0.314225376	0.027829874	0.033388395	0.021865682	0.00439954	0.013575555	0.00752819	0.160340079	0.20755958	0.142150411	0.017796924	0.030399428	0.019544931	0.376308134	0.392531986	0.388017968	0.183924132	0.261988912	0.239341922	0.057015225	0.100346313	0.047663426	0.108067022	0.170947923	0.029717838	0.00059574	0.026907095	0.004498196	0.336736695	0.02769465	0.008501095	0.280112958	0.022580428	0.385619362	0.228418322	0.068341654	0.102910928	0.010667011
esa1_56	0.400039317	0.285174498	0.326869435	0.037245611	0.06145548	0.070378205	0.004381948	0.001357366	0.006496071	0.236837597	0.183819848	0.229058573	0.005249169	0.016757796	0.024304813	0.010915436	0.022319103	0.033123885	0.018616439	0.07173504	0.053741038	-0.016011117	NA	0.037016674	0.203746446	0.004513434	0.177509797	0.000754595	0.001628158	0.006258139	0.337361083	0.056359765	0.004078461	0.293462016	0.015437259	0.022119474	0.048030839	0.010502779	0.128589893	0.002880297
esa1_57	0.63298142	0.72151803	0.684743576	0.6862765	0.759191454	0.564841814	0.004982909	-0.000193283	0.006809424	0.364963086	0.434976172	0.355162681	0.072096449	0.074606946	0.048106265	0.745607949	0.755593702	0.710191305	0.245323824	0.207600964	0.36816556	0.102896986	0.179927348	0.142144821	0.680336858	0.675752566	0.399730309	0.052938785	0.05594792	0.058368632	0.679747676	0.670103256	0.00386635	0.214247032	0.064936554	0.737130985	0.273696783	0.141656385	0.585273244	0.055751779
esa1_58	0.322233118	0.290997419	0.337849594	0.043778131	0.081435393	0.069936511	0.000628032	0.008378828	0.005339518	0.242187684	0.243853832	0.156699579	0.02370302	0.033913208	0.017623773	0.027408393	0.061791658	0.058093167	0.134099025	0.219303684	0.114461824	0.028195858	NA	0.004346732	0.002783645	0.004590228	0.008013633	0.002725732	0.009061997	0.010725584	0.31702671	0.065050012	0.004782126	0.186851119	0.025080001	0.049097739	0.155954844	0.016271295	0.005129169	0.007504438
esa1_59	0.398651447	0.450212764	0.472799518	0.113686771	0.133055127	0.156966348	0.001142582	NA	-0.001305561	0.324850185	0.264328701	0.281581112	0.010353374	NA	0.002631547	0.00690987	0.008602483	0.01902029	0.078018495	0.104961834	0.176228614	0.011833648	0.034221314	0.023032147	0.008369004	0.090715532	0.019717902	0.001936914	0.006139079	-0.003716535	0.440554576	0.134569415	-8.15E-05	0.306005307	0.006492461	0.011510881	0.119736314	0.023029037	0.039600812	0.001453153
esa1_60	0.230335952	0.211966062	0.356892202	0.097012041	0.071521009	0.133713008	0.003537285	0.1607139	0.006368265	0.273206855	0.153733867	0.282213367	0.022233483	0.016506293	0.023977242	-0.002451558	0.006724007	0.035410165	0.03416361	0.061582543	0.195555309	0.0383932	0.04536318	0.030265074	-0.000389069	0.012302	0.04331059	-0.001453919	0.006363121	0.011766421	0.266398072	0.100748686	0.05687315	0.374103092	0.020905673	0.013227538	0.097100487	0.038007152	0.01840784	0.005558541
esa1_61	0.370101429	0.481240818	0.415983709	0.139071783	0.298917156	0.15188122	0.010368169	0.014517271	0.010571368	0.32973269	0.371311757	0.433102801	0.014129849	0.013965193	0.01544161	0.029848251	0.028545212	0.040674802	0.294049927	0.273044053	0.313473362	0.075281699	0.071960758	0.053096999	0.012682327	0.009281295	0.011134173	0.018299843	0.011979439	0.01403536	0.422441985	0.196623386	0.011818936	0.22562654	0.014512217	0.033022755	0.293522447	0.066779819	0.011032598	0.014771547
esa1_62	0.337582247	0.458347189	0.284999397	0.011513803	0.042725319	0.028392661	0.003743235	-0.001315965	0.004617714	0.122018183	0.262138309	0.176396867	0.146478909	0.048908022	0.072627854	0.099300455	0.043426616	0.10847137	0.083592227	0.039497972	0.138834199	0.034617821	0.020318253	0.038553785	0.117181528	0.013908149	0.032755701	0.014945287	0.006198299	0.014745238	0.360309611	0.027543928	0.002348328	0.212421708	0.089338262	0.083732814	0.087308133	0.031163286	0.054615126	0.011962941
esa1_63	0.351565512	0.452156874	0.405909183	0.081945328	0.256786644	0.136904822	0.007669177	NA	0.015590159	0.321634049	0.345337787	0.311867922	0.024481362	NA	0.012645396	0.087435196	0.089092986	0.103718128	0.030127027	0.0608404	0.116291906	0.041254019	0.035651924	0.037969564	0.072575371	0.031715858	0.027869828	-0.00350285	0.003212864	0.007337262	0.403210523	0.158545598	0.011629668	0.372887344	0.018563379	0.093415436	0.069086445	0.038291836	0.044053686	0.002349092
esa1_64	0.462581403	0.324145277	0.358794654	0.087493776	0.14574814	0.104787937	0.006175823	NA	0.001861269	0.252732091	0.196930831	0.23045522	0.034047894	NA	0.028596484	0.103638902	0.024029757	0.120635236	0.040458139	0.011871177	0.057132257	0.078517837	0.092873951	0.128992651	0.186550228	0.066126076	0.08874695	-0.00242422	0.003740101	0.014530057	0.381840444	0.112676618	0.004018546	0.459190882	0.031322189	0.082767965	0.036487191	0.100128146	0.113807751	0.005281979
esa1_65	0.306456793	0.158398552	0.306803536	0.031055145	0.039579699	0.053630877	0.002276407	0.009773896	0.00808763	0.159035155	0.253736291	0.128656037	0.009149363	0.019255341	0.003489911	0.055147934	0.188160369	0.111577784	0.033395141	0.148272531	0.081973745	0.035460903	0.051487463	0.026284894	0.012892295	0.0237543	0.013254578	0.001901907	0.004330391	0.006571869	0.257219627	0.041421907	0.006712644	0.215380845	0.010631538	0.118295362	0.087880472	0.03774442	0.016633724	0.004268055
esa1_66	0.385613554	0.568625299	0.319288877	0.111535528	0.22903211	0.100018907	0.002513046	NA	0.001417911	0.233438152	0.384284261	0.274557848	0.024440883	NA	0.024834152	0.001158186	0.023766735	0.020426195	0.267722691	0.25912946	0.322047431	0.038249126	0.040217028	0.028971321	0.004777797	0.001027943	0.001535932	-0.002164569	-0.003318466	-0.000533801	0.424509243	0.146862181	0.001965479	0.290576193	0.024637518	0.015117039	0.282966528	0.035812492	0.002447224	-0.002005612
esa1_67	0.364932635	0.479103734	0.412877757	0.115642236	0.174213281	0.155442651	0.00352576	0.006046479	0.007412068	0.309825235	0.454469713	0.354414218	0.009339365	0.022486388	0.012123048	0.171526475	0.158770761	0.075572762	0.031057672	0.042747906	0.101612251	0.03645417	0.043509416	0.050930959	0.030121762	0.035488204	0.027364194	-0.004389354	-0.006278336	0.007145747	0.418971376	0.148432723	0.005661436	0.301150568	0.0146496	0.135289999	0.05847261	0.043631515	0.030991387	-0.001173981
esa1_68	0.424440198	0.325284014	0.432341614	0.068969268	0.081272326	0.146755085	0.009297512	NA	0.020561475	0.410365893	0.429191936	0.527965038	0.019455307	NA	0.043218185	0.29362619	0.351446066	0.191815017	0.25022599	0.419288353	0.411506303	0.043639204	0.097091198	0.065154912	0.213110066	0.058054566	0.271114003	0.010896327	-0.0031083	0.014733262	0.394021942	0.098998893	0.014929494	0.40831449	0.031336746	0.278962424	0.360340215	0.068628438	0.180759545	0.007507097
esa1_69	0.207121948	0.262829949	0.256878436	0.021460295	0.070642257	0.064214191	0.002907418	0.007583947	0.007397744	0.260982225	0.215483282	0.169677028	0.018572528	0.020089142	0.00504024	0.018519839	0.01978667	0.031776654	0.0042439	0.020383707	0.013995307	0.014381943	0.041494364	0.018281176	-0.000776814	0.005132261	0.002796899	0.001824481	0.008268828	0.006649686	0.242276778	0.052105581	0.005963036	0.20990898	0.014567303	0.023361054	0.012874305	0.024719161	0.002384115	0.005580998
esa1_70	0.463096155	0.318319796	0.392066279	0.057256215	0.043706885	0.031268426	0.007235019	-0.066274373	0.001134392	0.295822164	0.295031275	0.280875141	0.029866131	NA	0.025480915	0.181603648	0.205964118	0.216486249	0.254356491	0.166251212	0.222357701	0.047316959	0.037098112	0.025607531	0.038122323	0.0309601	0.003621911	-0.002545465	0.000343304	-0.002175073	0.391160743	0.044077175	-0.019301654	0.378049083	0.027673523	0.201351338	0.214321801	0.036674201	0.024234778	-0.001459078
esa1_71	0.341243829	0.338866113	0.323598717	0.0315243	0.029592296	0.024488787	0.005248223	0.003999314	0.0066792	0.188292963	0.190278129	0.179622382	0.049369704	0.026476571	0.064437136	0.311794463	0.320411308	0.309123401	0.144777965	0.146717751	0.08515729	0.048324489	0.039443662	0.063240735	0.004053452	0.017953227	0.080662655	-0.001268274	-1.34E-05	0.008817634	0.334569553	0.028535128	0.005308912	0.180475828	0.046761137	0.313776391	0.125551002	0.050336295	0.034223111	0.002512002
esa1_72	0.479466039	0.3819969	0.506627684	0.285492648	0.206407641	0.240136188	0.013595932	0.010811568	0.019407961	0.111036109	0.098652405	0.159454651	0.007303507	0.006986808	0.009857418	0.195185213	0.298971311	0.361424077	0.002470127	0.018242625	0.023402238	0.011169993	0.015525562	0.04816929	0.006840619	0.002657883	0.002661591	-0.002212878	-0.001039567	0.001798137	0.456030208	0.244012159	0.014605154	0.190603963	0.008049244	0.285193534	0.014704997	0.024954948	0.004053365	-0.000484769
esa1_73	0.647425623	0.502916885	0.749308662	0.795683634	0.749766977	0.831985051	0.001718537	0.003870462	0.005581997	0.547121995	0.475600754	0.713960999	0.059766842	0.058277414	0.09304158	0.753521362	0.701253098	1.012591227	0.541765588	0.494911762	0.756121427	0.211972361	0.336860331	0.352356017	0.645868305	0.468233354	0.573630475	0.081025199	0.05958888	0.069743106	0.633217056	0.792478554	0.003723665	0.252057075	0.070361946	0.822455229	0.597599592	0.300396236	0.562577378	0.070119062
esa1_74	0.364627863	0.348247717	0.344684554	0.157984636	0.201510084	0.271665849	0.009171613	NA	0.006684655	0.252772865	0.11245022	0.249816328	0.014655151	NA	0.012797741	0.199095088	0.069627468	0.184089037	0.006792877	0.009440979	0.027299068	0.024589128	0.054252544	0.044148604	0.007168757	0.006268633	0.004756677	0.003409591	0.004024828	0.011793358	0.352520045	0.210386856	0.007928134	0.536829028	0.013726446	0.150937198	0.014510975	0.040996759	0.006064689	0.006409259
esa1_75	0.433355834	0.469109718	0.423726145	0.25810518	0.323982684	0.329251835	0.002683395	0.004893048	-0.001884761	0.378752988	0.376802569	0.366753721	0.015129489	0.015672025	0.013158269	0.012450973	0.01749289	0.003561258	0.194134374	0.072726044	0.267830209	0.05586702	NA	0.043994768	0.003157975	0.005138362	0.022763739	0.003787709	-0.00560841	0.002784009	0.442063899	0.303779899	0.001897227	0.302705882	0.014653261	0.011168374	0.178230209	0.049930894	0.010353358	0.000321103
esa1_76	0.280954345	0.313214102	0.461625397	0.069429375	0.068699908	0.107472968	0.002974903	0.004347318	0.011617765	0.236713505	0.285271074	0.291263019	0.011073169	0.005347362	NA	0.041161424	0.026839417	0.028565058	0.117909601	0.111308773	0.373915431	0.008295597	0.013242683	0.056863981	0.167023255	0.046437482	0.085817967	0.004165105	0.002333512	0.026392961	0.351931281	0.081867417	0.006313329	0.171464352	0.008210266	0.032188633	0.201044602	0.026134087	0.099759568	0.010963859
esa1_77	0.32754034	0.367031151	0.423600177	0.019560804	0.088038469	0.043907175	0.003070221	0.007187339	-0.00318881	0.264816381	0.163220843	0.289972371	0.023903655	0.012469122	0.006582842	0.047511508	0.017784542	0.022347529	0.191960939	0.239909842	0.320581142	0.013325613	0.031183226	0.025813894	0.009924004	0.141356483	0.069514093	-0.00210871	0.002745883	NA	0.372723889	0.050502149	0.00235625	0.343544652	0.01431854	0.029214526	0.250817308	0.023440911	0.073598193	0.000318586
esa1_78	0.452804987	0.421194615	0.341125212	0.186583677	0.226975801	0.261202428	0.001570637	-0.000921787	0.003683598	0.241901517	0.273571941	0.22526827	0.004399014	-0.003258068	0.008033845	-0.003098403	0.002906395	0.006321712	0.011371167	0.004300484	0.018018475	0.029010155	NA	0.029096098	0.001503415	-0.084832596	0.013243979	0.005268918	0.003229899	0.007102658	0.405041605	0.224920635	0.001444149	0.310940319	0.003058264	0.002043235	0.011230042	0.029053126	-0.023361734	0.005200492
esa1_79	0.477089822	0.409576172	0.484189038	0.141611247	0.088955638	0.057866912	0.005903211	-0.000274591	0.000945365	0.417156747	0.260335114	0.301652003	0.048705921	NA	0.014356746	0.165421863	0.13675846	0.066130972	8.04E-05	0.034546483	0.016012985	0.01462174	0.084565933	0.043344814	0.035298267	0.058933678	0.005034803	-0.003278468	0.003821922	-0.001133553	0.456951677	0.096144599	0.002191328	0.194805928	0.031531333	0.122770432	0.016879946	0.047510829	0.033088916	-0.0001967
esa1_80	0.367905021	0.453840294	0.387379123	0.054143573	0.026139608	0.032034674	0.003066122	0.003797432	0.004992485	0.24716277	0.316642748	0.276533356	0.022087414	0.029170912	0.005255815	0.302320498	0.363349817	0.311394581	0.108493806	0.295678457	0.316522038	0.025729329	0.04026802	0.044247878	0.009240427	0.006493561	0.012097925	0.011234135	0.004817731	0.002663268	0.403041479	0.037439285	0.003952013	0.26468931	0.018838047	0.325688299	0.240231434	0.036748409	0.009277304	0.006238378
esa1_81	0.327537436	0.338777324	0.281973939	0.045926057	0.038361336	0.036246089	0.010838204	-0.186935669	0.011585515	0.249710058	0.237434422	0.189735139	0.05852958	NA	0.058747052	0.616654805	0.651737139	0.389738583	0.230593224	0.334294895	0.160557876	0.075846125	0.097169472	0.085629773	0.349577445	0.500984399	0.375790092	0.007281945	0.011533672	0.02643843	0.316096233	0.040177827	-0.054837317	0.166489864	0.058638316	0.552710176	0.241815331	0.086215123	0.408783979	0.015084682
esa1_82	0.321694874	0.223094633	0.344289163	0.032244032	0.039754926	0.042997636	0.00299328	-0.009325166	-0.000680253	0.23301044	0.141152911	0.187334692	0.020250845	0.019773848	0.016045714	0.006741443	0.006084206	0.030300687	0.004521912	0.001166469	0.013403156	0.011560057	1.117003067	0.017146413	0.00447664	0.006391516	0.024260696	0.013340038	0.200271446	0.002664054	0.296359557	0.038332198	-0.00233738	0.321545856	0.018690136	0.014375445	0.006363845	0.381903179	0.011709617	0.072091846
esa1_83	0.397205592	0.304444201	0.336102517	0.040006057	0.026030056	0.033002293	0.005434833	0.00575764	0.003206713	0.180604378	0.248931757	0.123887013	0.028177256	0.023074595	0.040717139	0.303705924	0.34348559	0.319327438	0.235424949	0.197135512	0.215484226	0.0483984	0.061173931	0.080481095	0.002451802	0.023425071	0.062217834	0.005302864	0.007577917	0.008033621	0.345917437	0.033012802	0.004799729	0.178576665	0.03065633	0.322172984	0.216014896	0.063351142	0.029364903	0.006971467
esa1_84	0.771714278	0.352103862	0.355004285	0.054991894	0.060915011	0.040604324	0.006754937	NA	0.006358377	0.605177633	0.190961359	0.234494963	0.02886651	NA	0.329532382	0.020862395	0.040421998	0.058880951	0.583168559	0.230192099	0.333094451	0.060782084	0.058047493	0.064620387	0.2668535	0.040425674	0.07910345	0.009569148	0.011029782	0.027177286	0.492940808	0.05217041	0.006556657	0.422465016	0.179199446	0.040055115	0.382151703	0.061149988	0.128794208	0.015925405
esa1_85	0.360404822	0.296682268	0.240447448	0.062005538	0.040296328	0.047722995	-0.003292664	0.001950894	0.006291728	0.138111759	0.084140633	0.090992586	0.02539778	0.020235672	0.028190414	0.002211846	0.005446255	0.017390094	0.006481058	0.015738117	0.049472161	0.008600357	NA	0.048296113	0.007396996	0.002492779	-0.000822898	0.005866983	0.005141111	0.016108462	0.299178179	0.050008287	0.001649986	0.046710901	0.024607956	0.008349398	0.023897112	0.028448235	0.003022292	0.009038852
esa1_86	0.330912522	0.268771742	0.383008326	0.042857085	0.03927295	0.042979134	-0.000364753	0.002573782	0.001501643	0.258342485	0.201403657	0.255064837	0.021298158	0.022476756	0.010929705	0.008728424	0.061706808	0.086375517	0.094382187	0.325580318	0.285833718	0.02146817	0.029263139	0.033069281	-0.000719155	0.002023022	0.001948227	0.00357127	0.000513743	-0.001648846	0.327564197	0.041703056	0.001236891	0.216572006	0.018234873	0.05227025	0.235265408	0.02793353	0.001084031	0.000812056
esa1_87	0.396428874	0.323400043	0.415747804	0.090455633	0.077615557	0.08839647	0.010752806	0.010462195	0.007158147	0.30257835	0.175908131	0.158778644	0.022855885	0.019523645	0.036042812	0.024296588	0.012472927	0.013553418	0.015616596	0.038334308	0.099125201	0.023509382	NA	0.071235721	0.050156952	0.017386882	0.099278742	0.000108067	0.005138926	0.024706385	0.378525574	0.08548922	0.009457716	0.274414572	0.026140781	0.016774311	0.051025368	0.047372551	0.055607525	0.009984459
esa1_88	0.299100641	0.412856352	0.373114292	0.03851954	0.041936326	0.046871402	0.001726467	0.006937414	0.001703154	0.267291627	0.251727657	0.22489336	0.014656143	0.021556711	0.0311522	0.169577435	0.119627882	0.268161227	0.045279228	0.022477336	0.08894697	0.051756737	0.049946834	0.064624963	0.014436852	0.002824639	0.042888197	0.00464678	-0.001638236	0.000482042	0.361690428	0.042442423	0.003455678	0.123047722	0.022455018	0.185788848	0.052234511	0.055442845	0.020049896	0.001163529
esa1_89	0.929162265	0.871089983	0.877564554	0.66694048	0.649435331	0.748721513	NA	1.084591746	0.920719199	1.075141679	0.992419949	1.000080861	NA	0.899353354	0.932880525	0.937986703	1.015927844	0.938928221	0.899763299	0.987135325	1.041222103	0.993126716	0.951295538	0.988897266	0.797993085	0.98272367	0.944789271	0.995621917	0.877029739	0.855348013	0.892605601	0.688365774	1.002655472	0.152939307	0.91611694	0.964280923	0.976040242	0.977773173	0.908502009	0.909333223
esa1_90	0.408521742	0.475191677	0.275088228	0.113822679	0.108585127	0.087051617	0.006750937	0.005595473	0.001741874	0.128050567	0.179344199	0.091770771	0.154840061	0.134502981	0.08811738	0.006814273	0.030649493	-0.004865405	0.041729023	0.066839555	0.058468394	0.093024154	0.09401378	0.035480907	0.058187881	0.038057431	0.003205996	NA	0.021491956	0.004490052	0.386267216	0.103153141	0.004696095	0.255582148	0.125820141	0.01086612	0.05567899	0.074172947	0.033150436	0.012991004
esa1_91	0.240418525	0.258926578	0.297958514	0.052043578	0.056936368	0.084602628	0.015243016	0.010178023	0.005170106	0.243358045	0.250970489	0.206982304	0.017306617	0.016423969	0.016819607	0.013512589	0.013928962	0.006142699	0.159697503	0.125964233	0.166343751	0.066185442	0.057196157	0.047893562	0.019554728	0.010243725	0.006003326	NA	0.011696671	0.008438852	0.265767872	0.064527525	0.010197048	0.391071164	0.016850065	0.01119475	0.150668496	0.057091721	0.011933926	0.010067762
esa1_92	0.724947875	0.88597339	0.650373705	0.58657969	0.743753806	0.803466867	0.938474536	NA	0.508075613	1.027501198	0.919190827	1.008005675	0.72251364	NA	0.965579731	0.871507391	0.885687113	1.00358748	0.813791607	0.887819242	0.941586017	0.96415018	0.942409836	0.983905203	0.890835633	0.820686474	0.99343115	NA	0.7432786	1.037772899	0.75376499	0.711266788	0.723275075	0.217860102	0.844046685	0.920260661	0.881065622	0.963488406	0.901651086	0.890525749
esa1_93	0.349059199	0.500339598	0.478706368	0.342598125	0.371736086	0.567186119	NA	0.006109622	-0.000691054	0.336579421	0.344793138	0.322044263	NA	0.291719557	0.199764884	0.380742337	0.366549817	0.363714099	0.322889542	0.339383955	0.384287196	0.055536758	0.096019885	0.063869057	0.302490051	0.124339438	0.016299229	0.019113338	0.014019442	0.008610209	0.442701722	0.427173443	0.002709284	0.238614849	0.24574222	0.370335418	0.348853565	0.071808567	0.147709572	0.013914329
esa1_94	0.151445586	0.227641713	0.191760361	0.090706675	0.103588337	0.097536854	0.001235972	NA	0.000564991	0.024668055	0.026811199	0.032332692	0.003335187	NA	0.002937355	0.006459309	0.012336204	0.00562276	0.00402614	0.00476498	-0.00450369	0.045457874	0.033834531	0.012101395	0.006283242	0.009667624	0.003497851	NA	-0.007538416	0.00241706	0.190282553	0.097277289	0.000900481	0.236996022	0.003136271	0.008139424	0.001429143	0.0304646	0.006482906	-0.002560678
esa1_95	0.343827913	0.404729713	0.409289312	0.12883333	0.205675508	0.20168955	NA	NA	0.002385047	0.25129531	0.355263471	0.219840459	NA	NA	0.016325591	0.031274879	0.002706598	0.013072902	0.268798732	0.205134145	0.21080777	0.034570257	0.016537314	0.020817698	0.004718872	0.04948742	-0.058629423	0.00836324	0.011725183	-0.001521623	0.385948979	0.178732796	0.002385047	0.309528821	0.016325591	0.015684793	0.228246882	0.02397509	-0.001474377	0.006188933
esa1_96	0.481489115	0.472835538	0.579674878	0.214993948	0.224126034	0.191085849	0.011492278	NA	0.006426637	0.428668503	0.220551328	0.489939378	0.017567274	NA	0.016023812	0.342627522	0.135295833	0.446978399	0.498796154	0.442479741	0.617579526	0.088997668	0.067659343	0.111486557	0.357711427	0.204068508	0.301639953	NA	0.021178226	0.030306346	0.511333177	0.21006861	0.008959457	0.295320901	0.016795543	0.308300585	0.519618474	0.089381189	0.287806629	0.025742286
esa1_97	0.319270018	0.3096154	0.323623938	0.163283847	0.135704164	0.142000742	0.006593732	-0.000309463	0.001352115	0.191516427	0.270947945	0.231115767	0.013005266	0.019207106	0.00411426	0.065643865	0.056911328	0.070539245	0.016954216	0.008384753	0.012220648	0.038629942	0.042686466	0.048533704	0.006432942	0.002090899	0.002675695	NA	0.00166252	0.006089391	0.317503119	0.146996251	0.002545461	0.194449886	0.012108878	0.064364813	0.012519873	0.043283371	0.003733179	0.003875955
esa1_98	0.390125214	0.331494668	0.433793676	0.1209125	0.127692651	0.137276718	0.002888407	0.002193235	0.003376796	0.259631407	0.224602008	0.28251303	0.014264913	0.021292614	0.015120608	0.06633145	0.035511882	0.125830432	0.225242327	0.238692387	0.241811385	0.073822182	0.056843068	0.034982125	0.005473585	0.005363011	0.002073631	NA	0.002009902	0.004986031	0.385137853	0.12862729	0.002819479	0.910851592	0.016892711	0.075891255	0.2352487	0.055215792	0.004303409	0.003497967
esa1_99	0.473793541	0.525039828	0.504721005	0.17544604	0.440070439	0.174886225	NA	0.009227624	0.030651334	0.429955439	0.540607229	0.435903183	NA	0.036987557	0.035624665	0.364417705	0.35051828	0.40505121	0.336477607	0.379674743	0.437483767	0.033968103	NA	0.082191003	0.267717295	0.174225934	0.210636283	0.014936254	-0.00147812	0.019056567	0.501184791	0.263467568	0.019939479	0.52888363	0.036306111	0.373329065	0.384545372	0.058079553	0.217526504	0.010838234
esa1_100	0.268209054	0.349152832	0.511740491	0.064108804	0.053381187	0.129290949	NA	0.004007262	0.00364064	0.232014701	0.27159571	0.339948967	NA	0.041155201	0.035010895	0.046520549	0.043726661	0.065197335	0.156392887	0.040308375	0.179967109	0.023367427	0.01590029	0.089674922	0.005218676	0.008610914	0.061308794	0.006268208	0.009419076	0.026305826	0.376367459	0.082260313	0.003823951	0.228945506	0.038083048	0.051814848	0.125556124	0.04298088	0.025046128	0.013997704
esa1_101	0.371440904	0.381319594	0.383461539	0.04417694	0.063874651	0.057090891	0.011650403	0.007682165	0.002014952	0.209546051	0.250437535	0.255860962	0.016171537	0.025205575	0.013226744	0.28147234	0.237622441	0.347751795	0.140206184	0.171697087	0.202996498	0.059830345	NA	0.042108816	0.034280694	0.002081556	0.014577366	NA	0.003556651	-0.005258682	0.378740679	0.055047494	0.00711584	0.39362478	0.018201286	0.288948859	0.171633257	0.050969581	0.016979872	-0.000851015
esa1_102	0.238726106	0.629293249	0.447761151	0.155451046	0.133393442	0.252928102	0.000472066	NA	-0.034636281	0.270291643	0.309868893	0.336075622	0.009245581	NA	0.006739183	0.086035724	0.079628845	0.090512708	0.293787798	0.332007724	0.403663772	0.048243998	0.069020246	0.07573834	0.140776938	0.031954991	0.158661016	NA	0.012624249	0.00535579	0.438593502	0.180590863	-0.017082107	0.212619374	0.007992382	0.085392426	0.343153098	0.064334195	0.110464315	0.008990019
esa1_103	0.368609218	0.449438592	0.415414861	0.066283407	0.106906442	0.107508464	NA	-0.000209759	0.008778138	0.391535691	0.312242101	0.380256697	NA	0.01646749	0.021883537	0.449120234	0.372287225	0.538441553	0.204764789	0.127072216	0.183807238	0.089653139	NA	0.093241473	0.013597897	0.028577091	0.145329274	0.016889419	0.000612294	0.004573567	0.411154224	0.093566104	0.004284189	0.225090431	0.019175513	0.453283004	0.171881414	0.091447306	0.062501421	0.007358427
esa1_104	0.297888171	0.403908116	0.389778862	0.12203445	0.108316771	0.122593238	NA	NA	-0.00061276	0.265319073	0.296466115	0.408633326	NA	NA	0.020845437	0.006217529	-0.003401158	0.031048272	0.371340669	0.068973583	0.215775337	0.084331128	0.114390658	0.058500188	0.017262236	0.010524284	0.00943368	0.016082361	0.014174886	0.001968298	0.363858383	0.117648153	-0.00061276	0.201894873	0.020845437	0.011288214	0.21869653	0.085740658	0.012406733	0.010741848
esa1_105	0.308726681	0.241430599	0.278418833	0.149519605	0.111193161	0.143469112	0.001546302	-0.000283367	-0.001723439	0.219491942	0.106339855	0.185749424	0.012745362	0.004873842	0.007977146	0.02104245	0.00622366	0.020356283	0.012004586	0.013674718	0.022889686	0.027562083	0.033121988	0.043779589	0.013016223	-0.001674823	0.008638949	NA	0.004732816	0.011866655	0.276192038	0.134727292	-0.000153501	0.599773135	0.008532117	0.015874131	0.016189663	0.03482122	0.006660116	0.008299736
esa1_106	0.301510363	0.35044209	0.455118193	0.159864918	0.193192585	0.21103881	0.001947996	0.01170852	0.001884577	0.292256977	0.455300183	0.429079425	0.01264854	0.032882022	0.001342989	0.141674423	0.167251884	0.231873224	0.353223464	0.427017107	0.535795863	0.033267925	0.1078861	0.053093867	0.050755647	0.032907008	0.009715306	NA	0.04187684	0.008801539	0.369023549	0.188032104	0.005180364	0.47462978	0.015624517	0.18026651	0.438678811	0.064749297	0.031125987	0.025339189
esa1_107	0.400627018	0.352434803	0.358900329	0.070356158	0.028472872	0.100629626	NA	0.019386032	0.010636953	0.249880352	0.127391968	0.170782882	NA	0.011217519	0.01575752	0.032069246	0.014759024	0.027682641	0.062211395	0.050393352	0.099077895	0.052930167	0.028979708	0.024245471	0.015258398	0.027948962	0.013736885	0.011942396	0.016251538	0.001929537	0.37065405	0.066486218	0.015011492	0.241019267	0.01348752	0.02483697	0.070560881	0.035385115	0.018981415	0.010041157
esa1_108	0.256812814	0.272474267	0.32621403	0.035507814	0.038943299	0.056809838	NA	-0.002117479	0.002271931	0.155528695	0.097684426	0.171048621	NA	0.010885657	0.018264363	0.016186684	0.000340543	0.022606495	0.022749323	0.11325089	0.099311558	0.052860498	0.01884424	0.048853627	0.010510003	-0.002074427	0.060012437	0.011443253	0.000805537	0.004220904	0.285167037	0.04375365	7.72E-05	0.267386793	0.01457501	0.013044574	0.078437257	0.040186122	0.022816005	0.005489898
esa1_109	0.338374477	0.424297432	0.508168119	0.224217227	0.297324861	0.243686266	NA	0.005869865	0.008508191	0.293931228	0.391398877	0.401646014	NA	0.021328178	0.005161374	0.042103619	0.038815456	0.047340956	0.007421135	0.011898466	0.009326482	0.012876904	NA	0.021221706	9.90E-05	0.047042438	0.031426817	0.001032031	NA	-0.000526298	0.423613343	0.255076118	0.007189028	0.194887474	0.013244776	0.042753344	0.009548694	0.017049305	0.02618941	0.000252866
esa1_110	0.244263585	0.261584635	0.260506063	0.084810705	0.073705129	0.09854519	-0.083508701	0.019935952	0.011057838	0.174730258	0.156622073	0.150982234	-0.117053324	0.008186345	0.01340828	0.003030608	0.002289703	-0.000259503	0.006823762	0.00244463	0.007816249	0.012680395	0.028988283	0.012540926	0.003199176	0.012974755	0.017464393	NA	-0.045765589	-0.002457848	0.255451428	0.085687008	-0.01750497	0.236401455	-0.031819566	0.001686936	0.00569488	0.018069868	0.011212775	-0.024111719
esa1_111	0.455075554	0.423554616	0.431938412	0.318543041	0.32185954	0.315074721	0.007442554	-0.197768958	0.003272441	0.376167224	0.425283931	0.379423185	0.160617222	NA	0.129441438	0.200026128	0.116536504	0.128172179	0.301768046	0.290139318	0.301425222	0.106759877	0.095137462	0.12334665	0.201899778	0.235088411	0.234078074	NA	0.001036983	0.011806459	0.436856194	0.318492434	-0.062351321	0.237365405	0.14502933	0.148244937	0.297777529	0.108414663	0.223688755	0.006421721
esa1_112	0.453913873	0.427929561	0.38038956	0.076436346	0.077944522	0.089656703	0.005174165	0.002559626	0.004571503	0.288673447	0.206248196	0.300761244	0.014888252	0.013221864	0.021205178	0.005163083	0.007808781	0.01227379	0.276788575	0.18367402	0.272755152	0.044037008	0.028283664	0.044707848	-0.001415367	0.00106682	0.004647635	NA	0.003209357	0.00926558	0.420744331	0.081345857	0.004101765	0.294192095	0.016438432	0.008415218	0.244405916	0.039009507	0.001433029	0.006237469
esa1_113	0.429143902	0.337020428	0.380363189	0.140233437	0.148092952	0.110649841	NA	0.010866527	0.188297199	0.31389825	0.290480289	0.004842783	NA	0.011620074	NA	0.062861001	0.060170878	-0.002354184	0.020795975	0.017689154	0.031927675	0.041339425	NA	0.038246815	0.03631268	0.022683538	0.009851243	0.012527308	0.004187967	-0.00634025	0.38217584	0.132992076	0.099581863	1.022547496	0.011620074	0.040225898	0.023470935	0.03979312	0.022949154	0.003458342
esa1_114	0.486854203	0.370645944	0.39065777	0.163823474	0.114035582	0.1338603	0.004445742	0.000670646	0.002095346	0.319879005	0.193276094	0.261031633	0.015879484	0.017235554	0.016814359	0.356121473	0.217422779	0.35525906	0.318833172	0.273564113	0.273327063	0.066499125	0.055441681	0.045193815	0.004303369	0.003496851	0.008066636	NA	0.012927786	0.001792856	0.416052639	0.137239785	0.002403911	0.275466413	0.016643132	0.309601104	0.288574783	0.055711541	0.005288952	0.007360321
esa1_115	0.250826748	0.286377505	0.434350408	0.044968811	0.071308852	0.083315753	NA	NA	0.011748439	0.162158384	0.175731785	0.2683955	NA	NA	0.04225913	0.037191715	0.041599588	0.082028367	0.005434272	0.189763367	0.028807162	0.022291765	0.022863217	0.052799363	0.00101034	0.003268007	0.01236941	0.000588101	-0.000104984	0.023072436	0.323851554	0.066531139	0.011748439	0.46882195	0.04225913	0.053606557	0.074668267	0.032651448	0.005549253	0.007851851
esa1_116	0.35459398	0.36202297	0.352570722	0.024089622	0.026842763	0.020826351	-0.117090401	0.008476315	0.031406601	0.207561769	0.175864202	0.238692656	0.240730587	0.598622329	0.477796642	0.338666463	0.340649185	0.363231694	0.088529165	0.094031058	0.319879946	0.127874927	0.108294574	0.2046661	0.306178177	0.301651986	0.346778418	NA	0.01765412	0.030737084	0.35639589	0.023919579	-0.025735828	0.580376922	0.439049853	0.347515781	0.167480056	0.1469452	0.31820286	0.024195602
esa1_117	0.256370173	0.310448976	0.422995118	0.088500982	0.087748707	0.090838441	0.017275509	0.008335419	-0.003579756	0.233301005	0.15189502	0.220488592	0.073597564	0.076946823	0.079297968	0.130852378	0.116477291	0.131041346	0.031132161	0.101065657	0.12676487	0.019550509	NA	0.048315166	0.002843177	0.006430705	0.003949267	NA	0.000304963	0.000175369	0.329938089	0.089029377	0.007343724	0.334472274	0.076614118	0.126123672	0.086320896	0.033932837	0.004407716	0.000240166
esa1_118	0.7848784	0.606884848	0.766215997	0.80435201	0.530601332	0.558739562	NA	0.010600032	0.008071622	0.658900199	0.539559849	0.600859359	NA	0.032667459	0.044474424	0.947355503	0.780792738	0.917865795	0.64344129	0.410613017	0.465779374	0.202034864	0.183892816	0.162198579	0.717922342	0.71653335	0.677096256	0.118729112	0.113605816	0.042927812	0.719326415	0.631230968	0.009335827	0.276367222	0.038570941	0.882004679	0.506611227	0.182708753	0.703850649	0.091754246
esa1_119	0.597513389	0.407365319	0.839645813	0.294554454	0.358615722	0.353020273	-0.097357047	NA	0.026782966	0.424029526	0.441121891	0.614105408	-0.112167655	NA	0.051776854	0.265444351	0.183923092	0.504440205	0.398904315	0.453387895	0.588114281	0.037392058	0.043074058	0.049783886	0.008113862	0.12570441	0.137283617	NA	0.007470774	-0.008575268	0.614841507	0.335396816	-0.03528704	0.580850306	-0.0301954	0.317935883	0.480135497	0.043416667	0.090367296	-0.000552247
esa1_120	0.345696376	0.273439896	0.311037509	0.14089802	0.145072332	0.136473729	0.010681387	0.007044849	0.004274307	0.232046711	0.195816846	0.209994567	0.205048192	0.207957133	0.179605397	0.178600702	0.057332248	0.128288156	0.072060322	0.085068724	0.138262622	0.041918068	NA	0.06378234	0.020975914	0.03691634	0.026457169	NA	0.004723382	0.002601018	0.310057927	0.140814693	0.007333515	0.435337353	0.197536907	0.121407035	0.098463889	0.052850204	0.028116474	0.0036622
esa1_121	0.283376353	0.234316025	0.315813328	0.029014502	0.036637149	0.039065063	NA	0.003168777	0.005617348	0.241960076	0.177059441	0.165642905	NA	0.016463535	0.022463437	0.112908106	0.054449555	0.099911164	0.010152791	0.012456616	0.016330738	0.024982085	NA	0.043463394	-0.007441323	-0.00200684	0.026674074	0.012016635	-0.009094484	0.007837699	0.277835235	0.034905571	0.004393063	0.158383712	0.019463486	0.089089608	0.012980049	0.034222739	0.00574197	0.003586617
esa1_122	0.372349113	0.410440079	0.509507384	0.248767398	0.185571132	0.204197953	NA	0.004727792	0.004573896	0.361895617	0.321180458	0.402976767	NA	0.015869709	0.032842578	0.532796363	0.421627742	0.599932649	0.164232144	0.229513019	0.437550609	0.014842491	0.02264192	0.099953826	0.002250332	0.047801919	0.008845765	0.004486417	0.000832708	0.01508736	0.430765525	0.212845494	0.004650844	0.414086715	0.024356143	0.518118918	0.277098591	0.045812746	0.019632672	0.006802162
gcn5_1	0.918835403	0.742373215	1.320584102	0.856566821	0.703378435	0.66386789	0.84627255	0.71143981	0.739770341	0.361638819	0.210558812	0.244197894	0.439136284	0.071063049	0.061311462	1.801398179	1.290180328	1.619524714	0.899351189	0.655953789	0.603815056	0.79347829	0.707205659	0.564980382	0.258601719	0.366905972	0.376619866	0.103210246	0.105224166	0.020511393	0.993930907	0.741271049	0.765827567	0.272131842	0.190503598	1.57036774	0.719706678	0.688554777	0.334042519	0.076315269
gcn5_2	0.763297417	0.73429576	0.928433225	0.814123604	0.760610306	0.562222013	0.038283642	0.049037198	-0.07878726	0.868413036	0.791310731	0.731177867	0.011734938	0.003876182	0.012175977	1.226458238	1.066030101	1.199722535	0.743715762	0.487791561	0.731528506	0.755601558	0.727025448	0.822511723	0.366562154	0.253781429	0.567493057	0.044982029	0.025543946	0.035033751	0.808675467	0.712318641	0.002844527	0.796967211	0.009262366	1.164070291	0.654345277	0.768379577	0.395945547	0.035186575
gcn5_3	0.868601119	1.204427774	0.858702689	0.498544679	0.551504485	0.471162938	0.236090617	0.568985184	0.124236242	0.685979545	0.788864297	0.616329304	0.038617402	0.041777769	0.028778108	1.313241992	1.366081102	1.245391504	0.971019929	1.055705363	0.675721999	0.742719263	1.440164596	0.666811044	0.211925214	0.557417314	0.490979324	0.108562957	0.221573482	0.127510518	0.977243861	0.5070707	0.309770681	0.697057715	0.036391093	1.308238199	0.900815764	0.949898301	0.420107284	0.152548986
gcn5_4	1.109231955	0.789443123	0.507285604	0.651566162	1.279968718	1.299995231	0.923014906	0.186706266	0.547181991	0.746465052	0.71984575	0.794880583	1.08568487	0.559581652	1.060834046	1.234532359	1.253755237	1.385247015	1.030159818	0.980944739	0.887961817	0.722182577	0.983340379	0.962343563	0.816845596	1.027413699	0.613108655	0.325757225	0.125682882	0.134611394	0.801986894	1.077176704	0.552301054	0.753730462	0.902033523	1.291178204	0.966355458	0.88928884	0.81912265	0.195350501
gcn5_5	0.867374984	0.948189885	1.212601665	0.705304954	0.701984878	0.733441302	0.024655215	0.052534232	0.009660872	0.129061133	0.155187677	0.094329626	0.023191704	0.026561892	0.021763627	1.57576333	1.400987004	1.654569055	0.703226819	0.60080997	0.689023852	0.665188556	0.717611898	0.821094275	0.214743034	0.070314277	0.711264573	0.461683607	0.431365288	0.017333008	1.009388845	0.713577045	0.028950106	0.126192812	0.023839074	1.54377313	0.664353547	0.734631576	0.332107295	0.303460634
gcn5_6	0.809092781	0.86002579	0.602413452	0.580705099	0.469978901	0.645442444	0.047555533	0.081902867	0.066362852	0.281845949	0.211446248	0.174222851	0.209175523	0.035315522	0.012016889	1.459008683	1.220502715	1.081962902	0.803688451	0.528409744	0.676279596	0.616655032	0.555037864	0.88524452	0.107976175	0.036209387	0.768736112	0.129609919	0.24596062	0.128247523	0.757177341	0.565375481	0.065273751	0.222505016	0.085502645	1.253824767	0.669459264	0.685645805	0.304307225	0.167939354
gcn5_7	0.790384028	0.845251483	0.925422777	0.547568777	0.849430803	0.698094704	0.625908493	0.711224584	0.375073638	0.719266056	0.75765753	0.780311112	0.015390532	0.025496964	0.027900148	0.712961797	0.984314344	0.914768468	0.635891601	0.940843735	0.687456918	0.664037503	0.910301138	0.588351525	0.726736989	0.824538522	0.600922973	0.307350194	0.328605545	-0.002002519	0.853686096	0.698364761	0.570735572	0.752411566	0.022929215	0.870681536	0.754730752	0.720896722	0.717399495	0.21131774
gcn5_8	1.001895919	1.18404223	0.846246857	0.744566451	0.938460518	0.697241868	0.813225933	0.907481772	0.541028754	0.071045883	0.122294938	0.081130306	0.021573148	0.03443915	0.026185166	1.648858468	2.33993027	1.760790083	0.776335479	0.904793213	0.63597996	0.961131733	1.183071173	0.832688923	0.360916797	0.250341157	0.455374341	0.883106679	0.926932564	0.060334522	1.010728335	0.793422946	0.753912153	0.091490376	0.027399155	1.916526274	0.77236955	0.992297276	0.355544098	0.623457921
gcn5_9	1.034877487	1.045630909	0.9708226	1.008691015	0.838654111	0.704253936	0.84597159	0.767621259	0.384916719	0.460979016	0.471911704	0.333214197	0.465376661	0.262620278	0.122137452	1.192033085	1.243864328	1.062548815	0.785572496	0.693814379	0.699407242	0.788204004	0.702561885	0.675063505	0.577300515	0.509552518	0.575392842	0.205101072	0.128847931	0.045855261	1.017110332	0.850533021	0.666169856	0.422034972	0.28337813	1.166148743	0.726264706	0.721943131	0.554081958	0.126601421
gcn5_10	0.613783883	0.616048374	0.761462825	0.440739209	0.466102317	0.360895187	0.010215129	0.00986056	0.011786661	0.073147777	0.058483559	0.023147616	0.005508178	0.009102967	0.010664019	0.036493961	0.034878143	0.018101139	0.562536695	0.360798483	0.61834709	0.574959297	0.642537823	0.782745489	0.033050469	0.058154724	0.528492091	0.031770713	0.036906881	0.029571642	0.663765027	0.422578905	0.010620783	0.051592984	0.008425055	0.029824414	0.513894089	0.666747536	0.206565761	0.032749745
gcn5_11	0.782395474	1.150594353	1.071431287	0.907408654	0.987158236	0.919896294	0.969525359	0.950173119	1.425370605	0.347157569	0.402600058	0.44120872	0.029394632	0.032336231	0.038169845	1.522315726	1.801316894	1.788635007	0.829111333	0.809548736	0.801304603	0.831774584	0.913771615	0.771626054	0.44343457	0.442030093	0.213898294	0.696415051	0.791712034	0.017817211	1.001473705	0.938154394	1.115023028	0.396988782	0.033300236	1.704089209	0.813321557	0.839057417	0.366454319	0.501981432
gcn5_12	0.702250681	0.718743145	1.093420994	0.743664649	0.670658336	0.703503505	0.089867998	0.235840885	0.082302752	0.485913203	0.485303727	0.486260509	0.8426751	0.419583329	0.192292995	1.203029348	1.296360766	1.356938779	0.791365796	0.675423565	0.738002289	0.545794181	0.599594499	0.763162654	0.536959453	0.533192968	0.055531265	0.099249409	0.129819254	0.022779844	0.838138273	0.705942163	0.136003878	0.485825813	0.484850475	1.285442964	0.73493055	0.636183778	0.375227896	0.083949502
gcn5_13	0.665194143	0.873899161	0.91592198	0.702620036	0.68472399	0.593688958	0.010132915	0.010569806	0.051536871	0.755791735	0.742627309	0.682500786	0.051372847	0.025885889	0.041964393	0.6575875	0.669335995	0.708432877	0.581538699	0.446454345	0.60564802	0.719650521	0.960802837	0.685009039	0.727730928	0.88845596	0.904699944	0.059456089	0.136959933	0.075132807	0.818338428	0.660344328	0.024079864	0.726973277	0.039741043	0.678452124	0.544547021	0.788487466	0.840295611	0.090516276
gcn5_14	0.982930282	1.039606487	1.000675169	1.019950109	1.026445425	0.806926477	1.030203597	0.998315203	1.101279249	0.205861878	0.120884946	0.123128941	0.039205847	0.035875639	0.047066959	0.905805219	0.651304007	0.56601881	1.084253895	0.814203441	0.800218764	0.97265892	0.911755885	0.721004151	0.640962761	0.677574348	0.646298691	0.045140891	0.024936564	0.048876936	1.007737312	0.951107337	1.043266016	0.149958588	0.040716148	0.707709345	0.8995587	0.868472986	0.654945267	0.039651464
gcn5_15	1.065319642	1.077087133	1.226841955	0.581958706	0.696563786	1.048613261	1.186246319	0.753079998	0.774491104	0.902786158	0.908943255	1.072317473	0.185986225	0.089025349	0.072610775	1.01050832	0.814151021	0.993428789	0.880759783	0.58033927	1.06011266	0.776935251	1.334974728	1.069688118	0.426880684	0.294079703	0.707835097	0.779080666	0.468526069	0.178484993	1.12308291	0.775711918	0.904605807	0.961348962	0.115874116	0.93936271	0.840403904	1.060532699	0.476265161	0.475363909
gcn5_16	0.994041736	1.097217871	1.214137062	0.824910895	0.927208691	0.867949765	0.075537854	0.011057321	0.011188479	0.780227865	0.860712279	0.680411499	0.041841902	0.03056646	0.042494907	0.82147918	0.853746057	1.086670944	0.681690425	0.823287059	0.606604177	0.684814549	0.807034483	0.805983624	0.291574913	0.016617705	0.481113065	0.039433027	0.032072232	0.03245389	1.10179889	0.87335645	0.032594551	0.773783881	0.03830109	0.92063206	0.703860554	0.765944218	0.263101894	0.03465305
gcn5_17	0.811351205	1.057765535	0.796180256	0.65022927	0.882381374	0.621508212	0.303029771	0.030874816	0.020197019	0.547778965	0.734139382	0.617228038	0.023199373	0.033559722	0.029136153	0.699654449	1.047580339	0.806784196	0.487435833	0.793815563	0.635514047	0.415157308	0.83435332	0.621871599	0.600728816	0.895454975	0.764102409	0.031392049	0.051220597	0.05676076	0.888432332	0.718039618	0.118033869	0.633048795	0.028631749	0.851339661	0.638921814	0.623794076	0.753428733	0.046457802
gcn5_18	1.009644463	0.73706595	1.231947657	0.90115229	0.777803816	0.876781894	0.174735619	0.013871787	0.024453308	0.573159654	0.479318212	0.733271807	0.03331578	0.028058752	0.033832841	1.514525071	1.451318965	1.937563626	0.635693849	0.542199607	0.843713356	1.064348496	0.894035041	1.077043452	0.47882951	0.269744927	0.524033914	0.216556655	0.086878958	0.10208512	0.992886024	0.851912667	0.071020238	0.595249891	0.031735791	1.634469221	0.673868937	1.011808996	0.424202784	0.135173577
gcn5_19	0.750959235	0.90899164	0.887520043	0.817728359	0.713245764	0.614126862	0.710398527	0.796706734	0.799755565	0.339706587	0.28714155	0.344485472	0.029470022	0.017114708	0.072147371	0.167651085	0.102476813	0.078530374	0.630752775	0.676890706	0.796198319	0.592063847	0.707813403	0.686590623	0.496248367	0.69662882	0.699682758	0.077221561	0.120161113	0.48610368	0.849156973	0.715033662	0.768953609	0.32377787	0.039577367	0.116219424	0.7012806	0.662155958	0.630853315	0.227828785
gcn5_20	0.723429295	0.960948708	0.841992312	0.704735374	0.793950765	0.513965705	0.188813354	0.575766415	0.383462907	0.768422539	0.817343267	0.731371728	0.397177653	0.044750738	0.054562537	1.349636864	1.537674852	1.437862139	0.79081023	0.768093447	0.667205015	0.705783409	0.911286789	0.691238272	0.730150241	0.73023648	0.319398534	0.086864472	0.104711485	0.171461077	0.842123439	0.670883948	0.382680892	0.772379178	0.165496976	1.441724618	0.742036231	0.769436157	0.593261752	0.121012345
gcn5_21	0.719092652	0.698490455	0.889312559	0.73859835	0.708418068	0.566165948	0.651044261	0.658730236	0.759441564	0.296517906	0.35377412	0.417794862	0.03174533	0.033188872	0.030977193	1.074481	1.053563228	1.388029401	0.664393593	0.626112224	0.86007769	0.562784747	0.68244569	0.69452815	0.299343597	0.312137442	0.708901029	0.016394154	0.028221544	0.540634145	0.768965222	0.671060789	0.689738687	0.356028963	0.031970465	1.172024543	0.716861169	0.646586196	0.440127356	0.195083281
gcn5_22	0.690969544	0.946225629	0.729436656	0.745412976	0.849211489	0.754832334	0.62993296	0.903140845	0.673942409	0.645854885	0.725256886	0.64563586	0.041990224	0.048953078	0.036749791	1.277523095	1.504838721	1.154685616	0.716032696	0.667189881	0.746762243	0.68026204	0.938261238	0.89055781	0.492860683	0.377615326	0.538326275	0.094537261	0.452789093	0.142692865	0.788877276	0.783152266	0.735672071	0.67224921	0.042564364	1.312349144	0.70999494	0.836360363	0.469600761	0.230006406
gcn5_23	0.98344528	0.882418335	1.152958001	1.105606203	1.079258191	0.919345247	0.629451374	0.78371257	0.706543932	0.200241876	0.216696384	0.257744793	0.027662867	0.041041177	0.041283864	1.520685341	1.362292059	1.553879523	0.952685574	0.791300769	0.980789428	0.785027217	0.776193008	0.620741701	0.498191707	0.564185439	0.761315472	0.026795391	0.037537037	0.474566916	1.006273872	1.034736547	0.706569292	0.224894351	0.036662636	1.478952308	0.90825859	0.727320642	0.607897539	0.179633115
gcn5_24	0.603865275	0.816640146	0.701768542	0.641836572	0.687040162	0.6349388	0.54800913	0.39501059	0.282761582	0.577524669	0.639187417	0.599256789	0.043482799	0.046804777	0.049576351	1.082021632	1.060937882	0.985253573	0.632372742	0.698545135	0.703804589	0.544384742	0.559740971	0.558403773	0.648323492	0.686918604	0.640751238	0.362349044	0.030577046	0.106189252	0.707424654	0.654605178	0.408593767	0.605322958	0.046621309	1.042737696	0.678240822	0.554176495	0.658664445	0.166371781
gcn5_25	0.819464214	0.884563565	0.826241076	0.764512359	0.814132236	0.934428382	0.916344872	1.015489277	0.8654787	0.217535608	0.337962507	0.203891377	0.259886979	0.030896483	0.032600429	1.345199402	1.350965111	1.50264234	0.624112526	0.605492179	0.739002024	0.714496919	0.716043726	0.964833983	0.316945109	0.069210442	0.606921957	0.040944281	0.040882161	0.593231497	0.843422952	0.837690992	0.932437616	0.253129831	0.10779463	1.399602284	0.656202243	0.798458209	0.331025836	0.225019313
gcn5_26	0.860859613	0.861305432	0.840294104	0.802429822	0.70647809	0.72383321	0.016526571	0.020961409	0.003067831	0.200052736	0.220982116	0.143634879	0.257949871	0.060580735	0.026635825	0.107861326	0.09026939	0.02580862	0.749679151	0.56129481	0.662163953	0.721669279	0.611764727	0.682108106	0.490655584	0.339571452	0.666117455	0.049486512	0.095809043	0.062822301	0.85415305	0.744247041	0.013518604	0.188223244	0.115055477	0.074646445	0.657712638	0.671847371	0.498781497	0.069372619
gcn5_27	0.833808559	0.804158591	0.987520354	0.608915086	0.63688111	0.66615149	0.20294194	0.016206144	0.009982275	0.743613258	0.715886846	0.822844042	0.101675387	0.039628713	0.03536467	1.332465718	1.601229797	1.983608171	0.687709245	0.820422678	0.882655414	0.862744456	0.861585752	0.84017594	0.549174679	0.538823256	0.612578463	0.475652899	0.050857514	0.084071268	0.875162501	0.637315896	0.076376786	0.760781382	0.05888959	1.639101229	0.796929112	0.854835383	0.566858799	0.203527227
gcn5_28	1.243441697	0.907815272	0.853412229	0.885977334	0.958680121	1.008768532	1.146406717	0.875815527	0.948602882	0.626332027	0.583347546	0.774137462	0.022547827	0.020452648	0.034579011	1.72933803	1.686963548	2.39741618	0.998733061	0.825645637	1.041503695	1.048418857	0.903633668	0.979993906	1.030213951	0.986389868	0.575549099	0.768551317	0.63531622	0.77226656	1.0015564	0.951141996	0.990275042	0.661272345	0.025859829	1.937905919	0.955294131	0.97734881	0.864050973	0.725378032
gcn5_29	0.792066973	0.922553974	1.034473535	0.998576036	1.037190121	0.857646506	0.848669727	0.778766554	1.107114922	0.862858157	0.785567131	0.867939422	0.659980772	0.023319147	0.119489779	1.056726025	0.993070279	0.988861327	0.64923559	0.77254564	0.71386523	0.917794289	1.009446967	0.856252324	0.646408378	0.556485046	0.767099294	0.094427399	0.128238945	0.329438077	0.916364828	0.964470888	0.911517068	0.838788237	0.267596566	1.012885877	0.711882153	0.927831193	0.656664239	0.184034807
gcn5_30	0.712828214	0.919220001	0.957432849	0.908282449	0.839475626	0.836845426	0.85650817	0.947664452	0.86826351	0.714601193	0.871481167	0.760890587	0.069804038	0.068801894	0.072138002	1.267623703	1.649591173	1.496831087	0.80914595	0.776425819	0.784479741	0.587600644	0.833205141	0.671468044	0.481916684	0.201426307	0.393092987	0.359916197	0.906625991	0.482919205	0.863160355	0.8615345	0.890812044	0.782324316	0.070247978	1.471348654	0.79001717	0.69742461	0.358811993	0.583153798
gcn5_31	0.786842888	0.839247027	1.331081784	1.137973774	0.972044926	1.074697118	1.018251264	1.079905289	0.891416175	0.671509353	0.787136735	0.813773597	0.033479178	0.025925722	0.031266223	1.338729682	1.63841483	1.492519759	0.724684547	0.787405144	0.734204987	0.775404797	0.931159326	0.869207343	0.711282643	0.769307165	0.493763061	0.579690899	0.667315496	0.023957681	0.9857239	1.061571939	0.996524243	0.757473228	0.030223708	1.48988809	0.748764892	0.858590489	0.658117623	0.423654692
gcn5_32	0.934428666	1.151105983	1.158217617	0.854575646	1.095410538	0.764601225	0.690601093	0.580428887	0.221561114	0.926936041	0.933552433	0.655413728	1.330179627	0.128642002	1.048321463	1.043659262	1.114692913	0.824266147	0.88800191	0.959229454	0.619745421	0.816190684	0.931494347	0.912903049	0.804658173	0.879496141	0.178203434	0.731404275	0.699060817	0.058574843	1.081250755	0.90486247	0.497530365	0.838634067	0.835714364	0.994206107	0.822325595	0.886862693	0.620785916	0.496346645
gcn5_33	0.80507512	0.800888987	1.105895644	0.652209811	0.917961383	0.944481754	0.270740323	0.337045479	0.029458399	0.390943018	0.321791383	0.478334433	0.289392417	0.029280179	0.130833428	1.093711531	1.288893882	1.498609932	0.619476481	0.614238123	0.859236753	0.867037797	0.899448936	0.871906676	0.630372614	0.474953143	0.157411305	0.290502338	0.290843895	0.025058674	0.90395325	0.838217649	0.212414734	0.397022945	0.149835341	1.293738448	0.697650452	0.879464469	0.420912354	0.202134969
gcn5_34	0.935171889	0.900629827	1.009623906	0.650339347	0.788102273	0.9360155	0.707256532	0.635134506	0.511732935	0.709474468	0.750142279	1.138864989	0.212665072	0.034513024	0.050841761	1.296902584	1.46717407	1.718923903	0.648987519	0.585258324	1.023457553	0.687940643	1.072927519	1.022533353	0.446058983	0.400957524	0.703297049	0.589670019	0.654347463	1.025539166	0.948475207	0.791485707	0.618041324	0.866160579	0.099339952	1.494333519	0.752567798	0.927800505	0.516771185	0.756518883
gcn5_35	0.732841917	0.879300768	1.052921844	0.692046127	0.6832285	0.880396547	0.895254449	0.996119754	0.786789045	0.438755753	0.490626736	0.592270835	0.0373924	0.038917727	0.033543737	1.231627068	1.352472767	1.150084334	0.754978634	0.784201561	0.709317079	0.681141841	0.79527748	0.672462527	0.436453607	0.109831337	0.641299405	0.470112	0.658709345	0.029796747	0.888354843	0.751890392	0.892721083	0.507217775	0.036617955	1.244728056	0.749499092	0.716293949	0.39586145	0.386206031
gcn5_36	0.785444698	0.709130447	0.940093784	0.752930071	0.59049859	0.628319263	0.563451528	0.395994716	0.416278833	0.672175582	0.666254871	0.684059826	1.151719537	1.023973158	1.196593204	1.279883126	1.305179691	1.24638062	0.798623305	0.730326061	0.651647941	0.701697812	0.753171223	0.607608199	0.556810193	0.353723192	0.522734265	0.076221378	0.139686965	0.162771705	0.81155631	0.657249308	0.458575026	0.674163426	1.1240953	1.277147812	0.726865769	0.687492412	0.477755883	0.126226683
gcn5_37	0.723500833	1.06317959	0.63332556	0.804870688	0.941862489	0.91954824	0.507316484	0.821082169	0.602481811	0.58307796	0.745753405	0.553017387	0.068809111	0.036227471	0.024459175	1.042923727	1.665191315	1.167481247	0.705412942	0.850380741	0.661062905	0.719120502	0.979128059	0.677210507	0.76436463	0.916777529	0.560818627	0.014115238	0.035368592	0.046426978	0.806668661	0.888760472	0.643626821	0.627282917	0.043165252	1.29186543	0.738952196	0.791819689	0.747320262	0.031970269
gcn5_38	0.913414813	0.735015009	0.920452031	0.709245639	0.772690059	0.671658159	0.83004256	0.755955487	0.839918402	0.715740194	0.693227136	0.712323097	0.039334165	0.03690873	0.038305334	1.53515884	1.450094378	1.831054567	0.776616309	0.651370871	0.769556215	0.80239522	0.792862111	0.87010269	0.437621626	0.28502988	0.300711966	0.03772783	0.050980042	0.049032115	0.856293951	0.717864619	0.808638816	0.707096809	0.038182743	1.605435928	0.732514465	0.821786674	0.341121157	0.045913329
gcn5_39	0.78714966	0.805323593	0.90951918	0.603899802	0.566371427	0.501079765	0.87106928	0.647673072	0.450641563	0.48744854	0.477536359	0.441382297	1.239550902	0.617210069	0.535779733	1.413180553	1.259971286	1.153479794	0.778779657	0.716628922	0.805962924	0.719107806	0.679092493	0.708477991	0.681059303	0.464791057	0.806252073	0.733054244	0.637653898	0.34524848	0.833997477	0.557116998	0.656461305	0.468789065	0.797513568	1.275543878	0.767123834	0.702226097	0.650700811	0.571985541
gcn5_40	0.805030055	0.592901381	0.962945435	0.68782833	0.783390689	0.804390715	0.480889029	0.416528185	-0.085567206	0.606159256	0.506725274	0.602155593	0.037660398	0.025678445	0.027299544	1.075891202	1.000348689	1.131742345	0.622551847	0.524827129	0.799399292	0.822983623	0.838709587	0.999696742	0.543043457	0.382963805	0.308337351	0.202313242	0.068925559	0.531336344	0.786958957	0.758536578	0.270616669	0.571680041	0.030212796	1.069327412	0.648926089	0.887129984	0.411448204	0.267525048
gcn5_41	0.896712892	0.818599661	0.84442737	1.065534138	1.14361528	0.915962569	0.891644552	0.843419527	0.985391127	0.7729858	0.748180103	0.788286889	0.030632697	0.029095215	0.029505251	0.588058919	0.533650995	0.735708657	0.660777288	0.684044406	0.731340807	0.749719218	0.71672886	0.786709069	0.335746341	0.098808159	0.693861159	0.134981458	0.113312209	0.556160212	0.853246641	1.041703996	0.906818402	0.769817597	0.029744388	0.619139524	0.692054167	0.751052382	0.376138553	0.268151293
gcn5_42	0.882664555	0.884529177	1.102603435	0.735936993	0.730594503	0.553809802	0.506959805	0.649959757	0.022433107	0.040869142	0.036756661	0.02999283	0.227016474	0.047011432	0.053869769	0.488587934	0.460591935	0.276968348	0.874179557	0.797073812	0.910996307	0.794137176	0.76040796	0.676226197	0.620391972	0.478028712	0.689160802	0.036562123	0.037337321	0.120888014	0.956599056	0.673447099	0.393117556	0.035872878	0.109299225	0.408716072	0.860749892	0.743590445	0.595860496	0.064929153
gcn5_43	1.121524391	0.818989625	0.953123213	0.741479788	0.824201633	0.716209262	0.84906297	0.839411921	0.869420023	0.475807959	0.41641382	0.519490597	0.040302486	0.030055196	0.033381945	1.136769733	1.07708991	1.232076923	0.976359615	0.752009916	0.731952935	0.847472071	0.634433953	0.792505701	0.781355439	0.535957059	0.096339081	0.66900672	0.68969856	0.051907215	0.964545743	0.760630228	0.852631638	0.470570792	0.034579876	1.148645522	0.820107489	0.758137242	0.471217193	0.470204165
gcn5_44	0.841884363	0.850800437	0.720621273	0.749410285	0.775942221	1.002051048	1.05567008	0.912294038	1.300920782	0.322620147	0.291495754	0.43330649	0.034851671	0.027882817	0.044060622	1.50877355	1.552144646	2.702985479	0.7884957	0.824669017	0.722228271	0.728873984	0.842170163	0.902274711	0.002986604	0.002549759	0.456084813	0.707712003	0.783588643	0.027878666	0.804435357	0.842467851	1.0896283	0.349140797	0.03559837	1.921301225	0.778464329	0.824439619	0.153873725	0.506393104
gcn5_45	0.717913545	0.844174218	1.112272333	0.660662557	0.773273301	0.613696045	0.080374124	0.030042605	0.226545268	0.622558908	0.514590195	0.697498019	0.803548223	0.660230441	0.772292033	1.287750994	1.409343765	1.694450626	0.65067535	0.639049267	0.70709569	0.509493119	0.452772253	0.570670854	0.064679942	0.055657132	0.16128835	0.245058409	0.172101267	0.673931425	0.891453365	0.682543968	0.112320666	0.611549041	0.745356899	1.463848462	0.665606769	0.510978742	0.093875141	0.363697034
gcn5_46	0.827760716	0.792251182	0.541711636	0.746074617	0.783944479	1.175241385	0.418694916	0.128923529	0.104993022	0.164588523	0.094591643	0.256516137	0.034081227	0.032812852	0.036608338	1.574115725	1.568965067	2.075611038	0.769760579	0.695438947	0.996598042	0.83039725	0.806718411	0.990035584	0.698977856	0.556740623	0.687007611	0.521632079	0.446742285	0.685142962	0.720574511	0.901753494	0.217537156	0.171898768	0.034500806	1.739563943	0.820599189	0.875717082	0.647575363	0.551172442
gcn5_47	0.694684666	1.138554286	0.869802425	0.493535025	0.806276322	0.591831932	0.402308531	0.726141093	0.328930434	0.489797092	0.912521994	0.562392022	0.104884258	0.064053698	0.053054645	1.368460379	1.982791762	1.46725013	0.759152584	0.805425155	0.740120648	0.616820921	0.827058565	0.599947271	0.346672366	0.566583318	0.436280891	0.119651158	0.379437226	0.358675548	0.901013792	0.63054776	0.485793353	0.654903703	0.073997534	1.606167424	0.768232796	0.681275586	0.449845525	0.285921311
gcn5_48	1.101522874	0.781383517	0.91646247	0.921917014	1.066598553	1.139402077	1.163858871	0.965504651	1.068867224	0.809703909	0.69989148	0.766944198	0.293191877	0.065324133	0.024937602	1.908011615	1.934959161	1.821949031	0.996842431	0.947095468	0.907454546	1.005946729	1.032519986	0.962935097	0.850257694	0.689874126	0.848295637	0.648465515	0.601571029	0.681528167	0.933122954	1.042639215	1.066076915	0.758846529	0.127817871	1.888306602	0.950464148	1.000467271	0.796142486	0.643854904
gcn5_49	0.72932384	0.727261392	0.843097068	0.581165187	0.586577703	0.482093705	0.023238781	0.05744707	0.019110837	0.190502568	0.1149617	0.133971543	0.029694739	0.026127431	0.03750526	1.330750007	1.253815731	1.11127206	0.855336258	0.713301474	0.67937606	0.989447798	0.690549077	0.600447979	0.336657305	0.190551999	0.308215049	0.634705021	0.16040173	0.471266011	0.766560767	0.549945532	0.033265563	0.146478604	0.031109143	1.231945933	0.749337931	0.760148285	0.278474784	0.422124254
gcn5_50	0.738535058	0.718114314	0.950786054	0.746254344	0.837904486	0.772090275	0.972377925	0.870542946	0.859810199	0.096017626	0.085336404	0.088882567	0.03112258	0.029686379	0.030427109	1.354527931	1.346089907	1.368435361	0.616993921	0.612474768	0.783665116	0.754079168	0.725042507	0.652156092	0.486313186	0.488938535	0.398521905	0.123547055	0.109980178	0.035468774	0.802478475	0.785416368	0.900910357	0.090078866	0.030412023	1.356351066	0.671044602	0.710425922	0.457924542	0.089665336
gcn5_51	0.850626419	0.953763597	0.919117631	0.962678489	0.941981566	1.046162241	0.932497186	0.782428774	1.069446534	0.136806461	0.034355226	0.053998748	0.027919228	0.020225984	0.024327505	1.514885549	1.618416738	1.580851147	0.735247333	0.690451816	0.722064908	1.132083806	0.835851071	0.824057683	0.413778654	0.481658774	0.486871693	0.070020228	0.041882138	0.056293741	0.907835882	0.983607432	0.928124165	0.075053478	0.024157572	1.571384478	0.715921353	0.930664187	0.460769707	0.056065369
gcn5_52	1.121640828	0.913094301	0.864897476	1.145239337	0.893227342	1.042449973	1.20930412	1.049635201	0.982457723	1.015672919	0.807723701	0.787869537	0.165325544	0.020547234	0.020950682	1.94150885	1.76263793	1.606019022	0.962874703	0.761920243	0.977387046	1.044350232	0.904526597	0.841459033	0.713783083	0.5875001	0.50575214	0.121500515	0.136692701	0.086367768	0.966544202	1.026972217	1.080465681	0.870422052	0.068941153	1.770055267	0.900727331	0.930111954	0.602345108	0.114853661
gcn5_53	0.794756933	0.710886549	0.872039361	0.732403843	0.794537139	0.861006829	0.569624339	0.698962461	0.808114464	0.549352489	0.49995901	0.56601304	0.120959547	0.020709328	0.012203229	0.23737614	0.342277096	0.313683475	0.5604506	0.483544021	0.557163719	0.684424714	0.635353417	0.571639889	0.436199631	0.414439563	0.542773262	0.017186859	0.012500192	0.022229989	0.792560948	0.795982604	0.692233755	0.538441513	0.051290701	0.297778904	0.533719447	0.630472673	0.464470819	0.01730568
gcn5_54	1.058151178	0.811845537	0.706745961	0.850497759	0.766213921	0.852477086	0.851740193	0.946875861	0.809779395	0.445200321	0.318078962	0.45974657	0.045221873	0.033375724	0.031927702	1.530860911	1.23434839	1.423630853	0.825220045	0.614081444	0.715045688	1.124193738	0.861397591	0.859305401	0.067704838	0.061722897	0.623880314	0.232769508	0.130773091	0.150994437	0.858914226	0.823062922	0.86946515	0.407675284	0.036841766	1.396280051	0.718115725	0.94829891	0.251102683	0.171512345
gcn5_55	0.701762101	0.797446614	0.938040658	0.785966252	0.840231436	0.830787454	0.638480945	0.693264998	0.678882432	0.672885717	0.59877036	0.693910836	0.046254919	0.033386203	0.038671163	0.573041632	0.472723122	0.629735398	0.699024566	0.471593318	0.752461579	0.687404721	0.829982791	0.787597572	0.323490529	0.162379663	0.757945566	0.549031686	0.638223194	0.013418027	0.812416458	0.818995048	0.670209458	0.655188971	0.039437428	0.558500051	0.641026488	0.768328361	0.414605253	0.400224302
gcn5_56	0.815694564	1.213683439	0.987533318	0.717664853	0.858894203	1.018856663	0.116635966	0.112777498	0.013296124	0.051467197	0.043657931	0.047837712	0.022848304	0.025826999	0.025319885	1.423932353	1.755205817	1.613619655	0.812351457	0.899494392	1.049645812	0.829713592	0.931906468	0.897623352	0.698711363	0.645410886	0.658408177	0.490170111	0.645821248	0.63319085	1.005637107	0.865138573	0.080903196	0.04765428	0.024665063	1.597585942	0.92049722	0.886414471	0.667510142	0.589727403
gcn5_57	0.724574608	0.952938679	0.933776582	0.479611757	1.012240878	0.595314864	0.6702604	0.692134258	0.525679419	0.473657971	0.531770101	0.429283205	0.030237185	0.022389721	0.037059612	0.883976624	1.092819068	0.923527837	0.764973282	0.763326963	0.766954777	0.709954637	0.794581502	0.694307179	0.274891915	0.14250271	0.133608502	0.051134733	0.181360287	0.064513035	0.870429956	0.6957225	0.629358026	0.478237092	0.029895506	0.96677451	0.765085007	0.732947773	0.183667709	0.099002685
gcn5_58	0.729484187	0.996080301	0.814730466	0.677733411	0.87091529	0.88921873	0.912251361	0.818581807	0.750710566	0.815602648	0.809044685	0.828618605	1.247226921	0.959913617	0.84035178	1.773210524	1.798887193	1.738081802	0.933766233	0.834202612	0.885504238	0.847504609	0.864726242	0.878401414	0.765632513	0.590658762	0.5727492	0.579271066	0.769303915	0.651197997	0.846764985	0.812622477	0.827181245	0.817755313	1.015830773	1.77005984	0.884491028	0.863544088	0.643013492	0.666590993
gcn5_59	0.596065707	1.016213206	0.893959557	0.948906294	0.471838923	0.759217119	1.201696849	0.770337052	1.385470742	0.678182042	0.576785989	0.559466796	0.075183386	0.038780885	0.069233465	1.623397479	1.25095846	1.40607099	0.90461207	0.728181836	0.676311966	0.850115119	0.594191834	0.76963245	0.329258577	0.067138412	0.723697163	0.488189263	0.177071437	0.036263848	0.835412823	0.726654112	1.119168214	0.604811609	0.061065912	1.426808976	0.769701957	0.737979801	0.373364718	0.233841516
gcn5_60	0.452654099	0.767975136	0.670385115	0.359943254	0.574133616	0.467275715	0.020043236	0.0297473	0.011973399	0.619791364	0.649554011	0.61124091	0.387209479	0.061032427	0.039857821	0.58304417	0.721641264	0.534494553	0.573557166	0.711073359	0.775562523	0.701866673	1.000344288	0.767216181	0.568322642	0.373462273	0.687726421	0.120927431	0.088966876	0.721711425	0.630338117	0.467117528	0.020587978	0.626862095	0.162699909	0.613059996	0.686731016	0.823142381	0.543170445	0.310535244
gcn5_61	0.786818422	0.971548975	0.916688453	0.791468089	0.873879307	1.184460686	0.706785513	0.965501462	0.98845253	0.272844731	0.453618309	0.208743549	0.024976705	0.048517503	0.02246015	1.07370363	1.458328337	1.150620868	0.726197239	0.94575278	0.729888131	1.056832715	0.968867717	0.922290616	0.591023454	0.815939598	0.841950632	0.044256752	0.206771398	0.080368815	0.891685283	0.949936027	0.886913168	0.31173553	0.031984786	1.227550945	0.800612717	0.982663683	0.749637894	0.110465655
gcn5_62	0.644110646	0.821149967	0.915130187	0.780962641	0.872260057	0.816957994	0.895349405	0.794037424	0.810229127	0.068161816	0.020538201	0.031847821	0.019352592	0.02390594	0.021888764	0.352338377	0.003455717	0.180208122	0.860327978	0.593187679	0.76995754	1.045313106	0.722951998	0.786468372	0.562843192	0.620629143	0.586174689	0.074822338	0.019390506	0.082227564	0.7934636	0.823393564	0.833205319	0.040182613	0.021715765	0.178667405	0.741157732	0.851577825	0.589882341	0.058813469
gcn5_63	0.923226929	0.850021991	0.973428982	0.826513529	0.752280109	0.803714578	0.943660474	0.771202953	0.879042734	0.465308326	0.511810163	0.387344302	0.025597136	0.022943086	0.032233562	1.534101382	1.474836945	1.316652916	0.801172657	0.683213046	0.713047793	0.61609997	0.665510122	0.734508567	0.632249151	0.531752368	0.594964209	0.455166201	0.181440314	0.408366271	0.915559301	0.794169405	0.864635387	0.45482093	0.026924595	1.441863748	0.732477832	0.672039553	0.586321909	0.348324262
gcn5_64	0.890599102	0.908393717	0.791721684	0.743734258	0.832149464	0.886704411	0.917472306	0.523710682	0.810308079	0.648219834	0.558340132	0.567838036	0.029535951	0.027490084	0.03704677	1.459352009	1.219706395	1.294537925	0.726207116	0.611076343	0.773561071	0.854334828	0.856144837	0.818661425	0.295151094	0.383652441	0.358785232	0.428535907	0.100574681	0.268163905	0.863571501	0.820862711	0.750497022	0.591466001	0.031357602	1.32453211	0.703614843	0.84304703	0.345862922	0.265758164
gcn5_65	0.863817253	0.925621563	1.047707596	0.845339323	1.095584551	1.160970704	0.055962807	0.019150304	0.017956366	0.737313526	0.820082594	0.891585791	0.017007287	0.017545001	0.026104442	1.412685558	1.369927263	1.784753263	0.822971695	0.749789182	0.850060434	0.696621138	1.172640082	0.588884849	0.519804754	0.678489487	0.011238435	0.012768715	0.04706643	0.016487563	0.945715471	1.033964859	0.031023159	0.816327304	0.02021891	1.522455361	0.807607103	0.819382023	0.403177559	0.025440903
gcn5_66	0.434725088	0.864487409	0.770183098	0.76082091	0.778768537	0.915814357	0.18919624	0.011693892	0.057542947	0.550955828	0.4952467	0.561562046	0.024261262	0.029194904	0.03218036	0.624076114	0.557880359	0.664314103	0.803652021	0.629329969	0.738135535	0.791281042	0.634809423	0.642210801	0.542633113	0.568717171	0.604187336	0.071891117	0.073331573	0.014933074	0.689798531	0.818467935	0.08614436	0.535921525	0.028545509	0.615423525	0.723705842	0.689433755	0.571845873	0.053385255
gcn5_67	0.68520988	1.158608244	1.030141279	0.865990742	1.115674579	1.122808634	1.042298102	1.100196116	1.179926184	0.164410356	0.198843783	0.199589476	0.06022128	0.02058919	0.031675638	1.094732752	1.180167192	1.394296315	0.86895651	0.930583302	0.903699094	1.202561791	0.923488691	1.080846917	0.845981311	0.771792447	0.809210579	0.798896961	0.68647311	0.654441374	0.957986468	1.034824651	1.107473467	0.187614538	0.037495369	1.22306542	0.901079635	1.0689658	0.808994779	0.713270481
gcn5_68	0.810880063	0.952182319	1.115766383	0.97513374	1.066380157	1.051112565	0.379406313	0.411176803	0.265762233	0.511240613	0.486221305	0.396059457	0.028630488	0.018066554	0.018127687	1.235856306	1.21553856	1.28090276	0.656981439	0.642370625	0.860938263	0.628275943	0.670036319	1.004666158	0.448644827	0.082758325	0.979342241	0.048879508	0.024498197	0.089670939	0.959609589	1.030875487	0.352115116	0.464507125	0.021608243	1.244099209	0.720096776	0.767659473	0.503581798	0.054349548
gcn5_69	1.063054302	1.042839347	0.725878477	0.981319266	1.111293017	0.734735271	0.848989802	1.139789259	0.816633151	0.924427672	0.840882295	0.761658877	0.027416088	0.032668558	0.017992086	1.66040547	1.533240062	1.292844204	0.919091965	0.955504342	0.914213553	0.439299033	0.639827704	0.516973334	0.786693825	1.105870381	0.803880483	0.724805112	0.552653493	0.063041874	0.943924042	0.942449185	0.935137404	0.842322948	0.026025577	1.495496579	0.929603287	0.532033357	0.898814896	0.446833493
gcn5_70	0.970291905	0.936667227	0.820276684	1.01854638	0.95525993	0.919757799	0.795557343	0.888345403	0.835726044	0.118211828	0.117934315	0.082316605	0.015195831	0.025052278	0.019128951	1.950923025	1.761837156	1.666834795	0.860181774	0.829840514	0.697252754	1.037837098	1.04084384	0.652770336	0.158556861	0.155292317	0.496400474	0.056710785	0.030952665	0.070603781	0.909078605	0.96452137	0.839876263	0.106154249	0.019792353	1.793198325	0.795758348	0.910483758	0.270083217	0.052755744
gcn5_71	0.690659301	1.058724282	0.911088781	0.565243458	0.911596539	0.792317473	0.100185026	0.564399049	0.117611638	0.795512209	0.756029522	0.713710402	-0.085399905	0.205700903	0.03251736	0.109152855	0.091193831	0.103222525	0.794046125	0.864261167	0.701627874	0.831311069	0.784467511	0.709338518	0.578484724	0.739667853	0.801277786	NA	0.081877361	0.070620764	0.886824121	0.756385823	0.260731904	0.755084044	0.050939453	0.101189737	0.786645055	0.775039033	0.706476788	0.076249062
gcn5_72	1.045635848	0.989613854	0.871473726	1.104889988	1.026995168	1.010460927	0.815115156	0.232954896	0.852196653	0.996631942	0.683238399	0.137303558	0.265981541	0.620489851	0.020238172	2.064192224	1.010396986	0.461119114	0.971770967	0.841358994	0.656327716	1.171793538	0.870129592	0.572840066	0.579210878	0.902853584	0.554872703	0.894735136	0.090392631	0.019254399	0.968907809	1.047448694	0.633422235	0.605724633	0.302236521	1.178569441	0.823152559	0.871587732	0.678979055	0.334794055
gcn5_73	0.867374984	0.893680739	0.800295988	0.936170945	1.138179434	0.555226207	0.024655215	0.790852429	0.07838586	0.201312603	0.108213895	0.11896399	0.023191704	0.019967364	0.024122496	0.573966891	0.552230944	1.585258097	0.681548312	0.621833338	0.676079621	0.665188556	0.844902418	0.865705346	0.214743034	0.761061366	0.608149729	0.120436869	0.060400495	0.375159954	0.853783904	0.876525528	0.297964501	0.142830163	0.022427188	0.903818644	0.659820424	0.791932106	0.52798471	0.185332439
gcn5_74	1.005810763	0.960109064	0.727248269	0.773798242	0.785234194	0.896525405	0.027154971	0.032737917	0.117484141	0.220166275	0.126269979	0.200918773	0.05051128	0.166689451	0.030302039	1.12343887	0.867553424	1.176314097	0.893014454	0.614803797	0.955600256	0.949093831	0.804733598	0.765585718	0.798560012	0.790813659	0.021564818	0.187243124	0.031732967	0.186002596	0.897722699	0.81851928	0.059125676	0.182451676	0.082500923	1.055768797	0.821139503	0.839804382	0.536979496	0.134992896
gcn5_75	0.618509927	0.730258965	0.882963775	0.614649699	0.710027693	0.814036325	0.007296133	0.060922323	0.045888921	0.12458076	0.115143998	0.202363731	0.022731235	0.022268824	0.032995032	0.514077094	0.674060734	0.696757466	0.606126396	0.63091489	0.564940769	0.731192057	0.772887172	0.701663195	0.476755363	0.330297094	0.634771225	0.212438482	0.158538063	0.122805454	0.743910889	0.712904572	0.038035792	0.14736283	0.025998364	0.628298431	0.600660685	0.735247475	0.480607894	0.164594
gcn5_76	0.977654374	0.90111349	1.146097164	0.929821223	0.917032957	0.960612328	0.397667325	0.705184924	0.611970367	0.259754225	0.239499974	0.338068661	0.005843865	0.014392185	0.017888243	1.391002825	1.518362243	1.624363158	0.836697336	0.7008313	0.914752989	0.844392173	0.772177896	0.776079535	0.766673164	0.805746572	0.580182875	0.660503274	0.618521924	0.293888489	1.008288343	0.935822169	0.571607539	0.27910762	0.012708098	1.511242742	0.817427208	0.797549868	0.717534204	0.524304562
gcn5_77	0.82974766	0.733578941	0.637528038	0.946799218	0.563282744	0.581603382	0.921922284	0.843249454	0.753504663	0.608244927	0.460254391	0.496710178	0.03547767	0.02236154	0.016169245	0.515350071	0.554911268	0.50033239	0.843908904	0.625947845	0.743435606	0.831859815	1.204786124	0.721497193	0.402335244	0.316539751	0.520400599	0.091357824	0.047993917	0.450455849	0.733618213	0.697228448	0.8395588	0.521736499	0.024669485	0.523531243	0.737764118	0.919381044	0.413091865	0.19660253
gcn5_78	0.814198232	0.702596515	0.682025731	0.807745805	0.763784514	0.869367742	0.391696136	0.606454231	0.493141506	0.317554304	0.212733893	0.21720485	0.025233595	0.024112428	0.009121902	1.3782802	1.168301755	1.038201142	0.747636231	0.612253669	0.742483284	0.778381371	0.709796153	0.742443503	0.83577922	0.606582978	0.271270555	0.193010157	0.035401409	0.039530523	0.732940159	0.813632687	0.497097291	0.249164349	0.019489308	1.194927699	0.700791061	0.743540342	0.571210918	0.08931403
gcn5_79	0.735666949	0.805615483	0.830052905	0.544911183	0.639516971	0.622168124	0.189097301	0.06719769	0.18506962	0.73950523	0.660324815	0.640516045	0.663323416	0.507908229	0.499626579	0.8719454	0.715120191	0.800842656	0.584903984	0.540153193	0.437483526	0.746683858	0.765212361	0.321409945	0.162650387	0.178419654	0.572332804	0.0864481	0.033446836	0.143499566	0.790445112	0.602198759	0.147121537	0.680115363	0.556952741	0.795969416	0.520846901	0.611102055	0.304467615	0.087798167
gcn5_80	0.587420304	0.666557919	0.572992472	0.381040227	0.65748966	0.710951226	0.662392759	0.581604941	0.638966058	0.65299346	0.641039866	0.746766324	0.028237752	0.028213809	0.007181382	1.337555264	1.054076644	1.18954922	0.589849671	0.449533991	0.77108092	0.836769633	0.712785819	0.852527377	0.444195372	0.369178753	0.606122082	0.021124193	0.013215808	0.014926943	0.608990232	0.583160371	0.627654586	0.68026655	0.021210981	1.193727043	0.603488194	0.800694276	0.473165402	0.016422315
gcn5_81	0.731332695	1.093898572	0.899973091	0.442446004	0.771142447	0.824281288	0.787621415	1.074666436	0.945977824	0.756011115	0.881920468	0.754602494	-0.170191685	0.182529721	0.127103299	1.626777566	1.477735412	1.413054086	0.894804547	0.879586361	0.710478848	0.79890456	0.797812822	0.594791001	0.187822107	0.010075354	0.571735612	NA	0.294721186	0.1471841	0.908401452	0.679289913	0.936088558	0.797511359	0.046480445	1.505855688	0.828289919	0.730502794	0.256544357	0.220952643
gcn5_82	0.911804437	0.843250954	0.840949839	0.809625748	0.567063095	0.637234966	1.032166188	0.539585879	0.700498324	0.617722957	0.423464514	0.506272158	-0.08224469	0.020192446	0.041574853	0.806510789	0.507066217	0.621704195	0.83534105	0.502832138	0.812352144	0.970672968	0.705686072	0.628666484	0.390888668	0.177584727	0.595624114	0.120798823	0.066665608	0.190248268	0.865335076	0.671307936	0.757416797	0.515819876	-0.006825797	0.645093734	0.716841778	0.768341841	0.388032503	0.125904233
gcn5_83	1.088754739	0.854432417	0.783866962	0.797266633	0.708591897	0.705021113	0.762568159	0.762975909	0.894813949	0.684597347	0.548879171	0.564948467	0.322420567	0.243988809	0.164234935	2.012113085	1.676567392	1.594596512	1.037974175	0.738291578	0.511291877	1.055082318	0.734322714	0.737424808	0.594278872	0.437976346	0.273593314	0.900614553	0.554713103	0.026723177	0.909018039	0.736959881	0.806786006	0.599474995	0.243548104	1.76109233	0.76251921	0.842276613	0.435282844	0.494016944
gcn5_84	0.855226383	1.151522724	0.935005821	0.874632633	0.875535552	0.813837216	0.00749592	0.017175331	0.005662248	0.47876747	0.490004545	0.384383209	0.154201354	0.180532815	0.160304621	1.484651662	1.558164181	1.50490917	0.677955425	0.79510612	0.952114406	0.809967419	0.684949207	0.694356499	0.752291611	0.703616145	0.862984334	0.46272034	0.573126018	0.880377994	0.980584976	0.854668467	0.010111166	0.451051741	0.16501293	1.515908338	0.808391984	0.729757708	0.77296403	0.638741451
gcn5_85	0.792559767	0.828447223	1.02126008	0.735401468	0.534212478	1.03075296	0.99076285	0.799919214	0.948605544	0.059323442	0.757818819	0.174345866	1.02234356	0.482721142	0.03418032	0.953363432	1.170300486	1.290398185	0.561190652	0.6264097	0.830404344	0.547141573	0.949026193	0.964519786	0.515545911	0.515036577	0.818360676	0.533326543	0.231705486	0.028816179	0.88075569	0.766788969	0.913095869	0.330496042	0.513081674	1.138020701	0.672668232	0.820229184	0.616314388	0.264616069
gcn5_86	0.693960727	1.03240973	0.847504005	1.174859174	0.878276038	0.888241996	0.719592135	0.958950755	0.844234108	0.646490447	0.699593254	0.650065432	0.023271336	0.0254843	0.027670384	1.285564212	1.621457213	1.213528997	0.619788015	0.787536461	0.685901341	0.96972481	1.026782633	0.544274932	0.370966485	0.312456046	0.544175087	0.052571769	0.047765077	0.036006836	0.857958154	0.980459069	0.840925666	0.665383044	0.02547534	1.373516807	0.697741939	0.846927458	0.409199206	0.045447894
gcn5_87	1.009293233	0.597293328	0.444057929	0.02129401	0.017477575	0.051555518	0.525947857	0.55186192	0.563463227	0.395619242	0.434212879	0.353445325	0.596845987	0.044547985	0.242764621	0.412014759	0.548671011	0.509260723	0.431397056	0.576760977	0.509991291	0.300702082	0.453891487	0.747960625	0.553831317	0.59173548	0.26460315	0.317941417	0.435435136	0.026326499	0.683548164	0.030109035	0.547091001	0.394425815	0.294719531	0.489982164	0.506049775	0.500851398	0.470056649	0.259901017
gcn5_88	0.977654374	0.944259546	0.88703142	0.740878515	0.762508264	0.710232725	0.95274782	0.815927699	1.028472787	0.676510457	0.602205393	0.546139809	0.034990554	0.033227175	0.044709851	1.541360085	1.580085808	1.577361602	0.784252408	0.64273442	0.642221921	0.799662215	0.750815307	0.73802064	0.516906902	0.496904922	0.225736855	0.516415224	0.300969007	0.021204086	0.936315114	0.737873168	0.932382769	0.60828522	0.037642527	1.566269165	0.68973625	0.762832721	0.413182893	0.279529439
gcn5_89	0.796242591	1.138994991	1.110299213	0.856445847	1.092506342	1.093623929	0.935959961	0.983082094	1.413060185	0.822746743	0.860801673	0.90329628	0.024572868	0.022123428	0.026030697	1.719831283	1.81002708	2.031336461	0.713795721	0.59903043	0.719880298	0.839233459	1.361110156	0.632611221	0.751089275	0.832744547	0.692649221	0.061629745	0.04111463	0.018352087	1.015178931	1.01419204	1.110700747	0.862281565	0.024242331	1.853731608	0.677568816	0.944318279	0.758827681	0.040365488
gcn5_90	0.679459582	0.958322516	0.802226306	0.500614156	0.910639471	0.663946934	0.493120757	0.538457117	0.70430177	0.594928073	0.699067216	0.590488318	0.014342478	0.003820602	0.011549267	0.453325722	0.482384895	0.372563377	0.507050865	0.455862524	0.535780403	0.565237739	1.289661087	0.547164666	0.074552456	0.025094224	0.069282186	0.35676323	0.194014648	0.080217671	0.813336135	0.691733521	0.578626548	0.628161202	0.009904116	0.436091331	0.499564597	0.80068783	0.056309622	0.21033185
gcn5_91	0.727812223	0.771471602	1.378839591	0.659322831	0.896460799	0.820952421	0.971083644	0.823921816	0.923862686	0.65601147	0.644505315	0.743005209	0.024406658	0.024333247	0.029448693	0.579732574	0.484698169	0.515717123	0.659610497	0.65091627	0.807638401	0.685387312	0.687068201	0.839840503	0.394682025	0.279435176	0.71148682	0.05710589	0.02533618	0.035403212	0.959374472	0.792245351	0.906289382	0.681173998	0.026062866	0.526715955	0.706055056	0.737432005	0.461868007	0.03928176
gcn5_92	0.781336755	0.826721865	0.806981538	1.002388107	0.985860206	1.189764556	0.909238455	0.823803911	0.85880792	0.781939206	0.812693619	0.810392122	0.02554127	0.016720614	0.023306604	0.123283275	0.119351387	0.247556717	0.749682718	0.629028531	0.788197061	0.794543826	0.875685563	0.797907158	0.543498492	0.595656393	0.761417439	0.20987471	0.187658545	0.160777618	0.805013386	1.059337623	0.863950095	0.801674982	0.021856163	0.163397126	0.72230277	0.822712182	0.633524108	0.186103624
gcn5_93	1.097012622	0.743476115	1.004330362	0.949855285	0.859133055	1.248877567	0.3329897	0.105009995	0.234485471	0.329080579	0.283748788	0.222425059	0.009387564	0.010955714	0.020094223	1.957077053	1.398378285	1.945552077	0.956603585	0.693362564	0.448927473	1.070207843	0.958853564	0.361483596	0.743165438	0.5647177	0.077832643	0.807801673	0.656841424	0.292998697	0.948273033	1.019288636	0.224161722	0.278418142	0.013479167	1.767002472	0.699631207	0.796848334	0.46190526	0.585880598
gcn5_94	0.676630077	0.846174537	0.802203504	0.63618432	0.74711666	0.572916245	0.009715087	0.017354242	0.164093404	0.560949281	0.606594624	0.552493133	0.628334345	0.593580884	0.489230125	1.413916478	1.549753151	1.63873292	0.593714339	0.776278685	0.631131921	0.623158843	0.737226607	0.861899978	0.541441677	0.674385435	0.569938595	0.284378083	0.131829921	0.092460361	0.775002706	0.652072408	0.063720911	0.573345679	0.570381785	1.534134183	0.667041648	0.740761809	0.595255235	0.169556122
gcn5_95	0.819464214	0.986095156	0.909431751	1.089958577	0.974924872	0.994496978	0.916344872	0.916556496	1.392876128	0.180388079	0.210191297	0.248107826	0.259886979	0.025799129	0.043277518	1.294691066	1.541170724	1.488473617	0.625445735	0.666776876	0.744848516	0.714496919	0.69158093	0.946055834	0.316945109	0.210608352	0.761121764	0.276354004	0.265470032	0.017568024	0.90499704	1.019793476	1.075259165	0.212895734	0.109654542	1.441445136	0.679023709	0.784044561	0.429558409	0.18646402
gcn5_96	0.996609755	0.771430065	0.950214117	0.905104768	0.805680461	0.806725972	1.004097745	0.822376346	0.79213853	0.22618472	0.195268171	0.105578551	0.028170944	0.022724793	0.024139572	1.737636954	1.415291206	1.791939319	0.907068499	0.723599849	0.810654729	0.877764465	0.917136885	0.963527393	0.651755415	0.621996318	0.86751487	0.305930617	0.162661609	0.052712421	0.906084646	0.839170401	0.872870874	0.175677147	0.02501177	1.64828916	0.813774359	0.919476248	0.713755534	0.173768216
gcn5_97	0.572629629	0.946539017	0.993615628	0.756661063	0.571206393	0.508441022	0.349948935	0.425452794	0.52932658	0.579373299	0.671482741	0.591325763	0.032657287	0.035969495	0.043492769	-0.040529185	0.046431419	0.023725686	0.565863443	0.743929914	0.700080289	0.455406452	0.570266942	0.959486209	0.453164146	0.439081794	0.471251752	0.067422029	0.08192347	0.026576347	0.837594758	0.612102826	0.434909436	0.614060601	0.037373184	0.009875973	0.669957882	0.661719868	0.45449923	0.058640615
gcn5_98	0.967043478	0.963895218	1.016519813	0.746974503	0.843213498	0.85428486	0.910602556	0.992791671	0.960886716	0.4008634	0.434896324	0.41856575	0.022221875	0.029281262	0.022950975	1.367299294	1.564102492	1.924280307	0.727965267	0.732488069	0.949398946	0.708762377	0.810058566	0.86984195	0.337433824	0.40173876	0.861784338	0.703314346	0.844267087	0.512968068	0.98248617	0.814824287	0.954760314	0.418108491	0.024818037	1.618560698	0.803284094	0.796220964	0.533652308	0.686849833
gcn5_99	1.009293233	0.861170933	1.116271015	0.509318004	0.897518003	0.849439213	NA	0.685586098	0.784729388	NA	0.43879606	0.499494025	NA	0.019620702	0.028247335	NA	0.690407699	0.94364143	0.851447415	0.736502665	0.762749637	0.745203956	0.94543164	0.714664781	0.621813497	0.538976907	0.677422302	0.449890077	0.191785136	0.40219705	0.995578394	0.75209174	0.735157743	0.469145043	0.023934019	0.817024565	0.783566572	0.801766792	0.612737569	0.347957421
gcn5_100	0.777669888	0.785546831	1.173885159	0.957138168	0.983880897	1.083449792	0.963797475	0.855312773	1.349653733	0.493203311	0.472029331	0.601490524	0.037027604	0.029066491	0.032383265	1.257947957	1.251034302	1.852537267	0.561996515	0.501176536	0.768728488	0.765791217	0.789042272	0.856205878	0.221185381	0.269436953	0.458623069	0.077152113	0.021244616	0.049169209	0.912367293	1.008156286	1.05625466	0.522241055	0.032825787	1.453839842	0.610633846	0.803679789	0.316415134	0.049188646
gcn5_101	0.667615787	0.830774378	0.791144111	0.940407264	1.017739953	0.788373419	0.279614496	0.044723928	0.236147369	0.62308113	0.734061001	0.608113623	0.030247233	0.031768214	0.042111179	0.885122862	0.993615621	0.659656893	0.706259465	0.71664836	0.635176823	0.727039267	0.913610286	0.598372723	0.3671505	0.289833403	0.478091878	0.180436925	0.310970574	0.147048929	0.763178092	0.915506878	0.186828598	0.655085251	0.034708875	0.846131792	0.686028216	0.746340759	0.378358594	0.212818809
gcn5_102	0.676103951	1.008925569	0.884485033	0.641423434	0.655317478	0.483908864	0.642739864	0.572689783	0.372016916	0.601225202	0.679494151	0.594999338	0.666458967	0.641299903	0.304324737	1.267462638	1.267916615	1.255121357	0.79317581	0.762189514	0.587980074	0.679872513	0.742096234	0.683170065	0.515419993	0.456280611	0.380536484	0.267695287	0.392489741	0.024256324	0.856504851	0.593549925	0.529148854	0.625239564	0.537361202	1.263500203	0.714448466	0.701712937	0.450745696	0.228147117
gcn5_103	1.030255567	0.80929454	0.954394298	1.17838716	0.880303534	0.974669052	1.199797484	1.01065978	0.804232924	0.956340466	0.835832411	0.921991569	0.030647159	0.028938682	0.026255576	1.731699012	1.433571592	1.255419259	0.920990159	0.838086989	0.883969953	0.962673463	0.933252808	0.919987179	0.546909395	0.518511238	0.56565463	0.502544533	0.29545162	0.380178474	0.931314802	1.011119915	1.004896729	0.904721482	0.028613806	1.473563288	0.881015701	0.938637817	0.543691754	0.392724876
gcn5_104	0.759397435	0.817101304	0.706999502	0.472317707	0.625818421	0.544041217	0.011597389	0.114272911	0.070014586	0.747649907	0.653337173	0.698337712	0.026578117	0.038809827	0.022886704	1.090511737	1.13956558	1.064839719	0.763290355	0.713285936	0.660867086	0.885636987	0.950619954	0.645627549	0.768404153	0.774432741	0.559225578	0.283489577	0.293695149	0.08363858	0.76116608	0.547392448	0.065294962	0.699774931	0.029424883	1.098305679	0.712481125	0.82729483	0.70068749	0.220274435
gcn5_105	0.783783646	0.656095246	1.029610264	0.661557392	0.926916588	0.791743109	0.658452108	0.756952212	0.937490913	0.109676686	0.314546973	0.128926801	0.018206079	1.047190656	0.01648243	0.080014948	1.647094781	0.078056459	0.534284872	0.757868627	0.844922392	0.735000504	0.855997899	0.537199629	0.41908168	0.347326407	0.19923546	0.013326274	0.593390343	0.077034196	0.823163052	0.793405696	0.784298411	0.184383487	0.360626388	0.601722063	0.71235863	0.709399344	0.321881183	0.227916938
gcn5_106	0.977207656	1.012044739	1.154053613	0.939411247	0.884265709	0.921610758	0.920553208	0.701812235	0.606037654	0.812771865	0.794643857	0.837542442	0.100271416	0.107460766	0.10898156	0.497848026	0.377450442	0.290789519	0.861146731	0.858106406	0.879720588	0.77886417	1.076054328	0.766274041	0.834656121	0.690846652	1.075810036	0.787090921	0.688263535	0.57332386	1.047768669	0.915095905	0.742801032	0.814986055	0.105571247	0.388695996	0.866324575	0.873730846	0.86710427	0.682892772
gcn5_107	0.660213463	0.78386789	0.576231576	0.338976417	0.507196281	0.509762093	0.149406936	0.161440487	0.052202092	0.384740088	0.476770946	0.521624187	0.773918662	0.636078836	0.280078855	1.31768484	1.456976975	1.618714772	0.631072119	0.546522882	0.953880007	0.509586273	1.192221357	1.072372166	0.581399704	0.565498215	0.907953615	0.12414077	0.135446151	NA	0.673437643	0.451978264	0.121016505	0.461045074	0.563358784	1.464458862	0.71049167	0.924726598	0.684950511	0.12979346
gcn5_108	0.82690232	1.078213319	0.831235642	0.767663248	0.374451084	0.75544613	0.859309981	0.801691229	1.2328434	0.803911958	0.909658653	0.881953075	0.025405664	0.012929289	0.024790743	1.164843778	1.368439098	1.437194979	0.642075481	0.811375404	0.694775146	0.857477432	1.098952983	0.668625471	0.166594796	0.034387078	0.139116561	0.099935866	0.038318046	0.017735617	0.912117093	0.632520154	0.96461487	0.865174562	0.021041899	1.323492618	0.716075344	0.875018629	0.113366145	0.05199651
gcn5_109	0.967043478	0.846924962	0.786949845	0.638134426	0.89435728	0.885856665	0.927709265	0.753756746	0.979377534	0.462704517	0.369949189	0.531828755	0.026906928	0.025916461	0.023508484	1.19967124	0.978887961	1.192351902	0.695448169	0.535145657	0.786693234	0.885606023	1.260724138	0.940354347	0.275025434	0.303709453	0.353092286	0.037310105	0.022952909	0.023479989	0.866972761	0.806116124	0.886947848	0.454827487	0.025443958	1.123637034	0.67242902	1.028894836	0.310609058	0.027914334
gcn5_110	0.901530802	1.167843121	0.897052385	1.06790754	1.191713708	0.782453751	0.968844703	1.091602191	1.157741286	0.829171716	0.980137373	0.768784982	0.036003136	0.037296424	0.02004185	1.538194317	1.733234209	1.545117359	0.81821617	1.062596102	0.566133684	0.767591069	1.040064476	0.488819893	0.592982009	0.797502889	0.456293443	0.64239116	0.843763144	0.021069086	0.988808769	1.014024999	1.072729393	0.85936469	0.031113803	1.605515295	0.815648652	0.765491812	0.61559278	0.502407797
gcn5_111	0.731271188	1.050074779	0.969869136	0.928044194	1.151514505	0.871914027	0.93723866	1.032383196	0.813371048	0.272842861	0.408108986	0.494669172	0.035892176	0.034726381	0.034822059	1.063743126	1.239672655	0.931465939	0.774794471	0.997269925	0.923865367	0.834006483	1.547085297	0.668311797	0.608094312	0.779507737	0.679990299	0.449621472	0.665046414	0.544575801	0.917071701	0.983824242	0.927664301	0.391873673	0.035146872	1.078293907	0.898643254	1.016467859	0.689197449	0.553081229
gcn5_112	0.654147368	0.70472365	0.677178476	0.697367456	0.622496105	0.662086841	0.690312884	0.560576754	0.654052805	0.704999037	0.702389514	0.73261082	0.03991702	0.036347625	0.038366019	0.632365773	0.724194624	0.795203599	0.636936361	0.661219612	0.614996621	0.630838579	0.96770531	0.63679452	0.556050741	0.667175299	0.506258802	0.383703648	0.242468573	0.026253126	0.678683165	0.660650134	0.634980814	0.713333124	0.038210221	0.717254665	0.637717531	0.745112803	0.576494947	0.217475116
gcn5_113	0.736943156	0.957929397	0.856831133	0.940414333	0.791677518	0.929716229	0.228280082	0.03432656	0.011143574	0.141931184	0.188505801	0.257510901	0.031095839	0.026175117	0.023986407	0.67379339	0.588294501	0.531936184	0.647544488	0.571134928	0.878677371	0.878009143	0.822945897	0.911449408	0.607766236	0.75933179	0.741459155	0.05537409	0.068647745	0.04620097	0.850567895	0.88726936	0.091250072	0.195982629	0.027085788	0.598008025	0.699118929	0.870801483	0.702852394	0.056740935
gcn5_114	0.976720142	0.716489843	1.080820032	0.928077332	0.907977666	0.710509953	0.773129636	0.600645752	0.295405643	0.504535174	0.460863044	0.396337569	0.612854863	0.434347489	0.546398925	1.836036167	1.806261802	1.577179424	0.946260464	0.872262432	0.729795058	0.964644182	0.911215001	0.682421695	0.353725284	0.288865806	0.441984476	0.76349958	0.588098602	0.623651429	0.924676672	0.848854984	0.556393677	0.453911929	0.531200426	1.739825798	0.849439318	0.852760293	0.361525189	0.658416537
gcn5_115	0.834811627	0.908163691	1.248878451	0.84177871	1.004463415	0.994861383	0.81624877	0.937361407	1.034159539	0.882532313	0.819231047	1.023514756	0.026128734	0.029626833	0.03363149	1.658785775	1.722875071	2.053309421	0.684986486	0.750059785	0.897355741	0.925275089	0.918845081	1.008854907	0.486773058	0.421875251	0.678191912	0.346087107	0.281534382	0.152454831	0.99728459	0.947034503	0.929256572	0.908426039	0.029795686	1.811656756	0.777467337	0.950991692	0.52894674	0.26002544
gcn5_116	0.896712892	0.922877594	0.763145339	0.62743495	0.888647352	1.076036613	0.891644552	0.865429936	0.983820397	0.573934755	0.674411258	0.732304747	0.030632697	0.035999507	0.059223669	1.439473189	1.614445272	1.739300997	0.602908381	0.753571542	0.666057151	0.749719218	1.035942756	0.739615941	0.335746341	0.170619331	0.433382775	0.45716746	0.49446955	0.014208741	0.860911942	0.864039639	0.913631628	0.66021692	0.041951958	1.597739819	0.674179024	0.841759305	0.313249482	0.321948583
gcn5_117	0.936363794	0.88256265	0.670899108	0.721922199	0.670797005	0.560047443	1.127983953	1.015661318	1.00638858	0.591162185	0.610035431	0.529445719	0.035915987	0.0326912	0.020452352	1.689687469	1.538239055	1.284970036	0.85646685	0.770980545	0.647935201	0.869144782	0.821261059	0.808355138	0.542069353	0.527570439	0.78374845	0.435875984	0.124437602	0.445992789	0.829941851	0.650922216	1.050011284	0.576881112	0.029686513	1.504298853	0.758460865	0.832920327	0.617796081	0.335435459
gcn5_118	0.677283405	0.803129173	0.880678687	0.603259882	0.679964104	0.788602172	0.777667028	0.838064568	0.81340612	0.469434433	0.590242352	0.468800665	0.026008795	0.043480281	0.027266811	0.533438684	0.50853957	0.570030031	0.555311849	0.693244948	0.595668684	0.494353908	1.355188097	0.580652144	0.508723516	0.659975417	0.681998022	0.086241664	0.678193966	0.049329558	0.787030422	0.690608719	0.809712572	0.509492483	0.032251962	0.537336095	0.614741827	0.810064716	0.616898985	0.271255063
gcn5_119	0.82690232	0.788685635	1.134525746	0.669465655	0.741730118	0.698287025	0.003810279	0.005112465	0.001992489	0.68550113	0.718425736	0.703514869	0.011747819	0.01307502	0.014962871	0.743927437	0.863733922	0.624586978	0.683242009	0.630609577	0.828672952	0.44295513	0.618625276	0.664253786	0.531377056	0.533945722	0.517718269	0.004732001	0.008673497	0.018791279	0.916704567	0.703160933	0.003638411	0.702480578	0.013261903	0.744082779	0.714174846	0.575278064	0.527680349	0.010732259
gcn5_120	0.849277322	0.823585097	0.945060619	0.932710912	1.141448364	0.5939294	0.654451961	0.457009493	0.5203604	0.782382745	0.761820058	0.738835794	0.675849102	0.540604734	0.76641037	1.445199508	1.486071657	1.487927206	0.772053963	0.723829595	0.750670758	0.757613994	0.744772487	0.803430018	0.580201831	0.578988359	0.285553114	0.649239307	0.593869654	0.031547342	0.872641013	0.889362892	0.543940618	0.761012866	0.660954735	1.473066124	0.748851439	0.7686055	0.481581101	0.424885434
gcn5_121	0.826035346	0.901116841	0.943883553	1.112600165	1.022432084	0.909910342	0.894085074	0.554939746	0.664775793	0.796390082	0.838349002	0.864262981	0.324419863	0.220020547	0.058675724	0.124404674	0.206361377	0.056205538	0.74019184	0.722960798	0.827494404	0.752828132	0.796031814	0.706942127	0.346793936	0.342481825	0.312088264	0.088607248	0.076617352	0.080692859	0.890345247	1.014980864	0.704600204	0.833000688	0.201038711	0.12899053	0.763549014	0.751934024	0.333788009	0.081972486
gcn5_122	0.891906146	1.290165026	1.06308855	1.016272793	0.862541022	1.082801631	1.035740605	0.929334266	0.828805969	0.160684471	0.213457267	0.23783704	0.028170237	0.02797963	0.028475799	1.69383191	1.926835939	1.491199998	0.863015794	1.078957451	1.080222493	0.90605765	1.01842514	0.931545337	0.857849093	0.927306825	0.993687692	0.180565761	0.055178843	0.093874475	1.081719907	0.987205149	0.931293613	0.203992926	0.028208555	1.703955949	1.007398579	0.952009376	0.926281203	0.109873026
gcn5_123	0.666220197	0.826349477	1.18274683	0.961211724	0.9107661	1.304991819	0.072624104	0.048855855	0.010646586	0.63516926	0.657469481	0.768124909	0.021070391	0.012412664	0.020477671	0.686442151	0.824980043	1.042537406	0.583086406	0.68101234	1.116270759	0.84551565	0.914812532	1.106208643	0.215419552	0.43110105	0.002044239	0.131793257	0.082379055	0.761501271	0.891772168	1.058989881	0.044042182	0.686921217	0.017986909	0.851319867	0.793456502	0.955512275	0.21618828	0.325224527
gcn5_124	0.954376983	1.049587928	0.850079688	1.182861185	0.917608473	0.783192333	0.95111807	0.670208178	0.778920425	0.233417647	0.189860814	0.302312449	0.023510939	0.020519758	0.027878705	1.389667605	1.099128367	1.216921866	0.731691004	0.451530619	0.806612298	0.843333367	0.549004042	0.867445191	0.184752403	0.042790889	0.201638541	0.289381007	0.163600208	0.052673823	0.9513482	0.961220664	0.800082224	0.241863637	0.023969801	1.235239279	0.663277974	0.753260867	0.143060611	0.168551679
gcn5_125	0.86875703	0.863462135	1.190530407	0.998988445	0.922929461	1.056323781	0.153194516	0.190990059	0.113983809	0.507455226	0.378615035	0.462370909	0.02785022	0.032684701	0.043783968	1.46926711	1.26778482	1.467028917	0.559779185	0.519931619	0.66398497	0.81346845	0.800174943	0.861134742	0.37919648	0.237418264	0.046877258	0.097476749	0.044017546	0.107328378	0.974249857	0.992747229	0.152722795	0.44948039	0.034772963	1.401360282	0.581231925	0.824926045	0.221164001	0.082940891
gcn5_126	0.65788447	1.064110738	0.814136162	0.782196259	0.859237299	0.830062481	0.518307911	0.708989034	0.643812174	0.36141899	0.379040858	0.384213943	0.019511705	0.042924111	0.024137899	0.810880407	0.941350239	0.944991087	0.583781841	0.739512647	0.658363854	0.781929558	0.913364985	0.741851455	0.673250851	0.648558845	0.723616048	0.447411907	0.240339646	0.294873838	0.845377123	0.823832013	0.62370304	0.374891264	0.028857905	0.899073911	0.660552781	0.812381999	0.681808581	0.327541797
gcn5_127	0.850626419	0.892465008	0.948304901	0.657597925	0.838565839	1.036802367	0.932497186	0.818048811	0.830638619	0.118243239	0.076152291	0.115197159	0.027919228	0.040826993	0.050268389	0.431888816	0.384480437	0.445840088	0.635945825	0.755122859	0.722180517	1.132083806	0.704097956	1.058631271	0.413778654	0.46511408	0.244677021	0.21680369	0.089092467	0.008020148	0.897132109	0.844322044	0.860394872	0.103197563	0.039671537	0.420736447	0.7044164	0.964937678	0.374523252	0.104638769
gcn5_128	1.088962883	0.876854647	1.14836042	1.142168631	0.881933435	0.934289229	1.154984999	1.104472836	1.0013742	0.351128832	0.32481708	0.359841311	0.057693812	0.038219928	0.03637567	1.864869545	1.956566752	1.619725433	0.984296165	0.830972484	0.63752728	0.79492846	0.823060028	0.90680086	0.817568929	0.547858283	0.665748257	0.644002097	0.579350935	0.009108428	1.038059317	0.986130432	1.086944012	0.345262408	0.04409647	1.813720577	0.817598643	0.841596449	0.67705849	0.410820487
gcn5_129	0.693342233	0.811856261	0.843102756	0.802093071	0.887763404	0.84774834	0.031393999	0.029934191	0.016533501	0.700384623	0.670844588	0.727992742	0.032044643	0.021110796	0.013339288	1.179267132	1.196918358	1.073503984	0.610199575	0.588202633	0.621284413	0.675889573	0.774173813	0.832405064	0.478327083	0.351539465	0.528787829	0.09483887	0.078726286	0.051026392	0.782767083	0.845868271	0.025953897	0.699740651	0.022164909	1.149896491	0.606562207	0.760822816	0.452884793	0.074863849
gcn5_130	0.972203255	0.92044044	1.058091494	1.231963695	0.957138718	0.942324605	1.029929151	0.962816377	0.985348046	0.886032089	0.787180345	0.805329907	0.059445221	0.026641309	0.023784372	1.680969275	1.512425663	1.44616985	0.96057348	0.74529073	0.620747686	0.914375203	0.830640705	0.436795649	0.309161246	0.314022111	0.041426189	0.625962896	0.368007073	0.057929005	0.983578397	1.043809006	0.992697858	0.82618078	0.036623634	1.546521596	0.775537299	0.727270519	0.221536515	0.350632991
gcn5_131	0.892258411	0.864240469	0.99297413	1.005238106	0.826339962	0.909992396	0.880860437	0.636405642	0.363690267	0.64278479	0.581729516	0.666760356	0.022172676	0.024652531	0.018852934	1.177445095	1.215868084	1.364928729	0.775594147	0.655396519	0.779477939	0.700857001	0.805770905	0.563521662	0.19336478	0.100355199	0.622627509	0.391265046	0.16213436	0.601307833	0.916491003	0.913856821	0.626985449	0.630424887	0.021892714	1.252747303	0.736822869	0.690049856	0.305449162	0.384902413
gcn5_132	0.604038231	0.851228615	0.748441788	0.652746508	0.774807548	0.55396809	0.038429042	0.004503379	0.011982067	0.112437831	0.144195042	0.051801359	0.019345728	0.025934904	0.018300576	1.257181181	1.401298283	1.018172187	0.23102552	0.224115208	0.680411877	0.565819175	0.659301722	0.917943375	0.18713313	0.351019086	0.821603626	0.113749799	0.055396349	0.023371877	0.734569545	0.660507382	0.018304829	0.102811411	0.021193736	1.22555055	0.378517535	0.714354758	0.453251947	0.064172675
gcn5_133	0.727952229	0.765160499	0.937979768	0.996070803	0.903386321	0.79191166	0.925454984	0.717356822	0.708771945	0.851543966	0.833946656	0.913452243	0.028748987	0.026358421	0.025036339	0.9459855	0.958985675	1.250660826	0.776835592	0.718437425	0.817749893	0.896780273	0.836016122	0.864584571	0.592521327	0.723707483	0.811149867	0.648328788	0.58712794	NA	0.810364165	0.897122928	0.78386125	0.866314288	0.026714582	1.051877334	0.771007637	0.865793655	0.709126226	0.617728364
gcn5_134	1.075420903	1.185459418	1.17349209	1.151714742	0.890422663	0.944375387	1.135816355	0.880786231	1.035417335	0.807949372	0.788914862	0.908457109	0.02931869	0.027692324	0.02971687	1.366507229	1.425979886	1.286391882	0.943087222	0.775280025	0.952528726	0.947743045	0.783750328	0.905080766	0.618048698	0.564179313	0.695842183	0.24708911	0.152361	0.008631275	1.144790804	0.995504264	1.017339974	0.835107114	0.028909295	1.359626332	0.890298658	0.878858046	0.626023398	0.136027128
gcn5_135	0.772866019	0.76558519	0.828308383	0.805896413	0.899178249	0.730834717	0.628113554	0.555007797	0.439874189	0.740122795	0.716496727	0.696913198	1.097644381	0.962428998	0.576686432	1.369336312	1.446127239	1.35173162	0.624632553	0.862582793	0.716233031	0.503420594	1.400193502	0.643815277	0.535997328	0.666811039	0.583982441	0.512964897	0.596912508	0.307875699	0.788919864	0.811969793	0.540998513	0.71784424	0.878919937	1.389065057	0.734482793	0.849143124	0.595596936	0.472584368
gcn5_136	0.511242785	0.830798528	1.243017817	1.007600582	0.972414955	1.043161798	0.241546369	0.789399196	0.813749482	0.841910759	0.829132927	0.854674736	0.065079428	0.017699732	0.032869205	0.912507823	0.89417809	0.692345319	0.839282676	0.831172142	0.765697891	0.585123649	0.835455561	1.007166499	0.395472142	0.461510952	0.42826231	0.24521006	0.206673855	0.024631129	0.861686377	1.007725778	0.614898349	0.841906141	0.038549455	0.833010411	0.812050903	0.80924857	0.428415135	0.158838348
gcn5_137	0.638895498	0.562687972	0.6612509	0.331646596	0.320637892	0.194239554	0.543496377	0.407248374	0.527729327	0.412616134	0.408820021	0.397934581	0.220523073	0.033188002	0.063148068	0.671002098	0.472146537	0.502060465	0.468211229	0.4587935	0.702270922	0.408600283	1.072317866	0.787627764	0.382088373	0.370784097	0.692065112	0.465523144	0.34068718	0.052726641	0.62094479	0.282174681	0.492824693	0.406456912	0.105619714	0.548403033	0.543091883	0.756181971	0.481645861	0.286312322
gcn5_138	NA	0.839018699	0.864184516	NA	0.677391256	0.608726182	0.047156563	0.036027171	0.014879195	0.502149049	0.333988195	0.368383468	1.231543112	0.983175725	0.597317605	0.984474416	0.588566152	0.430490616	0.828773024	0.593800586	0.492994415	0.769375633	1.036864276	0.370930821	0.466116052	0.406755978	-0.050802217	0.105128202	0.084984266	0.021933016	0.851601607	0.643058719	0.032687643	0.401506904	0.937345481	0.667843728	0.638522675	0.725723577	0.274023271	0.070681828
gcn5_139	1.019360223	0.965881464	1.102143784	0.923195004	0.819748075	0.629305132	0.792638463	0.601914046	0.314050538	0.665881044	0.633234927	0.620378655	0.981803884	0.872169367	0.258554975	1.482136048	1.450794337	1.626296348	0.929408213	0.77443249	0.687798724	0.594118926	0.778163348	0.944154311	0.1950547	0.290502369	0.351473759	0.246952168	0.145836366	0.01489242	1.02912849	0.790749404	0.569534349	0.639831542	0.704176075	1.519742244	0.797213142	0.772145528	0.279010276	0.135893651
gcn5_140	0.954367434	0.797633912	1.008488418	0.761141994	0.672705426	0.678886906	1.005294789	0.714516576	0.829708001	0.36990115	0.380855836	0.487379378	0.473385489	0.087120019	0.174407577	0.921093621	0.802773125	0.817282326	0.832398647	0.68061219	0.741502683	0.758418577	0.804994074	0.740058198	0.784735179	0.678392553	0.910927993	0.722432878	0.668217517	0.726112352	0.920163255	0.704244775	0.849839789	0.412712121	0.244971028	0.847049691	0.751504507	0.767823616	0.791351908	0.705587582
gcn5_141	0.525552334	0.807561824	0.749816635	0.745680167	0.773685994	0.718986351	0.903000153	0.702109167	0.769419452	0.582169709	0.63255289	0.587890007	0.054491824	0.027758119	0.021480413	1.657490064	1.449991051	1.811503098	0.857419336	0.664880192	0.886025698	0.706689148	1.01523172	0.970826974	-0.020701205	0.183590202	0.990253319	0.331254605	0.194352613	0.765673852	0.694310264	0.746117504	0.791509591	0.600870869	0.034576785	1.639661404	0.802775075	0.897582614	0.384380772	0.430427024
gcn5_142	0.810297247	0.692196532	1.079768356	0.72190478	0.648051942	0.560241313	0.408857841	0.153776314	0.124205411	0.485934319	0.408129979	0.422331122	1.058853986	0.981676878	0.805641149	1.681857614	1.364065075	1.629432703	0.744170923	0.618398393	0.664575738	0.835702102	0.710823462	0.754923812	0.47270908	0.590750567	0.496592553	0.613412005	0.400182733	0.098925159	0.860754045	0.643399345	0.228946522	0.438798473	0.948724004	1.558451797	0.675715018	0.767149792	0.5200174	0.370839966
gcn5_143	0.947514334	0.809748838	0.941814223	1.033277436	0.921449603	1.031509569	0.920566609	0.921482052	1.164309281	0.697167703	0.728710378	0.696982896	0.019135291	0.036273792	0.035458647	0.887467379	1.037920867	0.848200929	0.464981563	0.510647825	0.783951505	0.873823644	0.979453804	0.929130665	0.634469164	0.612524166	0.773239893	0.114229342	0.108313799	0.008582331	0.899692465	0.995412203	1.002119314	0.707620326	0.030289243	0.924529725	0.586526964	0.927469371	0.673411074	0.077041824
gcn5_144	0.68520988	0.91485486	0.758015006	0.62458714	0.482779988	0.67457853	1.042298102	0.265061438	0.033080836	0.328665221	0.382373923	0.337283695	0.06022128	0.100065162	0.052227388	0.896044051	0.934672075	0.925538188	0.633873359	0.62798567	0.644042353	1.202561791	0.742376259	0.72324145	0.845981311	0.039705818	0.284459051	0.666804953	0.70795096	0.611514931	0.786026582	0.593981886	0.446813459	0.349440946	0.070837943	0.918751438	0.635300461	0.889393167	0.390048726	0.662090281
gcn5_145	1.029174485	0.796771929	1.282932813	0.813253245	0.781744867	0.761271711	1.006143	0.852706543	0.76507643	0.932943236	0.815580893	0.885069329	0.021225253	0.02434553	0.021481414	0.864494916	0.68617236	0.683531417	0.804361956	0.705474299	0.773414902	0.919830332	1.008963473	0.842896417	0.817523187	0.793320399	0.68576307	0.167708679	0.226234104	0.015211215	1.036293076	0.785423274	0.874641991	0.877864486	0.022350732	0.744732898	0.761083719	0.923896741	0.765535552	0.136384666
gcn5_146	1.383255855	0.964067337	1.11218088	1.277673568	0.901207146	1.16894475	0.151930054	0.63830683	0.100480504	0.359090739	0.408296992	0.408220818	0.017929487	0.031306488	0.019541057	2.224060665	1.747570403	1.774921871	0.860350434	0.754543007	0.878817341	0.885788363	1.243771674	0.887401061	0.730627514	0.50624256	0.854682338	0.753881824	0.51698719	0.121837772	1.153168024	1.115941821	0.296905796	0.391869516	0.022925677	1.915517646	0.831236927	1.005653699	0.697184137	0.464235595
gcn5_147	1.181435712	0.784833209	0.816539747	0.734365899	1.003750536	0.612585963	0.012303532	0.020263228	0.062900594	0.236331607	0.204516457	0.706107799	0.033833793	0.025348025	0.007174334	1.154436581	1.04749204	1.219376974	0.736479237	0.640971688	0.588014422	0.669449293	0.701602612	0.616584636	0.706549239	0.609430758	0.508275451	0.393482559	0.15117883	0.095453111	0.927602889	0.783567466	0.031822451	0.382318621	0.022118717	1.140435198	0.655155116	0.662545514	0.608085149	0.2133715
gcn5_148	1.517322313	0.948974167	0.378809042	1.224098354	0.756908831	0.939462198	1.0482458	0.989184691	0.848516607	0.105106686	0.238296325	0.053254637	0.018285898	0.018526089	0.009953485	2.128814575	1.367515597	1.612062637	0.88798429	0.608963294	0.812688067	0.71075349	0.520877592	0.626764483	0.554493793	0.21425006	0.412089563	0.940905122	0.611451386	0.554669727	0.948368507	0.973489794	0.961982366	0.132219216	0.015588491	1.702797603	0.76987855	0.619465188	0.393611139	0.702342078
gcn5_149	1.005410319	1.021132967	1.046013277	0.30840808	0.879916882	0.729050613	0.051712076	0.007347901	0.013242668	0.7019343	0.7618258	0.689641968	0.099034792	0.017567084	0.009412214	0.440379796	0.31586001	0.160371802	0.845285361	0.827278966	0.74223962	0.977541179	1.184568134	0.580201239	0.598280575	0.445431724	0.577973232	0.026172638	0.038351236	0.274512746	1.024185521	0.639125192	0.024100882	0.717800689	0.042004697	0.305537203	0.804934649	0.914103517	0.540561843	0.113012207
gcn5_150	1.037829815	0.884418664	1.114614823	0.617040685	0.890006879	0.950945158	0.010095417	0.032451046	0.051081871	0.791159521	0.80485833	0.918212201	0.021187731	0.020840598	0.03645088	1.589909557	1.586748934	1.721506362	0.856294269	0.721881011	0.783927719	0.737923632	0.685287231	0.651871051	0.518268067	0.354451361	0.66785897	0.074391779	0.202918029	0.434850037	1.012287767	0.819330908	0.031209445	0.838076684	0.026159736	1.632721618	0.787367666	0.691693972	0.513526133	0.237386615
gcn5_151	1.572853871	0.777454722	1.145815056	1.273771982	0.687642649	0.693590258	0.055384307	0.151699403	0.039615229	0.584786149	0.380063503	0.604451003	0.036895127	0.022594244	0.042412646	1.662933369	1.202560499	1.816960421	1.042810386	0.624812929	0.943833927	0.854272374	0.595394125	0.942714583	0.624766383	0.170442839	0.475586219	1.228642011	0.441704371	0.607517507	1.16537455	0.88500163	0.08223298	0.523100218	0.033967339	1.560818096	0.870485747	0.79746036	0.423598481	0.759287963
gcn5_152	0.938179528	0.853953569	0.978407001	0.71050971	0.775842423	0.697733544	0.371794546	0.500877062	0.57257762	0.608370765	0.594706307	0.627599342	1.028384922	0.779921272	0.970144466	0.286665075	0.205591216	0.347941823	0.774238276	0.712879479	0.790587869	0.768927444	0.753881102	0.695818885	0.687454404	0.774137216	0.653331573	0.297442173	0.425721601	0.592857773	0.923513366	0.728028559	0.481749743	0.610225471	0.92615022	0.280066038	0.759235208	0.739542477	0.704974398	0.438673849
gcn5_153	0.772604469	0.787030122	0.923311233	1.359603943	0.85934115	1.109095319	1.037263082	0.853876975	0.929962594	0.848296838	0.710927074	0.758383536	0.027265266	0.026454774	0.02768566	0.748301343	0.437890757	0.499451585	0.945531589	0.694199323	0.797658834	0.752538843	0.561776531	0.919858132	0.602412878	0.486469507	0.549649264	0.095588195	0.033439015	0.064556135	0.827648608	1.109346804	0.94036755	0.772535816	0.027135233	0.561881228	0.812463249	0.744724502	0.546177216	0.064527782
gcn5_154	1.08819739	0.851591164	1.033177507	0.563012154	0.386016367	0.460593018	0.390142929	0.349706112	0.445194375	0.803565024	0.744717828	0.694062787	0.025385063	0.036458846	0.057136565	1.119069977	1.18586283	1.102928818	0.726992153	0.788046596	0.703174024	0.587105159	0.534998625	0.483759961	0.453742779	0.335008167	0.520673812	0.107644228	0.127152823	0.143614204	0.990988687	0.469873847	0.395014472	0.747448546	0.039660158	1.135953875	0.739404258	0.535287915	0.436474919	0.126137085
gcn5_155	1.223851399	1.33158034	0.674699163	1.131656259	0.983497356	1.019880728	0.029921947	0.03655232	0.065813096	0.761343907	0.789210948	0.916764887	0.016712707	0.018946629	0.01727498	0.465284201	0.502798875	0.451412615	0.752279648	0.831170241	0.950352794	0.721272653	0.878393357	0.926480667	0.620683805	0.525054864	0.490507999	0.085340636	0.062544159	0.06095541	1.076710301	1.045011448	0.044095788	0.822439914	0.017644772	0.47316523	0.844600894	0.842048893	0.545415556	0.069613401
gcn5_156	0.980737824	0.860277591	0.791542062	0.635519069	0.737753752	0.748433663	0.626183393	0.716111265	0.636778696	0.770809842	0.776662751	0.823961297	0.449464269	0.20838161	0.165418911	0.716541883	0.84761522	0.693762566	0.682895922	0.778757166	0.698871629	0.63644494	0.645613992	0.944818804	0.215663521	0.296781625	0.242749459	0.086717955	0.063196228	0.033683004	0.877519159	0.707235495	0.659691118	0.790477963	0.274421597	0.75263989	0.720174906	0.742292579	0.251731535	0.061199062
gcn5_157	1.082464695	0.755405163	0.762655079	0.692500934	0.746753691	0.659640989	0.439961829	0.365634399	0.257261975	0.920686141	0.730735516	0.822584192	0.043347614	0.039949557	0.038407867	0.450026482	0.261218431	0.210489426	0.74231519	0.474470574	0.535228637	0.761981875	0.737311351	0.703360771	0.023043562	0.009828222	0.006037643	0.463509153	0.187131042	0.131411884	0.866841645	0.699631871	0.354286068	0.824668616	0.040568346	0.30724478	0.584004801	0.734217999	0.012969809	0.260684026
gcn5_158	0.97848363	0.992286901	0.880835988	1.123836613	0.971422848	0.778540481	0.866847616	0.792163403	0.584055624	0.896695404	0.739314207	0.779385848	0.207983966	0.02916685	0.08375957	2.569546914	1.752630924	1.894450849	1.071246617	0.783518964	0.831166217	1.224789321	0.909656448	0.974459884	0.924626225	0.663923127	0.704970374	0.990793191	0.51113442	0.687652498	0.950535506	0.957933314	0.747688881	0.80513182	0.106970129	2.072209562	0.8953106	1.036301884	0.764506576	0.729860036
gcn5_159	1.043001059	1.000942867	0.697426368	1.020189533	1.242813891	0.991041186	0.826685516	0.762267478	0.745047714	0.732877783	0.551924349	0.538763153	0.177376187	0.039353852	0.043711207	1.53340149	1.674903789	1.560317365	1.143415367	0.859034738	0.709276913	1.173414809	0.924720604	0.761489975	1.081936495	0.814599574	0.271113278	0.845844164	0.841068255	NA	0.913790098	1.084681537	0.778000236	0.607855095	0.086813749	1.589540881	0.903909006	0.953208463	0.722549782	0.843456209
gcn5_160	0.948593285	0.909219596	0.58251344	0.76893929	0.923786511	0.991259511	0.06593903	0.03596926	0.052174425	0.460811178	0.481783109	0.547558083	0.48944461	0.044216619	0.033422078	1.338445713	1.376900855	1.555384195	0.737794059	0.687231404	0.939419802	0.937113705	0.842524249	0.926095182	0.478631846	0.247758093	0.730840723	0.20082057	0.647629572	0.147166107	0.813442107	0.89466177	0.051360905	0.496717457	0.189027769	1.423576921	0.788148422	0.901911045	0.485743554	0.331872083
gcn5_161	0.91778439	1.125847424	1.632113888	0.830940407	0.820658756	0.821918651	0.500065558	0.921466642	0.906603285	0.387719046	0.522150166	0.471605733	0.159196094	0.042054436	0.032243737	0.749600656	0.941554001	0.819558968	0.718531505	0.842231024	0.981247292	0.799108926	0.7219533	1.127470436	0.543006565	0.343208082	0.687482866	0.151614873	0.60264339	0.076081059	1.225248567	0.824505938	0.776045162	0.460491648	0.077831422	0.836904542	0.847336607	0.88284422	0.524565838	0.276779774
gcn5_162	0.861531258	0.935889096	0.834660123	0.962866318	0.789862817	0.879909519	0.592435133	0.687769962	0.65358984	0.083206085	0.125733599	0.113944989	0.022228354	0.02986704	0.027889417	0.895891073	1.190151399	1.115510666	0.743910839	0.665435322	0.730417504	0.865298898	0.934425559	1.019021089	0.757818561	0.744249748	0.864109354	0.588072684	0.644158666	0.511149984	0.877360159	0.877546218	0.644598312	0.107628224	0.026661604	1.067184379	0.713254555	0.939581848	0.788725887	0.581127111
gcn5_163	1.082877263	1.020214979	1.141932538	1.313861064	1.175415439	0.952822078	0.09674096	0.213741549	0.09132671	0.938516574	0.847566401	0.904457987	0.094710905	0.058354877	0.039027222	1.69840482	1.447685028	1.692859195	0.901060204	0.724550465	0.950232915	0.9453267	1.121645294	0.963460877	0.643200783	0.670023941	0.625319078	0.119583498	0.294395581	0.424612507	1.081674927	1.147366193	0.133936406	0.896846987	0.064031001	1.612983014	0.858614528	1.01014429	0.646181267	0.279530528
gcn5_164	0.857369792	0.664888824	0.710332619	0.523003282	0.581671539	0.442603891	0.008561081	0.009389593	0.229318527	0.684963275	0.619796318	0.574201054	0.680081012	0.272075456	0.298640673	0.009924499	0.033881931	0.004063059	0.311946815	0.142662889	0.349370404	0.391623441	1.093259189	0.391338653	0.448005839	0.415713961	0.435204893	0.083513863	0.07427303	0.079793507	0.744197078	0.515759571	0.082423067	0.626320216	0.41693238	0.015956496	0.267993369	0.625407094	0.432974898	0.079193467
gcn5_165	1.027543829	0.828107201	0.904249274	0.882327853	0.849012088	0.715670813	0.189777528	0.441649452	0.306638374	0.719905773	0.76973077	0.670549764	0.010670869	0.013090261	0.021524342	0.750064045	0.611520435	0.693078874	0.56539616	0.54761899	0.728950593	0.70439687	0.702930418	0.752924941	0.628873727	0.725637354	0.2123098	0.037534666	0.059388571	0.033064369	0.919966768	0.815670251	0.312688451	0.720062102	0.015095157	0.684887785	0.613988581	0.720084076	0.522273627	0.043329202
gcn5_166	1.109040635	0.704767802	0.741934445	0.849258081	0.838117084	0.93510841	0.855021868	0.854989223	0.746883752	0.818938579	0.728892806	0.775823882	0.035179637	0.032201388	0.028705724	1.70289723	1.3691168	1.688002107	0.665205857	0.61804021	0.715245802	0.700977689	0.76402306	0.79537335	0.291698795	0.397243057	0.237322382	0.047234462	0.117974466	0.114477122	0.851914294	0.874161191	0.818964948	0.774551756	0.032028916	1.586672046	0.666163956	0.753458033	0.308754745	0.093228684
gcn5_167	1.413414026	0.830054025	1.039461052	1.129183193	1.011666869	0.943539607	1.093208023	1.141420172	0.894754167	0.999105607	1.008677857	0.96100204	0.208790553	0.033854696	0.037260477	1.959419942	2.052918068	1.977440961	0.851170983	0.989060034	0.871830619	0.749699108	0.88122101	0.790739856	0.405768214	0.473449579	0.642037436	0.150453872	0.212451177	0.069280133	1.094309701	1.02812989	1.043127454	0.989595168	0.093301909	1.99659299	0.904020545	0.807219991	0.507085076	0.144061727
gcn5_168	0.834493827	0.854969498	1.151983651	1.0036775	1.11062255	0.84667004	0.506453566	0.604979117	0.270809547	0.418137228	0.554490123	0.434649249	0.022733394	0.026303727	0.021433649	0.911684024	1.344616057	1.037530468	0.630034101	0.938723147	0.241969494	0.912117435	1.088642827	0.558428432	0.740077477	1.123893666	0.089940348	0.030444791	0.096282353	0.011199359	0.947148992	0.98699003	0.46074741	0.4690922	0.023490257	1.097943516	0.603575581	0.853062898	0.65130383	0.045975501
gcn5_169	0.825253419	0.963548227	0.873556678	1.216817487	0.91478474	1.039296166	0.814990253	0.831000256	0.807610556	0.526136006	0.591880218	0.584835095	0.710565255	0.148916738	0.084409035	0.087395414	0.101294578	0.03991082	0.634900518	0.722783285	0.658977012	0.831610806	0.805957254	0.708267693	0.720449858	0.833381877	0.647558585	0.055735492	0.0633842	0.097860311	0.887452775	1.056966131	0.817867022	0.567617106	0.314630343	0.076200271	0.672220272	0.781945251	0.733796774	0.072326668
gcn5_170	1.364984703	0.975313631	1.228363447	1.506216057	0.688456806	1.003097357	0.984392039	0.838173835	1.112179881	0.779730405	0.613860022	0.650994532	0.013154327	0.019070443	0.017657626	2.011012451	1.898549997	1.913602639	0.927338353	0.954206288	0.79067868	0.941415598	0.875764261	0.866939456	0.731320888	0.727653381	0.476009707	0.777699434	0.676131052	0.686031335	1.189553927	1.065923407	0.978248585	0.68152832	0.016627465	1.941055029	0.890741107	0.894706438	0.644994659	0.713287273
gcn5_171	0.798066401	0.764311627	0.875963885	0.956872742	1.069727352	0.927781552	0.537664679	0.764270947	0.524575399	0.486894017	0.564190782	0.501428131	0.024825983	0.048511753	0.034891884	1.228057652	1.787304647	1.41241531	0.524859548	0.763876049	0.83178876	0.746872766	0.85824802	0.927166454	0.527171485	0.760387657	0.831946901	0.109911566	0.179184874	0.037016656	0.812780638	0.984793882	0.608837008	0.51750431	0.03607654	1.47592587	0.706841452	0.844095746	0.706502014	0.108704365
gcn5_172	0.769848903	0.765180433	1.106669623	0.660174919	0.945594532	1.109850308	0.514388804	0.756722773	0.630241253	0.131224493	0.097106887	0.169617454	0.862044907	0.111340467	0.138885016	1.331197195	1.385204968	1.786925051	0.585651072	0.55007819	1.225517654	0.600090678	1.055638548	1.082515129	0.334423754	0.424685147	1.096802906	0.093823915	0.12966762	0.567032466	0.88056632	0.905206586	0.633784277	0.132649611	0.370756797	1.501109071	0.787082305	0.912748118	0.618637269	0.263508
gcn5_173	0.936134623	0.761118389	0.732986747	0.578818738	0.654677111	0.443765661	0.314284184	0.538677646	0.276493752	0.649095206	0.593325141	0.461972018	0.013746311	0.018772768	0.01854867	0.967654775	1.064055743	0.711451113	0.70715349	0.617957898	0.644623638	0.577226306	0.583169161	0.536761238	0.644744462	0.461154373	0.479291034	0.035820072	0.028685134	0.040826312	0.81007992	0.55908717	0.376485194	0.568130788	0.017022583	0.91438721	0.656578342	0.565718902	0.528396623	0.035110506
gcn5_174	1.020121476	0.843513919	0.634383285	1.426136188	0.943945174	1.008112574	0.552089127	0.572558354	0.58490827	0.212602823	0.169733123	0.235155702	0.031598997	0.02789355	0.01523981	1.135716608	1.002940925	1.106747372	0.709184451	0.71259784	0.887968333	0.810445024	0.918661089	0.84894419	0.600115317	0.702022276	0.892182844	0.062795331	0.023917133	0.130175734	0.832672893	1.126064645	0.569851917	0.205830549	0.024910786	1.081801635	0.769916875	0.859350101	0.731440146	0.072296066
gcn5_175	0.972430059	0.88611508	1.022831608	1.001645983	0.908903116	0.909466582	0.00633564	0.199169715	0.047780867	0.019670776	0.034116313	0.260207435	0.017409777	0.012772003	0.085278408	1.309866808	1.395728051	1.427959822	0.477226566	0.569565276	0.817850754	0.581821904	0.734133465	0.768771569	0.491456786	0.566207089	0.688101606	0.071328716	0.097675144	0.069682311	0.960458916	0.940005227	0.084428741	0.104664841	0.038486729	1.37785156	0.621547532	0.694908979	0.581921827	0.079562057
gcn5_176	1.144720849	0.818924973	0.948479158	1.043860542	0.779026804	0.74901301	0.261067406	0.253008778	0.237742584	0.291104405	0.208463184	0.269339577	0.90360175	0.032788182	0.375839466	1.264222861	1.149021295	1.077537834	0.772927307	0.689721231	0.686325609	0.871661416	0.769531103	0.76544599	0.682378354	0.575416549	0.704947267	0.340850075	0.281260316	0.34520877	0.970708327	0.857300119	0.250606256	0.256302389	0.437409799	1.163593997	0.716324716	0.802212836	0.65424739	0.32243972
gcn5_177	1.013703027	0.836661548	0.856822934	0.965677461	0.92597356	0.96603798	0.160286803	0.025132354	0.026714369	0.135154076	0.049708254	0.169713602	0.162633938	0.022388211	0.028958594	1.11885759	1.099462898	1.160879228	0.524654458	0.608895602	0.723527779	1.060811832	1.031876844	1.059495654	0.309043548	0.095114546	0.269255438	0.02287319	0.019109861	0.024586672	0.902395836	0.952563	0.070711175	0.118191977	0.071326914	1.126399905	0.619025946	1.05072811	0.224471178	0.022189908
gcn5_178	0.8796345	0.824412634	0.846191718	0.833134222	0.731820658	0.858412657	0.641325347	0.739261149	0.602602554	0.368730623	0.308027787	0.279965646	1.203272067	0.967389709	1.017971894	1.205218969	1.440265722	1.421048118	0.710359822	0.725876771	0.782640244	0.78934139	0.811567221	0.871898115	0.575682227	0.305070035	0.469859106	0.23456573	0.554052556	0.466925276	0.850079617	0.807789179	0.661063017	0.318908019	1.06287789	1.355510936	0.739625612	0.824268909	0.450203789	0.418514521
gcn5_179	1.539003894	1.117289208	1.027723882	1.839814512	1.094778405	1.061052269	0.889237618	0.849059163	0.817318946	0.504613794	0.487286208	0.536646511	0.021527373	0.690712168	-0.24707459	1.322021365	1.219896284	1.462091428	1.010484543	0.891131302	0.792809795	1.202317251	0.941039805	0.65636126	0.913162519	0.958210253	0.728474879	1.146102085	0.872804616	0.081406996	1.228005661	1.331881729	0.851871909	0.509515504	0.155054984	1.334669692	0.89814188	0.933239438	0.866615883	0.700104566
gcn5_180	0.75934446	0.794812135	0.791224699	0.790112848	0.919456327	0.923847793	0.777079846	0.923064249	0.960441927	0.666400027	0.769233525	0.67185891	0.023911121	0.01685897	0.02343579	0.756355501	1.153702917	1.060698117	0.638610675	0.817518834	0.652691015	0.913267185	0.923247187	0.784131	0.792183273	0.982596171	0.2319331	0.061201028	0.177321499	0.014790233	0.781793764	0.877805656	0.886862007	0.702497487	0.02140196	0.990252178	0.702940175	0.873548457	0.668904181	0.084437587
gcn5_181	0.723837085	0.954849483	0.804796217	0.48676765	0.686860944	0.527737648	0.418852552	0.538734922	0.292756066	0.041952037	0.183641555	0.04918858	0.038543208	0.048890553	0.037208415	0.275815649	0.395097049	0.395684217	0.607268781	0.7578694	0.798510128	0.621515528	0.719750692	0.736821656	0.358997797	0.397450934	0.663461813	0.077523101	0.19861398	0.14268031	0.827827595	0.567122081	0.41678118	0.091594057	0.041547392	0.355532305	0.721216103	0.692695959	0.473303515	0.139605797
gcn5_182	0.959047102	0.874299247	0.996861045	0.910949547	0.849581045	0.916239943	1.064756714	1.097920013	1.233455033	0.222067964	0.175133858	0.131779558	0.037353988	0.040336123	0.039652494	1.628853082	1.482396854	1.566059	0.920047663	0.832936246	0.861821151	0.864781903	0.95782095	0.805130861	0.709258409	0.627291183	0.322052941	0.689500682	0.735277004	0.018447071	0.943402465	0.892256845	1.13204392	0.176327127	0.039114202	1.559102979	0.871601687	0.875911238	0.552867511	0.481074919
gcn5_183	1.025236011	0.795676405	0.738104557	1.173216276	0.84799854	1.118843173	0.630485603	0.719996602	0.883074246	0.696183047	0.765429526	0.810824892	0.022200091	0.025885124	0.028585273	1.344813416	1.381084872	1.601704792	0.679177014	0.645019978	1.001207999	0.834029677	0.785463925	1.005705945	0.518402104	0.645742055	0.754505265	0.029013591	0.026051139	0.060338471	0.853005658	1.046685997	0.744518817	0.757479155	0.025556829	1.44253436	0.775134997	0.875066516	0.639549808	0.038467734
gcn5_184	1.116610386	0.724788134	1.165454419	1.05612612	0.843120149	1.055012224	0.030034459	0.023628243	0.373370634	0.762530916	0.800713581	0.816561528	0.022241996	0.014800072	0.033403216	1.595659997	1.342418736	1.821369265	0.606871393	0.566660982	0.582818253	0.895000064	0.813517262	0.705078983	0.234867407	0.143740275	0.654954903	0.41070429	0.464253571	0.040501325	1.002284313	0.984752831	0.142344445	0.793268675	0.023481761	1.586482666	0.585450209	0.804532103	0.344520862	0.305153062
gcn5_185	1.186732438	0.728975127	0.866944741	0.709270771	0.616945634	0.517802956	0.879675742	0.621299359	0.695259936	0.829283353	0.729262252	0.780210548	0.120965737	0.043148434	0.038328503	1.593583671	1.312370276	1.818783873	0.867953547	0.606400102	0.790151573	0.767021407	0.686882286	0.856452512	0.122593334	0.023113738	0.701705734	0.550714056	0.493572937	0.499264701	0.927550769	0.61467312	0.732078346	0.779585384	0.067480891	1.574912607	0.754835074	0.770118735	0.282470935	0.514517231
gcn5_186	0.850155915	0.587873989	0.607587975	0.426245331	0.441033552	0.679677466	0.093827003	0.003030345	0.004320636	0.927970539	0.659283428	0.656871384	0.99463005	0.622633196	0.809167196	0.729788609	0.692808054	0.446703682	0.632786466	0.366593425	0.636985335	0.871336676	0.966027983	0.943887856	0.26023032	0.303232962	0.758164174	0.051301496	0.147269024	NA	0.681872626	0.515652116	0.033725995	0.748041784	0.808810147	0.623100115	0.545455075	0.927084172	0.440542485	0.09928526
gcn5_187	0.613594494	0.724302686	0.700229308	0.503174474	0.499019335	0.639688872	0.187730865	0.321908244	0.679207284	0.252096061	0.322897715	0.909591945	0.040122904	0.062344167	0.273590774	0.422672414	0.383585735	0.896079205	0.438873268	0.596860137	0.992735435	0.654536848	0.663437859	0.868738484	0.503433545	0.56557992	0.973555581	0.037589512	0.037936543	0.878016794	0.679375496	0.547294227	0.396282131	0.494861907	0.125352615	0.567445785	0.67615628	0.728904397	0.680856348	0.317847616
gcn5_188	0.98915918	0.884607931	1.282709751	0.754925122	0.568365386	0.808016171	0.822566286	0.825929913	0.930737814	0.500623159	0.461207395	0.508697793	0.662885862	0.50268217	0.055448462	0.945891225	1.103974546	0.900401817	0.751698099	0.800006413	0.681770977	0.871579759	0.841623923	0.70011604	0.727525076	0.74735245	0.504531273	0.128435123	0.432929086	0.061252161	1.052158954	0.71043556	0.859744671	0.490176116	0.407005498	0.983422529	0.74449183	0.804439907	0.659802933	0.20753879
gcn5_189	1.525878445	0.954847364	1.313148166	1.541607287	1.316340951	1.297804299	0.96502245	0.977668134	0.946217319	0.670718319	0.565910089	0.838320216	0.026847483	0.017266175	0.039424981	1.462402357	0.960960862	1.464378407	1.001793785	0.783586883	0.911408525	0.600374048	0.480437305	1.038166066	0.648031484	0.660431424	0.455455515	0.854933596	0.441837408	0.062599902	1.264624658	1.385250846	0.962969301	0.691649541	0.027846213	1.295913875	0.898929731	0.706325806	0.587972808	0.453123635
gcn5_190	0.703365598	0.948945003	0.912796602	0.566356578	0.618461822	0.847102985	0.348045232	0.343048502	0.308625874	0.257220329	0.303277071	0.381505786	0.18943353	0.008750432	0.011427499	0.626328846	0.846595902	0.988886623	0.48204558	0.510305416	0.833565209	0.572415871	0.60334908	0.924229155	0.58112132	0.607479751	0.869234357	0.041662519	0.347019545	0.027417357	0.855035734	0.677307129	0.333239869	0.314001062	0.069870487	0.82060379	0.608638735	0.699998035	0.685945143	0.138699807
gcn5_191	0.886163825	1.089023107	0.800642606	0.639395837	0.603853189	0.95099688	0.512607695	0.630534845	0.662170437	0.778197369	0.915467277	0.792692542	0.947440904	0.246107839	0.602386723	1.335319767	1.598657339	1.655634299	0.681670163	0.940595506	0.541162305	0.728850882	0.858610702	0.572492018	0.264153974	0.158937921	0.594471527	0.646988286	0.617136434	0.485273965	0.925276513	0.731415302	0.601770992	0.828785729	0.598645155	1.529870468	0.721142658	0.719984534	0.339187807	0.583132895
gcn5_192	0.773823695	0.684627144	1.001316055	0.679006363	0.441586647	0.845382332	0.427981302	0.512357485	0.287998747	0.685124457	0.561098703	0.760171918	0.089642976	0.391065799	0.112538635	0.883978416	0.542014104	0.45718206	0.499746892	0.50535305	0.899723084	0.492200644	0.554173518	0.797516388	0.00223014	0.003930031	0.737767092	0.037252116	0.074581129	0.02350319	0.819922298	0.655325114	0.409445845	0.668798359	0.197749137	0.62772486	0.634941008	0.614630183	0.247975754	0.045112145
gcn5_193	1.001039963	0.675247896	0.88204397	1.327186456	0.861297988	0.933775685	0.703011292	0.853908749	0.926116545	0.3920293	0.385037249	0.4003458	0.027532275	0.03328977	0.032938946	0.539127167	0.503037011	0.359040989	0.586594103	0.5870443	0.599752901	0.727379489	0.715140354	0.683443422	0.530931811	0.643975571	0.569834975	0.053638125	0.051431589	0.020808878	0.852777277	1.040753376	0.827678862	0.392470783	0.031253664	0.467068389	0.591130435	0.708654422	0.581580785	0.041959531
gcn5_194	0.894078919	0.715757043	0.819291523	0.761208103	0.535414644	0.543832319	0.63980507	0.682170544	0.666936691	0.667330758	0.701406393	0.721202758	0.116278053	0.04104425	0.038867608	0.998478311	0.820771425	0.768962179	0.595048717	0.513316208	0.633599026	0.770791341	0.913299458	0.625376494	0.584324619	0.698934618	0.754485508	0.145308129	0.160665645	0.122786195	0.809709162	0.613485022	0.662970768	0.696646636	0.065396637	0.862737305	0.58065465	0.769822431	0.679248248	0.14291999
gcn5_195	1.155780085	0.768428095	1.095406693	1.4577698	0.994540634	1.368774474	0.963770938	0.911034194	1.191975061	0.640925395	0.671152929	0.735794806	0.458613638	0.02214433	0.031149807	1.344488007	1.286924297	1.553932373	0.792257272	0.793417357	0.654543382	0.658758597	0.774414164	0.607151786	0.750933591	0.930747778	0.358338736	0.269049097	0.241868939	0.024726217	1.006538291	1.273694969	1.022260064	0.682624377	0.170635925	1.395114892	0.746739337	0.680108182	0.680006702	0.178548084
gcn5_196	0.942392175	0.70900801	1.101938598	1.210265886	0.879765283	0.680955987	0.793122696	0.724328628	0.831643057	0.520383199	0.486064389	0.510752178	0.035382037	0.031303093	0.040169822	0.599065243	0.461831518	0.422304662	0.637646606	0.624666876	0.691178159	0.636493998	0.61904517	0.781772631	0.673311798	0.67466042	0.521678902	0.565372326	0.368419391	0.018356652	0.917779594	0.923662385	0.78303146	0.505733255	0.035618317	0.494400474	0.65116388	0.679103933	0.62321704	0.31738279
gcn5_197	1.32909059	0.639686555	0.938142621	1.167941202	0.712611707	0.72343779	0.951778958	0.751209748	0.831602869	0.732381758	0.662602071	0.756469633	0.829305661	0.512997843	0.548462502	1.978424598	1.400067071	1.871881465	0.846684344	0.626044897	0.832873462	0.856974148	0.802268921	0.817292008	0.299331968	0.157781019	0.729754877	0.418643765	0.422113182	0.021578991	0.968973255	0.8679969	0.844863858	0.717151154	0.630255335	1.750124378	0.768534234	0.825511693	0.395622621	0.287445313
gcn5_198	0.895031411	1.226583354	1.147747297	1.283475104	0.993181305	1.331714945	0.954749333	0.939567595	1.318754421	0.670339868	0.619613438	0.783503699	0.024334849	0.015307171	0.029221674	0.887073123	0.776523219	1.140925714	1.072864057	0.854729007	1.054971407	1.043550618	1.744851862	1.123653388	1.063009498	0.889840933	0.526770224	0.471840811	0.824393642	0.071326377	1.089787354	1.202790451	1.071023783	0.691152335	0.022954565	0.934840685	0.994188157	1.304018623	0.826540219	0.45585361
gcn5_199	0.91407367	0.700225267	1.011891836	1.027474087	0.981436159	1.005332324	0.775541513	0.806686494	0.89652883	0.777777975	0.776921241	0.876926432	0.054031751	0.04187223	0.059152216	0.107834445	0.107125713	0.235284208	0.648115374	0.782138934	0.491461179	0.965505419	0.991722744	0.698852509	0.7162717	0.88678328	0.578299488	0.082835731	0.079966147	0.045162695	0.875396924	1.004747523	0.826252279	0.810541883	0.051685399	0.150081455	0.640571829	0.885360224	0.727118156	0.069321524
gcn5_200	0.963115365	0.940892025	0.943820296	0.900965843	0.846229677	0.814275551	0.391326709	0.449850016	0.375962275	0.009070132	0.012514744	0.028141992	0.021747303	0.032113719	0.026213928	1.06488705	1.162867698	1.200042136	0.610876876	0.665740775	0.628623075	0.830197519	0.966154334	0.809879882	0.664547352	0.553621206	0.066116396	0.764344366	0.848741071	0.066353745	0.949275895	0.85382369	0.405713	0.016575623	0.02669165	1.142598961	0.635080242	0.868743912	0.428094985	0.55981306
gcn5_201	1.393050579	0.532856825	0.853778842	1.183268564	0.735292701	0.627218891	0.567236999	0.451415423	0.41142087	0.626934898	0.644621729	0.584257602	1.023903649	0.339767839	0.638097861	1.717696704	1.44215721	1.269875706	0.850700299	0.798596204	0.622277165	0.830678807	0.890451374	0.697146198	0.734031703	0.609473813	0.749782149	0.956325322	0.726665383	0.665866785	0.926562082	0.848593385	0.476691097	0.618604743	0.66725645	1.47657654	0.757191223	0.806092127	0.697762555	0.782952497
gcn5_202	0.832967849	0.933807945	1.153039578	0.62334507	0.655932823	0.944686685	0.016350769	0.097340473	0.019254277	0.663033516	0.762088016	0.87304243	0.467368735	0.184011664	0.041522611	0.860348641	0.774070647	0.78535358	0.734943679	0.786768537	0.76802534	0.669989293	0.752555313	0.794957316	0.7864551	0.887007213	0.51416854	0.023555839	0.174540916	0.082755037	0.973271791	0.741321526	0.044315173	0.766054654	0.23096767	0.806590956	0.763245852	0.739167307	0.729210284	0.093617264
gcn5_203	1.163594631	0.950659964	0.937255442	1.356483509	1.042488065	0.852024398	0.685252282	0.933243482	0.510290191	0.575944187	0.755867706	0.64932996	0.028958654	0.025244993	0.015349403	1.647502328	1.880724304	1.778252918	0.744244988	1.050701322	0.59549877	0.81574033	1.104584884	0.882189514	0.639101983	0.992524617	0.699050356	0.02459144	0.04254831	0.050750964	1.017170012	1.083665324	0.709595318	0.660380618	0.02318435	1.768826517	0.796815026	0.934171576	0.776892319	0.039296905
gcn5_204	1.184732834	0.787989663	0.842971286	0.947531544	0.693930204	0.739063278	0.233737975	0.082667157	0.010156823	0.551578651	0.398677168	0.562779229	0.050400481	0.026874819	0.050533727	0.968749454	0.621651401	0.948742093	0.776932631	0.641864199	0.872675064	0.757656256	0.558365491	0.907804638	0.518880368	0.672794573	0.45931648	0.253922266	0.015605972	0.042589321	0.938564594	0.793508342	0.108853985	0.504345016	0.042603009	0.846380983	0.763823965	0.741275462	0.550330474	0.104039186
gcn5_205	NA	0.684065417	0.788206614	NA	0.36529839	0.783576766	0.58719567	0.406879987	0.590122455	0.592538708	0.100708067	0.134409903	0.01336357	0.010119735	0.020675777	0.717727869	0.735970312	0.599711759	0.657903217	0.563093824	0.693205541	0.839182967	0.579252435	0.819665816	0.607761689	0.498321532	0.243079258	0.475220285	0.540422285	0.357716331	0.736136016	0.574437578	0.528066037	0.275885559	0.014719694	0.68446998	0.638067527	0.746033739	0.449720826	0.4577863
gcn5_206	0.723073953	1.135521308	0.811517339	0.978620088	0.548138515	0.994052076	0.765250667	0.87440178	0.699888221	0.25116612	0.405148566	0.264700628	0.021552152	0.025345648	0.02349448	0.754746315	0.768418562	0.544725958	0.587485246	0.935340276	0.615832705	0.985757879	1.040951811	0.852668221	0.436660694	0.679679118	0.510218305	0.029464649	0.034610915	0.045236799	0.890037533	0.840270226	0.779846889	0.307005105	0.023464093	0.689296945	0.712886076	0.959792637	0.542186039	0.036437454
gcn5_207	0.725604688	0.71510702	1.002869536	0.685259885	0.536565717	0.711733372	0.615788035	0.593949658	0.753939179	0.678502063	0.697344006	0.840149088	0.670569025	0.36501065	0.100796602	0.620907563	0.557301231	0.708418515	0.549075678	0.501741124	0.996321673	0.751047185	0.658351994	0.894538876	0.563645828	0.528236315	1.011536435	0.098727936	0.473730756	0.021554032	0.814527082	0.644519658	0.654558957	0.738665052	0.378792092	0.62887577	0.682379492	0.767979352	0.701139526	0.198004241
gcn5_208	0.854634724	0.687017174	0.967743875	0.583697527	0.647679635	0.646259323	0.673473836	0.60835803	1.22835387	0.726203901	0.675321584	0.828508268	0.333990962	0.024039297	0.211625282	0.724978394	0.118649146	0.198532044	0.505563741	0.566693445	0.650177721	0.66904749	0.561538901	0.771295298	0.45137372	0.468497806	0.167226036	0.143319579	0.186164802	0.011969166	0.836465257	0.625878829	0.836728579	0.743344584	0.18988518	0.347386528	0.574144969	0.667293896	0.362365854	0.113817849
gcn5_209	0.856603851	0.663514674	0.83549834	0.543355469	0.629882284	0.632134147	0.026948635	0.041723676	0.014682776	0.726855257	0.704568015	0.770867339	0.149941031	0.059079376	0.053323416	1.491940002	1.196919653	1.239980725	0.62608882	0.608916067	0.724691573	0.712993395	0.597464812	0.85258085	0.514563145	0.662828107	0.695044785	0.082392379	0.196388928	0.030494682	0.785205622	0.601790633	0.027785029	0.73409687	0.087447941	1.30961346	0.653232153	0.721013019	0.624145346	0.103091996
gcn5_210	0.897017179	0.834404753	0.920840536	0.858739032	0.72362157	0.740525367	0.281611736	0.200575306	0.236394436	0.406593113	0.38431071	0.587313482	0.814283016	0.714532732	0.747951363	1.715428311	1.438325111	1.85946871	0.722427838	0.657505248	0.87950497	0.487382999	0.968379701	0.884588793	0.276429594	0.507296501	0.401415688	0.082902926	0.060653821	0.069577289	0.884087489	0.774295323	0.239527159	0.459405768	0.75892237	1.671074044	0.753146019	0.780117164	0.395047261	0.071044679
gcn5_211	1.156642933	0.945289998	0.645989714	1.090961556	0.978775767	0.932506884	0.988136593	0.93927486	1.491533152	0.79132719	0.748061424	0.997198995	0.017443518	0.017482097	0.043659873	1.426971312	1.402641471	1.666138433	0.758447018	0.663887122	1.097448884	0.692606711	0.711558726	1.205375029	0.262817846	0.436155829	1.129118214	0.891907384	0.647993622	NA	0.915974215	1.000748069	1.139648202	0.845529203	0.026195163	1.498583739	0.839927675	0.869846822	0.609363963	0.769950503
gcn5_212	1.132891241	0.77922189	1.193419554	0.759845872	0.792095588	0.827632686	0.401014139	0.175610135	0.054961568	0.343787947	0.330830874	0.313195992	0.589965745	0.05140467	0.049684263	1.560350819	1.332558719	1.333615436	0.712350601	0.715008639	0.798412341	0.867189406	0.837606166	0.770455153	0.542069019	0.672919442	0.600413318	0.138998477	0.20523706	0.028746765	1.035177562	0.793191382	0.210528614	0.329271604	0.230351559	1.408841658	0.74192386	0.825083575	0.605133926	0.124327434
gcn5_213	1.399096737	1.138692362	0.7713218	0.936226817	0.905727087	0.937475274	0.652378858	0.025754288	0.2492063	0.442904594	0.435597455	0.316508208	0.022888957	0.024665175	0.019986769	0.924531163	0.525469992	0.659084851	0.773216518	0.758300105	0.517948481	0.970897948	0.992004359	0.661655286	0.732382506	0.79001063	0.259303234	0.223055676	0.044675688	0.053838604	1.103036966	0.926476392	0.309113149	0.398336752	0.022513634	0.703028669	0.683155034	0.874852531	0.59389879	0.10718999
gcn5_214	0.547904467	1.132746057	1.175565323	0.764175605	0.671780957	0.725670179	0.57719003	0.419825205	0.655881153	0.746216837	0.699424344	0.753957954	0.920345077	0.725920957	0.6233692	1.197829868	1.176074695	1.180124852	0.820008641	0.803348494	0.883540814	0.809799432	0.697840634	0.867420385	0.719239068	0.694667841	0.89255081	0.112397962	0.164894296	0.065892684	0.952071949	0.720542247	0.550965463	0.733199712	0.756545078	1.184676472	0.83563265	0.791686817	0.768819239	0.11439498
gcn5_215	0.694421211	0.828587199	1.077763407	0.922017443	0.916950832	1.101262836	0.821778156	0.86011044	0.944957973	0.657198179	0.622221543	0.739105496	0.376046885	0.051223396	0.0226124	1.526224581	1.445980297	1.877966126	0.603995204	0.530532465	0.806753343	0.715484766	0.654089522	0.708483369	0.546541353	0.536776096	0.444777856	0.046065361	0.084710227	0.015291414	0.866923939	0.980077037	0.875615523	0.672841739	0.149960894	1.616723668	0.647093671	0.692685886	0.509365102	0.048689001
hos3_1	1.231353413	1.128627693	1.136108888	1.092855288	1.439156229	1.060836585	1.189375232	0.852025045	1.123566092	0.265362749	0.154844531	0.220157484	1.286227908	1.069533465	1.471821871	2.939912841	3.1561331	2.849909643	1.178619124	1.057933483	0.992299005	1.149242744	1.146078698	1.125677007	0.810370452	0.795519722	0.540463037	0.99018915	0.924470942	0.861501017	1.165363332	1.197616034	1.05498879	0.213454921	1.275861081	2.981985195	1.076283871	1.140332816	0.715451071	0.925387036
hos3_2	0.808478911	0.604566652	0.723342512	0.464856476	0.223162308	0.250259449	0.892117778	0.80050316	0.742893115	0.311281429	0.327745502	0.30176906	1.552893053	1.076826457	1.126042436	0.926194814	0.520957877	1.029751612	0.841018079	0.646474122	0.586810866	1.048011431	0.834162006	0.819169186	1.204241955	0.896865454	1.149457744	0.604736193	NA	0.287498053	0.712129358	0.312759411	0.811838018	0.313598664	1.251920648	0.825634768	0.691434356	0.900447541	1.083521718	0.446117123
hos3_3	1.139568183	1.037445417	0.874048081	1.18096132	1.215265041	1.172531203	0.024742826	0.010757927	0.991898491	0.665135047	0.746674559	0.710117967	0.693626818	0.567076838	0.62322473	3.241144886	2.851359058	2.639037917	1.06841347	1.056855264	1.020773784	1.147429778	1.185292806	0.950503677	0.356489209	0.68230775	0.285646737	0.952384468	0.703628217	0.685924329	1.017020561	1.189585855	0.342466415	0.707309191	0.627976129	2.910513954	1.048680839	1.094408754	0.441481232	0.780645671
hos3_4	0.560436172	0.745043914	0.401234186	0.113506877	0.100038458	0.074783591	0.601744699	0.703767159	0.452308494	0.520124937	0.719216158	0.602802246	1.761294666	2.19589092	1.473811637	1.050574878	1.397631685	0.665939839	0.57196654	0.70161098	0.415734278	0.653514684	0.898468715	0.616924929	1.016300076	0.871706144	0.716243686	0.251638216	0.455965563	0.178512479	0.568904757	0.096109642	0.585940117	0.61404778	1.810332408	1.038048801	0.563103933	0.722969442	0.868083302	0.295372086
hos3_5	1.094813383	0.747623889	0.978226281	0.792512147	0.815454167	1.277025147	1.144296229	1.034446273	0.900561174	0.461575654	0.321985525	0.452344697	1.395862382	1.155894892	0.879617093	2.755218671	2.511188775	1.803912513	1.034948391	0.776584824	0.955648894	1.384068185	1.264983848	0.860487358	1.742129551	1.139444523	1.290084068	0.74236411	0.632233082	0.353630794	0.940221184	0.96166382	1.026434559	0.411968625	1.143791456	2.35677332	0.922394036	1.169846464	1.390552714	0.576075995
hos3_6	1.233147362	1.313565084	1.053216235	1.219603181	1.257945178	1.011021916	0.987472433	0.821213259	0.745465692	0.516926657	0.434363131	0.532770618	1.354219376	1.40017781	0.882282701	3.170830552	3.252178038	1.686860564	1.25218791	1.108323606	0.861208447	1.451845879	1.305285461	0.996378886	1.570211198	1.29593514	1.43682204	1.238690017	1.011866453	0.745337216	1.199976227	1.162856758	0.851383794	0.494686802	1.212226629	2.703289718	1.073906654	1.251170075	1.434322793	0.998631229
hos3_7	0.503994816	0.790344525	0.915968905	0.081398272	0.076740896	0.057184394	0.725314048	1.1128721	0.85213645	0.405498467	0.457151752	0.432225678	1.319364158	1.671833693	1.375294444	1.106802494	1.458644355	1.331591528	0.469119111	0.737763812	0.626031273	0.58625145	0.917043218	0.879950288	1.236080704	1.385676437	1.356169676	0.628072513	1.093390916	0.346070519	0.736769415	0.071774521	0.896774199	0.431625299	1.455497432	1.299012792	0.610971399	0.794414985	1.325975606	0.689177983
hos3_8	1.026891486	1.211785932	1.026577337	1.171042338	1.533235019	1.194810838	0.810583889	0.361385718	0.478926925	0.197752716	0.177725477	0.158747005	0.834042492	1.00199028	0.50228962	1.099308329	1.278239367	0.877956385	0.96591446	1.088345115	0.888530199	1.156930556	1.340495647	1.047161279	1.525401122	1.425604321	1.510693975	0.430850166	0.635148674	0.388136876	1.088418252	1.299696065	0.550298844	0.178075066	0.779440797	1.085168027	0.980929925	1.181529161	1.487233139	0.484711906
hos3_9	1.212141329	1.226608143	0.96827583	1.384252274	1.243096029	1.068574037	1.653216336	1.552852041	1.463795667	0.020210836	0.067648743	-0.001204425	0.361771205	0.336109032	0.223808513	2.240691316	3.080054928	2.286110536	1.126414132	1.038181302	0.929896819	1.113664882	1.252955592	1.0889878	1.26959956	1.097186705	1.26676366	0.541551454	0.679345766	0.139264178	1.135675101	1.231974113	1.556621348	0.028885051	0.307229584	2.535618927	1.031497418	1.151869425	1.211183309	0.453387133
hos3_10	0.896992176	1.190125047	0.959051412	1.118600743	1.283333271	1.210673627	0.030677377	0.030824649	0.015697541	0.840272466	1.028566941	1.076735368	0.612507909	0.784668397	0.903728473	2.326792447	2.315796941	1.742133194	0.794364758	0.954316475	1.067803053	1.143080375	1.270055369	1.18328529	0.891008575	1.249833428	0.594522841	0.163687452	0.405085068	0.086726678	1.015389545	1.204202547	0.025733189	0.981858258	0.76696826	2.128240861	0.938828095	1.198807011	0.911788281	0.218499732
hos3_11	0.862027818	0.929956293	0.898040988	1.042337336	0.917570565	0.994181367	0.763176298	0.3503169	0.542935769	0.678343009	0.659643355	0.743111443	0.60694912	0.736589616	0.689150229	0.708707439	0.824163465	0.90367809	0.777860944	0.940838285	0.735620361	0.90938937	0.987438444	0.87342502	1.272756194	1.049800762	1.168896688	0.17262592	0.072103151	0.077589771	0.896675033	0.984696423	0.552142989	0.693699269	0.677562988	0.812182998	0.81810653	0.923417611	1.163817881	0.107439614
hos3_12	0.445142223	0.511611482	0.552280331	0.053627525	0.051694815	0.028275807	0.19782883	0.052189579	0.060443018	0.043865825	0.028385329	-0.022156928	0.856987332	1.096811632	0.921498454	1.368752155	1.488334122	1.030176039	0.38446607	0.481157236	0.294678456	0.391667553	0.637441255	0.429194497	0.239865957	0.119802983	0.117470908	0.503385852	0.775061171	0.451997457	0.503011345	0.044532716	0.103487142	0.016698075	0.958432473	1.295754105	0.386767254	0.486101102	0.159046616	0.576814827
hos3_13	0.815251946	0.894141924	0.600403563	0.220855292	0.166906672	0.142186097	0.768106698	0.510334683	0.617917487	0.759271101	0.719934052	0.67622838	1.950576461	1.627373847	1.464141073	1.663981972	1.408706663	0.810257487	0.86667485	0.709570521	0.661415503	1.014533473	0.790823342	0.786099602	0.986560928	0.714430975	0.695295478	0.849432618	0.827650432	0.808480138	0.769932478	0.176649354	0.632119623	0.718477844	1.680697127	1.294315374	0.745886958	0.863818805	0.79876246	0.828521063
hos3_14	1.156174136	1.040557519	1.127027761	0.731762577	0.677582894	0.71608799	1.257956879	0.989138717	1.169917686	0.61596699	0.548526118	0.625396063	0.933711546	0.856855894	1.34242612	2.738695178	2.234713348	3.143128502	1.042530821	0.897316058	1.182510782	1.142942252	0.940310555	1.175161353	1.744257518	0.988621225	1.222138661	1.163203587	0.855580362	1.155341435	1.107919805	0.70847782	1.139004427	0.596629724	1.044331186	2.705512343	1.040785887	1.086138054	1.318339135	1.058041795
hos3_15	0.537149235	0.743351227	0.507133774	0.081498634	0.10310012	0.067395668	0.679969314	0.805066417	0.69945185	0.430888253	0.546087351	0.267226484	1.113006035	1.073391835	0.954695514	1.45741534	1.583335859	1.01144852	0.420727462	0.562876451	0.305414334	0.580843	0.564625872	0.412506804	0.967049852	0.817486616	0.664280365	0.721170318	0.604144435	0.35667942	0.595878079	0.083998141	0.728162527	0.414734029	1.047031128	1.35073324	0.429672749	0.519325225	0.816272278	0.560664724
hos3_16	0.553252593	0.801365674	0.638636348	0.086440271	0.093276797	0.113316912	0.187597585	0.035677337	0.096779761	0.311171965	0.358542877	0.349600956	1.004466671	1.47299524	1.045579795	1.725921093	2.033465445	1.083227388	0.562492249	0.72865208	0.513736511	0.863864071	1.188664591	0.766038983	0.690443068	0.88079872	0.320508279	0.73120244	1.023792734	0.68548776	0.664418205	0.097677993	0.106684894	0.339771932	1.174347235	1.614204642	0.601626947	0.939522549	0.630583356	0.813494311
hos3_17	0.89605281	0.854630677	1.231641515	0.847833983	0.757937681	0.82619987	1.072797169	1.053062606	1.000931151	0.234762759	0.140391868	0.138490769	0.406323076	0.606723073	0.471513628	2.314196905	2.231136011	2.396847527	0.836916574	0.836467857	0.85037897	0.926077163	0.981840806	0.833100939	0.567865308	0.344698719	0.304484801	0.412920697	0.485845823	0.469880742	0.994108334	0.810657178	1.042263642	0.171215132	0.494853259	2.314060148	0.841254467	0.913672969	0.405682943	0.456215754
hos3_18	0.921381029	0.583439908	1.114264155	0.612030698	0.553274428	0.725723528	0.943072694	0.772884534	0.828623201	0.654411521	0.562673938	0.632409253	NA	0.795761307	1.123477984	2.294099518	1.994406427	2.567295324	0.867731479	0.574462696	1.019459568	0.921452041	1.188064646	1.26300156	1.17125721	0.976923373	1.187598791	0.332448871	0.345533394	0.671673885	0.873028364	0.630342884	0.848193476	0.616498237	0.959619646	2.285267089	0.820551248	1.124172749	1.111926458	0.449885383
hos3_19	1.049772186	1.360839905	0.894684532	1.260847269	1.336524792	1.212229097	1.432556755	1.241845923	1.42739203	0.023643227	0.022388252	0.048429648	0.743948117	1.356143182	1.235251386	3.465325997	3.259645899	2.992273889	0.946839017	0.811602823	0.944946964	1.037887459	0.937725074	0.963704914	0.46220005	0.559332537	0.626815306	1.02622435	1.020849993	0.953606822	1.101765541	1.269867053	1.367264902	0.031487042	1.111780895	3.239081928	0.901129601	0.979772482	0.549449298	1.000227055
hos3_20	0.998623789	1.244616685	1.064241183	0.910847978	0.887872849	0.878060866	1.414150452	1.446898868	1.56586346	0.975618887	0.873184994	0.866411692	1.519798203	1.712969313	1.749203606	3.38984233	3.219217269	2.57095501	1.023397205	0.906455801	1.035570462	1.099667555	1.150795265	0.993875177	0.019203292	0.099496493	0.225682206	0.936744373	0.923719958	0.973452901	1.102493886	0.892260565	1.475637593	0.905071858	1.660657041	3.06000487	0.988474489	1.081445999	0.114793997	0.944639077
hos3_21	0.707643668	0.640657769	1.078291505	0.623843616	0.505650419	0.544450889	0.624192611	0.672903462	0.722854171	0.068815883	0.085028388	0.134516984	0.976338783	0.972002234	1.180588692	0.741787242	0.936338937	0.820173692	0.522225131	0.668344711	0.657161116	0.967228256	0.986727871	0.860589597	1.052486815	0.733044185	0.93755056	0.414173674	0.227963997	0.42221653	0.808864314	0.557981642	0.673316748	0.096120418	1.04297657	0.832766624	0.615910319	0.938181908	0.907693854	0.354784734
hos3_22	0.663328251	0.75173239	0.597132274	0.760996264	0.643862449	0.697094259	0.701366885	0.848934423	0.632532245	0.618829987	0.668008693	0.597206845	0.888405125	1.564805645	1.088688215	1.476452452	1.756523943	1.459894884	0.598682436	0.683898017	0.386697542	0.892508612	1.27685142	0.876385363	0.553342724	0.730471967	0.527633375	0.410433036	0.603926453	0.42170936	0.670730972	0.70065099	0.727611184	0.628015175	1.180632995	1.564290426	0.556425998	1.015248465	0.603816022	0.478689616
hos3_23	0.838264906	0.598242131	1.138310075	0.795029455	0.889572696	0.78275834	1.036535262	0.973543347	1.05871287	0.434566212	0.344910113	0.431905659	1.096403794	1.040045783	1.40213861	1.532372509	1.583258794	1.763783388	0.796033297	0.810991714	0.850169883	1.079617076	0.999399199	1.078458816	1.290095594	0.917933378	1.171821407	0.567636813	0.580353856	0.680971021	0.858272371	0.822453497	1.022930493	0.403793994	1.179529396	1.626471564	0.819064964	1.052491697	1.126616793	0.609653897
hos3_24	0.823902405	0.835378979	0.801229373	0.559449139	0.606900444	0.554100048	1.172473481	0.807042307	1.040272913	0.575409314	0.519485485	0.577417948	1.214304376	0.937381007	1.055504718	2.390735864	1.698616537	1.761413022	0.742541289	0.600408605	0.440833705	1.133755642	0.897298277	0.778851335	0.934126936	0.635026772	0.036310756	0.757943057	0.487702258	0.644761789	0.820170252	0.57348321	1.006596234	0.557437583	1.069063367	1.950255141	0.594594533	0.936635085	0.535154821	0.630135701
hos3_25	0.971394044	0.90802544	0.884015907	1.076487155	0.939031136	1.124265903	1.12214489	1.284231027	1.408349126	0.036182336	-0.015849331	0.008775362	0.279257044	0.306939579	0.258160478	2.119317348	1.757555444	1.818131349	0.813987911	0.725326799	0.83652604	1.105874324	1.118076322	1.035193203	1.150742258	0.742561858	0.769758753	0.365484445	0.406263603	0.37938637	0.92114513	1.046594731	1.271575014	0.009702789	0.281452367	1.898334714	0.791946917	1.086381283	0.887687623	0.383711473
hos3_26	0.778387303	0.852080054	0.82212343	0.331647016	0.185933644	0.239283353	0.75746825	0.627411147	0.566574119	0.614404311	0.687044599	0.636603018	1.645604086	1.400422709	1.396360512	1.476117115	1.395317804	1.187801564	0.77642255	0.714579329	0.529814159	1.122351607	1.010742979	0.68707276	1.312081215	1.126616092	0.957004503	0.443654945	0.551166211	0.475300092	0.817530263	0.252288004	0.650484505	0.646017309	1.480795769	1.353078828	0.673605346	0.940055782	1.131900603	0.490040416
hos3_27	0.846250208	0.868281862	0.794245007	0.562381402	0.492989041	0.693477371	1.01371456	0.769262178	0.875195779	0.392940589	0.405479097	0.47539278	1.093684066	0.95825252	0.977763402	2.357931011	2.436090164	2.040471553	0.760557351	0.745010058	0.71949402	1.125891657	1.127578588	1.095264451	1.364418459	1.382842095	1.143982154	0.818371521	0.759954197	0.663478867	0.836259026	0.582949271	0.886057505	0.424604155	1.009899996	2.278164242	0.741687143	1.116244899	1.297080903	0.747268195
hos3_28	0.985666105	1.049891472	1.176718819	1.109687993	1.20802061	1.316265091	0.490363316	0.268864204	0.006826207	0.705062525	0.773523685	0.725919078	0.898150784	0.772479976	1.352791983	1.731151051	1.718666581	2.135545145	0.896097395	0.936718972	0.92410696	1.029670005	1.157230854	1.082910202	1.342095061	1.468481182	1.309847825	0.163569911	0.145440089	0.198241219	1.070758798	1.211324565	0.255351243	0.734835096	1.007807581	1.861787592	0.918974443	1.08993702	1.373474689	0.16908374
hos3_29	0.995552947	0.827072841	1.150393801	0.967385616	0.935412537	1.407093962	1.185654874	1.223343007	1.192749331	0.10039347	0.017140885	0.005822203	NA	0.2717422	0.322626407	1.962832289	1.545159857	1.701885775	0.85761623	0.627903425	0.851008158	1.053940418	1.256335809	1.17738962	0.399660974	0.65185509	0.577165493	0.121373432	0.277643146	0.1305037	0.99100653	1.103297371	1.200582404	0.041118853	0.297184304	1.736625974	0.778842604	1.162555282	0.542893852	0.176506759
hos3_30	1.026675179	1.033513711	1.100460355	1.241222209	1.404404415	1.150385168	0.251182979	0.013023796	0.261887191	0.458924145	0.47895309	0.641049351	0.59863871	0.634941683	NA	2.73982665	2.51194166	3.068955419	0.868054601	0.896068851	0.864257306	1.031445652	0.950728221	0.973163563	0.258724956	0.610799327	0.093243536	0.495052464	0.589856306	0.547123137	1.053549749	1.265337264	0.175364656	0.526308862	0.616790197	2.773574576	0.87612692	0.985112478	0.320922606	0.544010636
hos3_31	0.905756451	1.159304198	1.149429279	1.214603613	1.433456577	1.202520404	1.006072927	1.000391951	1.102939088	0.848523698	0.949171529	0.749815664	0.329165773	0.443793368	0.304248326	1.355316214	1.854475899	1.590585994	0.751684579	1.021488441	0.843613242	0.755376701	1.14449107	0.858283263	1.106717521	1.548467326	1.440264544	0.218019892	0.683693536	0.384188267	1.071496643	1.283526865	1.036467989	0.849170297	0.359069156	1.600126036	0.872262087	0.919383678	1.365149797	0.428633898
hos3_32	0.477168122	0.580795796	0.360461667	0.125561179	0.060314723	0.076553018	0.343971854	0.28918393	0.356865506	0.389239216	0.37603638	0.366522612	1.233579787	1.327165125	1.252346659	1.0814491	1.053538662	0.96808086	0.305760306	0.261279083	0.205007235	0.317168014	0.123867724	0.150405128	0.383291197	0.160772261	0.086999468	0.426305814	0.324177522	0.386404674	0.472808528	0.087476306	0.330007097	0.377266069	1.271030523	1.034356207	0.257348875	0.197146955	0.210354309	0.37896267
hos3_33	1.106097255	1.05767721	1.170903252	0.94089039	0.97260792	1.352559755	1.182790444	1.082810059	1.44279043	0.02245594	0.050993963	0.039136941	0.760853594	0.804903232	1.122969456	2.77221437	2.968226686	2.425074523	1.015693627	1.038577537	1.013247559	1.042536676	1.134405439	1.300574374	1.060186628	1.113087632	1.24411859	0.796019972	0.818723861	1.0173417	1.111559239	1.088686021	1.236130311	0.037528948	0.896242094	2.721838527	1.022506241	1.159172163	1.13913095	0.877361844
hos3_34	0.959954736	1.004060795	1.04098083	0.721964536	0.681952231	0.751466508	0.831633053	0.938452015	0.669809025	0.055662155	0.012791981	0.004456392	0.580061103	0.932814908	0.670316001	2.444862926	2.892623233	2.460922275	0.79196595	0.970207289	0.968361895	1.0674645	1.208011642	0.898525201	1.55883438	1.500303113	1.259234801	0.678639141	0.923570165	0.770092144	1.001665454	0.718461092	0.813298031	0.024303509	0.727730671	2.599469478	0.910178378	1.058000448	1.439457432	0.79076715
hos3_35	1.138904115	1.186940366	0.908787127	1.023216789	1.06986314	0.827108293	1.303261729	1.365413911	1.097028245	0.681014982	0.757701712	0.581824127	0.489066283	0.824620592	0.950786456	2.949153855	2.867272503	2.027053534	1.007917421	1.179579651	0.805505014	1.064231135	1.30978769	0.944050207	0.840060672	1.560005337	1.056528062	0.780919376	0.873858552	0.325100325	1.078210536	0.973396074	1.255234628	0.673513607	0.754824443	2.614493297	0.997667362	1.106023011	1.152198024	0.659959418
hos3_36	0.978438903	1.014615613	0.948250509	0.923336598	1.027719118	1.143098408	0.462938021	0.071587263	0.244531364	0.973337727	0.977385797	1.074524553	0.712283596	0.960349533	1.359085614	2.186205928	2.192466447	2.81649701	0.93451968	0.946627746	1.131421027	1.008519696	1.074797622	1.039300218	0.432989315	1.127269396	0.991133939	0.835566332	0.831459974	1.160827229	0.980435008	1.031384708	0.649308728	0.660433087	0.692071655	2.34961139	0.966825907	1.041413259	0.600009296	0.975618015
hos3_37	0.894891086	0.96618979	1.300887541	1.048318033	1.221862414	1.539519356	0.166290053	0.025655095	0.011016978	0.359651606	0.25342444	0.496260624	1.006461799	1.291787094	1.722310698	1.730327469	1.899290488	2.682060168	0.679928853	0.737481504	0.892317807	0.836725401	0.984941068	0.944791857	0.855596557	1.012145084	1.250989782	0.390008636	0.4177318	0.658764326	1.053989472	1.269899935	0.067654042	0.36977889	1.34018653	2.103892708	0.769909388	0.922152776	1.039577141	0.488834921
hos3_38	0.658102193	0.554720857	0.63760348	0.116153471	0.097474807	0.129631333	0.880536051	0.686502517	0.748700059	0.230800233	0.198510762	0.190029706	1.138572208	0.915288337	1.185847853	1.666013181	1.501838216	1.804093458	0.615390146	0.446593883	0.577787367	0.586117287	0.528828885	0.710230891	0.801023406	0.451490786	0.686172512	0.728189574	0.572032838	0.711950114	0.616808844	0.11441987	0.771912876	0.2064469	1.079902799	1.657314952	0.546590465	0.608392355	0.646228901	0.670724175
hos3_39	1.0681599	1.043018711	1.172122359	1.038186596	1.113964576	1.118756093	0.765266662	0.509470806	0.237840046	0.86709404	0.84988544	0.855030373	0.464872814	0.86026777	0.575273401	1.263960374	1.263874335	0.931741514	0.848247023	0.828196445	1.013335702	1.091334597	0.915301864	1.178333405	1.413389294	1.333551341	1.30840481	0.264518571	0.314137766	0.339718698	1.094433657	1.090302422	0.504192505	0.857336618	0.633471328	1.153192074	0.896593057	1.061656622	1.351781815	0.306125012
hos3_40	1.148074424	1.278650981	1.092765789	1.057542108	1.142933133	0.920469929	0.5317769	0.257915179	0.378396077	0.347033188	0.196810366	0.289477569	0.938370239	1.284723218	1.257971169	2.828570312	2.622094161	2.753234243	1.047831791	0.930193377	0.800536155	1.114126603	1.221267271	1.107699201	0.82703689	1.077559178	1.177896713	0.95871546	0.831253104	0.859803634	1.173163732	1.040315057	0.389362719	0.277773708	1.160354875	2.734632905	0.926187108	1.147697692	1.027497593	0.883257399
hos3_41	0.869244129	0.802812071	0.916784577	0.949524895	0.560161847	0.816295702	0.171888465	0.080295565	0.091620485	0.175671987	0.094077572	0.071414252	1.362350648	1.221842897	1.298878561	2.137893326	2.057492754	1.617765127	0.754174112	0.711090014	0.602292031	0.821381352	0.848054166	0.778430893	0.8978455	0.847130263	0.719142921	0.257822535	0.398126378	0.362608179	0.862946926	0.775327481	0.114601505	0.11372127	1.294357369	1.937717069	0.689185386	0.81595547	0.821372895	0.339519031
hos3_42	1.251920147	0.87038391	1.088755769	0.980682918	1.00287728	1.162717566	0.856798298	0.81735938	0.469981715	0.978949277	0.945824979	0.964274771	1.414426825	1.385641017	2.010491158	2.79999718	2.881289074	3.314455045	1.130620628	0.932064783	1.156580088	0.998511446	0.934399748	1.063515506	0.415613686	1.166231001	1.262822024	0.683332756	0.776712752	NA	1.070353275	1.048759255	0.714713131	0.963016342	1.603519667	2.998580433	1.0730885	0.9988089	0.948222237	0.730022754
hos3_43	1.12631102	0.96636772	0.975886801	0.925165447	0.81541778	0.984892707	1.062383782	1.07313725	1.056819208	0.919122122	0.850625055	0.796103175	0.240247793	0.186201255	0.921709844	2.062591542	1.820301808	1.738668739	1.002270774	0.829684804	0.827243988	0.9163848	0.788447805	0.605098265	0.395039844	0.603056292	0.712254091	1.101619778	NA	0.742011874	1.02285518	0.908491978	1.064113413	0.855283451	0.449386297	1.873854029	0.886399855	0.769976957	0.570116742	0.921815826
hos3_44	0.791661386	0.790863754	0.796374506	0.529131185	0.486230495	0.557211893	0.735114628	0.57763204	0.637313631	0.15404532	0.038073616	0.085622835	1.108940717	1.145239245	1.005562724	1.983366324	2.046776171	1.722032351	0.762433883	0.830959497	0.705534413	1.07140545	0.892417593	0.848435524	1.475074158	0.969139825	1.067568869	0.595276346	0.303735485	0.492883095	0.792966548	0.524191191	0.6500201	0.09258059	1.086580895	1.917391616	0.766309264	0.937419522	1.170594284	0.463964976
hos3_45	1.161364103	1.012554072	1.221632694	1.122825304	1.312458594	1.22377214	0.221020467	0.198860672	0.190538867	0.031221511	0.110425988	0.100898599	0.962264613	1.005313933	0.754154734	0.035456506	0.144118489	0.039697288	1.008642391	1.017988029	0.920213245	1.147062738	1.098945276	0.995866127	0.981568972	0.785636472	0.939245144	0.241163392	0.17841191	0.212616303	1.13185029	1.219685346	0.203473335	0.080848699	0.907244427	0.073090761	0.982281222	1.080624714	0.902150196	0.210730535
hos3_46	0.954340453	1.144613237	0.970065989	1.121160098	1.037286886	1.370638796	0.489298108	0.380678138	0.459692145	0.176037298	0.156469168	0.153803618	0.877730965	1.006938626	0.867656887	2.862250548	2.824551556	3.288744875	0.97912127	1.066087492	0.992359875	1.126919376	1.14626647	1.070068952	1.866050086	1.559984161	1.513704964	0.985798978	0.949957305	NA	1.02300656	1.176361927	0.443222797	0.162103361	0.917442159	2.991848993	1.012522879	1.114418266	1.646579737	0.967878142
hos3_47	0.864593272	1.129244489	0.942191631	1.159878169	1.487000893	1.264765779	0.419188268	0.140111986	0.26130792	0.113119962	0.158944705	0.075420778	1.022619118	1.14396947	0.852749728	2.111775565	2.690577696	2.248906414	0.898232677	1.217428083	0.824901682	1.145843868	1.405725648	1.097987792	1.290522899	1.676769924	1.096285317	0.582437491	0.886552729	0.663413273	0.978676464	1.303881613	0.273536058	0.115828482	1.006446105	2.350419891	0.980187481	1.216519103	1.354526047	0.710801165
hos3_48	0.949021217	0.87681135	0.836513104	1.097993803	1.146794108	1.27942636	1.185441316	0.967489245	1.097827266	0.352685723	0.377993633	0.376914855	0.902433629	0.68260175	0.570674431	2.620522804	2.121093653	2.171556153	1.034390507	0.847614009	0.83695011	0.977322379	1.114556435	1.143127989	0.863046282	0.746642809	1.003536868	0.612380385	0.5684161	0.641448579	0.887448557	1.174738091	1.083585943	0.36919807	0.718569937	2.30439087	0.906318209	1.078335601	0.87107532	0.607415022
hos3_49	0.898583999	0.996539997	1.212763723	1.185193934	1.22722406	1.56805836	1.062028663	1.113409854	1.50139355	0.249459226	0.174720593	0.364686383	1.17964549	1.234614618	1.302693459	2.633218877	2.220222059	3.075893005	0.850704413	0.854967264	1.097741236	1.177087019	1.088833978	1.321458714	0.635964806	1.024805739	0.74837564	0.514997489	0.569499614	0.756525951	1.035962573	1.326825451	1.225610689	0.262955401	1.238984522	2.643111314	0.934470971	1.195793237	0.803048728	0.613674351
hos3_50	0.921649174	0.806855367	1.129969491	0.881339608	0.832107205	1.046432838	0.272511857	0.392083291	0.399688298	0.20037558	0.109050599	0.148436724	0.803995704	0.714058707	0.739773777	2.155687398	1.922095521	3.384189166	0.797363357	0.810900249	0.965365631	1.076662764	1.068580089	1.057429524	1.081077641	1.137330955	1.1545259	0.66795747	0.602214131	0.804819712	0.952824678	0.919959884	0.354761149	0.152620967	0.752609396	2.487324029	0.857876412	1.067557459	1.124311499	0.691663771
hos3_51	0.794258483	0.566065373	0.811407665	0.992505563	0.967217948	1.164358173	0.464547713	0.174828226	0.424235115	0.190654437	0.081262731	0.130192181	0.280712606	0.238039175	0.383719872	1.693495055	1.950194764	2.027922805	0.685891685	0.835922697	0.879558068	1.097977897	1.069344162	1.164975645	0.673299828	0.684499786	0.721764885	0.478556014	0.38611077	0.630056245	0.723910507	1.041360561	0.354537018	0.13403645	0.300823884	1.890537541	0.800457483	1.110765902	0.693188167	0.49824101
hos3_52	0.594882627	0.755337605	0.563440084	0.196262988	0.166845557	0.137921335	0.605678743	0.757758446	0.484398025	0.370836905	0.52025866	0.434530021	1.460806925	1.716075321	1.50458832	1.390603669	2.178216653	1.250535481	0.561277436	0.967731571	0.48816323	0.835151685	1.012749436	0.867572627	0.946723302	1.47649367	0.713856382	0.294188509	0.570267529	0.226633555	0.637886772	0.16700996	0.615945071	0.441875195	1.560490189	1.606451934	0.672390746	0.905157916	1.045691118	0.363696531
hos3_53	0.754907495	0.518565549	0.510526969	0.523702047	0.315968772	0.340805911	0.630328515	0.472654187	0.55937485	0.595715442	0.515324898	0.587050065	0.808577148	0.722897265	0.882851918	1.227906897	1.090649609	1.141011648	0.564677936	0.396911152	0.465428837	0.990291208	0.930703969	0.905538293	0.450468131	0.44245395	0.551576499	0.3668712	0.234604023	0.29498242	0.594666671	0.393492243	0.554119184	0.566030135	0.804775444	1.153189385	0.475672642	0.942177823	0.481499527	0.298819214
hos3_54	1.20372705	1.078221662	0.900183339	1.093762776	1.054187709	0.80388527	1.035122954	1.078464279	0.992529189	0.294390974	0.319509851	0.221475371	0.559388409	0.928391788	0.574273916	3.161583829	3.480327252	3.156025909	1.028647991	1.052642213	0.843125605	1.126761091	1.072667265	0.925463975	0.085342508	0.581286014	0.618455028	1.309575264	0.96817827	0.839223877	1.060710684	0.983945252	1.035372141	0.278458732	0.687351371	3.265978997	0.97480527	1.041630777	0.428361183	1.03899247
hos3_55	0.699592677	0.891503377	0.910397799	0.771087206	0.879061819	0.902948666	0.722539106	0.900096579	0.836931928	0.005229105	0.023256858	-0.043383148	0.656588823	0.680879438	0.80602284	1.485524877	1.432734508	1.596030257	0.655569535	0.674158466	0.693605261	0.740155072	0.830983135	0.60613074	1.255436056	1.048128923	1.068526864	0.563315211	0.672346728	0.564654964	0.833831284	0.851032564	0.819855871	-0.004965728	0.714497034	1.504763214	0.674444421	0.725756315	1.124030614	0.600105634
hos3_56	1.273419535	0.90843738	0.978183352	1.184392083	1.076227238	1.051868742	0.296429605	0.418537273	0.610911568	0.251332159	0.170336918	0.213589154	1.411134803	1.096007462	1.188080439	3.199832141	2.257547696	2.372939793	1.162284769	0.816122099	0.864940412	1.290555072	1.039825594	1.03567917	0.749994844	0.712512394	0.709748033	1.253425213	0.819686613	0.931570134	1.053346755	1.104162688	0.441959482	0.211752744	1.231740901	2.610106543	0.947782427	1.122019945	0.72408509	1.001560653
hos3_57	0.729721129	0.841813663	0.798791464	0.763689613	0.941989723	0.933930077	0.50639723	0.666960646	0.472484791	0.007002669	0.003446309	0.032303977	0.429806097	0.480152129	0.560667926	1.046384025	1.181562018	1.116440971	0.687441863	0.834955198	0.790219133	0.813698193	0.853849386	0.861706997	0.518117219	0.710624754	0.62789958	0.752737517	0.576317309	0.763036091	0.790108752	0.879869804	0.548614222	0.014250985	0.490208717	1.114795671	0.770872065	0.843084858	0.618880518	0.697363639
hos3_58	0.744784933	0.624680789	0.551377177	0.17459972	0.171083534	0.075518206	0.842293317	0.586307953	0.596766077	0.665171798	0.521228785	0.490571617	1.65591151	1.529595988	1.142261028	1.658858406	1.159500584	1.274753421	0.769354112	0.61520399	0.481442966	0.667183105	0.618923489	0.616911189	1.13061707	0.853342915	0.942870034	0.814404137	0.517816467	0.583994259	0.640280966	0.140400487	0.675122449	0.558990733	1.442589509	1.364370804	0.622000356	0.634339261	0.975610006	0.638738288
hos3_59	0.432410008	0.433374619	0.375241603	0.064486437	0.036643609	0.08627638	0.352912363	0.270699713	0.373275058	0.356634578	0.274790718	0.37873484	1.392799441	1.441231372	1.326805421	0.887486712	0.669637636	0.838833052	0.436602967	0.339165335	0.38240659	0.400656641	0.527425321	0.471965717	0.92720488	0.620528348	0.842307234	0.316936762	0.317309213	0.276522885	0.41367541	0.062468809	0.332295711	0.336720045	1.386945411	0.798652467	0.386058297	0.46668256	0.796680154	0.30358962
hos3_60	0.957021692	1.0719616	0.870641607	0.968329549	1.135440829	1.001676593	1.259748649	1.479136941	1.129582896	0.215657987	0.198204049	0.166892568	0.176573513	0.286070199	0.238560624	2.84134919	3.188314237	2.752493703	0.879446653	1.036005086	0.833540703	0.999211453	1.080210604	0.846464593	0.263076717	0.508154037	0.258134582	0.967396206	0.947164679	0.943158089	0.966541633	1.03514899	1.289489495	0.193584868	0.233734779	2.92738571	0.916330814	0.97529555	0.343121778	0.952572991
hos3_61	0.790893122	0.848499349	0.816465053	0.413451083	0.379304987	0.288967223	0.583883318	0.579175252	0.495788331	0.111481661	0.042729833	0.040171884	1.021836627	1.345378809	1.027720513	1.738926023	1.964365808	1.49294285	0.73181846	0.885957103	0.691000885	0.932285214	0.991667018	0.859189501	1.451417395	1.071758167	1.127527926	0.58446688	0.640638421	0.638136617	0.818619175	0.360574431	0.552948967	0.06479446	1.131645316	1.732078227	0.76959215	0.927713911	1.216901162	0.621080639
hos3_62	1.288803628	1.184280996	0.627813018	0.852041806	1.104516889	1.015221051	1.210373564	1.151498402	1.000415495	0.125593544	0.088985826	0.123243703	1.451636076	1.320936878	1.334720267	3.041560355	2.921357589	2.191948661	1.135535559	1.089144861	NA	1.126521689	1.1409487	0.853892335	0.957637539	0.894542463	1.19504819	1.125714297	0.973481838	1.15389978	1.033632547	0.990593249	1.120762487	0.112607691	1.36909774	2.718288868	0.74156014	1.040454242	1.015742731	1.084365305
hos3_63	1.212081813	0.981335755	0.955407707	1.286799278	1.107146665	1.280006823	0.412289176	0.054522098	0.171489919	0.209162555	0.081841962	0.14894924	0.726826214	0.687103266	0.868996033	2.843585917	2.554812807	1.962156319	0.956353654	0.791521958	0.740003997	1.080598586	0.833667968	0.870332647	1.194550825	1.043060095	0.839640947	0.787407159	0.495430442	0.356243082	1.049608425	1.224650922	0.212767064	0.146651252	0.760975171	2.453518348	0.829293203	0.928199734	1.025750623	0.546360228
hos3_64	0.990150624	1.204650634	0.959690115	1.127653795	1.235315586	1.184601232	1.408106803	1.608092034	1.820038235	0.009109799	0.037506507	0.007675054	0.630916279	0.9842922	0.76209959	3.005853114	2.946453475	0.90533531	0.931397468	1.111431868	0.945276413	1.135139189	1.298645007	1.019957892	1.244881928	1.103397819	1.08048006	0.929928377	1.175909266	1.012783983	1.051497124	1.182523538	1.612079024	0.01809712	0.792436023	2.285880633	0.996035249	1.151247363	1.142919935	1.039540542
hos3_65	0.444439188	0.539929869	0.680101713	0.071434904	0.037080119	0.038180429	0.869929739	0.984844054	0.885528457	0.311353799	0.293174087	0.301558603	1.075008219	1.309185569	1.09090482	1.124601367	1.280162578	1.064289056	0.364268521	0.386683664	0.398246251	0.556173009	0.602968372	0.477703989	0.82925066	0.657246233	0.606041541	0.614411846	0.71428953	0.512563081	0.55482359	0.048898484	0.913434084	0.30202883	1.158366203	1.156351	0.383066145	0.545615123	0.697512811	0.613754819
hos3_66	1.00312323	1.024121521	0.969886916	1.289410863	1.372577551	1.105172974	1.487278754	1.094099857	1.907715964	0.078518189	0.048251858	0.038858298	1.232429324	0.927286428	1.218517098	2.796844549	1.814749954	2.526877292	1.013766239	0.851994038	1.129919702	1.311286106	1.103581404	1.206281613	1.170728703	1.052318532	1.073577358	0.468945378	0.370687172	0.688022109	0.999043889	1.255720463	1.496364858	0.055209448	1.126077616	2.379490598	0.998559993	1.207049708	1.098874865	0.50921822
hos3_67	0.926311614	0.733251388	0.660135388	0.829848076	0.642099525	0.582484335	1.047404558	0.733488707	0.940890689	0.07959824	0.031598955	0.052879016	1.330996398	0.966220595	1.220189052	2.302439942	1.804757805	1.727647212	0.803181118	0.667846275	0.593103139	0.969991997	1.111366523	1.10338596	1.044387394	0.979184523	0.833844911	0.438076056	0.499152585	0.439040362	0.773232797	0.684810645	0.907261318	0.054692071	1.172468682	1.94494832	0.688043511	1.061581493	0.952472276	0.458756335
hos3_68	0.95042105	0.800648432	0.698020544	1.017977518	1.015603212	1.020246018	0.010907523	0.084214557	0.020515789	0.719236956	0.737613189	0.660968404	0.358230483	0.408244107	0.409734321	2.522717457	2.038057317	1.724818441	0.823051	0.746549868	0.634331086	0.984827448	0.910683449	0.800366772	0.604355673	0.821102031	0.62452109	0.41639971	0.386775941	0.422573877	0.816363342	1.01794225	0.038545956	0.705939516	0.392069637	2.095197738	0.734643985	0.898625889	0.683326265	0.408583176
hos3_69	0.917210571	0.82336286	1.051970599	0.501982037	0.490641655	0.589759738	0.573208307	0.679966217	0.661747126	0.289006719	0.167954501	0.230303849	1.089636553	1.150719724	1.149286028	1.925536019	1.666944334	1.989225307	0.813226325	0.830355674	0.992195962	1.134165591	1.021891162	1.305053089	1.536278603	1.170839346	2.108566387	0.464332407	0.449815378	0.44204149	0.93084801	0.527461143	0.638307217	0.229088356	1.129880768	1.860568553	0.878592654	1.153703281	1.605228112	0.452063092
hos3_70	1.140654854	0.978625451	0.957477873	0.846409584	1.202711502	0.911862434	0.432581197	0.11269373	0.043145456	0.038188727	0.058826885	0.073556455	1.528809056	1.548402173	1.742963216	2.623797877	2.50738314	2.479033154	1.011508599	0.866500404	0.948481259	1.08389094	0.969468714	0.889240864	1.122338124	1.086941139	1.285517379	1.113797496	0.697670301	0.865637921	1.02558606	0.986994507	0.196140128	0.056857355	1.606724815	2.536738057	0.942163421	0.980866839	1.164932214	0.892368573
hos3_71	1.116063382	0.990515633	0.958724679	0.73090895	0.580950087	0.652862021	0.831083092	0.753485295	0.815797036	0.576764649	0.418438388	0.463177077	1.567663344	1.311143512	1.607635348	2.86878133	2.374419916	3.098646221	0.937445409	0.887318694	0.949426097	1.172214905	1.303441537	1.40102518	1.255081685	1.294586398	1.243636983	1.12857674	0.912802801	1.03509989	1.021767898	0.654907019	0.800121808	0.486126704	1.495480735	2.780615822	0.924730067	1.292227207	1.264435022	1.025493144
hos3_72	1.151320199	1.114174376	0.805898593	1.13403881	1.140961289	1.310468096	0.11833211	0.091741174	0.014449152	0.460394075	0.512249644	0.480016947	0.795524526	0.957774049	1.031134139	2.876097895	3.215977271	2.568964797	0.985759465	1.027020458	1.047800947	1.144888446	1.200841969	1.235816214	0.80861929	0.959724503	0.393502763	0.776357245	0.713261598	0.146723489	1.023797722	1.195156065	0.074840812	0.484220222	0.928144238	2.887013321	1.020193623	1.193848877	0.720615519	0.545447444
hos3_73	0.946641966	1.216838905	1.159600708	1.134505546	1.494632698	1.364568902	1.775255088	1.574031935	1.675004881	0.458904324	0.511584279	0.478466344	0.716309016	0.761902399	0.832581896	0.652084418	0.823893949	1.134411524	1.087255941	1.042695134	0.992224202	1.156190404	1.340580938	1.18782416	1.416434163	1.173281454	1.117163242	0.479825306	0.632330608	0.566154597	1.10769386	1.331235716	1.674763968	0.482984982	0.770264437	0.870129964	1.040725092	1.228198501	1.235626286	0.559436837
hos3_74	1.0826397	1.119701403	0.651760143	1.316853914	1.473581274	1.150051191	1.412611415	1.246727135	1.169570628	0.031982045	0.04619351	0.015118163	0.371777748	0.351427926	0.193714547	2.137462002	2.217561736	1.409252176	1.143854257	0.900516328	NA	1.233258134	0.980686486	0.936595219	1.441766375	1.517476528	1.260149195	0.869295084	0.378570644	0.491196623	0.951367082	1.313495459	1.27630306	0.031097906	0.305640074	1.921425305	0.681456861	1.050179946	1.406464032	0.57968745
hos3_75	0.819479874	0.827896602	0.600231011	0.412015102	0.411612102	0.293921732	0.700422649	0.982889344	0.681597543	0.789464725	0.77847661	0.653382954	0.537577288	0.612397618	0.410218176	2.086067016	1.565812593	1.697572673	0.736289137	0.703298658	0.532968732	1.179174732	1.155824368	0.947285173	1.142693061	1.415451133	0.990730278	0.552547355	0.55325597	0.413468154	0.749202496	0.372516312	0.788303179	0.74044143	0.520064361	1.783150761	0.657518842	1.094094758	1.182958157	0.506423826
hos3_76	0.820216927	0.935737151	0.604067228	0.473650758	1.023353764	0.704970502	0.832697507	0.873315299	0.814328855	0.003294171	-0.029848589	0.024207898	1.056694791	1.278248128	1.213132593	2.338864281	2.244054846	1.90730202	0.700513775	0.922270591	0.716553756	0.961114661	1.131038733	0.970436055	0.85055359	1.005511767	0.767916149	0.417517095	0.205890025	0.331002303	0.786673769	0.733991674	0.840113887	-0.000782173	1.182691837	2.163407049	0.779779374	1.02086315	0.874660502	0.318136474
hos3_77	1.037048226	0.839090665	0.771829413	0.627208374	0.653287465	0.437965365	0.770041217	0.873858674	0.645752955	0.923803481	0.328200136	0.827206012	1.552914242	0.957048151	1.345796912	2.27709772	1.777727306	1.845590249	1.01982453	0.72333727	0.743162754	1.425691038	0.981228646	1.315308347	1.685298022	1.156421787	1.591496124	0.757829515	0.449801175	0.522747096	0.882656102	0.572820401	0.763217615	0.693069876	1.285253101	1.966805092	0.828774851	1.240742677	1.477738644	0.576792595
hos3_78	0.836156982	0.874169057	0.989803532	0.977567068	1.074427463	0.99808412	0.972102871	0.455054718	0.199131422	0.546893436	0.076207679	0.032820728	0.652622127	1.105112994	1.255108301	1.592097309	2.914354061	2.563348271	0.780399721	0.883648364	0.852533912	1.079629808	1.221180047	1.024344857	1.507558435	0.848629728	0.869847524	0.121759219	0.929630152	0.837199741	0.90004319	1.016692884	0.542096337	0.218640614	1.004281141	2.35659988	0.838860665	1.108384904	1.075345229	0.629529704
hos3_79	0.843235667	0.650094779	1.002764937	0.082802697	0.050570364	0.147291211	0.024968559	0.031637469	0.110977889	0.793286932	0.524441732	0.672602689	1.325406479	0.967652539	1.084252031	1.933675881	0.985728843	1.503552255	0.901619627	0.57437577	0.940814326	1.01350769	0.687623089	0.881639178	0.977057124	0.739543793	1.164015411	1.055244585	0.38931145	0.341381681	0.832031794	0.093554757	0.055861306	0.663443784	1.12577035	1.474318993	0.805603241	0.860923319	0.960205443	0.595312572
hos3_80	0.594172509	0.497300592	0.562391909	0.12316434	0.119955334	0.152251292	0.76675383	0.631832816	0.774261344	0.528845314	0.572487876	0.59277254	0.800004199	1.017773779	1.124901287	1.235182907	1.373197522	0.846397376	0.456328274	0.543122773	0.524744059	0.852575118	0.967047237	0.821435555	0.921233889	0.882751608	0.924742319	0.308266985	0.375798926	0.181707979	0.551288337	0.131790322	0.724282663	0.56470191	0.980893088	1.151592602	0.508065035	0.880352637	0.909575939	0.288591297
hos3_81	0.687533343	0.628530566	1.002224319	0.116256431	0.122471897	0.143531813	0.899180336	0.757960063	0.700393171	0.476558773	0.544148332	0.535249895	1.704894453	1.761391022	1.7824531	1.364717078	1.346477968	1.611136189	0.563194011	0.519637056	0.674572005	0.648349678	0.810155252	0.783747827	0.653814081	0.709258273	0.943488124	0.671528972	0.755026376	0.750212175	0.772762743	0.127420047	0.785844523	0.518652333	1.749579525	1.440777078	0.585801024	0.747417586	0.768853493	0.725589174
hos3_82	0.784544767	0.70150073	NA	0.688111155	0.408076996	NA	1.249665194	0.863795776	1.057673065	0.818803243	0.675647063	0.709933311	1.207129801	0.8352103	1.002131347	2.22932804	1.617823496	1.522989848	0.854966915	0.551565687	0.557975781	1.156573876	1.179979883	1.018649085	1.26563309	0.65230829	0.852515527	0.36633848	0.313043511	NA	0.743022749	0.548094076	1.057044678	0.734794539	1.014823816	1.790047128	0.654836128	1.118400948	0.923485636	0.339690995
hos3_83	0.710490819	0.578081335	0.696981196	0.568614823	0.71499679	0.652941425	0.883446832	0.946104947	0.816035193	0.031404405	0.125224659	0.135459002	0.809116315	0.788113679	0.833564286	1.849664375	1.581952134	1.6421023	0.648478276	0.494689879	0.520927159	0.736522659	0.725878117	0.838652789	0.600818551	0.554745683	0.583906026	0.559559143	0.453464051	0.432310244	0.661851117	0.645517679	0.881862324	0.097362689	0.81026476	1.691239603	0.554698438	0.767017855	0.57982342	0.481777813
hos3_84	0.689500342	0.749672705	0.711986641	0.361696948	0.446422216	0.437632271	0.79450862	0.704061447	0.860743553	0.732816706	0.679882056	0.583216485	0.710554279	0.646176427	0.852291224	0.738486076	0.842876788	0.69352757	0.617152075	0.622334994	0.551180883	1.21199674	1.005489633	1.044291286	0.978013053	1.038048145	0.836703059	0.386747353	0.269561014	0.313084752	0.717053229	0.415250478	0.786437873	0.665305082	0.736340643	0.758296811	0.596889317	1.08725922	0.950921419	0.32313104
hos3_85	0.593678701	0.545925293	0.752258096	0.122313646	0.045324374	0.099646895	0.725437325	0.637116244	0.670101575	0.59440446	0.575203511	0.597026815	1.246712491	1.463527738	1.726669664	1.440211052	1.459213046	2.461802227	0.476044524	0.467779773	0.593197165	0.610599702	0.63737252	0.676062794	0.669162228	0.638298643	0.314048694	0.582748628	0.498816526	0.733507312	0.630620697	0.089094971	0.677551715	0.588878262	1.478969964	1.787075442	0.512340488	0.641345006	0.540503188	0.605024155
hos3_86	0.992882048	1.081540962	0.949637315	0.703337675	1.04791264	0.913108864	0.504493853	0.658510315	0.269528043	0.02755146	0.015381632	0.0127018	0.700418721	1.142046573	0.996083607	2.645444029	2.634522106	2.260287715	0.704219325	0.866651121	0.776454253	0.971014397	1.136937073	0.921578949	0.765859667	0.010433195	0.919006632	0.545780214	0.632796268	0.573843668	1.008020108	0.888119726	0.477510737	0.018544964	0.946182967	2.51341795	0.782441566	1.009843473	0.565099831	0.58414005
hos3_87	1.317896309	0.981394463	1.029450047	1.101208004	1.395779158	1.307726272	1.510173682	1.163165804	1.397866642	0.528143336	0.55128876	0.556000756	0.892010398	0.940813816	1.114808627	3.520021698	2.445087259	2.699554052	1.09844384	0.964406128	1.043737985	1.181943911	1.019904328	1.14506387	1.493316318	1.457357178	1.445733702	0.576913352	0.47275337	NA	1.109580273	1.268237811	1.357068709	0.545144284	0.982544281	2.888221003	1.035529318	1.11563737	1.465469066	0.524833361
hos3_88	1.090502451	0.718124566	0.792193666	0.516701726	0.486793615	0.432812958	1.35446405	0.822500125	0.917366199	0.581642277	0.562630842	0.601254891	1.318059196	1.0211086	0.970560776	1.770820312	1.249530279	1.191207274	0.863711958	0.69924581	0.550864158	1.455407852	0.87583017	0.919679743	1.150389102	0.805452112	0.794815556	0.348229651	0.055301224	0.019521458	0.866940227	0.478769433	1.031443458	0.58184267	1.103242857	1.403852622	0.704607308	1.083639255	0.91688559	0.141017444
hos3_89	1.204941912	0.945375931	0.835526416	1.077630068	1.017306768	1.076038054	1.235955168	1.172926201	0.967307123	0.388809485	0.386471351	0.366015276	0.815787695	0.93361806	0.994530082	2.500596519	2.723656891	2.134825807	0.931893606	0.928216399	0.830047608	1.19910229	1.134285208	0.930942792	1.292054638	1.253459961	1.308791725	0.78418039	0.683114937	0.51035931	0.99528142	1.05699163	1.125396164	0.380432037	0.914645279	2.453026406	0.896719205	1.088110097	1.284768775	0.659218212
hos3_90	0.553252593	0.605039506	0.880587578	0.128052253	0.122967194	0.265238844	0.187597585	0.38198271	0.966184744	0.311171965	0.470038479	0.611050429	1.004466671	1.073879964	1.561649818	1.725921093	1.317804879	0.196808504	0.562492249	0.469480802	0.833670488	0.863864071	0.559327569	0.944209815	0.690443068	0.752310401	1.132688386	0.73120244	0.091424793	0.089878604	0.679626559	0.172086097	0.51192168	0.464086957	1.213332151	1.080178159	0.62188118	0.789133819	0.858480618	0.304168612
hos3_91	0.91711644	1.02057278	1.021509669	1.027963314	1.292512917	1.150641477	0.326517003	0.49301332	0.457533015	0.013941345	0.025859738	0.017207131	0.602064292	0.625379067	0.65574884	1.910876625	2.312509329	1.499253043	0.927694249	1.118059074	0.788236509	0.968706627	1.317267677	0.92551435	1.576206504	1.571985738	1.469345018	0.396773646	0.657777055	0.257797408	0.98639963	1.157039236	0.425687779	0.019002738	0.627730733	1.907546332	0.944663277	1.070496218	1.539179087	0.43744937
hos3_92	0.874373371	1.107768283	0.9084703	0.501416992	0.83109478	0.739976701	0.004710284	-0.008153197	0.010256083	0.351610414	0.394647471	0.446978407	1.205620414	1.532640726	1.303752715	2.334220438	2.825817588	1.590277952	0.882343827	0.989881001	0.790254457	0.839164416	0.940061576	0.709058499	0.765388735	1.081949642	0.561336352	NA	0.846429806	0.088211217	0.963537318	0.690829491	0.002271057	0.397745431	1.347337952	2.250105326	0.887493095	0.829428163	0.802891576	0.467320511
hos3_93	0.807307781	0.891501292	1.001247018	1.172106292	1.017084418	1.142227538	0.184828285	0.303982762	0.45129591	0.070567814	0.063269439	0.066566453	0.520286363	0.35959715	0.265309712	0.678659996	0.35676623	0.502095881	0.975451488	0.696627912	0.856817783	0.885675345	0.908552184	1.035112813	1.07826476	0.982612915	1.228091368	0.529570175	0.279341313	0.246018219	0.900018697	1.110472749	0.313368985	0.066801235	0.381731075	0.512507369	0.842965728	0.943113447	1.096323014	0.351643236
hos3_94	0.532948726	0.776606946	0.683383186	0.058298818	0.100667174	0.092663583	0.82622664	0.877685069	0.98022228	0.17701713	0.22558123	0.194893573	0.984941909	1.337091806	1.106560303	0.764692141	1.159118037	0.845782941	0.406832599	0.612462989	0.582525676	0.453873879	0.319963591	0.435562141	0.403497431	0.278866318	0.414201674	0.451395576	0.192923169	0.025644237	0.664312953	0.083876525	0.89471133	0.199163978	1.142864673	0.923197707	0.533940421	0.403133204	0.365521808	0.223320994
hos3_95	0.674263845	0.759883818	0.619516093	0.456965938	0.513659966	0.50204978	0.770992431	0.820069436	0.666300569	0.005895026	0.010306955	0.015284624	0.90696228	1.28249729	0.895460975	1.90463622	1.926689615	1.689392922	0.629209002	0.760212606	0.579001699	1.142947231	0.953902604	1.006749086	0.814373966	0.685937432	0.716467172	0.478092847	0.485085718	0.378481371	0.684554586	0.490891895	0.752454145	0.010495535	1.028306848	1.840239586	0.656141102	1.034532974	0.73892619	0.447219979
hos3_96	0.938284572	0.934589191	1.164894391	0.888445374	1.090288752	1.213949718	0.025740186	0.02171337	0.015648876	-0.023628407	0.013171987	0.027465167	0.829953015	0.767175955	0.896932615	2.529793887	2.587166639	2.785846017	0.745311059	0.843788782	0.910454871	0.967921199	1.116283371	1.147332581	0.124740469	0.478705277	0.445539749	0.840438179	0.60339474	0.230106817	1.012589385	1.064227948	0.021034144	0.005669582	0.831353862	2.634268848	0.833184904	1.07717905	0.349661832	0.557979912
hos3_97	0.965295854	1.017667569	1.019213969	0.788716416	1.043943125	1.375265019	0.474370959	0.513748104	0.589636193	0.914219028	0.854823944	0.82664523	0.158812855	0.24489002	0.503162879	0.732731699	0.719192906	0.994653485	0.753581739	0.821985685	0.878191982	0.880509939	0.945419022	0.970380041	1.476425503	1.581082079	1.472676826	0.322664538	0.388416958	0.409226999	1.000725797	1.069308187	0.525918419	0.865229401	0.302288585	0.81552603	0.817919802	0.932103001	1.510061469	0.373436165
hos3_98	1.040224807	1.083386977	1.013964797	0.887222163	1.203797596	1.101839394	1.334360954	1.32730082	1.533756619	0.03954004	0.123675019	0.037642192	0.70692157	0.646297081	0.883146447	2.427509856	2.039862529	2.253016881	0.892319943	0.867884223	0.815638569	1.088462503	1.244625345	1.027826133	1.327265325	1.167775774	1.323830574	0.431405417	0.429118763	0.285775374	1.04585886	1.064286384	1.398472798	0.066952417	0.745455033	2.240129755	0.858614245	1.12030466	1.272957224	0.382099851
hos3_99	1.104406991	0.798190331	0.988880199	0.830299505	0.939298843	0.917244957	1.435064951	1.404882652	1.266829837	0.067246598	0.138737549	0.061438855	0.876438053	0.862831336	0.838684184	2.569272005	3.755163644	2.668990219	0.933949727	1.308240645	0.863328911	1.036613066	1.090818044	0.894915102	1.203510038	1.080692713	1.130872241	0.878929613	1.032169271	0.970880722	0.96382584	0.895614435	1.368925813	0.089141	0.859317858	2.997808622	1.035173094	1.007448737	1.138358331	0.960659869
hos3_100	0.917103286	1.133779939	1.174528169	0.726574192	0.705472953	0.732976155	0.58815619	0.673425451	0.611921044	1.143510389	1.013812158	1.001762084	1.489990127	1.300298463	1.478651718	3.109654173	2.360626442	3.104846343	1.194200362	0.99987296	1.12779561	0.885048536	1.783729625	1.465669572	1.430342004	1.075400433	1.438239948	1.177805498	1.11162111	1.269989106	1.075137131	0.721674433	0.624500895	1.053028211	1.422980103	2.858375652	1.107289644	1.378149244	1.314660795	1.186471905
hos3_101	0.844383137	1.17748039	0.878848383	0.738358547	1.160981109	0.961720128	0.768066858	0.92866287	0.704851727	0.601118004	0.652970141	0.51157399	0.911919767	1.212034015	0.756442837	1.942690453	2.696539385	1.903391508	0.852843294	1.157717848	0.744923671	1.107443499	1.374694715	1.018664673	1.741123218	1.678568149	1.336648349	NA	0.982358442	0.420764189	0.96690397	0.953686595	0.800527152	0.588554045	0.960132206	2.180873782	0.918494938	1.166934296	1.585446572	0.701561315
hos3_102	0.713150978	0.722626202	0.928680087	0.568260222	0.431819833	0.73692432	0.097499516	0.313400003	0.446488886	0.855579122	0.805238143	0.875597501	0.887751496	0.691338201	1.12042947	1.785608631	1.899192371	2.368372118	0.872741201	0.617265817	0.769550148	1.076380228	1.144416503	1.22753209	1.382707353	0.879664433	1.12546524	NA	0.196831415	0.286668879	0.788152422	0.579001458	0.285796135	0.845471589	0.899839722	2.017724373	0.753185722	1.14944294	1.129279009	0.241750147
hos3_103	1.038773618	1.085143878	1.296260884	1.132965403	1.174245496	1.364623481	0.088516812	0.385485348	0.249000184	0.097976803	0.175326418	0.231209994	0.581891767	0.551001803	0.567140893	0.79256971	0.647588796	1.156242186	0.98865064	1.039126799	0.915961793	1.400488084	1.211796748	1.339433197	1.240780258	1.077435021	1.598159715	0.520057303	NA	0.469617108	1.14005946	1.223944793	0.241000782	0.168171072	0.566678154	0.865466897	0.98124641	1.317239343	1.305458331	0.494837206
hos3_104	0.902717618	1.207732761	0.807002541	0.879000383	1.001461741	0.9931027	0.929297044	0.853874561	0.910764615	0.012250377	0.00841119	0.02209191	0.227648522	0.345957939	0.223573536	1.806739412	2.341447488	1.998688642	0.676597858	0.854442923	0.716131468	0.691618477	0.947069158	0.649309047	0.671923396	0.752934956	0.409154418	0.694749305	1.039544355	0.625547972	0.972484307	0.957854941	0.89797874	0.014251159	0.265726666	2.048958514	0.749057416	0.762665561	0.61133759	0.786613878
hos3_105	0.495506311	0.61508374	0.627830195	0.030688676	0.017195096	0.299650791	0.986501609	1.003176594	0.854323628	0.091328909	0.190073515	0.122656283	1.110080882	1.277385407	1.240800672	1.416143133	1.623094982	1.721827177	0.373401205	0.589536607	0.537071384	0.591689201	0.812888463	0.663667365	0.025607118	0.004194302	0.006735524	0.556349853	0.816198266	0.800009622	0.579473415	0.115844855	0.94800061	0.134686236	1.20942232	1.587021764	0.500003065	0.68941501	0.012178981	0.724185914
hos3_106	0.723215039	0.478065003	0.677526623	0.069347914	0.061660663	0.059280338	0.700893075	0.619833343	0.621685984	0.324740704	0.316381932	0.365477332	1.309432509	1.789497717	1.651357293	1.65622033	1.240088202	1.099686897	0.575939223	0.502644408	0.315669563	0.732407639	0.837858634	0.515004549	0.764555631	0.762802724	0.651864332	0.740727137	0.718198699	0.619735696	0.626268888	0.063429639	0.6474708	0.335533322	1.583429173	1.331998476	0.464751065	0.695090274	0.726407562	0.692887177
hos3_107	1.111823046	0.969144721	0.879242187	0.999193832	0.963939836	0.886330096	1.519755038	1.263441608	1.450078436	0.013129628	0.012807455	0.008549739	0.598907873	0.498943794	0.272738653	1.820830461	2.047458233	1.750576609	0.960038013	0.962561511	0.872540017	1.266684119	1.252991762	1.103133817	1.305985189	1.204957864	1.093318517	0.579373984	0.584724123	0.471294341	0.986736651	0.949821255	1.411091694	0.011495607	0.45686344	1.872955101	0.931713181	1.207603232	1.201420523	0.545130816
hos3_108	0.984979147	0.760989415	0.834294735	0.676327398	0.629598405	0.581145417	0.879206901	0.912851603	0.83491444	0.11794832	0.114333475	0.15455321	0.422773272	0.952830146	1.024293494	1.147031276	1.626401552	1.430364312	0.718353625	0.705635986	0.777936606	1.155965496	1.062210642	1.046580379	1.114903535	1.055739546	1.019573294	NA	0.481478316	0.513266508	0.860087766	0.62902374	0.875657648	0.128945002	0.799965637	1.401265713	0.733975406	1.088252172	1.063405458	0.497372412
hos3_109	0.822265701	0.786131021	0.846937988	0.767842102	0.783918549	0.792328198	0.082050291	0.354634157	0.236288887	0.367295093	0.488811359	0.466080434	1.045551516	1.057717525	1.178593948	0.51081533	0.877471079	0.548121912	0.839789747	0.782272145	0.889966321	0.874326421	1.121736833	1.049986907	1.211524696	1.148153441	1.27462899	0.258482634	0.152903388	0.164932088	0.818444903	0.78136295	0.224324445	0.440728962	1.09395433	0.64546944	0.837342738	1.015350054	1.211435709	0.192106036
hos3_110	1.050150976	1.175398339	1.060073743	0.813004739	0.898397719	0.989246734	0.819282032	0.864064625	0.84467398	0.112957576	0.119950796	0.029632588	1.196155955	1.735763367	1.686867285	1.858858702	2.200564294	2.650052041	0.85953261	0.916829657	0.964678668	0.975919452	0.929262963	1.067452494	0.488592276	0.372797675	0.043138687	0.68273324	0.75227246	0.667852345	1.095207686	0.900216397	0.842673546	0.087513653	1.539595536	2.236491679	0.913680312	0.990878303	0.301509546	0.700952682
hos3_111	0.618519916	0.763776816	0.710029429	-0.061484664	0.083598844	0.090760595	1.018630789	0.763351728	0.742531729	0.782821293	0.822409052	0.614148042	1.560295116	1.464517306	1.343315131	1.378174408	1.48913804	1.279344015	0.611290543	0.763774459	0.626184791	0.675309481	0.811114605	0.676363506	0.603060607	0.742364966	0.447251331	NA	1.030494127	0.852645919	0.697442054	0.037624925	0.841504748	0.739792796	1.456042517	1.382218821	0.667083264	0.720929197	0.597558968	0.941570023
hos3_112	1.006642195	0.872658488	1.052655853	1.385235176	1.05085287	0.967250887	0.065801272	0.531111941	0.510504292	0.417910062	0.423470072	0.491586779	0.798626575	0.923879965	0.93732249	2.699649368	2.528930674	2.851083049	0.96759282	0.813117944	1.083531727	0.954875926	0.80489809	1.019139866	0.782257604	0.723334872	0.508319716	0.508027982	0.503760051	0.613531313	0.977318845	1.134446311	0.369139168	0.444322304	0.886609676	2.69322103	0.954747497	0.926304627	0.671304064	0.541773115
hos3_113	0.685077329	1.036548443	0.774660321	0.633187328	0.804874071	0.692639706	0.884428915	0.969136476	0.801999359	0.742828677	0.872276783	0.598704215	0.371719392	0.677098942	0.406528384	1.106823228	1.4124579	1.212700386	0.666672907	0.898371488	0.663661693	1.123181435	1.348627918	1.028464529	0.995185574	1.377560931	1.259364613	0.428227012	0.481860357	0.176789457	0.832095364	0.710233702	0.88518825	0.737936558	0.485115572	1.243993838	0.742902029	1.166757961	1.210703706	0.362292275
hos3_114	0.823749228	1.030881388	1.011042564	0.835866215	1.010532185	0.808858396	0.709864885	0.887601736	0.680540765	0.269716496	0.539667573	0.431841849	0.856607367	0.939043062	1.000325901	2.138606948	2.629032342	2.102083225	0.761190597	0.984911434	0.667212699	1.015299413	1.178087242	0.997956374	1.17195561	1.183147271	1.082587196	0.522230533	0.581629378	0.473992956	0.955224393	0.885085598	0.759335795	0.413741973	0.93199211	2.289907505	0.804438244	1.06378101	1.145896692	0.525950956
hos3_115	0.969720293	0.926099766	1.038094918	1.002507465	1.2099486	1.481518713	1.326714053	1.139215912	1.000188023	0.651909151	0.646715983	0.793986388	0.493174455	1.470897897	0.620420427	2.63921281	2.536163392	2.179091457	0.872734047	0.850056847	1.091692791	1.074081914	1.23037217	1.031215446	0.588728554	0.654456162	0.49147176	0.447645595	0.450005401	0.31310794	0.977971659	1.231324926	1.155372663	0.697537174	0.861497593	2.45148922	0.938161228	1.111889843	0.578218825	0.403586312
hos3_116	0.976520479	0.928418144	0.789286246	0.831480714	0.656505835	1.072836359	0.452958789	0.604080867	0.169646169	0.114141904	0.101477444	0.118673316	1.272728935	1.198859605	1.780601884	2.146022044	2.001459407	2.026038938	0.896623025	0.978673632	0.991398215	1.018032529	0.9085253	0.905833825	0.881729029	0.963158157	1.049753176	0.733877434	NA	0.855739672	0.898074956	0.853607636	0.408895275	0.111430888	1.417396808	2.05784013	0.955564957	0.944130551	0.964880121	0.794808553
hos3_117	0.734220677	0.718003512	0.550906502	0.108650087	0.095864449	0.086158303	0.007177525	0.024518494	0.022699496	0.553179312	0.513504954	0.54005331	1.189676435	1.235114143	1.002635728	1.407509886	1.187973044	0.915324017	0.657353013	0.65172825	0.484621042	0.936659941	1.10364209	0.771877436	0.920495889	0.975323703	0.848789123	0.673131419	0.809056399	0.422761963	0.66771023	0.096890946	0.018131838	0.535579192	1.142475435	1.170268982	0.597900768	0.937393156	0.914869572	0.63498326
hos3_118	0.973474606	0.994187448	0.999154121	0.837294928	0.867894881	0.988826264	0.758386624	0.809645072	0.782791883	0.122575388	0.079582516	0.13101562	1.41326713	1.404850179	1.218764033	1.07601123	1.096134632	0.876638655	0.988011594	0.763470386	0.85786119	1.115930775	0.994415465	0.995712987	1.547276714	1.540492923	1.827981997	NA	0.955318953	0.864966579	0.988938725	0.898005358	0.78360786	0.111057842	1.345627114	1.016261506	0.869781057	1.035353076	1.638583878	0.910142766
hos3_119	0.48361276	0.518295447	0.533951437	0.042597153	0.08096268	0.047522409	0.623773584	0.508472437	0.640680957	0.322936011	0.055635981	0.104083641	0.7205586	1.505293995	1.096773957	1.307443782	1.209799669	1.014102001	0.351562865	0.349628577	0.30945262	0.52635262	0.096901591	0.116764464	0.423493202	0.341854169	0.193732108	0.629950824	0.570360301	0.636576076	0.511953215	0.057027414	0.590975659	0.160885211	1.107542184	1.17711515	0.336881354	0.246672892	0.31969316	0.612295734
[truncated: 279,437 more chars]
