# Supplementary material for: The complex underpinnings of genetic background effects
Source: Nat Commun. 2018 Sep 17;9:3548. doi: 10.1038/s41467-018-06023-5 (PMC6141565; doi:10.1038/s41467-018-06023-5)
Supplement: Supplementary file 6 — Supplementary Data 3 [file 41467_2018_6023_MOESM6_ESM.txt]

Chromosome1	Position1	Chromosome2	Position2	Chromosome3	Position3	Environment	P-value	99CI.min1	99CI.max1	99CI.min2	99CI.max2	99CI.min3	99CI.max3	Type	ctk1_pvalues	esa1_pvalues	gcn5_pvalues	hos3_pvalues	htb1_pvalues	ino80_pvalues	rpd3_pvalues	ctk1_contrast	esa1_contrast	gcn5_contrast	hos3_contrast	htb1_contrast	ino80_contrast	rpd3_contrast
12	200350	NA	NA	NA	NA	4NQO	1.43E-38	200350	200350	NA	NA	NA	NA	mutation-responsive	0.007956529	0.002503696	9.54E-11	2.74E-15	2.03E-07	0.103401672	2.03E-06	1	1	1	1	1	0	1
14	487250	NA	NA	NA	NA	4NQO	4.27E-05	442653	487818	NA	NA	NA	NA	mutation-responsive	0.739116245	0.206397653	0.001040004	0.051117777	0.811310191	0.511582593	0.006145404	0	0	1	0	0	0	1
15	641229	NA	NA	NA	NA	4NQO	2.37E-06	414	767198	NA	NA	NA	NA	mutation-responsive	0.831071282	0.349647037	0.12887165	0.047504098	0.743987661	0.952679856	0.184370813	0	0	0	1	0	0	0
8	212536	NA	NA	NA	NA	Copper	6.50E-60	208592	212973	NA	NA	NA	NA	mutation-responsive	6.90E-17	1.08E-26	0.085110885	0.13668456	3.14E-11	2.09E-16	0.292215844	1	1	0	0	1	1	0
13	46009	NA	NA	NA	NA	Copper	5.63E-05	33236	81111	NA	NA	NA	NA	mutation-responsive	0.163217603	0.568409306	0.000157725	0.835878708	0.108686844	0.575345331	0.016254239	0	0	1	0	0	0	1
15	523506	NA	NA	NA	NA	Copper	3.20E-06	414	792430	NA	NA	NA	NA	mutation-responsive	0.117092568	0.007914438	0.023637714	0.437701966	0.163437036	0.073360909	0.034649949	0	1	1	0	0	0	1
15	183788	NA	NA	NA	NA	Copper	4.53E-05	62039	199186	NA	NA	NA	NA	mutation-responsive	0.499446263	0.014734894	0.152802862	0.10910147	0.450845943	0.903175458	0.803877103	0	1	0	0	0	0	0
12	643838	NA	NA	NA	NA	Copper	5.75E-06	3023	1059176	NA	NA	NA	NA	mutation-responsive	0.020586341	0.000455246	0.317598271	0.027508044	0.030116534	0.019754643	0.198982205	1	1	0	1	1	1	0
12	651404	NA	NA	NA	NA	Fluconazole	2.62E-27	648953	661864	NA	NA	NA	NA	mutation-responsive	0.000185386	4.05E-06	0.28599831	0.148816411	0.05594329	6.84E-12	2.34E-11	1	1	0	0	0	1	1
14	446677	NA	NA	NA	NA	Fluconazole	1.10E-06	442653	473303	NA	NA	NA	NA	mutation-responsive	0.014125163	0.718979427	9.54E-06	6.95E-06	0.000238346	0.040140793	0.531026232	1	0	1	1	1	1	0
4	1278407	NA	NA	NA	NA	Fluconazole	8.67E-12	1240320	1441011	NA	NA	NA	NA	mutation-responsive	0.060145551	0.31599092	NA	1.16E-09	0.590898822	0.697032735	0.418486143	0	0	NA	1	0	0	0
13	286123	NA	NA	NA	NA	Hydrogen_peroxide	7.95E-20	237965	300324	NA	NA	NA	NA	mutation-responsive	4.64E-10	8.88E-13	3.23E-05	0.803856178	1.36E-06	0.000228791	8.44E-05	1	1	1	0	1	1	1
14	466103	NA	NA	NA	NA	Hydrogen_peroxide	1.22E-08	456295	473303	NA	NA	NA	NA	mutation-responsive	0.009493369	0.002753091	0.000897264	0.323418096	0.003157688	0.033534163	0.00020049	1	1	1	0	1	1	1
15	163510	NA	NA	NA	NA	Hydrogen_peroxide	2.15E-12	158575	210811	NA	NA	NA	NA	mutation-responsive	0.000488971	0.00219699	0.043270691	0.007321679	0.000250807	0.092829732	0.200586474	1	1	1	1	1	0	0
12	651404	NA	NA	NA	NA	Hydrogen_peroxide	1.88E-07	3023	1059176	NA	NA	NA	NA	mutation-responsive	0.697469773	0.785681445	0.049301234	0.229319854	0.024416419	0.145575946	0.041707932	0	0	1	0	1	0	1
4	98507	NA	NA	NA	NA	Hydrogen_peroxide	1.05E-05	2151	1522700	NA	NA	NA	NA	mutation-responsive	0.359365317	0.326052979	0.767896716	0.018154463	0.4427017	0.023104262	0.624680014	0	0	0	1	0	1	0
7	144117	NA	NA	NA	NA	Hydrogen_peroxide	1.33E-05	2283	195912	NA	NA	NA	NA	mutation-responsive	0.023590404	0.000846276	0.040158927	0.37213575	0.012173216	0.955883934	0.269335516	1	1	1	0	1	0	0
2	634225	NA	NA	NA	NA	Hydrogen_peroxide	4.52E-06	487661	662721	NA	NA	NA	NA	mutation-responsive	0.803159995	0.083948999	0.891275659	0.013216092	0.504661561	0.403877541	0.815248032	0	0	0	1	0	0	0
6	76851	NA	NA	NA	NA	Hydrogen_peroxide	5.34E-06	5410	264000	NA	NA	NA	NA	mutation-responsive	0.037617456	0.033310026	0.073527783	0.079323144	0.039633574	0.062718752	0.242574696	1	1	0	0	1	0	0
14	376432	NA	NA	NA	NA	High_temperature	1.62E-45	370084	376432	NA	NA	NA	NA	mutation-responsive	2.28E-16	1.64E-10	0.001904809	0.395408877	9.71E-05	1.08E-13	1.01E-14	1	1	1	0	1	1	1
4	1282163	NA	NA	NA	NA	High_temperature	6.53E-06	934903	1522700	NA	NA	NA	NA	mutation-responsive	0.716953188	0.466273543	NA	0.000277536	0.43002573	0.7989725	0.380162781	0	0	NA	1	0	0	0
13	809198	NA	NA	NA	NA	High_temperature	3.45E-05	5770	914143	NA	NA	NA	NA	mutation-responsive	0.12028433	0.026548535	0.000629629	0.400056565	0.199839656	0.062899067	0.002847515	0	1	1	0	0	0	1
13	273245	NA	NA	NA	NA	Neomycin	3.41E-11	256853	280737	NA	NA	NA	NA	mutation-responsive	0.018084416	0.074666801	0.000995786	0.038600966	0.436140239	0.027641141	0.266989044	1	0	1	1	0	1	0
4	1276141	NA	NA	NA	NA	Neomycin	4.89E-24	1271941	1298073	NA	NA	NA	NA	mutation-responsive	0.636541847	0.671681329	NA	5.95E-14	0.894168036	0.451651977	0.21299673	0	0	NA	1	0	0	0
4	570480	NA	NA	NA	NA	Neomycin	1.32E-05	2151	1298073	NA	NA	NA	NA	mutation-responsive	0.742924156	0.88229532	0.057458116	0.002705957	0.118634207	0.857045929	0.663774659	0	0	0	1	0	0	0
11	20616	NA	NA	NA	NA	Neomycin	2.22E-09	2820	195038	NA	NA	NA	NA	mutation-responsive	NA	0.231524724	0.722093015	0.003822069	0.000220015	0.117742997	0.648314892	NA	0	0	1	1	0	0
14	459665	NA	NA	NA	NA	Neomycin	1.46E-08	442653	473303	NA	NA	NA	NA	mutation-responsive	0.305078832	0.540954123	0.024394203	0.017213801	0.774085505	0.447014162	0.041376676	0	0	1	1	0	0	1
14	375414	NA	NA	NA	NA	Neomycin	8.45E-12	19321	771372	NA	NA	NA	NA	mutation-responsive	0.039399645	0.001515685	0.004002087	0.064199315	0.409975706	0.006746672	0.002138607	1	1	1	0	0	1	1
12	658054	NA	NA	NA	NA	Neomycin	5.20E-05	3023	1059176	NA	NA	NA	NA	mutation-responsive	0.004133739	0.023754745	0.145298034	0.062160252	0.182849692	0.016570544	0.006570398	1	1	0	0	0	1	1
14	456295	NA	NA	NA	NA	Room_temperature	1.97E-14	442653	481896	NA	NA	NA	NA	mutation-responsive	0.0020497	0.216466533	0.439687322	0.000150682	0.003531768	0.077345545	0.638261737	1	0	0	1	1	0	0
4	1276141	NA	NA	NA	NA	Room_temperature	2.65E-12	927608	1522700	NA	NA	NA	NA	mutation-responsive	0.003848486	0.395175007	NA	1.29E-05	0.854870693	0.34976081	0.574671521	1	0	NA	1	0	0	0
13	5770	NA	NA	NA	NA	Room_temperature	7.89E-06	5770	914143	NA	NA	NA	NA	mutation-responsive	0.030335839	0.008461369	0.427472649	0.596904022	0.853074747	0.311375812	0.17605335	1	1	0	0	0	0	0
4	1276141	NA	NA	NA	NA	Glucose	1.15E-50	1267782	1282030	NA	NA	NA	NA	mutation-responsive	0.017927223	0.601384002	NA	1.17E-25	0.062122444	0.67254951	0.936595085	1	0	NA	1	0	0	0
4	1503965	NA	NA	NA	NA	Glucose	3.60E-08	2151	1522700	NA	NA	NA	NA	mutation-responsive	0.8068766	0.006538794	NA	1.17E-07	0.365035354	0.31596945	0.449069814	0	1	NA	1	0	0	0
12	714002	NA	NA	NA	NA	Glucose	3.93E-05	572011	768577	NA	NA	NA	NA	mutation-responsive	0.203814295	0.549605385	0.019417543	0.108130758	0.070279152	0.106658912	0.699757833	0	0	1	0	0	0	0
4	1276608	NA	NA	NA	NA	Ethanol	2.84E-116	1271941	1278407	NA	NA	NA	NA	mutation-responsive	0.230630249	0.593620832	NA	1.96E-67	0.198850513	0.58624097	0.63910712	0	0	NA	1	0	0	0
4	1485210	NA	NA	NA	NA	Ethanol	2.08E-15	926855	1522700	NA	NA	NA	NA	mutation-responsive	0.498480879	0.279438428	NA	1.20E-10	0.616819663	0.862733562	0.541328037	0	0	NA	1	0	0	0
4	64209	NA	NA	NA	NA	Ethanol	1.66E-08	2151	75655	NA	NA	NA	NA	mutation-responsive	0.296162417	0.429161111	0.888420346	0.05303815	0.324367339	8.26E-06	0.554083106	0	0	0	0	0	1	0
15	151709	NA	NA	NA	NA	Ethanol	1.46E-06	414	1080323	NA	NA	NA	NA	mutation-responsive	0.008505365	0.851212487	0.826945461	0.000257055	0.078505128	0.111223543	0.7383727	1	0	0	1	0	0	0
15	488333	NA	NA	NA	NA	Ethanol	1.99E-06	460194	673654	NA	NA	NA	NA	mutation-responsive	0.176211534	0.777051376	0.030986069	0.868576918	0.772294889	0.261405456	0.370603271	0	0	1	0	0	0	0
14	459665	NA	NA	NA	NA	Ethanol	6.30E-08	18000	771372	NA	NA	NA	NA	mutation-responsive	0.340359064	0.001972661	0.463763546	0.074481361	0.548218236	0.867061698	0.582387503	0	1	0	0	0	0	0
4	1276141	NA	NA	NA	NA	Zeocin	1.31E-36	1259970	1312365	NA	NA	NA	NA	mutation-responsive	0.011199486	0.826692778	NA	2.81E-18	0.711947419	0.129027588	0.619843295	1	0	NA	1	0	0	0
4	1498915	NA	NA	NA	NA	Zeocin	1.97E-06	2151	1522700	NA	NA	NA	NA	mutation-responsive	0.330712657	0.0092215	NA	0.000170421	0.703144194	0.786105693	0.609802904	0	1	NA	1	0	0	0
4	63900	NA	NA	NA	NA	Zeocin	3.17E-05	2151	1522700	NA	NA	NA	NA	mutation-responsive	0.271306974	0.600031421	0.482854026	0.005003072	0.640688342	0.001418459	0.521289528	0	0	0	1	0	1	0
14	446677	NA	NA	NA	NA	Zeocin	3.24E-05	261045	646869	NA	NA	NA	NA	mutation-responsive	0.826060246	0.273511698	0.790509492	0.320761657	0.001282627	0.041968813	0.141082833	0	0	0	0	1	1	0
12	200350	NA	NA	NA	NA	4NQO	2.88E-147	200350	200350	NA	NA	NA	NA	mutation-independent	NA	NA	NA	NA	NA	NA	NA	NA	NA	NA	NA	NA	NA	NA
14	467219	NA	NA	NA	NA	4NQO	5.21E-28	463940	481896	NA	NA	NA	NA	mutation-independent	NA	NA	NA	NA	NA	NA	NA	NA	NA	NA	NA	NA	NA	NA
15	638499	NA	NA	NA	NA	4NQO	2.48E-10	586108	639299	NA	NA	NA	NA	mutation-independent	NA	NA	NA	NA	NA	NA	NA	NA	NA	NA	NA	NA	NA	NA
15	968617	NA	NA	NA	NA	4NQO	1.77E-05	914872	994833	NA	NA	NA	NA	mutation-independent	NA	NA	NA	NA	NA	NA	NA	NA	NA	NA	NA	NA	NA	NA
4	521406	NA	NA	NA	NA	4NQO	2.94E-09	458401	537743	NA	NA	NA	NA	mutation-independent	NA	NA	NA	NA	NA	NA	NA	NA	NA	NA	NA	NA	NA	NA
7	472215	NA	NA	NA	NA	4NQO	5.84E-07	452296	522131	NA	NA	NA	NA	mutation-independent	NA	NA	NA	NA	NA	NA	NA	NA	NA	NA	NA	NA	NA	NA
7	406503	NA	NA	NA	NA	4NQO	8.43E-07	378667	417308	NA	NA	NA	NA	mutation-independent	NA	NA	NA	NA	NA	NA	NA	NA	NA	NA	NA	NA	NA	NA
13	613251	NA	NA	NA	NA	4NQO	3.95E-08	591723	630246	NA	NA	NA	NA	mutation-independent	NA	NA	NA	NA	NA	NA	NA	NA	NA	NA	NA	NA	NA	NA
16	226571	NA	NA	NA	NA	4NQO	4.33E-05	194152	327318	NA	NA	NA	NA	mutation-independent	NA	NA	NA	NA	NA	NA	NA	NA	NA	NA	NA	NA	NA	NA
8	212536	NA	NA	NA	NA	Copper	8.24E-172	208592	212973	NA	NA	NA	NA	mutation-independent	NA	NA	NA	NA	NA	NA	NA	NA	NA	NA	NA	NA	NA	NA
12	650212	NA	NA	NA	NA	Copper	2.32E-11	635886	681851	NA	NA	NA	NA	mutation-independent	NA	NA	NA	NA	NA	NA	NA	NA	NA	NA	NA	NA	NA	NA
13	50514	NA	NA	NA	NA	Copper	2.19E-09	39858	79258	NA	NA	NA	NA	mutation-independent	NA	NA	NA	NA	NA	NA	NA	NA	NA	NA	NA	NA	NA	NA
5	390625	NA	NA	NA	NA	Copper	2.43E-08	352804	417511	NA	NA	NA	NA	mutation-independent	NA	NA	NA	NA	NA	NA	NA	NA	NA	NA	NA	NA	NA	NA
5	271156	NA	NA	NA	NA	Copper	8.74E-06	241980	333619	NA	NA	NA	NA	mutation-independent	NA	NA	NA	NA	NA	NA	NA	NA	NA	NA	NA	NA	NA	NA
2	435279	NA	NA	NA	NA	Copper	1.65E-06	423264	481711	NA	NA	NA	NA	mutation-independent	NA	NA	NA	NA	NA	NA	NA	NA	NA	NA	NA	NA	NA	NA
7	808622	NA	NA	NA	NA	Copper	1.67E-05	767102	865622	NA	NA	NA	NA	mutation-independent	NA	NA	NA	NA	NA	NA	NA	NA	NA	NA	NA	NA	NA	NA
4	545374	NA	NA	NA	NA	Copper	6.22E-06	521406	568569	NA	NA	NA	NA	mutation-independent	NA	NA	NA	NA	NA	NA	NA	NA	NA	NA	NA	NA	NA	NA
4	232777	NA	NA	NA	NA	Copper	3.18E-05	171817	243657	NA	NA	NA	NA	mutation-independent	NA	NA	NA	NA	NA	NA	NA	NA	NA	NA	NA	NA	NA	NA
15	141126	NA	NA	NA	NA	Copper	4.06E-11	131195	155098	NA	NA	NA	NA	mutation-independent	NA	NA	NA	NA	NA	NA	NA	NA	NA	NA	NA	NA	NA	NA
11	603232	NA	NA	NA	NA	Copper	1.16E-08	596520	630667	NA	NA	NA	NA	mutation-independent	NA	NA	NA	NA	NA	NA	NA	NA	NA	NA	NA	NA	NA	NA
9	135454	NA	NA	NA	NA	Copper	2.89E-06	84696	143092	NA	NA	NA	NA	mutation-independent	NA	NA	NA	NA	NA	NA	NA	NA	NA	NA	NA	NA	NA	NA
10	526730	NA	NA	NA	NA	Copper	3.41E-05	470653	552241	NA	NA	NA	NA	mutation-independent	NA	NA	NA	NA	NA	NA	NA	NA	NA	NA	NA	NA	NA	NA
12	651404	NA	NA	NA	NA	Fluconazole	3.22E-37	648953	661864	NA	NA	NA	NA	mutation-independent	NA	NA	NA	NA	NA	NA	NA	NA	NA	NA	NA	NA	NA	NA
14	466103	NA	NA	NA	NA	Fluconazole	4.91E-17	448975	473303	NA	NA	NA	NA	mutation-independent	NA	NA	NA	NA	NA	NA	NA	NA	NA	NA	NA	NA	NA	NA
8	113931	NA	NA	NA	NA	Fluconazole	1.75E-13	80825	125040	NA	NA	NA	NA	mutation-independent	NA	NA	NA	NA	NA	NA	NA	NA	NA	NA	NA	NA	NA	NA
7	454850	NA	NA	NA	NA	Fluconazole	2.20E-06	391138	529812	NA	NA	NA	NA	mutation-independent	NA	NA	NA	NA	NA	NA	NA	NA	NA	NA	NA	NA	NA	NA
4	1283100	NA	NA	NA	NA	Fluconazole	2.91E-06	1273337	1410837	NA	NA	NA	NA	mutation-independent	NA	NA	NA	NA	NA	NA	NA	NA	NA	NA	NA	NA	NA	NA
2	308989	NA	NA	NA	NA	Fluconazole	1.62E-06	266250	352562	NA	NA	NA	NA	mutation-independent	NA	NA	NA	NA	NA	NA	NA	NA	NA	NA	NA	NA	NA	NA
13	314816	NA	NA	NA	NA	Fluconazole	2.14E-05	283596	334830	NA	NA	NA	NA	mutation-independent	NA	NA	NA	NA	NA	NA	NA	NA	NA	NA	NA	NA	NA	NA
15	137682	NA	NA	NA	NA	Fluconazole	1.78E-05	86817	194198	NA	NA	NA	NA	mutation-independent	NA	NA	NA	NA	NA	NA	NA	NA	NA	NA	NA	NA	NA	NA
13	256853	NA	NA	NA	NA	Hydrogen_peroxide	4.00E-40	245123	260462	NA	NA	NA	NA	mutation-independent	NA	NA	NA	NA	NA	NA	NA	NA	NA	NA	NA	NA	NA	NA
14	467219	NA	NA	NA	NA	Hydrogen_peroxide	7.24E-22	459665	473303	NA	NA	NA	NA	mutation-independent	NA	NA	NA	NA	NA	NA	NA	NA	NA	NA	NA	NA	NA	NA
12	662978	NA	NA	NA	NA	Hydrogen_peroxide	6.43E-09	637467	679807	NA	NA	NA	NA	mutation-independent	NA	NA	NA	NA	NA	NA	NA	NA	NA	NA	NA	NA	NA	NA
12	491710	NA	NA	NA	NA	Hydrogen_peroxide	1.49E-05	442873	517338	NA	NA	NA	NA	mutation-independent	NA	NA	NA	NA	NA	NA	NA	NA	NA	NA	NA	NA	NA	NA
15	169152	NA	NA	NA	NA	Hydrogen_peroxide	3.16E-08	161464	194759	NA	NA	NA	NA	mutation-independent	NA	NA	NA	NA	NA	NA	NA	NA	NA	NA	NA	NA	NA	NA
15	385971	NA	NA	NA	NA	Hydrogen_peroxide	5.26E-06	340736	458453	NA	NA	NA	NA	mutation-independent	NA	NA	NA	NA	NA	NA	NA	NA	NA	NA	NA	NA	NA	NA
6	75397	NA	NA	NA	NA	Hydrogen_peroxide	1.85E-06	41221	79755	NA	NA	NA	NA	mutation-independent	NA	NA	NA	NA	NA	NA	NA	NA	NA	NA	NA	NA	NA	NA
4	375394	NA	NA	NA	NA	Hydrogen_peroxide	2.81E-05	334393	431267	NA	NA	NA	NA	mutation-independent	NA	NA	NA	NA	NA	NA	NA	NA	NA	NA	NA	NA	NA	NA
11	569468	NA	NA	NA	NA	Hydrogen_peroxide	1.58E-05	533494	592340	NA	NA	NA	NA	mutation-independent	NA	NA	NA	NA	NA	NA	NA	NA	NA	NA	NA	NA	NA	NA
14	373134	NA	NA	NA	NA	High_temperature	4.16E-47	370084	376432	NA	NA	NA	NA	mutation-independent	NA	NA	NA	NA	NA	NA	NA	NA	NA	NA	NA	NA	NA	NA
14	487818	NA	NA	NA	NA	High_temperature	8.52E-09	442653	497844	NA	NA	NA	NA	mutation-independent	NA	NA	NA	NA	NA	NA	NA	NA	NA	NA	NA	NA	NA	NA
12	726449	NA	NA	NA	NA	High_temperature	7.78E-09	674079	761323	NA	NA	NA	NA	mutation-independent	NA	NA	NA	NA	NA	NA	NA	NA	NA	NA	NA	NA	NA	NA
12	184116	NA	NA	NA	NA	High_temperature	4.38E-06	133678	213996	NA	NA	NA	NA	mutation-independent	NA	NA	NA	NA	NA	NA	NA	NA	NA	NA	NA	NA	NA	NA
12	651404	NA	NA	NA	NA	High_temperature	6.27E-05	635886	677675	NA	NA	NA	NA	mutation-independent	NA	NA	NA	NA	NA	NA	NA	NA	NA	NA	NA	NA	NA	NA
4	576758	NA	NA	NA	NA	High_temperature	1.03E-06	542062	610797	NA	NA	NA	NA	mutation-independent	NA	NA	NA	NA	NA	NA	NA	NA	NA	NA	NA	NA	NA	NA
15	451509	NA	NA	NA	NA	High_temperature	2.09E-05	440015	480090	NA	NA	NA	NA	mutation-independent	NA	NA	NA	NA	NA	NA	NA	NA	NA	NA	NA	NA	NA	NA
11	63525	NA	NA	NA	NA	High_temperature	1.58E-05	41490	93302	NA	NA	NA	NA	mutation-independent	NA	NA	NA	NA	NA	NA	NA	NA	NA	NA	NA	NA	NA	NA
13	271938	NA	NA	NA	NA	Neomycin	6.86E-55	256853	280737	NA	NA	NA	NA	mutation-independent	NA	NA	NA	NA	NA	NA	NA	NA	NA	NA	NA	NA	NA	NA
14	374078	NA	NA	NA	NA	Neomycin	3.28E-23	358507	388126	NA	NA	NA	NA	mutation-independent	NA	NA	NA	NA	NA	NA	NA	NA	NA	NA	NA	NA	NA	NA
14	467219	NA	NA	NA	NA	Neomycin	4.92E-23	445766	473303	NA	NA	NA	NA	mutation-independent	NA	NA	NA	NA	NA	NA	NA	NA	NA	NA	NA	NA	NA	NA
4	1274988	NA	NA	NA	NA	Neomycin	1.35E-08	1271941	1298073	NA	NA	NA	NA	mutation-independent	NA	NA	NA	NA	NA	NA	NA	NA	NA	NA	NA	NA	NA	NA
4	371620	NA	NA	NA	NA	Neomycin	1.82E-06	330288	406099	NA	NA	NA	NA	mutation-independent	NA	NA	NA	NA	NA	NA	NA	NA	NA	NA	NA	NA	NA	NA
9	270121	NA	NA	NA	NA	Neomycin	1.79E-06	245762	300482	NA	NA	NA	NA	mutation-independent	NA	NA	NA	NA	NA	NA	NA	NA	NA	NA	NA	NA	NA	NA
11	63525	NA	NA	NA	NA	Neomycin	1.44E-05	41442	74052	NA	NA	NA	NA	mutation-independent	NA	NA	NA	NA	NA	NA	NA	NA	NA	NA	NA	NA	NA	NA
12	667631	NA	NA	NA	NA	Neomycin	1.83E-05	632011	706966	NA	NA	NA	NA	mutation-independent	NA	NA	NA	NA	NA	NA	NA	NA	NA	NA	NA	NA	NA	NA
5	343502	NA	NA	NA	NA	Neomycin	5.24E-05	332139	438514	NA	NA	NA	NA	mutation-independent	NA	NA	NA	NA	NA	NA	NA	NA	NA	NA	NA	NA	NA	NA
10	330372	NA	NA	NA	NA	Neomycin	8.17E-09	303269	358755	NA	NA	NA	NA	mutation-independent	NA	NA	NA	NA	NA	NA	NA	NA	NA	NA	NA	NA	NA	NA
10	532916	NA	NA	NA	NA	Neomycin	6.71E-07	466979	547067	NA	NA	NA	NA	mutation-independent	NA	NA	NA	NA	NA	NA	NA	NA	NA	NA	NA	NA	NA	NA
6	123067	NA	NA	NA	NA	Neomycin	6.99E-06	105370	192485	NA	NA	NA	NA	mutation-independent	NA	NA	NA	NA	NA	NA	NA	NA	NA	NA	NA	NA	NA	NA
8	114934	NA	NA	NA	NA	Neomycin	4.16E-05	71740	156420	NA	NA	NA	NA	mutation-independent	NA	NA	NA	NA	NA	NA	NA	NA	NA	NA	NA	NA	NA	NA
14	466103	NA	NA	NA	NA	Room_temperature	5.37E-20	448975	481896	NA	NA	NA	NA	mutation-independent	NA	NA	NA	NA	NA	NA	NA	NA	NA	NA	NA	NA	NA	NA
12	648649	NA	NA	NA	NA	Room_temperature	1.13E-12	635886	677900	NA	NA	NA	NA	mutation-independent	NA	NA	NA	NA	NA	NA	NA	NA	NA	NA	NA	NA	NA	NA
13	27274	NA	NA	NA	NA	Room_temperature	1.27E-09	5770	39858	NA	NA	NA	NA	mutation-independent	NA	NA	NA	NA	NA	NA	NA	NA	NA	NA	NA	NA	NA	NA
15	159655	NA	NA	NA	NA	Room_temperature	6.26E-05	86817	195644	NA	NA	NA	NA	mutation-independent	NA	NA	NA	NA	NA	NA	NA	NA	NA	NA	NA	NA	NA	NA
4	1273337	NA	NA	NA	NA	Glucose	1.68E-13	1271941	1278407	NA	NA	NA	NA	mutation-independent	NA	NA	NA	NA	NA	NA	NA	NA	NA	NA	NA	NA	NA	NA
14	467219	NA	NA	NA	NA	Glucose	2.77E-11	442653	485549	NA	NA	NA	NA	mutation-independent	NA	NA	NA	NA	NA	NA	NA	NA	NA	NA	NA	NA	NA	NA
14	375414	NA	NA	NA	NA	Glucose	6.11E-08	350501	411353	NA	NA	NA	NA	mutation-independent	NA	NA	NA	NA	NA	NA	NA	NA	NA	NA	NA	NA	NA	NA
12	662978	NA	NA	NA	NA	Glucose	3.77E-09	627201	682830	NA	NA	NA	NA	mutation-independent	NA	NA	NA	NA	NA	NA	NA	NA	NA	NA	NA	NA	NA	NA
12	714002	NA	NA	NA	NA	Glucose	1.88E-05	572011	768577	NA	NA	NA	NA	mutation-independent	NA	NA	NA	NA	NA	NA	NA	NA	NA	NA	NA	NA	NA	NA
15	101328	NA	NA	NA	NA	Glucose	3.14E-06	42175	128693	NA	NA	NA	NA	mutation-independent	NA	NA	NA	NA	NA	NA	NA	NA	NA	NA	NA	NA	NA	NA
5	417511	NA	NA	NA	NA	Glucose	1.76E-06	371014	438514	NA	NA	NA	NA	mutation-independent	NA	NA	NA	NA	NA	NA	NA	NA	NA	NA	NA	NA	NA	NA
14	467219	NA	NA	NA	NA	Ethanol	8.83E-52	466103	469870	NA	NA	NA	NA	mutation-independent	NA	NA	NA	NA	NA	NA	NA	NA	NA	NA	NA	NA	NA	NA
4	1273337	NA	NA	NA	NA	Ethanol	5.71E-27	1271941	1278407	NA	NA	NA	NA	mutation-independent	NA	NA	NA	NA	NA	NA	NA	NA	NA	NA	NA	NA	NA	NA
4	567417	NA	NA	NA	NA	Ethanol	3.03E-08	529444	596731	NA	NA	NA	NA	mutation-independent	NA	NA	NA	NA	NA	NA	NA	NA	NA	NA	NA	NA	NA	NA
4	78181	NA	NA	NA	NA	Ethanol	1.26E-06	70227	86774	NA	NA	NA	NA	mutation-independent	NA	NA	NA	NA	NA	NA	NA	NA	NA	NA	NA	NA	NA	NA
15	159655	NA	NA	NA	NA	Ethanol	5.07E-20	138839	165133	NA	NA	NA	NA	mutation-independent	NA	NA	NA	NA	NA	NA	NA	NA	NA	NA	NA	NA	NA	NA
15	407738	NA	NA	NA	NA	Ethanol	3.83E-08	381777	437320	NA	NA	NA	NA	mutation-independent	NA	NA	NA	NA	NA	NA	NA	NA	NA	NA	NA	NA	NA	NA
15	534846	NA	NA	NA	NA	Ethanol	1.37E-05	482267	574266	NA	NA	NA	NA	mutation-independent	NA	NA	NA	NA	NA	NA	NA	NA	NA	NA	NA	NA	NA	NA
12	667631	NA	NA	NA	NA	Ethanol	9.20E-07	623830	704992	NA	NA	NA	NA	mutation-independent	NA	NA	NA	NA	NA	NA	NA	NA	NA	NA	NA	NA	NA	NA
2	629133	NA	NA	NA	NA	Ethanol	2.72E-05	514806	636093	NA	NA	NA	NA	mutation-independent	NA	NA	NA	NA	NA	NA	NA	NA	NA	NA	NA	NA	NA	NA
10	275952	NA	NA	NA	NA	Ethanol	1.65E-05	249923	359859	NA	NA	NA	NA	mutation-independent	NA	NA	NA	NA	NA	NA	NA	NA	NA	NA	NA	NA	NA	NA
12	662978	NA	NA	NA	NA	Zeocin	5.34E-14	645078	677675	NA	NA	NA	NA	mutation-independent	NA	NA	NA	NA	NA	NA	NA	NA	NA	NA	NA	NA	NA	NA
5	384156	NA	NA	NA	NA	Zeocin	9.87E-11	369931	438514	NA	NA	NA	NA	mutation-independent	NA	NA	NA	NA	NA	NA	NA	NA	NA	NA	NA	NA	NA	NA
4	1273337	NA	NA	NA	NA	Zeocin	1.41E-08	1267782	1282030	NA	NA	NA	NA	mutation-independent	NA	NA	NA	NA	NA	NA	NA	NA	NA	NA	NA	NA	NA	NA
14	467219	NA	NA	NA	NA	Zeocin	9.30E-06	442653	536942	NA	NA	NA	NA	mutation-independent	NA	NA	NA	NA	NA	NA	NA	NA	NA	NA	NA	NA	NA	NA
14	371957	NA	NA	NA	NA	Zeocin	7.22E-12	361529	376432	NA	NA	NA	NA	mutation-independent	NA	NA	NA	NA	NA	NA	NA	NA	NA	NA	NA	NA	NA	NA
16	200253	NA	NA	NA	NA	Zeocin	2.92E-06	173703	232619	NA	NA	NA	NA	mutation-independent	NA	NA	NA	NA	NA	NA	NA	NA	NA	NA	NA	NA	NA	NA
7	859306	NA	NA	NA	NA	Zeocin	3.26E-05	812058	905443	NA	NA	NA	NA	mutation-independent	NA	NA	NA	NA	NA	NA	NA	NA	NA	NA	NA	NA	NA	NA
8	85001	NA	NA	NA	NA	Zeocin	5.30E-05	54245	117556	NA	NA	NA	NA	mutation-independent	NA	NA	NA	NA	NA	NA	NA	NA	NA	NA	NA	NA	NA	NA
12	199043	4	1283100	NA	NA	4NQO	1.12E-13	180329	200350	1271941	1283100	NA	NA	mutation-responsive	0.163716567	0.307711241	NA	3.01E-06	0.00475087	0.991845273	0.659085637	0	0	NA	1	1	0	0
10	387633	9	192670	NA	NA	4NQO	1.50E-07	336383	398093	177586	262414	NA	NA	mutation-responsive	0.111692361	0.408132797	0.621442365	2.57E-07	0.641705485	0.213350444	0.211571749	0	0	0	1	0	0	0
16	465889	12	303878	NA	NA	4NQO	1.06E-06	391587	511623	274580	371483	NA	NA	mutation-responsive	0.111798485	0.352283464	0.002242739	0.004821268	0.478587242	0.292934025	0.56030189	0	0	1	1	0	0	0
16	266518	16	110310	NA	NA	4NQO	2.29E-06	194152	327112	43388	175312	NA	NA	mutation-responsive	0.762333062	0.584696019	0.645877674	2.27E-05	0.135387996	0.441317141	0.449735274	0	0	0	1	0	0	0
13	700577	12	559218	NA	NA	4NQO	2.31E-06	652003	718938	545673	632011	NA	NA	mutation-responsive	0.406425297	0.319484637	0.120033154	0.000179112	0.189456112	0.542131499	0.205064283	0	0	0	1	0	0	0
13	334830	11	432569	NA	NA	4NQO	3.71E-06	260462	334830	373559	506614	NA	NA	mutation-responsive	0.092793706	0.788762898	0.57218047	0.371929315	4.80E-06	0.867157459	0.139027832	0	0	0	0	1	0	0
16	467237	7	671686	NA	NA	4NQO	4.07E-06	403562	534749	653017	697829	NA	NA	mutation-responsive	0.092164142	0.139559648	0.616467173	0.921809149	5.64E-06	0.342014632	0.972863757	0	0	0	0	1	0	0
12	318570	7	851801	NA	NA	4NQO	4.88E-06	243937	387634	829946	925457	NA	NA	mutation-responsive	0.788605131	0.631684887	0.031615232	0.00584815	0.425498556	0.938938448	0.036148073	0	0	1	1	0	0	1
12	658599	12	87080	NA	NA	4NQO	6.64E-06	586255	718515	20200	115108	NA	NA	mutation-responsive	0.163241383	0.461301409	0.016015624	0.001552998	0.130309245	0.328875124	0.788631411	0	0	1	1	0	0	0
13	409778	5	371859	NA	NA	4NQO	6.86E-06	363595	454515	332139	410863	NA	NA	mutation-responsive	0.285461985	0.223700842	0.06038313	0.001287373	0.20946673	0.748892763	0.486487304	0	0	0	1	0	0	0
15	994833	2	368247	NA	NA	4NQO	6.96E-06	959820	1062490	332399	435637	NA	NA	mutation-responsive	0.779068941	0.731597435	0.000827939	0.161067327	0.057316492	0.610143144	0.013111803	0	0	1	0	0	0	1
8	168762	2	154142	NA	NA	Copper	6.71E-08	125040	192973	115774	206280	NA	NA	mutation-responsive	0.001416831	0.030226989	0.05758948	1.94E-10	0.00044022	0.006550018	0.017019822	1	1	0	1	1	1	1
13	630246	2	128423	NA	NA	Copper	3.63E-07	585807	700577	102053	155354	NA	NA	mutation-responsive	6.27E-05	0.00034412	0.000490424	6.97E-10	0.007662398	0.000137827	5.70E-06	1	1	1	1	1	1	1
16	382832	7	284360	NA	NA	Copper	9.29E-07	352228	420042	210194	304566	NA	NA	mutation-responsive	3.30E-06	0.001854493	2.29E-06	0.804855846	0.008544425	0.016569548	0.088985038	1	1	1	0	1	1	0
12	50192	6	207456	NA	NA	Copper	1.59E-06	22395	124642	134104	244566	NA	NA	mutation-responsive	0.06493054	0.212653964	0.774505066	8.17E-07	0.29340316	0.202679872	0.513195916	0	0	0	1	0	0	0
4	375394	2	670083	NA	NA	Copper	1.98E-06	361844	406099	635445	744816	NA	NA	mutation-responsive	0.306441524	0.523919592	8.08E-06	0.001042608	0.049145038	0.450823674	0.727016999	0	0	1	1	1	0	0
13	784149	13	380640	NA	NA	Copper	2.69E-06	761608	784149	307008	413778	NA	NA	mutation-responsive	0.010468187	0.131735196	0.006956135	9.24E-08	0.376889871	0.088862047	0.257984247	1	0	1	1	0	0	0
14	636754	4	83045	NA	NA	Copper	2.99E-06	569044	648789	51735	124666	NA	NA	mutation-responsive	0.001709825	0.069898722	6.01E-08	0.135171001	0.006916693	0.00827623	0.000111979	1	0	1	0	1	1	1
13	859824	9	254336	NA	NA	Copper	3.02E-06	834662	872702	241892	311139	NA	NA	mutation-responsive	0.004184926	0.104267607	0.020777927	0.663110564	0.041007714	0.020430491	4.64E-06	1	0	1	0	1	1	1
10	228198	4	131453	NA	NA	Copper	3.76E-06	160269	280337	60007	203647	NA	NA	mutation-responsive	0.000774018	0.00216649	1.44E-06	2.26E-07	5.55E-05	0.000150682	4.68E-07	1	1	1	1	1	1	1
12	170546	10	160500	NA	NA	Copper	5.23E-06	151453	244615	93782	227303	NA	NA	mutation-responsive	4.98E-05	3.97E-05	5.65E-06	1.24E-07	2.90E-06	0.000309279	6.88E-06	1	1	1	1	1	1	1
12	211012	5	105743	NA	NA	Fluconazole	1.40E-07	177778	284763	91091	142607	NA	NA	mutation-responsive	0.476706804	0.223219334	0.097595669	0.023974981	3.88E-09	0.049476427	0.234750857	0	0	0	1	1	1	0
16	763852	16	205023	NA	NA	Fluconazole	4.47E-07	725082	792584	156150	279722	NA	NA	mutation-responsive	0.068240181	0.609240775	0.280726719	0.870596836	9.89E-08	0.763411253	0.180195863	0	0	0	0	1	0	0
13	762321	4	62726	NA	NA	Fluconazole	4.50E-07	754796	784149	37106	124666	NA	NA	mutation-responsive	0.158507062	0.514343855	0.665934753	3.46E-07	0.036938235	0.933563385	0.101719486	0	0	0	1	1	0	0
14	661859	13	309981	NA	NA	Fluconazole	6.47E-07	655315	668533	244883	325905	NA	NA	mutation-responsive	0.238919952	0.279562257	0.542224516	0.244275293	0.00072336	0.0101864	0.310290081	0	0	0	0	1	1	0
13	482260	4	1039385	NA	NA	Fluconazole	6.67E-07	437012	513778	1013236	1072384	NA	NA	mutation-responsive	0.234480396	0.680688293	0.012019136	0.394218061	1.90E-07	0.359693012	0.717583616	0	0	1	0	1	0	0
12	1007694	11	64785	NA	NA	Fluconazole	8.86E-07	949489	1015747	6589	74052	NA	NA	mutation-responsive	NA	0.852485175	0.113076454	0.017165413	0.0022999	0.215577806	0.246488021	NA	0	0	1	1	0	0
5	536075	4	706032	NA	NA	Fluconazole	9.24E-07	500797	565763	691930	775491	NA	NA	mutation-responsive	0.108531358	0.18895546	0.005542962	1.36E-08	0.000366867	0.027274892	0.043213971	0	0	1	1	1	1	1
16	517540	15	1031126	NA	NA	Fluconazole	9.79E-07	443804	525073	959820	1080323	NA	NA	mutation-responsive	0.218000014	0.205161771	0.383793397	2.50E-07	0.001038077	0.188892393	0.493630848	0	0	0	1	1	0	0
13	51951	2	249400	NA	NA	Fluconazole	9.88E-07	5770	104510	174555	266250	NA	NA	mutation-responsive	0.429529612	0.894538937	0.071257609	0.002643442	0.020207874	0.740367278	0.640480845	0	0	0	1	1	0	0
16	583834	12	517579	NA	NA	Fluconazole	1.13E-06	511406	656563	442873	572164	NA	NA	mutation-responsive	0.052255986	0.525496185	0.05668334	5.59E-06	0.292897349	0.338662195	0.292278263	0	0	0	1	0	0	0
12	273894	2	133163	NA	NA	Fluconazole	1.19E-06	199043	339567	74853	191377	NA	NA	mutation-responsive	0.931456295	0.295597774	0.12675099	0.111307802	2.44E-05	0.255900757	0.826995362	0	0	0	0	1	0	0
12	759162	9	333942	NA	NA	Fluconazole	1.21E-06	743763	825429	323829	408614	NA	NA	mutation-responsive	0.679337712	0.601020963	0.9994891	0.757504159	1.56E-06	0.357656818	0.869159409	0	0	0	0	1	0	0
16	792584	12	253274	NA	NA	Fluconazole	1.32E-06	763852	839142	229358	277526	NA	NA	mutation-responsive	0.046194368	0.230950666	0.237329706	0.393509177	0.001123883	0.202031358	0.115284711	1	0	0	0	1	0	0
11	616713	7	141723	NA	NA	Hydrogen_peroxide	5.20E-11	586293	632408	124205	146946	NA	NA	mutation-responsive	0.213285467	0.014970478	0.081923084	0.007140694	0.000337711	0.002523235	0.044244004	0	1	0	1	1	1	1
13	325905	4	1280606	NA	NA	Hydrogen_peroxide	2.15E-09	251233	334830	1276585	1283100	NA	NA	mutation-responsive	0.687863897	0.317365401	NA	6.11E-06	0.434398792	0.206653896	0.545686344	0	0	NA	1	0	0	0
13	784149	8	184872	NA	NA	Hydrogen_peroxide	6.87E-09	776467	784149	157616	185478	NA	NA	mutation-responsive	0.008584572	0.037102427	0.528791637	3.17E-09	0.183682876	0.341454062	0.099950121	1	1	0	1	0	0	0
11	473650	10	303583	NA	NA	Hydrogen_peroxide	9.41E-09	458734	489044	265078	303583	NA	NA	mutation-responsive	0.48025221	0.344677712	0.947620078	1.01E-07	0.872580892	0.990596224	0.823435283	0	0	0	1	0	0	0
13	757815	9	127496	NA	NA	Hydrogen_peroxide	2.82E-08	725060	766039	97661	151731	NA	NA	mutation-responsive	0.846122339	0.219483617	0.26047518	3.13E-08	0.343253844	0.624198988	0.416855691	0	0	0	1	0	0	0
7	551439	7	146946	NA	NA	Hydrogen_peroxide	1.29E-07	513154	620294	96337	219000	NA	NA	mutation-responsive	0.404553999	0.678458091	0.24612375	0.000267323	0.038847632	0.417405944	0.786230712	0	0	0	1	1	0	0
16	697573	14	361529	NA	NA	Hydrogen_peroxide	1.53E-07	687295	720561	347264	414427	NA	NA	mutation-responsive	0.008830957	0.000291135	0.000652341	7.70E-09	0.00077518	0.000295568	0.034828292	1	1	1	1	1	1	1
7	451905	4	1298073	NA	NA	Hydrogen_peroxide	1.73E-07	432414	461146	1298073	1318845	NA	NA	mutation-responsive	0.615062198	0.838473664	NA	1.59E-06	0.703264319	0.729961913	0.515124724	0	0	NA	1	0	0	0
7	873790	5	394911	NA	NA	Hydrogen_peroxide	4.31E-07	833104	948586	343502	468194	NA	NA	mutation-responsive	0.358969459	0.69802893	0.72923606	1.72E-06	0.831418445	0.715962551	0.325308334	0	0	0	1	0	0	0
7	599246	7	360816	NA	NA	Hydrogen_peroxide	5.85E-07	529282	657546	286047	414479	NA	NA	mutation-responsive	0.628777756	0.781655404	0.132021	0.000222878	0.581859431	0.840376461	0.143729928	0	0	0	1	0	0	0
14	662512	13	628493	NA	NA	Hydrogen_peroxide	7.77E-07	602134	717421	554817	700577	NA	NA	mutation-responsive	0.224088904	0.078841808	0.172817505	1.30E-08	0.023262624	0.043293823	0.127455064	0	0	0	1	1	1	0
14	698189	2	343406	NA	NA	Hydrogen_peroxide	8.35E-07	676470	769532	299680	417917	NA	NA	mutation-responsive	0.233946253	0.097476996	0.033924801	0.0117708	0.017870601	0.066866315	0.228094148	0	0	1	1	1	0	0
14	442653	12	651404	NA	NA	Hydrogen_peroxide	1.56E-06	370084	517634	586255	724901	NA	NA	mutation-responsive	0.590534607	0.357450999	0.183548962	2.32E-05	0.661743939	0.401780085	0.051607096	0	0	0	1	0	0	0
5	565763	2	202108	NA	NA	Hydrogen_peroxide	3.28E-06	540169	565763	170167	266250	NA	NA	mutation-responsive	0.893782632	0.763958426	0.673360788	0.000197851	0.560701544	0.124854816	0.386851967	0	0	0	1	0	0	0
16	616089	13	161370	NA	NA	Hydrogen_peroxide	3.36E-06	583834	624739	86816	196123	NA	NA	mutation-responsive	0.392239656	0.609745514	0.397460586	0.000186533	0.541921496	0.306776529	0.459309733	0	0	0	1	0	0	0
5	193876	2	373518	NA	NA	Hydrogen_peroxide	3.43E-06	178044	267773	299034	435279	NA	NA	mutation-responsive	0.1129909	0.216690289	0.20917073	0.002659614	0.215727863	0.087497647	0.408948129	0	0	0	1	0	0	0
13	220900	4	565313	NA	NA	Hydrogen_peroxide	4.67E-06	151409	292852	512368	625173	NA	NA	mutation-responsive	0.006568496	0.077610107	0.015809109	1.70E-08	0.033977706	0.085184606	0.184524275	1	0	1	1	1	0	0
9	422341	4	847796	NA	NA	Hydrogen_peroxide	5.46E-06	385423	428729	774849	912000	NA	NA	mutation-responsive	0.96794725	0.824382273	0.726499915	9.64E-06	0.339465188	0.816011876	0.542786487	0	0	0	1	0	0	0
11	569468	4	1104014	NA	NA	High_temperature	1.65E-08	529895	572316	1072384	1116044	NA	NA	mutation-responsive	0.404962181	0.864557486	0.256711539	0.000473252	0.008826763	0.933681052	0.482133202	0	0	0	1	1	0	0
16	426991	15	194198	NA	NA	High_temperature	1.74E-07	357153	455359	146368	228290	NA	NA	mutation-responsive	0.085324003	0.11818092	0.129826038	1.34E-07	0.040709688	0.132786964	0.23643368	0	0	0	1	1	0	0
15	163510	4	594035	NA	NA	High_temperature	4.94E-07	88659	220341	565313	625173	NA	NA	mutation-responsive	0.016399579	0.001951287	0.003500577	1.81E-07	9.82E-07	0.014096632	0.245815157	1	1	1	1	1	1	0
12	562046	2	432185	NA	NA	High_temperature	5.77E-07	545673	619341	377588	499937	NA	NA	mutation-responsive	0.175494713	0.275581838	0.006851743	0.183189835	0.019834385	0.284637055	0.049878755	0	0	1	0	1	0	1
16	82074	10	228198	NA	NA	High_temperature	1.19E-06	11242	156150	160269	280337	NA	NA	mutation-responsive	0.01618563	0.034444172	0.001024694	5.39E-09	0.006863108	0.011635908	0.229951201	1	1	1	1	1	1	0
16	194152	4	831279	NA	NA	High_temperature	1.24E-06	120319	215587	769943	896181	NA	NA	mutation-responsive	0.400068601	0.244779968	0.087242351	8.40E-07	0.60786653	0.346040296	0.993925689	0	0	0	1	0	0	0
15	1062490	12	677675	NA	NA	High_temperature	1.97E-06	1060932	1080323	611973	729962	NA	NA	mutation-responsive	0.045024896	0.012832898	0.935953416	2.64E-07	0.09038268	0.04773647	0.032670482	1	1	0	1	0	1	1
15	909076	2	76947	NA	NA	High_temperature	2.80E-06	862212	914872	47283	148600	NA	NA	mutation-responsive	0.161952151	0.15275271	0.295738569	2.76E-07	0.285540312	0.129109917	0.001374099	0	0	0	1	0	0	1
4	406099	2	629259	NA	NA	High_temperature	3.10E-06	334393	476702	554441	692680	NA	NA	mutation-responsive	0.010412745	0.031334385	0.254136717	3.96E-08	0.001135164	0.028546967	0.003329727	1	1	0	1	1	1	1
9	308852	6	70009	NA	NA	High_temperature	3.71E-06	273888	348722	61610	138524	NA	NA	mutation-responsive	0.325610351	0.455764692	0.000276924	0.308592337	0.253932715	0.569123898	0.06024945	0	0	1	0	0	0	0
4	1338262	4	1059399	NA	NA	High_temperature	4.92E-06	1272164	1411608	1011936	1072384	NA	NA	mutation-responsive	0.003967471	0.001574502	NA	2.86E-08	3.49E-05	0.016621082	0.0214438	1	1	NA	1	1	1	1
10	725020	10	578278	NA	NA	High_temperature	4.95E-06	652362	726757	570512	652362	NA	NA	mutation-responsive	0.000245203	0.002219188	1.95E-07	8.90E-06	0.007553092	0.004257467	0.148677803	1	1	1	1	1	1	0
6	79755	2	633308	NA	NA	Neomycin	1.30E-08	76682	91475	559131	675714	NA	NA	mutation-responsive	0.948156239	0.666674731	0.107464478	6.33E-07	0.340987125	0.765057046	0.404248969	0	0	0	1	0	0	0
14	505410	4	1271941	NA	NA	Neomycin	1.24E-07	454972	578628	1259970	1318845	NA	NA	mutation-responsive	0.194942704	0.396854584	NA	1.74E-07	0.533440201	0.396478013	0.28437604	0	0	NA	1	0	0	0
16	428058	15	170746	NA	NA	Neomycin	1.72E-07	368069	473877	101328	234932	NA	NA	mutation-responsive	0.067561807	0.040426509	0.975116505	1.87E-08	0.007297644	0.515631224	0.160089162	0	1	0	1	1	0	0
9	183658	5	271156	NA	NA	Neomycin	3.20E-07	145805	257464	222178	289034	NA	NA	mutation-responsive	0.917363855	0.709402945	0.191032975	4.02E-05	0.386807974	0.586051033	0.736872091	0	0	0	1	0	0	0
10	323703	10	249923	NA	NA	Neomycin	3.40E-07	249923	388820	175030	324627	NA	NA	mutation-responsive	0.813074196	0.315643537	0.03669426	8.56E-05	0.810945859	0.976127803	0.700989593	0	0	1	1	0	0	0
7	413440	2	202227	NA	NA	Neomycin	4.63E-07	385041	434363	133163	266250	NA	NA	mutation-responsive	0.399575214	0.644537405	0.089210271	0.000888319	0.034718794	0.643648416	0.745407054	0	0	0	1	1	0	0
10	111661	9	333942	NA	NA	Neomycin	7.12E-07	63405	142168	259266	397755	NA	NA	mutation-responsive	0.64565354	0.664798188	0.161049059	0.000280343	0.283318997	0.759193143	0.145848528	0	0	0	1	0	0	0
16	839142	7	811771	NA	NA	Neomycin	1.19E-06	779081	876785	748214	883964	NA	NA	mutation-responsive	0.017883273	0.12206142	0.051417516	0.015059158	0.087422818	0.710765016	0.039818706	1	0	0	1	0	0	1
10	165521	3	54482	NA	NA	Neomycin	1.30E-06	93782	228198	49221	55716	NA	NA	mutation-responsive	0.897153599	0.616464174	0.041903451	0.002852638	0.418885691	0.838779473	0.040608516	0	0	1	1	0	0	1
7	682394	6	62990	NA	NA	Neomycin	1.48E-06	634323	729257	5410	96502	NA	NA	mutation-responsive	0.454374912	0.722376739	0.91414942	0.000811754	0.015471599	0.703277755	0.760096183	0	0	0	1	1	0	0
13	609420	10	61391	NA	NA	Neomycin	2.15E-06	554817	683334	25877	125297	NA	NA	mutation-responsive	0.429256755	0.526882219	0.25606197	0.000118215	0.291826908	0.168730279	0.994616141	0	0	0	1	0	0	0
15	462083	12	614369	NA	NA	Neomycin	2.21E-06	407363	508557	545673	689147	NA	NA	mutation-responsive	0.927568312	0.386429822	0.43621037	4.20E-06	0.852357197	0.865346482	0.841767285	0	0	0	1	0	0	0
8	262618	4	1448315	NA	NA	Neomycin	2.35E-06	187814	315450	1389010	1470704	NA	NA	mutation-responsive	0.750094007	0.491887177	0.926508059	5.06E-05	0.923788044	0.806726537	0.436185826	0	0	0	1	0	0	0
16	739738	2	499401	NA	NA	Neomycin	2.37E-06	687295	792584	424811	573886	NA	NA	mutation-responsive	0.259956487	0.265220051	0.187519056	1.09E-06	0.009538326	0.633044261	0.989359696	0	0	0	1	1	0	0
11	258873	9	63655	NA	NA	Neomycin	2.40E-06	185846	317287	53815	138636	NA	NA	mutation-responsive	0.730853349	0.602102354	0.199266716	0.000687597	0.075290722	0.414043923	0.590778482	0	0	0	1	0	0	0
11	514792	5	63695	NA	NA	Neomycin	2.66E-06	463846	580030	46984	63847	NA	NA	mutation-responsive	0.155449352	0.141991989	0.019894905	0.00468266	0.547425871	0.407398704	0.3452973	0	0	1	1	0	0	0
14	709317	9	74340	NA	NA	Neomycin	3.19E-06	655315	717421	57890	101723	NA	NA	mutation-responsive	0.316300822	0.785521809	0.331699122	4.10E-05	0.214054009	0.095822883	0.800204999	0	0	0	1	0	0	0
10	723691	6	76682	NA	NA	Neomycin	4.24E-06	649035	726757	5410	138524	NA	NA	mutation-responsive	0.659438585	0.559808758	0.656247907	0.000116378	0.643381419	0.686512566	0.522734689	0	0	0	1	0	0	0
8	190366	7	67253	NA	NA	Neomycin	5.30E-06	125040	262618	45345	141723	NA	NA	mutation-responsive	0.593798597	0.426564102	0.003458666	3.85E-06	0.083436338	0.634338822	0.675878228	0	0	1	1	0	0	0
12	99539	9	241892	NA	NA	Neomycin	6.48E-06	24591	170546	189322	284273	NA	NA	mutation-responsive	0.605150995	0.735149901	0.608956097	0.000117759	0.703261162	0.505756759	0.742465099	0	0	0	1	0	0	0
14	473303	4	1271941	NA	NA	Room_temperature	1.35E-17	458514	481896	1271941	1280606	NA	NA	mutation-responsive	0.529986582	NA	NA	3.14E-11	0.139342306	0.126913281	0.257964078	0	NA	NA	1	0	0	0
15	442427	13	398538	NA	NA	Room_temperature	2.31E-08	389628	481843	389517	454515	NA	NA	mutation-responsive	0.518444557	0.47804024	0.034093239	0.001325059	0.287832994	0.006757395	0.295462768	0	0	1	1	0	1	0
14	466588	4	1276608	NA	NA	Glucose	7.60E-09	442653	534813	1271941	1351475	NA	NA	mutation-responsive	0.160742323	0.001208902	NA	4.20E-08	0.162578964	0.740094951	0.297044142	0	1	NA	1	0	0	0
14	657133	12	612784	NA	NA	Glucose	5.01E-08	646869	696989	611973	687405	NA	NA	mutation-responsive	0.106907481	0.998186092	0.330410962	1.57E-07	0.489385317	0.691420756	0.507235514	0	0	0	1	0	0	0
8	101494	4	722585	NA	NA	Glucose	2.34E-07	60191	175731	706032	797067	NA	NA	mutation-responsive	0.939896314	0.294215822	0.03788876	0.000287859	0.316704847	0.659470267	0.862097957	0	0	1	1	0	0	0
16	487107	8	54245	NA	NA	Glucose	7.00E-07	418457	554350	40899	114934	NA	NA	mutation-responsive	0.23250172	0.734509096	0.761924555	1.02E-05	0.782462206	0.834236371	0.553694038	0	0	0	1	0	0	0
12	760390	12	234767	NA	NA	Glucose	7.25E-07	686636	834726	192536	262552	NA	NA	mutation-responsive	0.020583997	0.537730998	0.302807198	5.39E-08	0.082677421	0.001081374	0.008556722	1	0	0	1	0	1	1
5	468194	3	84313	NA	NA	Glucose	8.14E-07	393290	489169	73403	143131	NA	NA	mutation-responsive	0.000341202	0.027937114	0.007133606	0.133991256	0.01187279	0.082887441	0.292064134	1	1	1	0	1	0	0
15	959820	2	373518	NA	NA	Glucose	8.74E-07	885215	968773	308989	435279	NA	NA	mutation-responsive	0.001799231	0.008031884	0.192000874	9.32E-06	0.640757466	0.231689922	0.642488327	1	1	0	1	0	0	0
15	95966	11	428291	NA	NA	Glucose	1.17E-06	86817	160403	354092	458734	NA	NA	mutation-responsive	0.293247491	0.02435147	0.282866901	9.33E-08	0.229460253	0.211803535	0.415348287	0	1	0	1	0	0	0
11	463846	2	552407	NA	NA	Glucose	1.30E-06	389222	479521	498596	586853	NA	NA	mutation-responsive	0.669101516	0.326957401	0.28712671	2.66E-05	0.79802807	0.829768413	0.920312328	0	0	0	1	0	0	0
14	185626	2	249967	NA	NA	Glucose	1.74E-06	151127	241114	198029	324926	NA	NA	mutation-responsive	0.980889315	0.5580456	0.207152999	4.80E-07	0.074024418	0.107072215	0.167085695	0	0	0	1	0	0	0
13	575028	2	550907	NA	NA	Glucose	3.77E-06	541424	618249	498596	625628	NA	NA	mutation-responsive	0.524590908	0.260859179	0.723020102	0.001541773	0.022651662	0.703288237	0.727656116	0	0	0	1	1	0	0
8	151416	2	308989	NA	NA	Glucose	4.39E-06	125040	225830	299034	355626	NA	NA	mutation-responsive	0.007209187	0.056479626	0.705368701	0.021803507	0.400129791	0.836508879	0.181855678	1	0	0	1	0	0	0
13	232390	4	131989	NA	NA	Glucose	4.58E-06	220900	307219	94538	138088	NA	NA	mutation-responsive	0.04933305	0.060570784	0.240409338	8.21E-08	0.382000187	0.051070143	0.134224827	1	0	0	1	0	0	0
7	853535	5	393290	NA	NA	Glucose	5.49E-06	805540	927341	332139	438514	NA	NA	mutation-responsive	0.213850697	0.417595467	0.42306522	0.000260712	0.370252579	0.420801563	0.125318231	0	0	0	1	0	0	0
10	684208	6	103553	NA	NA	Ethanol	8.36E-10	642317	701912	76682	177890	NA	NA	mutation-responsive	0.187281507	0.300659838	0.573045011	3.75E-06	0.569773401	0.811515866	0.966839521	0	0	0	1	0	0	0
14	698696	10	471195	NA	NA	Ethanol	1.00E-09	694765	717421	466979	524213	NA	NA	mutation-responsive	0.731496072	0.482902689	0.712026226	1.62E-07	0.405313404	0.71593749	0.819528345	0	0	0	1	0	0	0
13	579159	2	507938	NA	NA	Ethanol	1.72E-09	565076	609420	467631	564041	NA	NA	mutation-responsive	0.462210125	0.47078909	0.340031941	2.48E-06	0.859970571	0.165919822	0.354305683	0	0	0	1	0	0	0
14	481896	4	1298073	NA	NA	Ethanol	5.62E-09	459665	545517	1271941	1359608	NA	NA	mutation-responsive	0.28583649	0.541927029	NA	1.49E-08	0.398157636	0.968175104	0.645804185	0	0	NA	1	0	0	0
11	383052	2	560167	NA	NA	Ethanol	6.05E-09	373559	455731	500795	567265	NA	NA	mutation-responsive	0.235589388	0.266986572	0.149795389	9.68E-05	0.979176092	0.659299823	0.069960399	0	0	0	1	0	0	0
8	110591	4	720061	NA	NA	Ethanol	1.37E-08	66117	117556	706032	781689	NA	NA	mutation-responsive	0.2906886	0.206290951	0.18352017	3.39E-05	0.462106448	0.880042935	0.513659793	0	0	0	1	0	0	0
7	938096	5	332139	NA	NA	Ethanol	2.05E-08	906984	967795	257927	334487	NA	NA	mutation-responsive	0.1430654	0.146990156	0.823967237	0.000495873	0.08461863	0.097424368	0.118176204	0	0	0	1	0	0	0
2	776104	1	57669	NA	NA	Ethanol	4.28E-08	772302	805115	46375	62920	NA	NA	mutation-responsive	0.26083445	0.437774599	0.046238369	1.29E-08	0.522244641	0.30326355	0.398818317	0	0	1	1	0	0	0
14	467219	12	442873	NA	NA	Ethanol	4.43E-08	442653	518686	408647	514236	NA	NA	mutation-responsive	0.602751748	NA	0.963123752	4.36E-07	0.234468681	0.83276703	0.242697151	0	NA	0	1	0	0	0
5	468194	3	101527	NA	NA	Ethanol	4.54E-08	393290	489169	54110	143131	NA	NA	mutation-responsive	0.174313716	0.242882983	0.428719248	0.000148285	0.299388457	0.536598896	0.669274462	0	0	0	1	0	0	0
12	858802	10	546527	NA	NA	Ethanol	1.87E-07	807138	895451	471532	573686	NA	NA	mutation-responsive	0.378159399	0.858010456	0.823846428	9.62E-06	0.502634341	0.533656761	0.664974559	0	0	0	1	0	0	0
12	272710	6	84382	NA	NA	Ethanol	3.20E-07	198637	339567	46185	159235	NA	NA	mutation-responsive	0.234211407	0.248726805	0.335627297	1.37E-07	0.733399458	0.868665074	0.145703952	0	0	0	1	0	0	0
14	414010	1	54661	NA	NA	Ethanol	4.06E-07	358507	442653	1217	62920	NA	NA	mutation-responsive	0.651313996	0.343570541	0.333854586	1.38E-05	0.143233251	0.952844885	0.753164766	0	0	0	1	0	0	0
14	486859	11	297944	NA	NA	Ethanol	5.03E-07	412014	553539	225168	308425	NA	NA	mutation-responsive	0.220053797	0.971743875	0.94645942	0.000187684	0.795569795	0.220446979	0.188203715	0	0	0	1	0	0	0
15	238753	13	717629	NA	NA	Ethanol	5.83E-07	180534	274603	697993	762321	NA	NA	mutation-responsive	0.938783473	0.969133535	0.812166207	1.22E-06	0.544029788	0.161641897	0.504444257	0	0	0	1	0	0	0
4	1401418	2	604155	NA	NA	Ethanol	6.36E-07	1335398	1467803	532578	679063	NA	NA	mutation-responsive	0.240861451	0.644596145	NA	6.81E-05	0.951281308	0.478590713	0.851177593	0	0	NA	1	0	0	0
13	162123	12	843685	NA	NA	Ethanol	7.04E-07	91667	235740	813236	918511	NA	NA	mutation-responsive	0.92272201	0.996326683	0.535761417	4.52E-05	0.366702131	0.351032597	0.835824376	0	0	0	1	0	0	0
15	585314	12	704793	NA	NA	Ethanol	9.80E-07	510586	610939	630917	779607	NA	NA	mutation-responsive	0.793418325	0.719304337	0.883124333	2.16E-05	0.539597922	0.704310826	0.704026939	0	0	0	1	0	0	0
11	622408	8	337281	NA	NA	Ethanol	1.27E-06	610937	642730	296890	361205	NA	NA	mutation-responsive	0.779164756	0.815448679	0.656221012	1.29E-05	0.828529767	0.783939535	0.857416687	0	0	0	1	0	0	0
16	584269	16	525073	NA	NA	Ethanol	1.29E-06	512517	584582	512517	584582	NA	NA	mutation-responsive	0.577794782	0.022350361	0.383188977	9.93E-05	0.485362239	0.083009204	0.871029417	0	1	0	1	0	0	0
13	191033	8	209078	NA	NA	Ethanol	1.30E-06	118891	196123	188007	273164	NA	NA	mutation-responsive	0.76613475	0.559122204	0.556407353	0.000159449	0.393243659	0.149260455	0.958580006	0	0	0	1	0	0	0
9	151326	4	1173007	NA	NA	Ethanol	1.43E-06	82232	199368	1140684	1240320	NA	NA	mutation-responsive	0.302094535	0.752525013	NA	0.000122149	0.292358188	0.468400618	0.912749407	0	0	NA	1	0	0	0
15	495861	7	852133	NA	NA	Ethanol	1.57E-06	421339	538068	851197	925457	NA	NA	mutation-responsive	0.341884715	0.578920396	0.789836591	1.41E-05	0.203975494	0.904590298	0.590587585	0	0	0	1	0	0	0
16	697573	2	255688	NA	NA	Ethanol	1.59E-06	656563	763852	192390	266250	NA	NA	mutation-responsive	0.822726833	0.594726763	0.270770119	1.39E-05	0.757050999	0.476507355	0.648230073	0	0	0	1	0	0	0
13	700577	10	142168	NA	NA	Ethanol	1.60E-06	628493	743500	67229	215046	NA	NA	mutation-responsive	0.040210417	0.540405923	0.236975261	0.000888887	0.674655763	0.745605038	0.959650186	1	0	0	1	0	0	0
8	466004	6	207041	NA	NA	Ethanol	1.77E-06	457580	483978	198275	242717	NA	NA	mutation-responsive	0.013548102	0.441168292	0.001708819	4.94E-08	0.044681976	0.227514114	0.158332329	1	0	1	1	1	0	0
4	723345	4	598729	NA	NA	Ethanol	1.99E-06	691930	797067	542062	625173	NA	NA	mutation-responsive	0.584464652	0.648471003	0.46748805	7.63E-06	0.896261365	0.783235789	0.963181193	0	0	0	1	0	0	0
4	565313	4	139426	NA	NA	Ethanol	2.50E-06	521406	625173	97639	213530	NA	NA	mutation-responsive	0.626186963	0.399628018	0.356405404	0.000313779	0.277912452	0.189575894	0.334207182	0	0	0	1	0	0	0
15	508557	13	391763	NA	NA	Ethanol	2.83E-06	433685	581173	319136	454515	NA	NA	mutation-responsive	0.897766844	0.510517017	0.154054197	0.00021391	0.471475893	0.55354351	0.761456238	0	0	0	1	0	0	0
9	243933	5	249350	NA	NA	Ethanol	3.07E-06	177586	257464	229119	289034	NA	NA	mutation-responsive	0.325344296	0.363474608	0.889561255	1.05E-05	0.927706898	0.788722033	0.698381194	0	0	0	1	0	0	0
16	584582	15	981009	NA	NA	Ethanol	3.09E-06	568030	624739	906404	994833	NA	NA	mutation-responsive	0.818500704	0.67545676	0.621451799	4.92E-06	0.872843568	0.839474356	0.637091163	0	0	0	1	0	0	0
6	50685	5	124644	NA	NA	Ethanol	3.19E-06	5410	75463	91091	190283	NA	NA	mutation-responsive	0.651009404	0.771759908	0.880959226	1.92E-05	0.153662032	0.109596147	0.95869752	0	0	0	1	0	0	0
7	653017	4	116227	NA	NA	Ethanol	3.30E-06	579120	689454	42970	176423	NA	NA	mutation-responsive	0.407455176	0.114767236	0.980074958	0.001026283	0.633602532	0.070182671	0.862712073	0	0	0	1	0	0	0
12	408660	10	522481	NA	NA	Ethanol	3.40E-06	387634	423791	448869	595037	NA	NA	mutation-responsive	0.020552554	0.177153567	0.034828093	0.171723124	0.037596016	0.000110176	0.166180476	1	0	1	0	1	1	0
15	210811	13	284443	NA	NA	Ethanol	3.51E-06	160644	274603	220900	334830	NA	NA	mutation-responsive	0.318986399	0.127550636	0.914117366	3.89E-06	0.913315099	0.880077937	0.412273398	0	0	0	1	0	0	0
8	459310	7	391138	NA	NA	Ethanol	3.73E-06	389898	526348	319571	451921	NA	NA	mutation-responsive	0.332016342	0.154851985	0.085057204	0.002061518	0.312181227	0.140793783	0.482693153	0	0	0	1	0	0	0
7	1055697	2	249533	NA	NA	Ethanol	3.75E-06	1037933	1077185	174555	324455	NA	NA	mutation-responsive	0.586256995	0.323173492	0.12642108	8.23E-05	0.744854954	0.632475274	0.750175092	0	0	0	1	0	0	0
15	51148	9	348722	NA	NA	Ethanol	4.09E-06	414	80409	273888	348722	NA	NA	mutation-responsive	0.656962847	0.996849001	0.180534103	2.70E-05	0.951215083	0.823299242	0.293571404	0	0	0	1	0	0	0
12	545673	4	1022771	NA	NA	Ethanol	4.33E-06	490736	562046	962280	1072384	NA	NA	mutation-responsive	0.890320191	0.800147868	0.340936618	3.11E-06	0.212615398	0.54666374	0.985655132	0	0	0	1	0	0	0
9	415643	6	96502	NA	NA	Ethanol	4.78E-06	385423	428729	70009	171023	NA	NA	mutation-responsive	0.67771446	0.100304615	0.689318106	0.001706376	0.376541923	0.166276393	0.140934032	0	0	0	1	0	0	0
14	487818	4	1318331	NA	NA	Zeocin	1.08E-07	445766	534813	1271941	1391355	NA	NA	mutation-responsive	0.769783059	0.832689794	NA	1.65E-05	0.881600147	0.177737412	0.477370605	0	0	NA	1	0	0	0
14	371209	11	93391	NA	NA	Zeocin	8.51E-07	296367	414427	87002	162925	NA	NA	mutation-responsive	NA	0.819364691	0.038957134	0.843702504	0.009347189	0.006930424	0.008605235	NA	0	1	0	1	1	1
15	101077	11	428291	NA	NA	Zeocin	1.02E-06	86817	131195	354092	458734	NA	NA	mutation-responsive	0.176176082	0.201046788	0.298186805	8.89E-08	0.082777046	0.99896175	0.155147207	0	0	0	1	0	0	0
13	195227	12	782080	NA	NA	4NQO	1.23E-06	120947	237159	712040	857019	NA	NA	mutation-independent	NA	NA	NA	NA	NA	NA	NA	NA	NA	NA	NA	NA	NA	NA
14	473303	12	651404	NA	NA	Fluconazole	8.03E-18	446677	473303	643838	666390	NA	NA	mutation-independent	NA	NA	NA	NA	NA	NA	NA	NA	NA	NA	NA	NA	NA	NA
12	612784	2	430145	NA	NA	Fluconazole	1.28E-07	575797	658054	362638	504739	NA	NA	mutation-independent	NA	NA	NA	NA	NA	NA	NA	NA	NA	NA	NA	NA	NA	NA
12	657022	8	97875	NA	NA	Fluconazole	7.71E-07	613890	724118	54245	160876	NA	NA	mutation-independent	NA	NA	NA	NA	NA	NA	NA	NA	NA	NA	NA	NA	NA	NA
14	442653	11	351593	NA	NA	Fluconazole	1.06E-06	442653	487818	351593	425450	NA	NA	mutation-independent	NA	NA	NA	NA	NA	NA	NA	NA	NA	NA	NA	NA	NA	NA
12	562046	4	1367576	NA	NA	Fluconazole	3.82E-06	501701	635886	1298073	1417489	NA	NA	mutation-independent	NA	NA	NA	NA	NA	NA	NA	NA	NA	NA	NA	NA	NA	NA
13	555852	7	345428	NA	NA	Fluconazole	4.40E-06	541424	630246	275701	391879	NA	NA	mutation-independent	NA	NA	NA	NA	NA	NA	NA	NA	NA	NA	NA	NA	NA	NA
15	585314	13	220900	NA	NA	Hydrogen_peroxide	9.08E-08	511142	642138	195227	292852	NA	NA	mutation-independent	NA	NA	NA	NA	NA	NA	NA	NA	NA	NA	NA	NA	NA	NA
14	366581	4	1335398	NA	NA	High_temperature	3.31E-07	313182	414427	1276141	1408452	NA	NA	mutation-independent	NA	NA	NA	NA	NA	NA	NA	NA	NA	NA	NA	NA	NA	NA
15	344470	7	530647	NA	NA	Neomycin	1.38E-06	292883	419347	457022	599246	NA	NA	mutation-independent	NA	NA	NA	NA	NA	NA	NA	NA	NA	NA	NA	NA	NA	NA
13	244001	11	120692	NA	NA	Neomycin	1.46E-06	223396	310534	45765	182309	NA	NA	mutation-independent	NA	NA	NA	NA	NA	NA	NA	NA	NA	NA	NA	NA	NA	NA
15	217521	12	248314	NA	NA	Neomycin	4.17E-06	151709	274603	194466	322311	NA	NA	mutation-independent	NA	NA	NA	NA	NA	NA	NA	NA	NA	NA	NA	NA	NA	NA
14	203039	10	429437	NA	NA	Neomycin	4.74E-06	151127	277334	356479	470653	NA	NA	mutation-independent	NA	NA	NA	NA	NA	NA	NA	NA	NA	NA	NA	NA	NA	NA
15	53718	7	361541	NA	NA	Glucose	3.18E-06	414	112572	294404	398572	NA	NA	mutation-independent	NA	NA	NA	NA	NA	NA	NA	NA	NA	NA	NA	NA	NA	NA
15	536145	13	325905	NA	NA	Ethanol	1.46E-06	461250	611065	251233	397928	NA	NA	mutation-independent	NA	NA	NA	NA	NA	NA	NA	NA	NA	NA	NA	NA	NA	NA
14	717421	5	106481	NA	NA	Ethanol	4.03E-06	676731	771372	72800	142607	NA	NA	mutation-independent	NA	NA	NA	NA	NA	NA	NA	NA	NA	NA	NA	NA	NA	NA
14	254148	10	95565	NA	NA	Zeocin	8.07E-08	241114	327569	36357	142168	NA	NA	mutation-independent	NA	NA	NA	NA	NA	NA	NA	NA	NA	NA	NA	NA	NA	NA
10	387633	12	559218	10	160500	4NQO	5.16E-06	NA	NA	NA	NA	149011	193639	mutation-responsive	0.191855237	0.725285801	0.181318519	0.001761391	0.116524821	0.404494991	0.31208693	0	0	0	1	0	0	0
11	432569	12	200350	2	767663	4NQO	1.12E-06	NA	NA	NA	NA	712962	779029	mutation-responsive	0.282248349	0.641659942	0.165703587	0.000612138	0.17824006	0.826067625	0.285367605	0	0	0	1	0	0	0
13	334830	7	406503	10	561055	4NQO	4.19E-06	NA	NA	NA	NA	532916	631978	mutation-responsive	0.001473066	0.207345191	0.979630626	0.000628785	0.139159919	0.248298785	1.73E-05	1	0	0	1	0	0	1
13	334830	7	671686	10	726757	4NQO	1.84E-06	NA	NA	NA	NA	703470	726757	mutation-responsive	0.320423762	0.935453058	0.073603489	0.000693826	0.011082069	0.883828395	0.503571869	0	0	0	1	1	0	0
13	700577	7	406503	10	625737	4NQO	9.71E-07	NA	NA	NA	NA	560267	631978	mutation-responsive	0.662287019	0.985424554	0.105926328	0.188364582	0.000821004	0.888746166	0.048653976	0	0	0	0	1	0	1
14	487250	7	671686	7	91031	4NQO	5.99E-08	NA	NA	NA	NA	70474	92844	mutation-responsive	0.348722162	0.593490721	0.398254817	0.000326099	0.32358904	0.347925801	0.075706442	0	0	0	1	0	0	0
15	641229	16	226571	4	1066022	4NQO	5.13E-06	NA	NA	NA	NA	1053840	1155722	mutation-responsive	0.540052267	0.11462326	0.856778748	2.01E-05	0.232695659	0.285718471	0.018742028	0	0	0	1	0	0	1
15	968617	16	226571	4	706032	4NQO	2.53E-06	NA	NA	NA	NA	691930	804961	mutation-responsive	0.582474144	0.717266059	0.023144548	0.000802162	0.450656713	0.495252757	0.234784575	0	0	1	1	0	0	0
16	226571	7	671686	16	905004	4NQO	4.30E-06	NA	NA	NA	NA	875493	931948	mutation-responsive	0.321956183	0.387176762	0.878766202	0.002922386	0.005719456	0.543593144	0.353316702	0	0	0	1	1	0	0
16	465889	7	472215	4	244138	4NQO	3.25E-06	NA	NA	NA	NA	161194	278671	mutation-responsive	0.355572327	0.81907827	0.87684247	8.68E-05	0.20808643	0.95481906	0.202182588	0	0	0	1	0	0	0
4	592352	12	170546	16	245982	Copper	1.36E-06	NA	NA	NA	NA	215183	292535	mutation-responsive	5.53E-06	0.039669608	9.91E-05	1.14E-08	0.000913533	0.000552109	4.28E-05	1	1	1	1	1	1	1
4	375394	16	382832	12	85632	Copper	1.24E-06	NA	NA	NA	NA	49831	89774	mutation-responsive	0.000120158	0.006913288	0.012408377	4.25E-09	0.000212874	0.000529488	0.000101852	1	1	1	1	1	1	1
13	46009	2	670083	7	697548	Copper	1.67E-08	NA	NA	NA	NA	682394	729257	mutation-responsive	0.000156655	0.039980419	0.063495684	1.00E-10	0.005120829	0.001460674	0.000402688	1	1	0	1	1	1	1
15	141126	4	545374	14	682206	Copper	5.10E-06	NA	NA	NA	NA	646869	699228	mutation-responsive	8.93E-05	0.000973261	9.34E-06	1.45E-08	3.99E-05	0.00834708	0.011112996	1	1	1	1	1	1	1
15	141126	9	254336	2	325701	Copper	2.23E-06	NA	NA	NA	NA	299034	390895	mutation-responsive	0.014177155	3.35E-05	6.51E-06	0.07344014	0.000867009	0.00102275	1.74E-06	1	1	1	0	1	1	1
15	141126	2	670083	16	67473	Copper	2.24E-07	NA	NA	NA	NA	61482	83595	mutation-responsive	0.00620604	0.014317399	7.80E-05	2.79E-06	0.079058381	0.019618933	8.23E-09	1	1	1	1	0	1	1
4	545374	14	636754	10	599340	Copper	4.83E-06	NA	NA	NA	NA	570512	631978	mutation-responsive	0.009274372	0.001480421	0.290496674	3.03E-05	0.379870865	0.007716249	1.30E-05	1	1	0	1	0	1	1
4	232777	7	284360	8	453534	Copper	2.01E-06	NA	NA	NA	NA	381183	509257	mutation-responsive	0.195140634	0.023021283	0.02963411	1.31E-08	0.043576475	0.067750912	0.048122582	0	1	1	1	1	0	1
10	526730	13	859824	4	1101892	Copper	6.97E-07	NA	NA	NA	NA	1006085	1116044	mutation-responsive	0.001027228	0.000491218	0.184797939	3.88E-08	0.009734326	0.000319299	0.002575093	1	1	0	1	1	1	1
4	83045	14	636754	11	297944	Copper	4.93E-06	NA	NA	NA	NA	272205	317287	mutation-responsive	0.012292281	0.025719021	0.011816729	2.56E-08	0.049944589	0.085580235	0.312228945	1	1	1	1	1	0	0
7	284360	13	630246	11	63525	Copper	4.03E-06	NA	NA	NA	NA	2820	74052	mutation-responsive	NA	0.794783523	0.038491681	0.002206937	0.129773493	0.373667456	0.195422335	NA	0	1	1	0	0	0
2	128423	10	228198	14	205138	Copper	1.84E-06	NA	NA	NA	NA	158956	242111	mutation-responsive	0.018183354	0.035847884	0.001144299	5.01E-09	0.000964963	0.033274149	0.075120421	1	1	1	1	1	1	0
10	228198	4	375394	11	527820	Copper	1.12E-06	NA	NA	NA	NA	463846	566379	mutation-responsive	1.08E-05	9.71E-06	0.000164186	0.124284772	0.00406022	0.001053562	1.73E-06	1	1	1	0	1	1	1
14	636754	16	382832	11	243838	Copper	2.11E-06	NA	NA	NA	NA	201609	317287	mutation-responsive	0.157380504	0.000547608	0.034583549	4.72E-08	0.000251345	0.001974718	0.00298246	0	1	1	1	1	1	1
11	351593	13	51951	12	28676	Fluconazole	1.71E-07	NA	NA	NA	NA	3023	103886	mutation-responsive	0.004688658	0.014594052	4.10E-07	0.613544631	1.52E-05	0.097743368	0.024085776	1	1	1	0	1	0	1
11	351593	7	454850	5	511800	Fluconazole	4.85E-07	NA	NA	NA	NA	468194	560715	mutation-responsive	0.294611797	0.5809623	0.525614943	1.20E-06	0.815072192	0.925058654	0.629390986	0	0	0	1	0	0	0
11	64785	12	651404	16	126720	Fluconazole	2.09E-06	NA	NA	NA	NA	79454	126720	mutation-responsive	NA	0.013511642	6.58E-06	4.26E-07	0.201861894	0.003219997	0.006231172	NA	1	1	1	0	1	1
11	64785	16	583834	8	43614	Fluconazole	5.84E-09	NA	NA	NA	NA	19013	46772	mutation-responsive	NA	0.073741084	0.02131718	0.011850152	0.000695158	0.089302174	0.21790379	NA	0	1	1	1	0	0
12	1007694	15	167344	11	473718	Fluconazole	2.14E-06	NA	NA	NA	NA	455731	528277	mutation-responsive	0.648127833	0.169337359	0.460932843	0.132952112	0.000395348	0.294276496	0.415488506	0	0	0	0	1	0	0
12	651404	7	454850	14	389873	Fluconazole	2.62E-06	NA	NA	NA	NA	347264	473303	mutation-responsive	0.321396618	0.46349598	0.460606632	0.007003184	0.093574557	0.875555664	0.644367283	0	0	0	1	0	0	0
12	651404	15	167344	12	860959	Fluconazole	4.84E-06	NA	NA	NA	NA	824008	959018	mutation-responsive	0.37738864	0.086862233	0.823671756	0.007703196	0.011658282	0.977966534	0.073039056	0	0	0	1	1	0	0
12	651404	4	62726	1	169689	Fluconazole	2.44E-06	NA	NA	NA	NA	139073	185503	mutation-responsive	0.419472982	0.514073373	0.11328607	0.005499569	0.011725283	0.961831273	0.678457533	0	0	0	1	1	0	0
12	651404	7	345428	10	563290	Fluconazole	1.00E-06	NA	NA	NA	NA	532916	623040	mutation-responsive	0.682480585	0.520491785	0.020820608	1.54E-05	0.001349989	0.70374644	0.806008865	0	0	1	1	1	0	0
14	446677	15	167344	16	462843	Fluconazole	4.18E-06	NA	NA	NA	NA	452126	525073	mutation-responsive	0.629489675	NA	0.178356283	0.015498356	0.001229743	0.286270339	0.997784179	0	NA	0	1	1	0	0
15	1031126	8	113931	7	748214	Fluconazole	3.29E-06	NA	NA	NA	NA	697548	799244	mutation-responsive	0.466265498	0.26933665	0.615989052	0.00449388	5.37E-07	0.345482617	0.142867656	0	0	0	1	1	0	0
12	651404	11	569468	16	110310	Hydrogen_peroxide	5.62E-07	NA	NA	NA	NA	61482	126720	mutation-responsive	0.340477306	0.90603781	0.073756194	2.59E-07	0.076100456	0.816517064	0.154110735	0	0	0	1	0	0	0
12	651404	11	616713	4	1154603	Hydrogen_peroxide	2.90E-07	NA	NA	NA	NA	1154579	1161132	mutation-responsive	0.001154828	0.051841274	NA	8.40E-10	0.000131887	0.000627389	0.000245636	1	0	NA	1	1	1	1
12	651404	11	616713	5	261333	Hydrogen_peroxide	2.90E-06	NA	NA	NA	NA	223768	289034	mutation-responsive	0.050914782	0.728849538	0.05778367	1.44E-06	0.098943839	5.57E-05	0.04490813	0	0	0	1	0	1	1
12	651404	11	473650	13	834662	Hydrogen_peroxide	7.07E-08	NA	NA	NA	NA	824397	849171	mutation-responsive	0.019538205	0.053683577	0.004863654	1.24E-09	0.009800849	0.109888337	0.145664817	1	0	1	1	1	0	0
13	286123	4	375394	14	184703	Hydrogen_peroxide	4.32E-06	NA	NA	NA	NA	151127	195358	mutation-responsive	0.715260468	0.767526404	0.983439795	0.000760278	0.028880308	0.976868846	0.247336463	0	0	0	1	1	0	0
13	286123	11	473650	15	442119	Hydrogen_peroxide	2.05E-06	NA	NA	NA	NA	344470	482608	mutation-responsive	0.001236198	0.349131662	0.246419295	2.53E-06	0.936984748	0.012924301	0.264055975	1	0	0	1	0	1	0
12	491710	15	585314	8	55457	Hydrogen_peroxide	4.51E-07	NA	NA	NA	NA	54245	117556	mutation-responsive	0.659681041	0.914174984	0.225396358	2.08E-05	0.640526464	0.259584405	0.563291388	0	0	0	1	0	0	0
4	375394	7	873790	12	1042439	Hydrogen_peroxide	3.51E-06	NA	NA	NA	NA	1013592	1059176	mutation-responsive	0.000104292	0.024591402	4.11E-06	4.82E-05	0.000147743	0.00046106	2.94E-08	1	1	1	1	1	1	1
13	5770	5	565763	10	380369	Hydrogen_peroxide	1.89E-07	NA	NA	NA	NA	320259	391657	mutation-responsive	0.493816645	0.748310381	0.662396038	8.31E-07	0.762547803	0.762835141	0.970229155	0	0	0	1	0	0	0
4	98507	5	394911	13	883123	Hydrogen_peroxide	5.20E-07	NA	NA	NA	NA	869543	914143	mutation-responsive	0.253644947	0.329510873	0.550847786	0.000181773	0.238147111	0.487035727	0.943546385	0	0	0	1	0	0	0
4	98507	5	394911	2	412403	Hydrogen_peroxide	3.92E-06	NA	NA	NA	NA	377588	460668	mutation-responsive	0.004879701	0.118365606	0.000569065	0.560281343	0.001015721	0.015633949	0.001149365	1	0	1	0	1	1	1
4	98507	10	303583	4	1172914	Hydrogen_peroxide	9.58E-07	NA	NA	NA	NA	1154579	1240320	mutation-responsive	0.09799363	0.249325844	NA	0.021350522	0.42709213	0.0164288	0.021902287	0	0	NA	1	0	1	1
7	144117	7	551439	14	347264	Hydrogen_peroxide	9.10E-08	NA	NA	NA	NA	295870	350501	mutation-responsive	0.000322181	0.019425939	0.040642188	0.711993297	0.023672464	0.000387772	0.004244666	1	1	1	0	1	1	1
7	144117	13	161370	11	27643	Hydrogen_peroxide	3.81E-06	NA	NA	NA	NA	2820	64947	mutation-responsive	NA	0.130081556	0.895540482	0.000131248	0.188339668	0.336847939	0.545102168	NA	0	0	1	0	0	0
7	144117	5	565763	2	741554	Hydrogen_peroxide	3.47E-06	NA	NA	NA	NA	722169	788369	mutation-responsive	0.007921863	0.083455025	0.052751646	2.11E-08	0.005904854	0.701658638	0.029338822	1	0	0	1	1	0	1
7	144117	14	662512	13	776467	Hydrogen_peroxide	3.51E-06	NA	NA	NA	NA	706506	784149	mutation-responsive	0.240110663	0.987626535	0.405614564	1.00E-06	0.39387632	0.030658475	0.424246803	0	0	0	1	0	1	0
14	662512	13	628493	7	473949	Hydrogen_peroxide	9.40E-07	NA	NA	NA	NA	458896	562550	mutation-responsive	0.839778213	0.59759079	0.401607363	1.86E-06	0.719040266	0.613606719	0.994427853	0	0	0	1	0	0	0
7	144117	2	343406	4	1317903	Hydrogen_peroxide	9.19E-07	NA	NA	NA	NA	1298073	1359608	mutation-responsive	0.853469667	0.365195455	NA	5.35E-07	0.482586573	0.723990327	0.044006602	0	0	NA	1	0	0	1
7	144117	11	473650	16	247153	Hydrogen_peroxide	2.70E-09	NA	NA	NA	NA	202708	292535	mutation-responsive	0.36244125	0.1127654	0.016547776	5.14E-11	0.064928694	0.069033727	0.033006352	0	0	1	1	0	0	1
11	569468	16	697573	5	352804	Hydrogen_peroxide	4.32E-06	NA	NA	NA	NA	332139	407785	mutation-responsive	0.023647329	0.554983231	0.026257192	3.46E-08	0.049994078	0.104797849	0.029949381	1	0	1	1	1	0	1
11	569468	8	184872	2	740827	Hydrogen_peroxide	1.08E-06	NA	NA	NA	NA	716391	805115	mutation-responsive	0.002523887	0.000877502	0.003524465	0.529329945	0.003194517	0.050382232	0.000693729	1	1	1	0	1	0	1
2	634225	8	184872	14	376432	Hydrogen_peroxide	5.39E-07	NA	NA	NA	NA	358507	398112	mutation-responsive	0.025353402	0.046599414	0.026441969	2.07E-06	0.004652446	0.039043592	0.022541973	1	1	1	1	1	1	1
2	634225	13	220900	4	594035	Hydrogen_peroxide	7.73E-07	NA	NA	NA	NA	565313	620090	mutation-responsive	0.717890676	0.303914562	0.017579125	1.70E-07	0.004792235	0.32863713	0.050742207	0	0	1	1	1	0	0
6	76851	7	451905	8	190671	Hydrogen_peroxide	2.13E-06	NA	NA	NA	NA	169760	212973	mutation-responsive	0.031278025	0.031372354	0.011720564	2.87E-09	0.012794779	0.02417459	0.027169063	1	1	1	1	1	1	1
6	76851	11	473650	9	215732	Hydrogen_peroxide	6.03E-08	NA	NA	NA	NA	177586	285060	mutation-responsive	0.220320627	0.38863205	0.220624193	1.40E-08	0.36226863	0.02772085	0.285946699	0	0	0	1	0	1	0
7	551439	14	662512	2	155591	Hydrogen_peroxide	4.35E-09	NA	NA	NA	NA	142364	249533	mutation-responsive	0.41454028	0.244217841	0.924263858	3.93E-06	0.411247058	0.784508645	0.911439269	0	0	0	1	0	0	0
11	616713	13	757815	5	244175	Hydrogen_peroxide	3.79E-06	NA	NA	NA	NA	178674	277255	mutation-responsive	0.2528558	0.920212715	0.507264698	0.000170318	0.681272157	0.856250301	0.555063873	0	0	0	1	0	0	0
7	551439	13	628493	5	376468	Hydrogen_peroxide	2.06E-06	NA	NA	NA	NA	333575	407785	mutation-responsive	0.233450819	0.941426792	0.863641687	1.80E-06	0.333491522	0.896247096	0.503916088	0	0	0	1	0	0	0
13	161370	5	394911	7	70474	Hydrogen_peroxide	4.13E-07	NA	NA	NA	NA	45345	168582	mutation-responsive	0.044593697	0.007403494	0.087716937	1.94E-08	0.487063963	0.26217008	0.106228942	1	1	0	1	0	0	0
13	161370	2	202108	16	76198	Hydrogen_peroxide	5.00E-07	NA	NA	NA	NA	26397	123092	mutation-responsive	0.812090797	0.623439392	0.31129164	5.59E-05	0.842564433	0.204282673	0.726305039	0	0	0	1	0	0	0
14	662512	10	303583	8	46007	Hydrogen_peroxide	1.61E-06	NA	NA	NA	NA	19808	54302	mutation-responsive	0.066418163	0.555264807	0.01166722	0.019091916	0.708188118	0.01310916	0.249740421	0	0	1	1	0	1	0
9	127496	8	184872	15	718222	Hydrogen_peroxide	1.73E-08	NA	NA	NA	NA	673654	766151	mutation-responsive	0.773876349	0.581859576	0.908381128	1.09E-05	0.396884213	0.192774783	0.470319095	0	0	0	1	0	0	0
5	565763	13	628493	5	217039	Hydrogen_peroxide	9.29E-07	NA	NA	NA	NA	197322	223768	mutation-responsive	0.70435331	0.525641896	0.85150429	0.000105714	0.256215613	0.658716963	0.152636397	0	0	0	1	0	0	0
5	565763	9	127496	7	912779	Hydrogen_peroxide	4.54E-06	NA	NA	NA	NA	851197	956798	mutation-responsive	0.500462534	0.886417106	0.019535086	0.05331117	0.001033795	0.398467867	0.630693387	0	0	1	0	1	0	0
5	565763	8	184872	2	490264	Hydrogen_peroxide	1.19E-06	NA	NA	NA	NA	423698	586853	mutation-responsive	0.247661747	0.330847583	0.909455646	3.00E-05	0.62001574	0.750079899	0.587232128	0	0	0	1	0	0	0
5	565763	15	585314	13	642868	Hydrogen_peroxide	2.50E-06	NA	NA	NA	NA	589854	664518	mutation-responsive	0.175737588	0.014702423	0.08163444	4.09E-07	0.580173685	0.595236781	0.018063636	0	1	0	1	0	0	1
14	662512	13	220900	8	55457	Hydrogen_peroxide	2.71E-06	NA	NA	NA	NA	54245	117556	mutation-responsive	0.125748833	0.665146645	0.903816253	2.26E-06	0.414225787	0.105222578	0.331293974	0	0	0	1	0	0	0
2	343406	16	697573	12	863688	Hydrogen_peroxide	1.17E-06	NA	NA	NA	NA	831241	959018	mutation-responsive	0.861486642	0.571881436	0.645793597	2.16E-06	0.341414803	0.439594378	0.163079078	0	0	0	1	0	0	0
13	628493	16	697573	5	371859	Hydrogen_peroxide	4.64E-10	NA	NA	NA	NA	343502	371859	mutation-responsive	0.049592984	0.039871826	0.005212321	2.55E-12	0.039650359	0.027736038	0.001904785	1	1	1	1	1	1	1
16	697573	13	757815	11	107231	Hydrogen_peroxide	1.49E-07	NA	NA	NA	NA	87002	187243	mutation-responsive	NA	0.252221042	0.049204168	0.003217911	0.633025409	0.044446489	0.072391988	NA	0	1	1	0	1	0
9	127496	10	303583	16	864677	Hydrogen_peroxide	3.27E-06	NA	NA	NA	NA	834908	890686	mutation-responsive	0.072993931	0.13508085	0.114165161	2.36E-08	0.01372132	0.17235132	0.117977824	0	0	0	1	1	0	0
11	63525	15	1062490	14	234916	High_temperature	4.55E-06	NA	NA	NA	NA	151127	250138	mutation-responsive	NA	0.039261739	0.141070693	1.74E-06	9.02E-06	0.063612629	0.002265448	NA	1	0	1	1	0	1
11	63525	15	1062490	2	194226	High_temperature	6.35E-06	NA	NA	NA	NA	165259	253219	mutation-responsive	NA	0.86508687	0.145219477	0.004893765	0.03878143	0.952357455	0.262649333	NA	0	0	1	1	0	0
11	63525	16	194152	10	320259	High_temperature	3.85E-06	NA	NA	NA	NA	300626	372444	mutation-responsive	NA	0.640311809	1.71E-05	0.701357546	0.0041386	0.18078915	0.792501225	NA	0	1	0	1	0	0
12	562046	2	76947	7	798183	High_temperature	4.24E-06	NA	NA	NA	NA	786402	804429	mutation-responsive	0.029135655	0.016880408	0.000128655	1.81E-08	0.099983603	0.004106095	0.011252166	1	1	1	1	0	1	1
14	487818	15	451509	3	75088	High_temperature	4.46E-06	NA	NA	NA	NA	60463	75130	mutation-responsive	0.626399567	0.550522596	0.085066164	0.056673298	0.962064326	0.706800434	0.0004412	0	0	0	0	0	0	1
16	194152	6	70009	8	219407	High_temperature	1.71E-06	NA	NA	NA	NA	190366	227009	mutation-responsive	0.000566956	0.006266566	3.89E-07	4.08E-08	7.27E-06	0.001496251	3.08E-05	1	1	1	1	1	1	1
16	426991	2	76947	7	803574	High_temperature	1.59E-06	NA	NA	NA	NA	803574	902358	mutation-responsive	0.291140422	0.406032002	0.011532911	1.11E-07	0.983871701	0.154253618	0.141118102	0	0	1	1	0	0	0
16	426991	2	432185	16	61482	High_temperature	4.88E-07	NA	NA	NA	NA	43388	61482	mutation-responsive	0.964569752	0.346523268	0.124195284	1.76E-06	0.513288885	0.931977901	0.164099176	0	0	0	1	0	0	0
16	426991	4	1104014	6	207041	High_temperature	6.09E-06	NA	NA	NA	NA	186097	207456	mutation-responsive	0.038164956	0.104662841	0.000742011	3.24E-07	0.370218844	0.065789763	0.000751728	1	0	1	1	0	0	1
16	426991	6	70009	13	898809	High_temperature	4.27E-06	NA	NA	NA	NA	859500	914143	mutation-responsive	0.93909218	0.984982826	0.464332207	2.48E-06	0.941450707	0.90849762	0.417153106	0	0	0	1	0	0	0
16	82074	9	308852	14	406133	High_temperature	5.04E-06	NA	NA	NA	NA	376432	411040	mutation-responsive	0.002690146	2.88E-08	0.004715101	0.009421579	0.157851088	0.00925676	0.000838737	1	1	1	1	0	1	1
4	406099	4	831279	3	99392	High_temperature	5.32E-06	NA	NA	NA	NA	80444	114986	mutation-responsive	0.134049371	0.233648852	0.005633792	0.716132544	0.004746755	0.059197351	5.95E-06	0	0	1	0	1	0	1
9	270121	5	343502	14	735429	Neomycin	1.92E-07	NA	NA	NA	NA	717421	771372	mutation-responsive	0.693595148	0.768818607	0.962611409	7.03E-06	0.365236739	0.351953695	0.2710056	0	0	0	1	0	0	0
9	270121	10	249923	16	156150	Neomycin	8.68E-08	NA	NA	NA	NA	156150	255112	mutation-responsive	0.492474523	0.478431441	0.746288431	1.04E-07	0.722107502	0.103282238	0.080464234	0	0	0	1	0	0	0
9	270121	7	682394	10	83220	Neomycin	7.07E-07	NA	NA	NA	NA	61391	142168	mutation-responsive	0.948008817	0.592024416	0.012692824	0.000857274	0.764602945	0.817756725	0.619062485	0	0	1	1	0	0	0
11	63525	15	462083	12	591955	Neomycin	1.29E-06	NA	NA	NA	NA	547020	599102	mutation-responsive	NA	0.901938109	0.007286972	0.011110292	0.046370769	0.584826631	0.925986877	NA	0	1	1	1	0	0
11	63525	8	114934	2	475856	Neomycin	1.03E-08	NA	NA	NA	NA	452891	477246	mutation-responsive	NA	0.401310124	0.554703833	2.28E-05	0.270945571	0.60298683	0.380643979	NA	0	0	1	0	0	0
11	63525	13	609420	6	95585	Neomycin	1.83E-07	NA	NA	NA	NA	90772	105370	mutation-responsive	NA	0.440434882	0.358234985	2.39E-07	0.880217236	0.258119039	0.144162837	NA	0	0	1	0	0	0
5	343502	13	609420	15	585314	Neomycin	1.86E-06	NA	NA	NA	NA	528799	656264	mutation-responsive	0.554103892	0.326423197	0.343474075	0.00137102	0.045365083	0.536011108	0.284629607	0	0	0	1	1	0	0
10	111661	12	248314	13	237965	Neomycin	4.39E-06	NA	NA	NA	NA	220900	334830	mutation-responsive	0.168255306	0.733199109	0.258421231	0.000259323	0.427132424	0.637713564	0.481729693	0	0	0	1	0	0	0
11	20616	14	709317	4	1062762	Neomycin	4.14E-06	NA	NA	NA	NA	985630	1072384	mutation-responsive	NA	0.424188894	0.096082387	0.001704521	0.593348639	0.310177075	0.324888167	NA	0	0	1	0	0	0
11	20616	8	262618	15	257252	Neomycin	8.09E-07	NA	NA	NA	NA	222869	274603	mutation-responsive	NA	0.071487277	0.001568447	1.30E-08	0.120338003	0.003243943	0.122332655	NA	0	1	1	0	1	0
4	570480	10	249923	3	264282	Neomycin	3.56E-08	NA	NA	NA	NA	237610	298764	mutation-responsive	0.013075877	0.252584306	0.017533058	0.304319944	8.14E-07	0.35834804	0.193856138	1	0	1	0	1	0	0
10	330372	15	344470	13	50831	Neomycin	3.66E-06	NA	NA	NA	NA	31589	81991	mutation-responsive	0.019113879	0.014108252	0.018722835	2.09E-08	0.00175018	0.005657096	0.266244781	1	1	1	1	1	1	0
10	249923	2	202227	16	462756	Neomycin	1.78E-06	NA	NA	NA	NA	450160	513862	mutation-responsive	0.704510592	0.726599387	0.083191498	0.000556967	0.107641134	0.799788727	0.090943405	0	0	0	1	0	0	0
6	123067	9	333942	12	548327	Neomycin	2.34E-07	NA	NA	NA	NA	545673	557979	mutation-responsive	0.301071905	0.924420731	0.00215902	0.002652623	0.843999714	0.421094734	0.839802367	0	0	1	1	0	0	0
6	123067	12	248314	16	156150	Neomycin	3.77E-06	NA	NA	NA	NA	90265	200253	mutation-responsive	0.932269118	0.40781427	0.496451983	1.02E-05	0.109026023	0.195925618	0.075675484	0	0	0	1	0	0	0
8	114934	6	62990	5	193525	Neomycin	3.48E-06	NA	NA	NA	NA	178044	262352	mutation-responsive	0.554506955	0.727095372	0.133259107	0.000114229	0.165290937	0.955237015	0.500009942	0	0	0	1	0	0	0
8	114934	11	258873	12	788874	Neomycin	7.24E-08	NA	NA	NA	NA	689147	843685	mutation-responsive	0.281304911	0.027506469	0.049156847	4.19E-09	0.004616731	0.034184624	0.588518646	0	1	1	1	1	1	0
8	114934	5	271156	13	784149	Neomycin	2.29E-07	NA	NA	NA	NA	761608	809198	mutation-responsive	0.119455083	0.364213584	0.211015366	3.82E-08	0.738747039	0.065875375	0.071339762	0	0	0	1	0	0	0
8	114934	5	271156	16	202708	Neomycin	2.64E-07	NA	NA	NA	NA	173703	292535	mutation-responsive	0.096207252	0.221815063	0.121821703	7.24E-09	0.02857595	0.615530032	0.332214596	0	0	0	1	1	0	0
8	114934	7	530647	14	534813	Neomycin	6.46E-07	NA	NA	NA	NA	517634	603545	mutation-responsive	0.831838624	0.667931473	0.204058979	0.000109038	0.389839436	0.367139249	0.227871557	0	0	0	1	0	0	0
12	658054	15	462083	2	677653	Neomycin	3.40E-06	NA	NA	NA	NA	663901	723175	mutation-responsive	0.101602676	0.393033207	0.543905011	1.44E-06	0.918530388	0.636333616	0.410662187	0	0	0	1	0	0	0
12	658054	9	183658	15	468674	Neomycin	2.06E-07	NA	NA	NA	NA	448221	538068	mutation-responsive	0.783039527	0.363382433	0.348146629	8.99E-06	0.460105533	0.420513096	0.437352966	0	0	0	1	0	0	0
12	658054	9	183658	12	115271	Neomycin	4.02E-06	NA	NA	NA	NA	97828	144822	mutation-responsive	0.58944097	0.689626856	0.350138795	8.49E-05	0.283856143	0.892009719	0.957687071	0	0	0	1	0	0	0
14	375414	4	1448315	10	31964	Neomycin	1.66E-06	NA	NA	NA	NA	25877	36357	mutation-responsive	0.452905779	0.515275641	0.65786807	0.000338873	0.411714757	0.802948638	0.773696764	0	0	0	1	0	0	0
14	375414	10	61391	13	878991	Neomycin	2.20E-06	NA	NA	NA	NA	859500	914143	mutation-responsive	0.664300268	0.832503092	0.609010681	0.005854236	0.621411843	0.737181206	0.675490542	0	0	0	1	0	0	0
11	514792	6	62990	1	119344	Neomycin	3.64E-06	NA	NA	NA	NA	76030	182447	mutation-responsive	0.98303129	0.941283178	0.584897667	9.72E-05	0.740091872	0.182205592	0.73609431	0	0	0	1	0	0	0
6	62990	11	258873	1	76030	Neomycin	4.55E-06	NA	NA	NA	NA	76030	89705	mutation-responsive	0.488459563	0.318067514	0.278268592	6.19E-05	0.964140327	0.875038557	0.104678374	0	0	0	1	0	0	0
2	202227	7	67253	15	61694	Neomycin	9.52E-07	NA	NA	NA	NA	414	129440	mutation-responsive	0.832191079	0.677450496	0.897382275	2.03E-06	0.753099903	0.713722034	0.740127713	0	0	0	1	0	0	0
6	62990	15	344470	13	164021	Neomycin	1.62E-06	NA	NA	NA	NA	82357	196123	mutation-responsive	0.176621738	0.659753386	0.386131819	3.92E-06	0.218893848	0.380777642	0.107076604	0	0	0	1	0	0	0
10	249923	2	202227	13	37465	Neomycin	5.85E-08	NA	NA	NA	NA	5770	67103	mutation-responsive	0.337986109	0.807898022	0.103499921	0.000671412	0.022305648	0.193450532	0.468147792	0	0	0	1	1	0	0
10	249923	7	682394	1	54661	Neomycin	1.84E-08	NA	NA	NA	NA	33403	62920	mutation-responsive	0.961803092	0.712846982	0.502441551	5.08E-06	0.564747395	0.483082343	0.5116932	0	0	0	1	0	0	0
16	428058	7	530647	13	777456	Neomycin	2.89E-06	NA	NA	NA	NA	716978	784149	mutation-responsive	0.06589169	0.529542624	0.778355219	3.98E-07	0.184469884	0.031949048	0.458617721	0	0	0	1	0	1	0
2	202227	3	54482	12	490736	Neomycin	4.23E-06	NA	NA	NA	NA	423791	532984	mutation-responsive	0.678259869	0.900650628	0.226860749	4.22E-06	0.535219583	0.870433261	0.94153981	0	0	0	1	0	0	0
7	682394	16	839142	12	734157	Neomycin	6.46E-07	NA	NA	NA	NA	713059	785340	mutation-responsive	0.408504595	0.324811775	0.161628267	5.01E-08	0.407046555	0.310714807	0.155536328	0	0	0	1	0	0	0
10	61391	15	344470	4	131989	Neomycin	7.27E-07	NA	NA	NA	NA	131453	193118	mutation-responsive	0.627560637	0.840126613	0.107734144	2.22E-07	0.569764974	0.200017296	0.59130316	0	0	0	1	0	0	0
6	62990	9	333942	13	29145	Neomycin	2.45E-07	NA	NA	NA	NA	5770	33236	mutation-responsive	0.523431004	0.598052964	0.429777583	4.16E-05	0.533484855	0.347197395	0.848370914	0	0	0	1	0	0	0
6	62990	15	170746	7	310899	Neomycin	6.19E-09	NA	NA	NA	NA	291088	368346	mutation-responsive	0.354935725	0.896228568	0.391782588	1.10E-05	0.162398807	0.785038589	0.528456286	0	0	0	1	0	0	0
6	62990	12	248314	5	190283	Neomycin	1.17E-07	NA	NA	NA	NA	139492	198077	mutation-responsive	0.762098635	0.564210266	0.307215248	2.66E-06	0.990339812	0.989527828	0.424172941	0	0	0	1	0	0	0
7	682394	2	499401	6	186748	Neomycin	1.14E-06	NA	NA	NA	NA	174484	194306	mutation-responsive	0.645746693	0.332748229	0.14424532	2.71E-07	0.049827215	0.335728718	0.633304758	0	0	0	1	1	0	0
11	258873	16	739738	8	169760	Neomycin	3.81E-07	NA	NA	NA	NA	149906	212973	mutation-responsive	0.67679044	0.988013595	0.965811519	6.72E-05	0.489648113	0.420209315	0.121573087	0	0	0	1	0	0	0
9	63655	16	739738	12	548327	Neomycin	2.72E-08	NA	NA	NA	NA	545673	562046	mutation-responsive	0.918291964	0.295049545	0.891507369	5.49E-06	0.945436611	0.922391379	0.225569189	0	0	0	1	0	0	0
15	462083	8	262618	5	261193	Neomycin	1.67E-06	NA	NA	NA	NA	226491	289034	mutation-responsive	0.581748251	0.595824736	0.038836047	0.000735947	0.405499106	0.635427031	0.728450379	0	0	1	1	0	0	0
8	262618	15	170746	5	239875	Neomycin	8.92E-07	NA	NA	NA	NA	203211	262352	mutation-responsive	0.409710268	0.430061982	0.004926928	0.004188225	0.367543523	0.394040823	0.64687087	0	0	1	1	0	0	0
15	462083	3	54482	2	300931	Neomycin	1.20E-06	NA	NA	NA	NA	299034	369657	mutation-responsive	0.149849297	0.300685973	0.071575643	4.85E-08	0.070160985	0.626956455	0.008120432	0	0	0	1	0	0	1
15	462083	16	839142	5	376468	Neomycin	2.64E-06	NA	NA	NA	NA	332139	407785	mutation-responsive	0.210397882	0.635483023	0.07523158	0.002991649	0.131912863	0.280375278	0.854924895	0	0	0	1	0	0	0
16	739738	8	262618	16	403562	Neomycin	1.08E-07	NA	NA	NA	NA	358063	487107	mutation-responsive	0.822977267	0.39139859	0.046489175	2.74E-08	0.125993931	0.926255155	0.695621883	0	0	1	1	0	0	0
4	1448315	16	428058	4	106763	Neomycin	2.48E-08	NA	NA	NA	NA	70227	124666	mutation-responsive	0.005059008	0.109412575	0.015590155	3.13E-11	0.002078226	0.047897664	0.153961932	1	0	1	1	1	1	0
13	609420	12	248314	4	1013882	Neomycin	1.24E-06	NA	NA	NA	NA	962280	1040939	mutation-responsive	0.276955472	0.660259612	0.196999183	0.0001659	0.971662626	0.477099501	0.908609745	0	0	0	1	0	0	0
11	428291	2	249967	12	92595	Glucose	1.88E-06	NA	NA	NA	NA	65523	103886	mutation-responsive	0.143845781	0.061606355	0.747133126	0.003601593	0.05209282	0.394111177	0.456338823	0	0	0	1	0	0	0
12	612784	13	232390	9	213122	Glucose	8.96E-08	NA	NA	NA	NA	177586	215732	mutation-responsive	0.902740818	0.276739306	0.231031975	2.86E-07	0.44407211	0.804045868	0.960344721	0	0	0	1	0	0	0
12	662978	2	373518	12	952975	Glucose	1.01E-06	NA	NA	NA	NA	862015	991073	mutation-responsive	0.237127432	0.129695596	0.599368102	0.002752719	0.071991643	0.069531963	0.160929296	0	0	0	1	0	0	0
12	714002	14	185626	9	242713	Glucose	9.26E-07	NA	NA	NA	NA	183373	262414	mutation-responsive	0.996956818	0.301795195	0.982701124	8.09E-05	0.10534508	0.113030699	0.323627736	0	0	0	1	0	0	0
13	232390	15	959820	15	491788	Glucose	2.78E-06	NA	NA	NA	NA	442914	543081	mutation-responsive	0.902527602	0.759139953	0.414365598	3.26E-05	0.891099131	0.909240447	0.469462616	0	0	0	1	0	0	0
13	575028	5	417511	7	548923	Glucose	4.71E-06	NA	NA	NA	NA	529282	592271	mutation-responsive	0.000913897	0.063304443	0.01460486	9.45E-09	0.021657265	0.04963504	0.001327107	1	0	1	1	1	1	1
14	185626	8	54245	15	40513	Glucose	2.15E-08	NA	NA	NA	NA	414	46508	mutation-responsive	0.125814703	0.439646896	0.036708443	4.34E-08	0.027036492	0.970085436	0.89114884	0	0	1	1	1	0	0
14	467219	15	959820	7	559929	Glucose	3.66E-06	NA	NA	NA	NA	524176	657546	mutation-responsive	0.307824818	NA	0.859595122	1.67E-05	0.018550164	NA	0.012607293	0	NA	0	1	1	NA	1
14	657133	4	722585	9	334061	Glucose	1.87E-07	NA	NA	NA	NA	300482	348722	mutation-responsive	0.147968344	0.733915547	0.609812724	3.46E-06	0.975675042	0.131279022	0.865480249	0	0	0	1	0	0	0
15	101328	7	361541	6	131646	Glucose	8.34E-07	NA	NA	NA	NA	95585	171023	mutation-responsive	0.748868398	0.339643771	0.688637695	2.45E-05	0.289810849	0.387782663	0.819265153	0	0	0	1	0	0	0
2	373518	4	722585	15	968773	Glucose	3.36E-06	NA	NA	NA	NA	908105	981291	mutation-responsive	0.04900401	0.072689777	0.38226546	1.22E-07	0.359898859	0.118338917	0.259064323	1	0	0	1	0	0	0
2	249967	3	84313	11	383052	Glucose	2.07E-06	NA	NA	NA	NA	373559	447605	mutation-responsive	0.072675536	0.136850205	0.254131151	8.23E-07	0.559061898	0.07337768	0.958244714	0	0	0	1	0	0	0
3	84313	4	722585	15	504745	Glucose	5.45E-06	NA	NA	NA	NA	407363	543081	mutation-responsive	0.10236273	0.831315038	0.068414721	0.003988136	0.344103996	0.356919275	0.75583574	0	0	0	1	0	0	0
5	417511	8	151416	10	341566	Glucose	1.30E-06	NA	NA	NA	NA	303269	387767	mutation-responsive	0.600356395	0.798528051	0.134230809	1.59E-05	0.388488639	0.165966642	0.535296565	0	0	0	1	0	0	0
15	407738	15	151709	12	381823	Ethanol	6.51E-07	NA	NA	NA	NA	357438	388903	mutation-responsive	0.76641781	0.913365761	0.554980943	0.000186028	0.865002921	0.043250724	0.154917099	0	0	0	1	0	1	0
12	667631	10	684208	15	1067520	Ethanol	2.29E-06	NA	NA	NA	NA	1060932	1080323	mutation-responsive	0.909166308	0.756026957	0.163418887	0.000104823	0.983160357	0.812897418	0.286518529	0	0	0	1	0	0	0
15	488333	10	275952	12	611973	Ethanol	7.88E-10	NA	NA	NA	NA	611973	628215	mutation-responsive	0.85141148	0.59736355	0.917211215	3.35E-08	0.544985958	0.952735701	0.799287608	0	0	0	1	0	0	0
12	545673	15	51148	10	379586	Ethanol	7.19E-08	NA	NA	NA	NA	316206	466979	mutation-responsive	0.707507383	0.856052625	0.25886216	7.43E-06	0.517511084	0.139234122	0.678175874	0	0	0	1	0	0	0
15	407738	4	1022771	9	274972	Ethanol	1.31E-08	NA	NA	NA	NA	269523	285060	mutation-responsive	0.354310975	0.91238194	0.873437096	2.37E-06	0.885629025	0.129897524	0.815269332	0	0	0	1	0	0	0
7	852133	15	238753	3	106804	Ethanol	1.73E-06	NA	NA	NA	NA	105155	143131	mutation-responsive	0.567746472	0.797359427	0.091190055	0.000849725	0.468209237	0.941298744	0.894451539	0	0	0	1	0	0	0
15	407738	9	348722	16	662450	Ethanol	2.58E-08	NA	NA	NA	NA	609546	666924	mutation-responsive	0.648144681	0.404999145	0.714145325	4.77E-07	0.593072771	0.288250749	0.425756296	0	0	0	1	0	0	0
15	407738	16	584582	8	361205	Ethanol	1.81E-07	NA	NA	NA	NA	296890	420248	mutation-responsive	0.651955695	0.157794399	0.554101753	1.60E-07	0.569722045	0.241029518	0.605411459	0	0	0	1	0	0	0
15	407738	5	249350	11	249055	Ethanol	7.05E-07	NA	NA	NA	NA	209185	275016	mutation-responsive	0.140312664	0.307812617	0.470152024	0.00023836	0.430534847	0.568151289	0.443566273	0	0	0	1	0	0	0
15	534846	5	124644	11	26043	Ethanol	2.46E-07	NA	NA	NA	NA	18001	41442	mutation-responsive	NA	0.85147714	0.727892614	1.16E-06	0.9448874	0.324097288	0.596186104	NA	0	0	1	0	0	0
15	151709	10	142168	4	1040939	Ethanol	2.48E-06	NA	NA	NA	NA	962280	1072384	mutation-responsive	0.276549101	0.795245939	0.283926545	6.50E-05	0.536075819	0.018007819	0.887632682	0	0	0	1	0	1	0
10	275952	4	720061	15	542472	Ethanol	2.47E-06	NA	NA	NA	NA	479529	588933	mutation-responsive	0.806502725	0.101084543	0.17592675	0.001156951	0.319729862	0.166139549	0.474946144	0	0	0	1	0	0	0
10	275952	15	238753	4	1492451	Ethanol	8.13E-07	NA	NA	NA	NA	1479403	1496312	mutation-responsive	0.857236565	0.994265979	NA	3.29E-06	0.46515256	0.900577944	0.729748895	0	0	NA	1	0	0	0
15	407738	8	337281	12	1006977	Ethanol	3.38E-06	NA	NA	NA	NA	958253	1019357	mutation-responsive	0.442448036	0.420549623	0.355389438	0.000231928	0.95013537	0.125684465	0.629198014	0	0	0	1	0	0	0
15	407738	8	337281	15	1069288	Ethanol	4.25E-06	NA	NA	NA	NA	1060932	1080323	mutation-responsive	0.880431056	0.801360162	0.978026497	4.38E-05	0.6995093	0.410870835	0.440827564	0	0	0	1	0	0	0
15	407738	11	622408	7	26801	Ethanol	2.92E-07	NA	NA	NA	NA	2283	126593	mutation-responsive	0.921022194	0.315347219	0.246367827	0.001964791	0.058348561	0.040601725	0.145697556	0	0	0	1	0	1	0
15	51148	7	852133	11	572316	Ethanol	1.37E-06	NA	NA	NA	NA	473650	642730	mutation-responsive	0.312887673	0.572014849	0.39413507	0.000451447	0.394066069	0.123062046	0.913687783	0	0	0	1	0	0	0
12	667631	9	243933	15	611065	Ethanol	1.52E-07	NA	NA	NA	NA	585314	656264	mutation-responsive	0.570468991	0.469334899	0.7057471	1.99E-06	0.492639416	0.41222905	0.833182019	0	0	0	1	0	0	0
15	407738	7	938096	8	167487	Ethanol	2.50E-06	NA	NA	NA	NA	149906	192973	mutation-responsive	0.11591882	0.78574034	0.559442764	0.000377007	0.229658428	0.652901801	0.848983396	0	0	0	1	0	0	0
4	567417	5	249350	12	66714	Ethanol	5.12E-08	NA	NA	NA	NA	49831	103751	mutation-responsive	0.42809982	0.630177857	0.837807827	1.04E-06	0.784601691	0.888443607	0.812941545	0	0	0	1	0	0	0
4	567417	5	106481	12	725936	Ethanol	3.67E-09	NA	NA	NA	NA	651404	759438	mutation-responsive	0.371999611	0.244287949	0.66334745	1.11E-06	0.58079728	0.491315734	0.865975722	0	0	0	1	0	0	0
12	545673	5	106481	4	1062762	Ethanol	1.12E-06	NA	NA	NA	NA	985630	1072384	mutation-responsive	0.77647578	0.440877438	0.707886998	0.000134016	0.652151064	0.537804686	0.258162383	0	0	0	1	0	0	0
12	545673	4	1173007	14	705401	Ethanol	4.51E-06	NA	NA	NA	NA	655315	735429	mutation-responsive	0.099896316	0.478550654	NA	0.013113334	0.016261315	0.690341421	0.692040894	0	0	NA	1	1	0	0
12	667631	4	1022771	2	123008	Ethanol	3.82E-06	NA	NA	NA	NA	23441	213728	mutation-responsive	0.292124226	0.114455767	0.911924377	0.000457416	0.749732077	0.390682105	0.571830501	0	0	0	1	0	0	0
12	667631	7	391138	5	85693	Ethanol	2.96E-06	NA	NA	NA	NA	46142	87593	mutation-responsive	0.737478976	0.786826138	0.494401132	2.63E-05	0.519085316	0.002616086	0.442576707	0	0	0	1	0	1	0
12	667631	8	459310	11	463846	Ethanol	7.15E-07	NA	NA	NA	NA	430549	476182	mutation-responsive	0.942825566	0.454340727	0.595648962	4.04E-06	0.871375352	0.806323716	0.558146221	0	0	0	1	0	0	0
12	667631	14	414010	7	519381	Ethanol	1.00E-07	NA	NA	NA	NA	471518	619361	mutation-responsive	0.098236005	0.3294723	0.491419403	0.002045863	0.943752769	0.686778828	0.796387885	0	0	0	1	0	0	0
7	852133	8	337281	12	659916	Ethanol	1.80E-09	NA	NA	NA	NA	650212	759438	mutation-responsive	0.055615559	0.489711293	0.731349925	2.68E-05	0.720076304	0.180846988	0.949489937	0	0	0	1	0	0	0
12	667631	13	162123	16	455359	Ethanol	1.23E-06	NA	NA	NA	NA	364396	511946	mutation-responsive	0.903899923	0.195623433	0.946508119	3.06E-06	0.799465604	0.164743492	0.646908264	0	0	0	1	0	0	0
12	667631	3	101527	7	165842	Ethanol	1.75E-06	NA	NA	NA	NA	154206	196064	mutation-responsive	0.935838428	0.702006398	0.727891871	0.000159062	0.656715935	NA	0.293637588	0	0	0	1	0	NA	0
12	667631	8	110591	13	824397	Ethanol	5.96E-07	NA	NA	NA	NA	809198	828055	mutation-responsive	0.618073316	0.287608755	0.288477244	4.68E-07	0.9877849	0.647205105	0.123611917	0	0	0	1	0	0	0
4	1485210	10	471195	12	417289	Ethanol	1.71E-06	NA	NA	NA	NA	317989	444929	mutation-responsive	0.197374856	0.68867096	NA	1.78E-06	0.449371228	0.727824412	0.206846448	0	0	NA	1	0	0	0
9	348722	4	720061	4	1451955	Ethanol	1.30E-07	NA	NA	NA	NA	1441011	1471854	mutation-responsive	0.396315877	0.48116541	0.907884118	3.56E-05	0.195503982	0.506510455	0.780365747	0	0	0	1	0	0	0
4	1485210	6	50685	3	54110	Ethanol	2.99E-06	NA	NA	NA	NA	50675	75130	mutation-responsive	0.259173537	0.639194204	NA	5.60E-06	0.915141818	0.697277148	0.837604246	0	0	NA	1	0	0	0
4	1485210	16	584582	1	76030	Ethanol	6.45E-07	NA	NA	NA	NA	76030	112742	mutation-responsive	0.963559702	0.359019968	NA	1.24E-05	0.716399215	0.464305126	0.626054868	0	0	NA	1	0	0	0
4	1022771	4	139426	1	130362	Ethanol	1.34E-06	NA	NA	NA	NA	119344	174746	mutation-responsive	0.494956844	0.592813164	0.237001722	2.23E-06	0.835643965	0.164291829	0.806589719	0	0	0	1	0	0	0
4	1485210	7	852133	3	54110	Ethanol	2.22E-07	NA	NA	NA	NA	49221	133467	mutation-responsive	0.2040697	0.554830606	NA	9.58E-05	0.345493171	0.469218582	0.674142305	0	0	NA	1	0	0	0
4	1485210	6	103553	8	466868	Ethanol	7.27E-07	NA	NA	NA	NA	427782	483978	mutation-responsive	0.047619127	0.433459989	NA	0.001109409	0.162029961	0.981911253	0.543401787	1	0	NA	1	0	0	0
4	1485210	15	238753	12	253770	Ethanol	8.10E-07	NA	NA	NA	NA	235332	281178	mutation-responsive	0.544850728	0.690532165	NA	1.47E-05	0.940545488	0.158871833	0.806963699	0	0	NA	1	0	0	0
4	64209	15	488333	12	1014017	Ethanol	4.15E-06	NA	NA	NA	NA	1008642	1019357	mutation-responsive	0.295456268	0.549033346	0.72405312	9.65E-05	0.478084127	0.984810477	0.922024718	0	0	0	1	0	0	0
15	534846	12	843685	4	1367576	Ethanol	4.94E-06	NA	NA	NA	NA	1335398	1466364	mutation-responsive	0.823125987	0.72028716	NA	3.05E-05	0.934599148	0.067607068	0.78332969	0	0	NA	1	0	0	0
15	151709	4	720061	12	30768	Ethanol	1.08E-06	NA	NA	NA	NA	24591	50192	mutation-responsive	0.025580479	0.618162858	0.656076451	0.002161916	0.132680551	0.098461335	0.717698844	1	0	0	1	0	0	0
15	151709	8	337281	4	230677	Ethanol	7.13E-09	NA	NA	NA	NA	182019	262793	mutation-responsive	0.254931983	0.853964906	0.170101436	1.78E-05	0.558610502	0.341070213	0.660747604	0	0	0	1	0	0	0
8	110591	15	238753	4	512368	Ethanol	1.55E-06	NA	NA	NA	NA	415049	611095	mutation-responsive	0.282540487	0.873296332	0.417919926	0.000153011	0.853350332	0.340855867	0.440454657	0	0	0	1	0	0	0
4	64209	10	275952	4	1184604	Ethanol	4.56E-06	NA	NA	NA	NA	1149565	1267782	mutation-responsive	0.34782606	0.570920308	NA	0.000377167	0.727513303	0.754703606	0.467983914	0	0	NA	1	0	0	0
4	64209	9	348722	6	199558	Ethanol	3.20E-07	NA	NA	NA	NA	156765	207456	mutation-responsive	0.704026861	0.950619501	0.989186202	1.79E-05	0.390336152	0.769761063	0.585106964	0	0	0	1	0	0	0
9	243933	4	720061	6	259953	Ethanol	4.20E-07	NA	NA	NA	NA	258551	264000	mutation-responsive	0.875627707	0.647064617	0.960986059	2.07E-06	0.706144635	0.980196557	0.343991783	0	0	0	1	0	0	0
4	64209	15	51148	6	227025	Ethanol	2.49E-06	NA	NA	NA	NA	198275	234085	mutation-responsive	0.620954003	0.146555796	0.187577074	2.59E-06	0.855675318	0.398970909	0.962406522	0	0	0	1	0	0	0
15	534846	4	1173007	6	167198	Ethanol	1.40E-06	NA	NA	NA	NA	70009	192234	mutation-responsive	0.412439153	0.806392301	NA	5.77E-05	0.560853895	0.916920839	0.266387162	0	0	NA	1	0	0	0
6	50685	4	1173007	15	994833	Ethanol	4.68E-07	NA	NA	NA	NA	994833	1031500	mutation-responsive	0.687376798	0.078805779	NA	0.000436298	0.60299046	0.497034932	0.413895273	0	0	NA	1	0	0	0
6	50685	15	238753	4	1271941	Ethanol	3.46E-06	NA	NA	NA	NA	1267782	1318845	mutation-responsive	0.058209035	0.128654089	NA	0.000719035	0.136500137	0.756997337	0.229459773	0	0	NA	1	0	0	0
6	50685	4	720061	4	48349	Ethanol	5.06E-07	NA	NA	NA	NA	2151	124666	mutation-responsive	0.739621914	0.728835253	0.783748263	1.43E-05	0.658111364	0.766348104	0.632591756	0	0	0	1	0	0	0
4	64209	2	776104	7	442935	Ethanol	4.38E-07	NA	NA	NA	NA	432414	452296	mutation-responsive	0.302994805	0.344993155	0.14842007	0.000245462	0.691886117	0.285640717	0.574292295	0	0	0	1	0	0	0
4	64209	2	560167	13	151409	Ethanol	4.11E-08	NA	NA	NA	NA	98766	167925	mutation-responsive	0.922688596	0.932470928	0.992252823	5.02E-07	0.657465749	0.673507082	0.695447251	0	0	0	1	0	0	0
4	64209	12	442873	13	437012	Ethanol	9.99E-07	NA	NA	NA	NA	399724	454515	mutation-responsive	0.623573687	0.169116078	0.448017014	0.000277842	0.167002717	0.595822139	0.887751815	0	0	0	1	0	0	0
4	64209	14	698696	5	229833	Ethanol	5.83E-08	NA	NA	NA	NA	198077	267773	mutation-responsive	0.31501214	0.784985501	0.781256538	3.88E-06	0.702933216	0.601890601	0.758457423	0	0	0	1	0	0	0
4	567417	15	151709	1	169476	Ethanol	9.10E-08	NA	NA	NA	NA	130254	186896	mutation-responsive	0.453473877	0.881219538	0.130844225	3.74E-05	0.893720952	0.902089625	0.87781114	0	0	0	1	0	0	0
4	567417	15	51148	13	859500	Ethanol	9.26E-07	NA	NA	NA	NA	834662	862215	mutation-responsive	0.339010027	0.923721273	0.131392442	0.000357675	0.528612408	0.574251512	0.248869057	0	0	0	1	0	0	0
4	567417	2	507938	11	354752	Ethanol	2.64E-06	NA	NA	NA	NA	297944	357004	mutation-responsive	0.631704664	0.136923359	0.798905709	4.55E-06	0.834220327	0.323614004	0.828954558	0	0	0	1	0	0	0
4	567417	9	151326	12	1032807	Ethanol	5.23E-06	NA	NA	NA	NA	1014017	1059176	mutation-responsive	0.680194615	0.60376863	0.836463361	0.000153538	0.645961277	0.532022055	0.16535905	0	0	0	1	0	0	0
9	348722	12	442873	4	619541	Ethanol	7.44E-08	NA	NA	NA	NA	567417	620090	mutation-responsive	0.703209947	0.435038359	0.858393051	1.09E-06	0.044552862	0.816061499	0.500720607	0	0	0	1	1	0	0
4	567417	10	471195	3	291388	Ethanol	3.94E-08	NA	NA	NA	NA	242447	298764	mutation-responsive	0.332448086	0.45346407	0.714740537	2.02E-06	0.511916569	0.672435386	0.919297414	0	0	0	1	0	0	0
4	567417	8	337281	7	415307	Ethanol	4.26E-06	NA	NA	NA	NA	350521	434363	mutation-responsive	0.238853478	0.377600564	0.59062826	0.000517397	0.736904177	0.141826286	0.96861111	0	0	0	1	0	0	0
8	459310	4	720061	7	804812	Ethanol	3.20E-09	NA	NA	NA	NA	803574	833760	mutation-responsive	0.974481054	0.575601785	0.934252837	2.56E-07	0.041656634	0.95232199	0.665436136	0	0	0	1	1	0	0
5	249350	6	84382	4	612573	Ethanol	6.04E-07	NA	NA	NA	NA	542062	620090	mutation-responsive	0.656399306	0.850654316	0.223365849	1.90E-07	0.291541096	0.082384395	0.039905471	0	0	0	1	0	0	1
4	139426	6	103553	7	350521	Ethanol	2.27E-07	NA	NA	NA	NA	291088	379511	mutation-responsive	0.639462328	0.695755147	0.725876578	2.17E-06	0.218125064	0.215325707	0.741815051	0	0	0	1	0	0	0
7	852133	6	103553	4	529444	Ethanol	1.13E-06	NA	NA	NA	NA	512368	620090	mutation-responsive	0.738286175	0.338973597	0.681447863	0.000113637	0.583778843	0.804256867	0.222342405	0	0	0	1	0	0	0
14	459665	15	488333	13	220900	Ethanol	5.41E-08	NA	NA	NA	NA	220900	299843	mutation-responsive	0.978600075	NA	0.710766424	2.83E-05	0.92575548	0.847740662	0.187404711	0	NA	0	1	0	0	0
14	459665	15	151709	12	286333	Ethanol	1.03E-07	NA	NA	NA	NA	257917	381823	mutation-responsive	0.786743205	NA	0.836556083	1.49E-06	0.558559652	0.26618878	0.784860197	0	NA	0	1	0	0	0
15	488333	12	545673	14	323367	Ethanol	1.60E-08	NA	NA	NA	NA	313182	347475	mutation-responsive	0.886040978	0.312335488	0.419530005	5.08E-05	0.385879121	0.938062423	0.624469369	0	0	0	1	0	0	0
14	414010	15	238753	12	55033	Ethanol	1.17E-07	NA	NA	NA	NA	21830	107406	mutation-responsive	0.630782484	0.658266095	0.459825113	0.000773418	0.533002023	0.335263298	0.444262874	0	0	0	1	0	0	0
15	534846	12	545673	16	876785	Ethanol	1.03E-09	NA	NA	NA	NA	863263	890904	mutation-responsive	0.223933174	0.605310442	0.472927273	2.17E-06	0.827676598	0.890806131	0.155091842	0	0	0	1	0	0	0
15	488333	5	468194	9	32320	Ethanol	2.85E-09	NA	NA	NA	NA	17990	126566	mutation-responsive	0.492605264	0.891096069	0.838551871	5.11E-08	0.664349068	0.587895692	0.770114141	0	0	0	1	0	0	0
15	534846	4	139426	2	153455	Ethanol	2.07E-08	NA	NA	NA	NA	115774	166544	mutation-responsive	0.576415292	0.975909838	0.790551693	4.12E-05	0.334834589	0.280989374	0.077222416	0	0	0	1	0	0	0
15	151709	2	560167	4	105197	Ethanol	2.25E-08	NA	NA	NA	NA	74634	124666	mutation-responsive	0.59139816	0.767687663	0.976638124	1.86E-05	0.595519855	0.855195399	0.052069624	0	0	0	1	0	0	0
15	981009	4	720061	2	343406	Ethanol	2.11E-09	NA	NA	NA	NA	308989	392785	mutation-responsive	0.108274681	0.084312594	0.590488261	2.57E-09	0.959320657	0.209590573	0.209001443	0	0	0	1	0	0	0
9	348722	6	207041	15	619601	Ethanol	1.26E-07	NA	NA	NA	NA	553386	656264	mutation-responsive	0.821132598	0.45101801	0.357126678	2.28E-05	0.410377616	0.267475744	0.673822231	0	0	0	1	0	0	0
15	534846	6	207041	11	38813	Ethanol	2.77E-06	NA	NA	NA	NA	24282	66027	mutation-responsive	NA	0.887318218	0.250532032	4.40E-06	0.82764338	0.955523117	0.597916218	NA	0	0	1	0	0	0
15	488333	16	584582	7	549656	Ethanol	1.17E-07	NA	NA	NA	NA	529282	579120	mutation-responsive	0.584234518	0.99025033	0.934731365	2.41E-06	0.490490443	0.660999971	0.530419249	0	0	0	1	0	0	0
15	151709	7	852133	10	46993	Ethanol	1.45E-06	NA	NA	NA	NA	27510	111661	mutation-responsive	0.139014892	0.893595264	0.175340224	0.001010708	0.628925646	0.092436102	0.328710334	0	0	0	1	0	0	0
15	488333	10	471195	7	141723	Ethanol	1.18E-06	NA	NA	NA	NA	109424	197150	mutation-responsive	0.179477512	0.48461036	0.892753313	4.78E-05	0.738283056	0.741357193	0.738964473	0	0	0	1	0	0	0
15	51148	11	622408	12	554133	Ethanol	7.11E-07	NA	NA	NA	NA	527582	562046	mutation-responsive	0.231661127	0.328054418	0.094098432	1.96E-07	0.323748995	0.723650973	0.80457955	0	0	0	1	0	0	0
15	238753	11	383052	12	26362	Ethanol	3.22E-06	NA	NA	NA	NA	3023	70124	mutation-responsive	0.479813932	0.980365657	0.63516797	1.16E-05	0.700682215	0.550559358	0.707906145	0	0	0	1	0	0	0
12	545673	7	391138	15	885215	Ethanol	2.19E-06	NA	NA	NA	NA	823625	892890	mutation-responsive	0.254821958	NA	0.886134897	0.000144757	0.363946625	0.749056997	0.657490519	0	NA	0	1	0	0	0
8	337281	5	468194	15	907053	Ethanol	1.64E-06	NA	NA	NA	NA	883966	914872	mutation-responsive	0.690681782	0.496559276	0.678352277	1.36E-05	0.75881377	0.513345395	0.969422477	0	0	0	1	0	0	0
5	468194	8	110591	15	556870	Ethanol	7.33E-09	NA	NA	NA	NA	491183	623860	mutation-responsive	0.089118915	0.348152632	0.774574034	5.35E-06	0.683205883	0.162994528	0.883536737	0	0	0	1	0	0	0
2	629133	15	51148	9	310412	Ethanol	4.93E-06	NA	NA	NA	NA	300482	334061	mutation-responsive	0.984706932	0.517589647	0.809453394	0.000380893	0.843834964	0.080586017	0.267172015	0	0	0	1	0	0	0
15	981009	2	776104	9	132304	Ethanol	3.05E-08	NA	NA	NA	NA	53010	177853	mutation-responsive	0.475896297	0.820170902	0.434459142	4.74E-06	0.419630189	0.699222247	0.253512453	0	0	0	1	0	0	0
15	981009	9	151326	2	314198	Ethanol	2.96E-06	NA	NA	NA	NA	299034	392090	mutation-responsive	0.583613825	0.903143453	0.491082335	4.61E-05	0.425814045	0.741671057	0.783408636	0	0	0	1	0	0	0
15	534846	4	720061	16	83595	Ethanol	2.09E-06	NA	NA	NA	NA	26510	156150	mutation-responsive	0.387985976	0.443861627	0.27641864	0.00135322	0.673074233	0.084753731	0.014589222	0	0	0	1	0	0	1
15	534846	8	110591	13	454515	Ethanol	8.84E-08	NA	NA	NA	NA	398240	454515	mutation-responsive	0.853150587	0.384292054	0.490395497	3.51E-07	0.458164736	0.570790437	0.563072855	0	0	0	1	0	0	0
8	459310	15	238753	13	880959	Ethanol	2.05E-07	NA	NA	NA	NA	859824	904506	mutation-responsive	0.203950836	0.999888947	0.550344827	1.66E-05	0.459390386	0.213502481	0.394524756	0	0	0	1	0	0	0
15	534846	10	471195	5	289034	Ethanol	1.19E-06	NA	NA	NA	NA	190283	289034	mutation-responsive	0.031704326	0.395169087	0.285298935	4.42E-08	0.13310959	0.035356917	0.298324075	1	0	0	1	0	1	0
2	629133	8	459310	13	5770	Ethanol	2.81E-06	NA	NA	NA	NA	5770	81991	mutation-responsive	0.709407981	0.960293517	0.696725127	4.18E-05	0.554728977	0.891258031	0.987725241	0	0	0	1	0	0	0
8	209078	13	579159	2	29968	Ethanol	4.03E-06	NA	NA	NA	NA	1687	76947	mutation-responsive	0.984542506	0.74666065	0.906543158	9.83E-05	0.241172698	0.536719727	0.769041618	0	0	0	1	0	0	0
2	776104	8	337281	16	226571	Ethanol	1.42E-06	NA	NA	NA	NA	215183	255112	mutation-responsive	0.410326203	0.649237596	0.919120958	8.14E-05	0.541000531	0.208389026	0.355964907	0	0	0	1	0	0	0
8	337281	2	560167	16	119014	Ethanol	1.19E-06	NA	NA	NA	NA	70402	156150	mutation-responsive	0.448883637	0.60004039	0.65379522	2.81E-06	0.643500745	0.842150453	0.786682409	0	0	0	1	0	0	0
15	51148	8	337281	2	487048	Ethanol	2.96E-06	NA	NA	NA	NA	475856	531481	mutation-responsive	0.529625124	0.016347681	0.206095823	0.007997168	0.876427942	0.023858093	0.498677901	0	1	0	1	0	1	0
8	110591	2	560167	15	905001	Ethanol	3.00E-07	NA	NA	NA	NA	806960	981291	mutation-responsive	0.401864748	0.326393819	0.756835159	1.90E-06	0.27131362	0.454941275	0.910272337	0	0	0	1	0	0	0
2	629133	16	584582	12	554694	Ethanol	5.04E-07	NA	NA	NA	NA	495807	599102	mutation-responsive	0.170957953	0.167455712	0.841747787	0.000145837	0.96992909	0.419165187	0.560809326	0	0	0	1	0	0	0
5	332139	2	560167	15	857553	Ethanol	9.55E-12	NA	NA	NA	NA	838234	880789	mutation-responsive	0.906237583	0.843799201	0.425639044	1.98E-08	0.703094715	0.322119127	0.961911389	0	0	0	1	0	0	0
2	629133	9	243933	2	352562	Ethanol	2.40E-07	NA	NA	NA	NA	299034	424811	mutation-responsive	0.529363538	0.244031688	0.959355748	2.06E-05	0.982675004	0.647561177	0.24746569	0	0	0	1	0	0	0
9	243933	2	560167	16	199941	Ethanol	3.66E-07	NA	NA	NA	NA	101471	282264	mutation-responsive	0.876126481	0.647531263	0.518763394	0.000121174	0.088383539	0.192669047	0.439905293	0	0	0	1	0	0	0
13	700577	2	507938	10	34438	Ethanol	9.20E-08	NA	NA	NA	NA	25877	62571	mutation-responsive	0.050576727	0.116558853	0.188569769	1.36E-07	0.524672593	0.553806343	0.363621827	0	0	0	1	0	0	0
13	579159	10	684208	2	37628	Ethanol	1.34E-06	NA	NA	NA	NA	1687	59046	mutation-responsive	0.627388248	0.577644072	0.463974525	0.001745362	0.050152255	0.152590694	0.102193503	0	0	0	1	0	0	0
8	209078	2	560167	12	177778	Ethanol	6.50E-10	NA	NA	NA	NA	133678	198637	mutation-responsive	0.796018862	0.795460764	0.76050613	8.19E-08	0.823805047	0.796129593	0.796504554	0	0	0	1	0	0	0
2	629133	13	162123	2	255688	Ethanol	4.84E-06	NA	NA	NA	NA	198029	355626	mutation-responsive	0.08039456	0.817630082	0.919655991	0.000289519	0.953111804	0.330643668	0.785464748	0	0	0	1	0	0	0
12	843685	2	507938	7	143748	Ethanol	4.03E-07	NA	NA	NA	NA	81268	191676	mutation-responsive	0.15808308	0.908867577	0.589271189	0.000367118	0.624720554	0.059778465	0.229634467	0	0	0	1	0	0	0
2	629133	10	546527	7	122445	Ethanol	1.46E-08	NA	NA	NA	NA	81268	141723	mutation-responsive	0.221908738	0.269317965	0.646035243	2.83E-06	0.555778582	0.93885228	0.520146728	0	0	0	1	0	0	0
7	391138	10	684208	2	716391	Ethanol	1.12E-07	NA	NA	NA	NA	712962	723175	mutation-responsive	0.802361938	0.495443143	0.565756432	3.28E-07	0.165318477	0.249530916	0.513581212	0	0	0	1	0	0	0
2	629133	7	938096	8	526348	Ethanol	3.99E-10	NA	NA	NA	NA	519134	540894	mutation-responsive	0.033289659	0.623861029	0.781294182	1.32E-05	0.266233781	0.763984605	0.777959015	1	0	0	1	0	0	0
2	629133	15	238753	7	442935	Ethanol	5.88E-07	NA	NA	NA	NA	396018	524944	mutation-responsive	0.547452958	0.445144056	0.463613466	4.69E-06	0.870922276	0.570162631	0.753011754	0	0	0	1	0	0	0
14	459665	10	275952	4	98507	Ethanol	1.80E-08	NA	NA	NA	NA	70552	124666	mutation-responsive	0.683114695	0.02432533	0.781627091	4.73E-06	0.805574013	0.765425726	0.727517707	0	1	0	1	0	0	0
14	459665	4	139426	10	581101	Ethanol	1.12E-09	NA	NA	NA	NA	576155	620362	mutation-responsive	0.777935817	NA	0.448500349	2.37E-06	0.32216309	0.450118253	0.758002719	0	NA	0	1	0	0	0
14	698696	10	684208	4	161194	Ethanol	2.42E-06	NA	NA	NA	NA	140808	213530	mutation-responsive	0.210360449	0.995412405	0.873170544	8.86E-06	0.936314471	0.017757533	0.146828267	0	0	0	1	0	1	0
14	459665	15	981009	1	89705	Ethanol	3.91E-08	NA	NA	NA	NA	76030	186896	mutation-responsive	0.428348012	NA	0.50694137	1.09E-07	0.742770329	0.638603606	0.458649988	0	NA	0	1	0	0	0
10	275952	14	698696	2	473888	Ethanol	3.40E-07	NA	NA	NA	NA	464160	490264	mutation-responsive	0.047227917	0.481572172	0.869770343	3.89E-07	0.742841742	0.514414886	0.410895042	1	0	0	1	0	0	0
14	459665	4	1173007	2	469766	Ethanol	1.10E-07	NA	NA	NA	NA	412233	487661	mutation-responsive	0.538606673	NA	NA	0.000109244	0.063370091	0.437571	0.645351204	0	NA	NA	1	0	0	0
14	414010	8	209078	3	131280	Ethanol	3.23E-08	NA	NA	NA	NA	105155	143131	mutation-responsive	0.407296998	0.682839244	0.375166632	9.03E-05	0.97813855	0.636124983	0.488480659	0	0	0	1	0	0	0
14	459665	5	332139	16	876785	Ethanol	4.10E-09	NA	NA	NA	NA	863263	890904	mutation-responsive	0.429204086	NA	0.359058788	1.44E-06	0.958611258	NA	0.845038528	0	NA	0	1	0	NA	0
14	459665	7	938096	11	257243	Ethanol	2.32E-06	NA	NA	NA	NA	162925	275016	mutation-responsive	0.011119667	0.015741335	0.775131985	0.028024242	0.231713275	0.43126571	0.077059852	1	1	0	1	0	0	0
11	622408	14	698696	7	931109	Ethanol	6.28E-07	NA	NA	NA	NA	854779	1004159	mutation-responsive	0.849260216	0.779596196	0.729791757	2.04E-05	0.809684851	0.702093918	0.410514741	0	0	0	1	0	0	0
14	459665	8	110591	16	272771	Ethanol	6.55E-07	NA	NA	NA	NA	223881	292535	mutation-responsive	0.03413092	NA	0.971424528	0.000383896	0.171396799	0.314711332	0.844161143	1	NA	0	1	0	0	0
14	459665	13	579159	7	291088	Ethanol	2.53E-06	NA	NA	NA	NA	275701	338951	mutation-responsive	0.297023723	NA	0.773403326	0.000427518	0.444107088	NA	0.480479716	0	NA	0	1	0	NA	0
14	414010	7	852133	13	388831	Ethanol	8.16E-08	NA	NA	NA	NA	378772	408351	mutation-responsive	0.462278964	0.565219625	0.79890136	0.000178316	0.555084384	0.728638916	0.946920957	0	0	0	1	0	0	0
14	459665	10	471195	3	133467	Ethanol	2.04E-06	NA	NA	NA	NA	102669	143131	mutation-responsive	0.120801635	NA	0.677461764	0.025690119	NA	NA	NA	0	NA	0	1	NA	NA	NA
15	151709	12	442873	12	1007751	Ethanol	8.64E-07	NA	NA	NA	NA	1006859	1010934	mutation-responsive	0.53098752	0.660655193	0.817454743	3.58E-05	0.712989508	0.734290135	0.15190788	0	0	0	1	0	0	0
12	545673	12	843685	15	14199	Ethanol	1.49E-08	NA	NA	NA	NA	414	46508	mutation-responsive	0.271200055	0.5038007	0.889178349	9.69E-07	0.822572806	0.841006167	0.875985312	0	0	0	1	0	0	0
3	101527	4	720061	15	491183	Ethanol	1.55E-08	NA	NA	NA	NA	474477	508557	mutation-responsive	0.349510764	0.786784211	0.551899856	3.09E-05	0.447653721	0.816392391	0.158620703	0	0	0	1	0	0	0
15	488333	6	103553	12	259051	Ethanol	3.08E-06	NA	NA	NA	NA	235798	264939	mutation-responsive	0.719429835	0.473320793	0.852369865	4.56E-05	0.916863714	0.709440831	0.660818798	0	0	0	1	0	0	0
10	275952	5	249350	5	548869	Ethanol	1.00E-07	NA	NA	NA	NA	511800	558993	mutation-responsive	0.559491078	0.727431241	0.987622261	9.00E-06	0.616498837	0.41737425	0.816026032	0	0	0	1	0	0	0
10	546527	12	442873	10	140417	Ethanol	1.01E-07	NA	NA	NA	NA	62571	152136	mutation-responsive	0.901997189	0.438123999	0.529962871	3.29E-06	0.487897916	0.965360226	0.641149679	0	0	0	1	0	0	0
10	275952	13	700577	6	76682	Ethanol	2.40E-06	NA	NA	NA	NA	36236	84382	mutation-responsive	0.912423392	0.918426699	0.593105061	4.10E-06	0.406317873	0.277150144	0.975738618	0	0	0	1	0	0	0
10	142168	8	337281	15	1062490	Ethanol	6.52E-07	NA	NA	NA	NA	1060932	1080323	mutation-responsive	0.969201165	0.948800164	0.534709618	2.87E-05	0.401480369	0.489108656	0.805805488	0	0	0	1	0	0	0
14	698696	10	684208	7	143923	Ethanol	1.32E-07	NA	NA	NA	NA	88664	219000	mutation-responsive	0.974126969	0.142945778	0.662602567	3.27E-05	0.595746279	NA	0.91072175	0	0	0	1	0	NA	0
4	1022771	12	442873	11	604212	Ethanol	2.54E-12	NA	NA	NA	NA	579792	612875	mutation-responsive	0.330936843	0.670303653	0.449427504	3.46E-07	0.372942392	0.767736018	0.332501264	0	0	0	1	0	0	0
4	1022771	8	459310	11	592577	Ethanol	3.13E-06	NA	NA	NA	NA	586293	637026	mutation-responsive	0.576349423	0.467244361	0.781204034	0.000127563	0.931554749	0.426160036	0.595373404	0	0	0	1	0	0	0
13	700577	5	106481	4	965565	Ethanol	2.82E-07	NA	NA	NA	NA	926855	1022771	mutation-responsive	0.838740461	0.933587648	0.065062719	9.30E-07	0.460529816	0.960251175	0.348987601	0	0	0	1	0	0	0
8	337281	12	442873	4	300736	Ethanol	1.47E-06	NA	NA	NA	NA	202117	334393	mutation-responsive	0.807865087	0.745574767	0.698603937	2.56E-06	0.122892361	0.842793471	0.481152863	0	0	0	1	0	0	0
4	1022771	4	720061	5	559696	Ethanol	3.28E-06	NA	NA	NA	NA	476809	565763	mutation-responsive	0.5514073	0.85379912	0.969116007	6.95E-05	0.258951889	0.632298558	0.45292128	0	0	0	1	0	0	0
5	124644	4	720061	4	202229	Ethanol	6.70E-09	NA	NA	NA	NA	170722	237312	mutation-responsive	0.0463929	0.501443919	0.035931127	4.29E-08	0.649520751	NA	0.57302539	1	0	1	1	0	NA	0
4	1173007	11	622408	16	61482	Ethanol	3.54E-09	NA	NA	NA	NA	43424	126720	mutation-responsive	0.433217535	0.374594729	NA	1.55E-06	0.632844062	0.866720385	0.895626298	0	0	NA	1	0	0	0
4	720061	11	383052	16	29135	Ethanol	3.86E-06	NA	NA	NA	NA	25536	40490	mutation-responsive	0.247445529	0.656270706	0.746642277	0.00014981	0.372184043	0.970734701	0.715042243	0	0	0	1	0	0	0
12	545673	7	391138	4	164013	Ethanol	1.28E-06	NA	NA	NA	NA	136069	213112	mutation-responsive	0.242220975	0.886221152	0.233362158	0.000125269	0.893896419	0.494835401	0.74944742	0	0	0	1	0	0	0
12	545673	5	124644	6	194247	Ethanol	2.99E-06	NA	NA	NA	NA	185422	199558	mutation-responsive	0.988205415	0.823547708	0.673091542	1.45E-05	0.723604015	0.437311707	0.830436495	0	0	0	1	0	0	0
6	207041	5	249350	12	151453	Ethanol	8.41E-07	NA	NA	NA	NA	64763	151453	mutation-responsive	0.058541424	0.817027638	0.828720043	0.000115651	0.638541801	0.460041779	0.582663039	0	0	0	1	0	0	0
12	545673	14	414010	11	629511	Ethanol	5.74E-07	NA	NA	NA	NA	560783	632408	mutation-responsive	0.758840417	0.912072594	0.633941156	0.002155628	0.403193802	0.178543942	0.279406177	0	0	0	1	0	0	0
7	852133	12	442873	11	559870	Ethanol	3.55E-07	NA	NA	NA	NA	529895	580030	mutation-responsive	0.491672226	0.750083654	0.866497212	2.79E-06	0.628493143	0.651874317	0.640118475	0	0	0	1	0	0	0
12	545673	2	507938	6	27484	Ethanol	3.16E-07	NA	NA	NA	NA	5410	84382	mutation-responsive	0.176023449	0.411834423	0.712597091	1.10E-05	0.045738726	0.470653618	0.566961282	0	0	0	1	1	0	0
12	545673	13	579159	14	314163	Ethanol	3.12E-07	NA	NA	NA	NA	313182	350501	mutation-responsive	0.891662302	0.196739079	0.792856065	0.00041365	0.754678659	0.532946858	0.306982292	0	0	0	1	0	0	0
3	101527	11	383052	1	158824	Ethanol	4.75E-07	NA	NA	NA	NA	119344	191704	mutation-responsive	0.410439397	0.840105555	0.828277785	9.51E-06	0.219551494	0.672806989	0.991891839	0	0	0	1	0	0	0
9	348722	6	84382	14	657133	Ethanol	5.91E-08	NA	NA	NA	NA	560883	676731	mutation-responsive	0.499757928	0.831037166	0.659393401	5.98E-07	0.708162492	0.659015908	0.423958824	0	0	0	1	0	0	0
9	348722	5	249350	4	2151	Ethanol	2.43E-06	NA	NA	NA	NA	2151	65137	mutation-responsive	0.75332096	0.238829101	0.45729862	8.25E-07	0.145985638	0.771124712	0.61618675	0	0	0	1	0	0	0
5	249350	9	243933	4	1414748	Ethanol	9.66E-08	NA	NA	NA	NA	1401418	1506970	mutation-responsive	0.052204362	0.816601583	0.680597367	1.55E-06	0.822233602	0.110478158	0.556854075	0	0	0	1	0	0	0
9	151326	5	106481	4	567144	Ethanol	1.58E-06	NA	NA	NA	NA	565313	620090	mutation-responsive	0.029683476	0.130319537	0.174196156	0.002478295	0.3872616	0.733526892	0.464684258	1	0	0	1	0	0	0
9	348722	11	622408	16	752294	Ethanol	3.03E-07	NA	NA	NA	NA	697573	792584	mutation-responsive	0.760489527	0.298746459	0.404136964	0.000159859	0.31830435	0.697165692	0.328994686	0	0	0	1	0	0	0
9	348722	11	297944	5	187087	Ethanol	1.16E-06	NA	NA	NA	NA	178044	217039	mutation-responsive	0.779922549	0.884533343	0.962933888	4.31E-05	0.223345058	0.891019306	0.453060474	0	0	0	1	0	0	0
9	348722	5	468194	13	117501	Ethanol	4.41E-06	NA	NA	NA	NA	48814	192743	mutation-responsive	0.823215391	0.873930507	0.064893988	0.001641859	0.125752003	0.394742824	0.678617143	0	0	0	1	0	0	0
9	348722	14	698696	15	695150	Ethanol	1.24E-06	NA	NA	NA	NA	673654	701137	mutation-responsive	0.503679945	0.643043716	0.212400863	1.40E-05	0.276212076	0.907063731	0.697331953	0	0	0	1	0	0	0
9	243933	11	297944	15	48109	Ethanol	2.64E-06	NA	NA	NA	NA	414	88067	mutation-responsive	0.51705822	0.884046781	0.775091861	3.52E-05	0.534468785	0.518260413	0.209663506	0	0	0	1	0	0	0
15	51148	13	700577	7	641284	Ethanol	2.68E-06	NA	NA	NA	NA	549148	689454	mutation-responsive	0.502522278	0.430393212	0.763583636	3.00E-06	0.256246107	0.994697284	0.892098721	0	0	0	1	0	0	0
15	51148	10	546527	1	84112	Ethanol	3.90E-06	NA	NA	NA	NA	76030	112742	mutation-responsive	0.084964044	0.316032738	0.519889174	0.003097573	0.159789834	0.60590816	0.147786172	0	0	0	1	0	0	0
15	51148	11	383052	4	1522055	Ethanol	1.07E-06	NA	NA	NA	NA	1496077	1522700	mutation-responsive	0.760533908	0.930807989	NA	0.00012919	0.897118614	0.888782165	0.069872709	0	0	NA	1	0	0	0
5	468194	10	684208	16	177590	Ethanol	2.67E-06	NA	NA	NA	NA	156150	210433	mutation-responsive	0.639404917	0.751375861	0.785579453	2.46E-05	0.621699741	0.674719816	0.77764487	0	0	0	1	0	0	0
12	843685	8	337281	5	518390	Ethanol	5.12E-06	NA	NA	NA	NA	500797	563899	mutation-responsive	0.29116336	0.990926545	0.971028206	0.000285802	0.371613925	0.389265482	0.932624911	0	0	0	1	0	0	0
8	337281	12	442873	5	520271	Ethanol	1.90E-08	NA	NA	NA	NA	500797	552479	mutation-responsive	0.13981847	0.118755772	0.335377602	0.000263066	0.478124061	0.650941756	0.09532526	0	0	0	1	0	0	0
14	698696	11	383052	4	311602	Ethanol	2.41E-08	NA	NA	NA	NA	244138	334393	mutation-responsive	0.779308138	0.630114737	0.542657328	7.53E-07	0.379147363	0.484894449	0.880247106	0	0	0	1	0	0	0
7	391138	2	560167	11	401890	Ethanol	2.22E-09	NA	NA	NA	NA	383052	428291	mutation-responsive	0.326772987	0.162559579	0.190944073	2.53E-05	0.641410559	0.307920415	0.655735255	0	0	0	1	0	0	0
5	124644	11	383052	16	694515	Ethanol	2.60E-06	NA	NA	NA	NA	687295	755692	mutation-responsive	0.996893681	0.46025511	0.445845008	0.000216544	0.482338911	0.654819173	0.266996005	0	0	0	1	0	0	0
16	584582	10	684208	12	822750	Ethanol	2.51E-09	NA	NA	NA	NA	779607	828903	mutation-responsive	0.827900596	0.498379613	0.170496458	5.25E-07	0.426946219	0.514991867	0.603474101	0	0	0	1	0	0	0
12	843685	10	546527	16	903415	Ethanol	3.48E-07	NA	NA	NA	NA	833262	925559	mutation-responsive	0.702036919	0.289782591	0.909134998	5.10E-05	0.351893783	0.638736928	0.44380449	0	0	0	1	0	0	0
14	414010	4	720061	13	613251	Ethanol	3.82E-07	NA	NA	NA	NA	541424	652003	mutation-responsive	0.789291092	0.495084897	0.847183877	0.000141755	0.827312117	0.739855576	0.819937718	0	0	0	1	0	0	0
4	720061	13	579159	14	705401	Ethanol	5.17E-07	NA	NA	NA	NA	694765	761390	mutation-responsive	0.610032906	0.819099657	0.630705708	1.33E-05	0.947850011	0.131233926	0.633403868	0	0	0	1	0	0	0
7	391138	13	700577	9	269349	Ethanol	2.46E-06	NA	NA	NA	NA	242535	332714	mutation-responsive	0.481991181	0.505214783	0.67150441	3.25E-05	0.46030346	0.952950567	0.390188701	0	0	0	1	0	0	0
9	243933	13	162123	7	682394	Ethanol	2.82E-07	NA	NA	NA	NA	657040	729257	mutation-responsive	0.526939844	0.984925411	0.161519323	1.77E-05	0.963994754	0.847871284	0.691758049	0	0	0	1	0	0	0
13	162123	10	684208	7	409966	Ethanol	2.75E-08	NA	NA	NA	NA	384239	449763	mutation-responsive	0.061042936	0.903585122	0.209421849	0.000101796	0.544666397	0.259897701	0.787018956	0	0	0	1	0	0	0
13	579159	10	684208	7	794497	Ethanol	4.98E-08	NA	NA	NA	NA	786402	799244	mutation-responsive	0.469715964	0.292409177	0.800098488	8.04E-06	0.71585417	0.799816467	0.337620269	0	0	0	1	0	0	0
7	391138	6	103553	2	345609	Ethanol	1.66E-07	NA	NA	NA	NA	299034	442031	mutation-responsive	0.500802245	0.749595404	0.636984681	5.30E-06	0.741895502	0.911517737	0.263729428	0	0	0	1	0	0	0
7	391138	13	579159	12	327112	Ethanol	2.42E-06	NA	NA	NA	NA	229358	380248	mutation-responsive	0.326780055	0.628896396	0.425172206	9.61E-05	0.527209535	0.438564168	0.200746312	0	0	0	1	0	0	0
7	391138	5	468194	13	757815	Ethanol	1.58E-07	NA	NA	NA	NA	711470	766039	mutation-responsive	0.905512686	0.599685552	0.610302729	3.11E-06	0.583705133	0.736504209	0.824637416	0	0	0	1	0	0	0
7	391138	7	938096	10	576155	Ethanol	2.31E-06	NA	NA	NA	NA	572786	631978	mutation-responsive	0.232368249	0.723794538	0.603131579	7.56E-05	0.497413167	0.88977009	0.099965049	0	0	0	1	0	0	0
7	938096	10	684208	7	55107	Ethanol	4.39E-07	NA	NA	NA	NA	2283	56091	mutation-responsive	0.410631857	0.726789571	0.872118325	4.28E-07	0.315570979	0.857285033	0.435253967	0	0	0	1	0	0	0
7	391138	13	579159	7	1077185	Ethanol	1.17E-06	NA	NA	NA	NA	1051991	1077185	mutation-responsive	0.774805045	0.403524177	0.552026645	2.37E-06	0.909193543	0.719499686	0.501791543	0	0	0	1	0	0	0
8	459310	5	249350	7	891078	Ethanol	1.01E-08	NA	NA	NA	NA	851746	902358	mutation-responsive	0.243720618	0.819858695	0.294716464	1.29E-06	0.93705963	0.673848743	0.993821194	0	0	0	1	0	0	0
8	459310	9	243933	3	105155	Ethanol	5.02E-07	NA	NA	NA	NA	80444	143131	mutation-responsive	0.982971075	0.535532994	0.512575224	1.15E-05	0.703945907	0.205526385	0.336252922	0	0	0	1	0	0	0
8	459310	10	142168	13	220900	Ethanol	8.34E-10	NA	NA	NA	NA	220900	227957	mutation-responsive	0.353638543	0.723160557	0.668552195	3.35E-09	0.73330913	0.048093072	0.385298049	0	0	0	1	0	1	0
8	459310	5	332139	11	603765	Ethanol	1.76E-06	NA	NA	NA	NA	559870	642730	mutation-responsive	0.327476189	0.362801925	0.209968711	0.00032572	0.796801579	0.905213498	0.508472663	0	0	0	1	0	0	0
6	207041	5	106481	1	112549	Ethanol	2.87E-09	NA	NA	NA	NA	112549	119344	mutation-responsive	0.36506583	0.295143325	0.471358723	6.33E-07	0.593321495	0.55239663	0.161675746	0	0	0	1	0	0	0
6	50685	5	332139	1	198168	Ethanol	1.20E-06	NA	NA	NA	NA	192693	203283	mutation-responsive	0.640511981	0.895914581	0.236160186	1.94E-05	0.774752803	0.560127426	0.871654628	0	0	0	1	0	0	0
6	207041	7	938096	13	757200	Ethanol	4.28E-09	NA	NA	NA	NA	700577	757815	mutation-responsive	0.721800833	0.532787922	0.313023906	4.03E-08	0.83510742	0.701186865	0.213367392	0	0	0	1	0	0	0
6	207041	2	776104	9	332714	Ethanol	4.99E-07	NA	NA	NA	NA	300482	334061	mutation-responsive	0.928285925	0.56217038	0.953271557	8.26E-06	0.783940679	0.452955499	0.296754862	0	0	0	1	0	0	0
6	207041	7	852133	1	89010	Ethanol	1.65E-08	NA	NA	NA	NA	84112	89705	mutation-responsive	0.823016838	0.999633796	0.541982644	2.11E-06	0.882659745	0.386177486	0.948533805	0	0	0	1	0	0	0
6	207041	11	622408	3	55716	Ethanol	1.65E-06	NA	NA	NA	NA	17635	61358	mutation-responsive	0.139537934	0.030967034	0.405778767	0.018424136	0.424734794	0.539005501	0.003132446	0	1	0	1	0	0	1
6	207041	12	442873	7	360816	Ethanol	4.19E-06	NA	NA	NA	NA	286047	383573	mutation-responsive	0.362542177	0.802815655	0.130240107	0.001103899	0.170830175	0.281785158	0.520601269	0	0	0	1	0	0	0
6	207041	8	110591	10	570512	Ethanol	3.34E-06	NA	NA	NA	NA	553441	585612	mutation-responsive	0.7820936	0.202316525	0.919469429	4.74E-05	0.12969507	0.296974343	0.763740149	0	0	0	1	0	0	0
6	84382	5	468194	15	396070	Ethanol	2.42E-06	NA	NA	NA	NA	298844	440365	mutation-responsive	0.775982715	0.887805624	0.95073847	4.14E-05	0.382708897	0.381183243	0.695862889	0	0	0	1	0	0	0
5	106481	15	238753	6	27338	Ethanol	3.57E-06	NA	NA	NA	NA	5410	76851	mutation-responsive	0.876405044	0.152432505	0.757361119	0.000173382	0.274367207	0.615958854	0.712220608	0	0	0	1	0	0	0
12	843685	5	106481	16	931948	Ethanol	8.19E-09	NA	NA	NA	NA	903415	931948	mutation-responsive	0.66816549	0.835088843	0.676694048	3.76E-06	0.815701026	0.148435688	0.514253178	0	0	0	1	0	0	0
9	151326	6	103553	12	132610	Ethanol	2.49E-06	NA	NA	NA	NA	109155	151453	mutation-responsive	0.339714993	0.980643799	0.15257711	0.000508636	0.854515084	0.27382138	0.338824406	0	0	0	1	0	0	0
6	50685	8	337281	12	416918	Ethanol	1.24E-07	NA	NA	NA	NA	408647	495807	mutation-responsive	0.018102112	0.66316926	0.813073422	0.000550171	0.660585843	0.252511267	0.381250724	1	0	0	1	0	0	0
8	110591	6	103553	12	66714	Ethanol	8.27E-07	NA	NA	NA	NA	49831	79798	mutation-responsive	0.127807366	0.871849316	0.239406877	0.000447665	0.490337775	0.416642611	0.267811122	0	0	0	1	0	0	0
6	50685	10	684208	16	687295	Ethanol	9.20E-07	NA	NA	NA	NA	661094	752294	mutation-responsive	0.692666779	0.196266875	0.321589235	0.000216386	0.474741188	0.211320063	0.559105989	0	0	0	1	0	0	0
16	584582	6	103553	10	338993	Ethanol	9.21E-07	NA	NA	NA	NA	320259	388820	mutation-responsive	0.101445512	0.157489573	0.867060555	0.005709205	0.061449635	0.102251843	0.077307793	0	0	0	1	0	0	0
6	84382	2	560167	4	1495218	Ethanol	1.21E-06	NA	NA	NA	NA	1441011	1506970	mutation-responsive	0.768181412	0.519063291	NA	7.42E-06	0.932360391	0.567314184	0.918869607	0	0	NA	1	0	0	0
15	981009	2	776104	15	631523	Ethanol	7.23E-10	NA	NA	NA	NA	593851	642138	mutation-responsive	0.644015854	0.196807214	0.952731757	1.51E-06	0.30428136	0.140748404	0.476701281	0	0	0	1	0	0	0
15	981009	14	414010	10	388820	Ethanol	5.67E-07	NA	NA	NA	NA	316206	466979	mutation-responsive	0.506680774	0.566564899	0.93206128	0.002354324	0.945323446	0.698263162	0.174505876	0	0	0	1	0	0	0
15	981009	14	414010	4	831279	Ethanol	3.90E-06	NA	NA	NA	NA	774849	832289	mutation-responsive	0.737358307	0.053299346	0.132219972	0.020972524	0.411586553	0.579190631	0.665991165	0	0	0	1	0	0	0
16	584582	13	700577	2	369657	Ethanol	1.01E-06	NA	NA	NA	NA	312659	451779	mutation-responsive	0.485484147	0.802084018	0.885145665	0.000338162	0.152139886	0.284581119	0.180863299	0	0	0	1	0	0	0
16	584582	2	776104	13	334830	Ethanol	1.35E-06	NA	NA	NA	NA	242853	389982	mutation-responsive	0.3928302	0.896967316	0.31933912	0.000282992	0.478067148	0.060616135	0.774994698	0	0	0	1	0	0	0
16	584582	6	103553	1	54661	Ethanol	5.35E-10	NA	NA	NA	NA	41278	62920	mutation-responsive	0.870482232	0.4176704	0.711590521	6.47E-08	0.406934133	0.969940357	0.60657035	0	0	0	1	0	0	0
16	584582	9	151326	14	662512	Ethanol	2.27E-06	NA	NA	NA	NA	646869	686681	mutation-responsive	0.944653797	0.567231845	0.809204993	7.48E-06	0.901889786	0.924279822	0.130215917	0	0	0	1	0	0	0
16	584582	3	101527	16	61482	Ethanol	6.96E-07	NA	NA	NA	NA	43388	76198	mutation-responsive	0.277095625	0.132853577	0.159376717	1.65E-06	0.921694223	0.843917322	0.983691635	0	0	0	1	0	0	0
5	249350	7	852133	16	687295	Ethanol	1.78E-06	NA	NA	NA	NA	687295	742567	mutation-responsive	0.889894812	0.439788312	0.206550736	0.000650804	0.152474118	0.160430601	0.652134698	0	0	0	1	0	0	0
5	249350	11	622408	13	834662	Ethanol	4.33E-06	NA	NA	NA	NA	809198	859500	mutation-responsive	0.623453449	0.778499129	0.653583467	7.34E-05	0.613070511	0.522676062	0.502243284	0	0	0	1	0	0	0
5	249350	8	110591	16	525073	Ethanol	3.31E-06	NA	NA	NA	NA	452400	554350	mutation-responsive	0.758294994	0.857241458	0.521776837	1.72E-05	0.592234286	0.753097505	0.84301889	0	0	0	1	0	0	0
5	332139	14	698696	7	414653	Ethanol	1.94E-06	NA	NA	NA	NA	409654	458281	mutation-responsive	0.634734276	0.607341938	0.88213456	2.31E-05	0.621302812	0.964972806	0.743800427	0	0	0	1	0	0	0
9	243933	10	142168	11	26043	Ethanol	6.75E-08	NA	NA	NA	NA	2820	74052	mutation-responsive	NA	0.878992747	0.928875185	1.09E-06	0.802917109	0.959983387	0.82204542	NA	0	0	1	0	0	0
9	243933	13	700577	4	1494869	Ethanol	4.93E-06	NA	NA	NA	NA	1460367	1522700	mutation-responsive	0.241368354	0.735065166	NA	0.000122004	0.41621238	0.572424134	0.63153121	0	0	NA	1	0	0	0
9	243933	14	414010	7	724567	Ethanol	2.06E-06	NA	NA	NA	NA	670080	767102	mutation-responsive	0.982970351	0.341475039	0.145575	0.015968888	0.213831051	0.652280393	0.171230232	0	0	0	1	0	0	0
9	243933	7	852133	16	833262	Ethanol	3.49E-12	NA	NA	NA	NA	833262	839159	mutation-responsive	0.02091486	0.189010629	0.122331074	3.04E-11	0.459827586	0.98697883	0.361364621	1	0	0	1	0	0	0
9	243933	12	442873	13	165218	Ethanol	3.31E-09	NA	NA	NA	NA	72351	196123	mutation-responsive	0.204314826	0.742987652	0.993598464	5.78E-08	0.588013528	0.072029974	0.743670274	0	0	0	1	0	0	0
9	243933	6	103553	10	580312	Ethanol	1.54E-06	NA	NA	NA	NA	572786	620362	mutation-responsive	0.866516444	0.698683796	0.222514989	0.000103858	0.430306333	0.898414589	0.315953699	0	0	0	1	0	0	0
9	243933	11	383052	6	258551	Ethanol	2.67E-06	NA	NA	NA	NA	244566	264000	mutation-responsive	0.15035995	0.310705423	0.544995965	0.000377141	0.959625433	0.423924354	0.788072823	0	0	0	1	0	0	0
13	162123	12	843685	10	701912	Ethanol	3.43E-06	NA	NA	NA	NA	673602	711335	mutation-responsive	0.735394692	0.590899462	0.587982725	8.54E-06	0.085563448	0.392693157	0.920335535	0	0	0	1	0	0	0
13	579159	10	684208	12	262552	Ethanol	8.43E-08	NA	NA	NA	NA	235332	317989	mutation-responsive	0.196455299	0.72698767	0.481536683	0.000131069	0.228080787	0.29477382	0.290828714	0	0	0	1	0	0	0
10	142168	8	337281	4	144208	Ethanol	5.32E-06	NA	NA	NA	NA	60007	240090	mutation-responsive	0.651732042	0.939445736	0.287349973	0.000171127	0.613393225	0.60082038	0.463511004	0	0	0	1	0	0	0
10	142168	6	84382	7	892452	Ethanol	7.94E-07	NA	NA	NA	NA	811771	906149	mutation-responsive	0.917491111	0.50474894	0.417854825	1.01E-06	0.656313493	0.086258046	0.493879933	0	0	0	1	0	0	0
2	776104	14	414010	13	334830	Ethanol	3.90E-06	NA	NA	NA	NA	319136	413778	mutation-responsive	0.701608429	0.235784217	0.735758874	0.000441618	0.751451041	0.620077035	0.93284642	0	0	0	1	0	0	0
2	776104	14	414010	3	298326	Ethanol	4.41E-06	NA	NA	NA	NA	278791	298764	mutation-responsive	0.707877793	0.703686241	0.959952249	0.001674831	0.971438003	0.87275872	0.944823293	0	0	0	1	0	0	0
7	852133	4	1173007	7	54879	Ethanol	1.66E-06	NA	NA	NA	NA	2283	154206	mutation-responsive	0.88804819	0.995784425	NA	1.85E-05	0.821514329	0.295600956	0.705947278	0	0	NA	1	0	0	0
13	162123	7	938096	2	185478	Ethanol	6.34E-08	NA	NA	NA	NA	159870	197372	mutation-responsive	0.819470273	0.425845054	0.55838055	6.55E-06	0.473071288	0.804291384	0.884966404	0	0	0	1	0	0	0
4	1173007	4	720061	13	409778	Ethanol	2.68E-06	NA	NA	NA	NA	386654	509480	mutation-responsive	0.257575923	0.083952816	NA	4.08E-07	0.213189742	0.299475838	0.411384195	0	0	NA	1	0	0	0
4	1173007	10	471195	5	243885	Ethanol	2.62E-06	NA	NA	NA	NA	229119	277255	mutation-responsive	0.799932391	0.974678105	NA	3.28E-05	0.710752954	0.303632721	0.784683195	0	0	NA	1	0	0	0
9	151326	12	843685	12	387257	Ethanol	1.85E-06	NA	NA	NA	NA	364406	408660	mutation-responsive	0.571375702	0.802450859	0.77461516	4.55E-05	0.419095836	0.55777688	0.966652367	0	0	0	1	0	0	0
9	151326	13	579159	2	37628	Ethanol	2.45E-10	NA	NA	NA	NA	1687	37628	mutation-responsive	0.281269266	0.55916379	0.036724002	1.83E-05	0.310162567	0.859190757	0.309973617	0	0	1	1	0	0	0
8	209078	10	546527	2	139728	Ethanol	9.90E-08	NA	NA	NA	NA	102053	193380	mutation-responsive	0.743042896	0.502099056	0.502278135	2.39E-07	0.949093453	0.115910808	0.693008317	0	0	0	1	0	0	0
8	209078	11	297944	16	833262	Ethanol	3.32E-06	NA	NA	NA	NA	833262	839159	mutation-responsive	0.622220258	0.594237849	0.619990463	3.91E-05	0.77047288	0.984138672	0.48769279	0	0	0	1	0	0	0
8	209078	6	84382	16	156150	Ethanol	3.65E-06	NA	NA	NA	NA	156150	255112	mutation-responsive	0.737285771	0.431054732	0.462359191	1.94E-05	0.059766057	0.385344417	0.809520959	0	0	0	1	0	0	0
8	209078	2	560167	11	527498	Ethanol	4.17E-06	NA	NA	NA	NA	515611	580030	mutation-responsive	0.982430635	0.504297923	0.806382874	8.15E-05	0.46012274	0.646456116	0.903553989	0	0	0	1	0	0	0
12	843685	10	684208	9	326249	Ethanol	3.73E-06	NA	NA	NA	NA	300482	334061	mutation-responsive	0.118100296	0.753910659	0.317224512	0.000737159	0.472885826	0.592266562	0.475556596	0	0	0	1	0	0	0
11	622408	11	383052	2	21595	Ethanol	5.10E-06	NA	NA	NA	NA	1687	76947	mutation-responsive	0.974626841	0.980157681	0.875189927	2.45E-05	0.904911079	0.869933952	0.987763831	0	0	0	1	0	0	0
12	442873	3	101527	12	132260	Ethanol	1.96E-07	NA	NA	NA	NA	125849	151453	mutation-responsive	0.833504743	0.638034545	0.617703955	1.36E-06	0.782694994	0.307569958	0.432222205	0	0	0	1	0	0	0
12	442873	2	507938	13	230823	Ethanol	1.69E-06	NA	NA	NA	NA	220900	286123	mutation-responsive	0.864569455	0.747186567	0.651229391	7.61E-06	0.264872111	0.698117577	0.850917789	0	0	0	1	0	0	0
12	442873	2	507938	12	1010871	Ethanol	2.47E-06	NA	NA	NA	NA	953884	1017718	mutation-responsive	0.333411059	0.797103358	0.299936044	1.74E-06	0.066851906	0.4568637	0.255212397	0	0	0	1	0	0	0
12	442873	14	698696	16	200253	Ethanol	1.16E-06	NA	NA	NA	NA	173703	243433	mutation-responsive	0.671771329	0.852418031	0.655239228	2.45E-06	0.280798263	0.807596143	0.293202411	0	0	0	1	0	0	0
12	442873	10	684208	12	1006859	Ethanol	1.10E-07	NA	NA	NA	NA	1006859	1013737	mutation-responsive	0.58384869	0.606077712	0.700372231	5.57E-06	0.879600115	0.904076795	0.251972728	0	0	0	1	0	0	0
3	101527	4	720061	16	70402	Ethanol	7.49E-10	NA	NA	NA	NA	61482	70402	mutation-responsive	0.843355103	0.939069292	0.970898661	2.20E-07	0.986382059	0.889067072	0.874769447	0	0	0	1	0	0	0
3	101527	11	383052	2	213728	Ethanol	6.63E-09	NA	NA	NA	NA	197372	266250	mutation-responsive	0.753658659	0.525992818	0.634964217	2.39E-05	0.756329058	0.398169245	0.505358583	0	0	0	1	0	0	0
5	332139	13	579159	2	237971	Ethanol	4.63E-07	NA	NA	NA	NA	147946	266250	mutation-responsive	0.153267055	0.722069612	0.527034506	0.000176593	0.710597091	0.180837928	0.612023763	0	0	0	1	0	0	0
4	720061	2	507938	4	301845	Ethanol	4.45E-07	NA	NA	NA	NA	266248	334393	mutation-responsive	0.655919819	0.116228442	0.149829016	0.000771693	0.116537019	0.621509359	0.216021695	0	0	0	1	0	0	0
4	720061	14	698696	9	308852	Ethanol	3.13E-07	NA	NA	NA	NA	269349	334061	mutation-responsive	0.240960193	0.914773597	0.527160459	4.26E-06	0.688855047	0.554822532	0.877162531	0	0	0	1	0	0	0
8	110591	5	106481	10	707018	Ethanol	4.49E-06	NA	NA	NA	NA	701827	726757	mutation-responsive	0.735468713	0.080166086	0.570309234	0.000507451	0.800057688	0.343964538	0.47880679	0	0	0	1	0	0	0
13	579159	15	238753	2	265831	Ethanol	3.84E-07	NA	NA	NA	NA	196145	308989	mutation-responsive	0.367230759	0.366957747	0.211354582	0.000690664	0.196746434	0.098386538	0.234027594	0	0	0	1	0	0	0
10	471195	2	560167	12	196845	Ethanol	5.09E-06	NA	NA	NA	NA	190353	229358	mutation-responsive	0.365983952	0.463161465	0.159157518	0.000429112	0.430631911	0.864835631	0.574856223	0	0	0	1	0	0	0
10	684208	11	383052	12	587581	Ethanol	3.91E-07	NA	NA	NA	NA	545673	599102	mutation-responsive	0.91059332	0.08681356	0.146880005	0.001869076	0.076668886	0.060267908	0.514503504	0	0	0	1	0	0	0
12	662978	7	859306	8	315450	Zeocin	1.83E-06	NA	NA	NA	NA	273164	359670	mutation-responsive	0.414624145	0.005367712	0.70025603	0.001559093	0.653117171	0.794734832	0.953825242	0	1	0	1	0	0	0
12	559218	7	472215	11	574626	4NQO	3.76E-06	NA	NA	NA	NA	527498	618498	mutation-independent	NA	NA	NA	NA	NA	NA	NA	NA	NA	NA	NA	NA	NA	NA
4	592352	4	131453	12	271960	Copper	2.63E-06	NA	NA	NA	NA	177778	339567	mutation-independent	NA	NA	NA	NA	NA	NA	NA	NA	NA	NA	NA	NA	NA	NA
10	160500	2	670083	13	161572	Copper	3.19E-06	NA	NA	NA	NA	95343	167925	mutation-independent	NA	NA	NA	NA	NA	NA	NA	NA	NA	NA	NA	NA	NA	NA
4	62726	4	706032	12	677675	Fluconazole	4.76E-07	NA	NA	NA	NA	627201	728027	mutation-independent	NA	NA	NA	NA	NA	NA	NA	NA	NA	NA	NA	NA	NA	NA
13	314816	14	446677	12	570786	Fluconazole	1.72E-06	NA	NA	NA	NA	530261	575473	mutation-independent	NA	NA	NA	NA	NA	NA	NA	NA	NA	NA	NA	NA	NA	NA
11	63525	12	562046	1	139073	High_temperature	4.18E-06	NA	NA	NA	NA	130254	183802	mutation-independent	NA	NA	NA	NA	NA	NA	NA	NA	NA	NA	NA	NA	NA	NA
9	270121	7	682394	16	607353	Neomycin	4.48E-06	NA	NA	NA	NA	602166	624739	mutation-independent	NA	NA	NA	NA	NA	NA	NA	NA	NA	NA	NA	NA	NA	NA
10	330372	8	262618	13	764921	Neomycin	1.81E-06	NA	NA	NA	NA	727303	784149	mutation-independent	NA	NA	NA	NA	NA	NA	NA	NA	NA	NA	NA	NA	NA	NA
11	514792	6	62990	13	195744	Neomycin	3.12E-06	NA	NA	NA	NA	165032	196123	mutation-independent	NA	NA	NA	NA	NA	NA	NA	NA	NA	NA	NA	NA	NA	NA
11	258873	15	170746	9	416627	Neomycin	6.91E-07	NA	NA	NA	NA	385423	428729	mutation-independent	NA	NA	NA	NA	NA	NA	NA	NA	NA	NA	NA	NA	NA	NA
10	723691	15	344470	16	450675	Neomycin	4.82E-06	NA	NA	NA	NA	352228	483904	mutation-independent	NA	NA	NA	NA	NA	NA	NA	NA	NA	NA	NA	NA	NA	NA
11	258873	16	428058	2	776104	Neomycin	1.92E-06	NA	NA	NA	NA	748404	805115	mutation-independent	NA	NA	NA	NA	NA	NA	NA	NA	NA	NA	NA	NA	NA	NA
12	714002	8	54245	4	1012657	Glucose	5.81E-06	NA	NA	NA	NA	926855	1059399	mutation-independent	NA	NA	NA	NA	NA	NA	NA	NA	NA	NA	NA	NA	NA	NA
13	575028	5	417511	2	460668	Glucose	6.38E-07	NA	NA	NA	NA	375303	489238	mutation-independent	NA	NA	NA	NA	NA	NA	NA	NA	NA	NA	NA	NA	NA	NA
4	722585	8	151416	10	280337	Glucose	5.31E-06	NA	NA	NA	NA	249923	347852	mutation-independent	NA	NA	NA	NA	NA	NA	NA	NA	NA	NA	NA	NA	NA	NA
2	629133	6	207041	14	763023	Ethanol	5.66E-07	NA	NA	NA	NA	731735	771372	mutation-independent	NA	NA	NA	NA	NA	NA	NA	NA	NA	NA	NA	NA	NA	NA
15	151709	8	337281	4	161194	Ethanol	3.35E-06	NA	NA	NA	NA	136069	261002	mutation-independent	NA	NA	NA	NA	NA	NA	NA	NA	NA	NA	NA	NA	NA	NA
12	545673	7	852133	11	558102	Ethanol	2.55E-06	NA	NA	NA	NA	483858	580030	mutation-independent	NA	NA	NA	NA	NA	NA	NA	NA	NA	NA	NA	NA	NA	NA
5	249350	2	507938	15	882091	Ethanol	2.60E-06	NA	NA	NA	NA	785674	914872	mutation-independent	NA	NA	NA	NA	NA	NA	NA	NA	NA	NA	NA	NA	NA	NA
