# Supplementary material for: The complex underpinnings of genetic background effects
Source: Nat Commun. 2018 Sep 17;9:3548. doi: 10.1038/s41467-018-06023-5 (PMC6141565; doi:10.1038/s41467-018-06023-5)
Supplement: Supplementary file 7 — Supplementary Data 4 [file 41467_2018_6023_MOESM7_ESM.txt]

Chromosome1	Position1	Chromosome2	Position2	Environment	Knockout	Ratio.locus1:knockout	Ratio.locus2:knockout	Ratio.locus1:locus2:knockout
8	168762	2	154142	Copper	ctk1	0.478179756	0.003246253	0.518573991
13	630246	2	128423	Copper	ctk1	0.111076481	0.000111025	0.888812494
16	382832	7	284360	Copper	ctk1	0.039449303	0.028248909	0.932301787
13	784149	13	380640	Copper	ctk1	0.002612033	0.170737377	0.82665059
14	636754	4	83045	Copper	ctk1	0.053452982	0.353687777	0.592859241
13	859824	9	254336	Copper	ctk1	0.038647328	0.280715171	0.680637502
10	228198	4	131453	Copper	ctk1	0.039529388	0.239246594	0.721224018
12	170546	10	160500	Copper	ctk1	0.000551922	0.214412392	0.785035685
16	792584	12	253274	Fluconazole	ctk1	0.015386178	0.029307011	0.955306812
13	784149	8	184872	Hydrogen_peroxide	ctk1	0.010504855	6.90E-05	0.989426164
16	697573	14	361529	Hydrogen_peroxide	ctk1	0.017477552	0.010590826	0.971931621
13	220900	4	565313	Hydrogen_peroxide	ctk1	0.576924671	0.074130002	0.348945326
15	163510	4	594035	High_temperature	ctk1	0.207734898	0.263953853	0.528311249
16	82074	10	228198	High_temperature	ctk1	0.27116124	0.000580308	0.728258452
15	1062490	12	677675	High_temperature	ctk1	0.009289067	0.560855364	0.429855569
4	406099	2	629259	High_temperature	ctk1	0.072546668	0.262510769	0.664942563
4	1338262	4	1059399	High_temperature	ctk1	0.059805546	0.04932995	0.890864504
10	725020	10	578278	High_temperature	ctk1	0.063239798	0.01435163	0.922408572
16	839142	7	811771	Neomycin	ctk1	0.053389319	0.035454897	0.911155783
12	760390	12	234767	Glucose	ctk1	0.23614185	0.226626122	0.537232029
5	468194	3	84313	Glucose	ctk1	0.11944268	0.012080278	0.868477042
15	959820	2	373518	Glucose	ctk1	1.45E-06	0.314339827	0.685658719
8	151416	2	308989	Glucose	ctk1	0.004062452	0.024162883	0.971774665
13	232390	4	131989	Glucose	ctk1	0.22509552	0.374555297	0.400349182
13	700577	10	142168	Ethanol	ctk1	0.454662214	0.028604083	0.516733702
8	466004	6	207041	Ethanol	ctk1	0.296586513	0.068063202	0.635350285
12	408660	10	522481	Ethanol	ctk1	0.181047644	0.059315788	0.759636568
8	168762	2	154142	Copper	esa1	0.795122559	4.47E-07	0.204876993
13	630246	2	128423	Copper	esa1	0.011833893	0.06498254	0.923183567
16	382832	7	284360	Copper	esa1	0.023033546	0.056257921	0.920708533
10	228198	4	131453	Copper	esa1	0.018781427	0.208116704	0.773101869
12	170546	10	160500	Copper	esa1	0.175578762	0.034546074	0.789875164
11	616713	7	141723	Hydrogen_peroxide	esa1	0.136905183	0.559166734	0.303928083
13	784149	8	184872	Hydrogen_peroxide	esa1	0.039199571	0.000263217	0.960537212
16	697573	14	361529	Hydrogen_peroxide	esa1	0.016258136	0.043054993	0.94068687
15	163510	4	594035	High_temperature	esa1	0.052015107	0.151663972	0.796320921
16	82074	10	228198	High_temperature	esa1	0.082041931	0.095516538	0.82244153
15	1062490	12	677675	High_temperature	esa1	0.004443939	0.55126906	0.444287001
4	406099	2	629259	High_temperature	esa1	0.132110845	0.079615371	0.788273784
4	1338262	4	1059399	High_temperature	esa1	0.023105651	0.012496329	0.96439802
10	725020	10	578278	High_temperature	esa1	0.009877305	3.41E-05	0.990088554
16	428058	15	170746	Neomycin	esa1	0.008640689	0.007010519	0.984348791
14	466588	4	1276608	Glucose	esa1	0.259201008	0.008415127	0.732383866
5	468194	3	84313	Glucose	esa1	0.070453731	0.002102899	0.92744337
15	959820	2	373518	Glucose	esa1	0.003801766	0.093948514	0.902249719
15	95966	11	428291	Glucose	esa1	0.027677544	0.309768358	0.662554098
16	584269	16	525073	Ethanol	esa1	0.009350064	0.183438142	0.807211793
16	465889	12	303878	4NQO	gcn5	0.011828279	0.388771149	0.599400572
12	318570	7	851801	4NQO	gcn5	0.519241347	0.020663023	0.46009563
12	658599	12	87080	4NQO	gcn5	0.374564429	0.21029743	0.415138142
15	994833	2	368247	4NQO	gcn5	0.133420173	0.103641227	0.7629386
13	630246	2	128423	Copper	gcn5	0.046130157	0.145198675	0.808671169
16	382832	7	284360	Copper	gcn5	0.049225662	0.046912414	0.903861925
4	375394	2	670083	Copper	gcn5	0.107826494	0.007202871	0.884970635
13	784149	13	380640	Copper	gcn5	0.05431132	0.000835427	0.944853253
14	636754	4	83045	Copper	gcn5	0.003082677	0.178216557	0.818700766
13	859824	9	254336	Copper	gcn5	0.019505696	0.528066538	0.452427766
10	228198	4	131453	Copper	gcn5	0.039131961	0.146686582	0.814181457
12	170546	10	160500	Copper	gcn5	0.032292296	0.051096433	0.91661127
13	482260	4	1039385	Fluconazole	gcn5	0.045756337	0.160353406	0.793890257
5	536075	4	706032	Fluconazole	gcn5	0.044517691	0.123383727	0.832098582
16	697573	14	361529	Hydrogen_peroxide	gcn5	0.010944608	0.040478365	0.948577026
14	698189	2	343406	Hydrogen_peroxide	gcn5	0.02311065	0.002990026	0.973899324
13	220900	4	565313	Hydrogen_peroxide	gcn5	0.43198025	0.210120266	0.357899484
15	163510	4	594035	High_temperature	gcn5	0.042363092	0.125077255	0.832559654
12	562046	2	432185	High_temperature	gcn5	0.004979613	0.002934917	0.99208547
16	82074	10	228198	High_temperature	gcn5	0.115263732	0.222134522	0.662601746
9	308852	6	70009	High_temperature	gcn5	0.000452839	0.02060476	0.9789424
10	725020	10	578278	High_temperature	gcn5	0.099752334	0.047454609	0.852793057
10	323703	10	249923	Neomycin	gcn5	0.096194577	0.518215436	0.385589987
10	165521	3	54482	Neomycin	gcn5	0.285013538	0.100070537	0.614915926
11	514792	5	63695	Neomycin	gcn5	0.135265509	0.041085647	0.823648844
8	190366	7	67253	Neomycin	gcn5	0.010964325	0.007780031	0.981255644
15	442427	13	398538	Room_temperature	gcn5	0.097997531	0.242105473	0.659896997
8	101494	4	722585	Glucose	gcn5	0.126338303	0.188370608	0.685291089
5	468194	3	84313	Glucose	gcn5	0.003019498	0.062877253	0.934103248
2	776104	1	57669	Ethanol	gcn5	0.186197775	0.002943266	0.810858959
8	466004	6	207041	Ethanol	gcn5	0.065761055	0.042471646	0.891767299
12	408660	10	522481	Ethanol	gcn5	0.186673467	0.005783323	0.807543211
14	371209	11	93391	Zeocin	gcn5	0.18735269	0.007634119	0.805013191
12	199043	4	1283100	4NQO	hos3	0.739133273	0.005021485	0.255845242
10	387633	9	192670	4NQO	hos3	0.060244524	1.13E-05	0.939744163
16	465889	12	303878	4NQO	hos3	0.180106041	0.178406144	0.641487815
16	266518	16	110310	4NQO	hos3	0.016835508	0.047717329	0.935447163
13	700577	12	559218	4NQO	hos3	0.037258762	0.111768996	0.850972242
12	318570	7	851801	4NQO	hos3	0.16866897	0.070220104	0.761110926
12	658599	12	87080	4NQO	hos3	0.345270516	0.248906504	0.40582298
13	409778	5	371859	4NQO	hos3	0.013691757	0.003156436	0.983151807
8	168762	2	154142	Copper	hos3	0.131084425	0.130626736	0.738288839
13	630246	2	128423	Copper	hos3	0.036324462	0.137567287	0.826108251
12	50192	6	207456	Copper	hos3	0.031417641	0.007104434	0.961477925
4	375394	2	670083	Copper	hos3	0.148687724	0.05253633	0.798775945
13	784149	13	380640	Copper	hos3	0.044067572	0.000125721	0.955806707
10	228198	4	131453	Copper	hos3	0.033341757	0.201752775	0.764905467
12	170546	10	160500	Copper	hos3	0.122084947	0.151325632	0.72658942
12	211012	5	105743	Fluconazole	hos3	0.334794536	0.201218765	0.463986699
13	762321	4	62726	Fluconazole	hos3	0.003319312	0.000379632	0.996301056
12	1007694	11	64785	Fluconazole	hos3	0.001722213	0.102669592	0.895608195
5	536075	4	706032	Fluconazole	hos3	0.001446813	0.003890783	0.994662404
16	517540	15	1031126	Fluconazole	hos3	0.091462118	0.016203546	0.892334336
13	51951	2	249400	Fluconazole	hos3	0.037720029	0.022376508	0.939903463
16	583834	12	517579	Fluconazole	hos3	0.016668107	0.001646763	0.98168513
11	616713	7	141723	Hydrogen_peroxide	hos3	0.439131089	0.059420721	0.50144819
13	325905	4	1280606	Hydrogen_peroxide	hos3	0.055554301	0.020378226	0.924067473
13	784149	8	184872	Hydrogen_peroxide	hos3	0.006219813	0.003608167	0.99017202
11	473650	10	303583	Hydrogen_peroxide	hos3	0.004145842	0.114116058	0.8817381
13	757815	9	127496	Hydrogen_peroxide	hos3	0.183606005	0.066474335	0.74991966
7	551439	7	146946	Hydrogen_peroxide	hos3	8.04E-05	0.107157582	0.892762017
16	697573	14	361529	Hydrogen_peroxide	hos3	0.014336329	0.189911701	0.79575197
7	451905	4	1298073	Hydrogen_peroxide	hos3	0.063069231	0.000107192	0.936823577
7	873790	5	394911	Hydrogen_peroxide	hos3	0.275045098	0.064139058	0.660815844
7	599246	7	360816	Hydrogen_peroxide	hos3	0.000224535	0.207020143	0.792755322
14	662512	13	628493	Hydrogen_peroxide	hos3	0.001012129	0.094054441	0.904933431
14	698189	2	343406	Hydrogen_peroxide	hos3	0.00798569	0.104502792	0.887511519
14	442653	12	651404	Hydrogen_peroxide	hos3	0.095676037	0.1144897	0.789834263
5	565763	2	202108	Hydrogen_peroxide	hos3	0.080481095	0.166474939	0.753043966
16	616089	13	161370	Hydrogen_peroxide	hos3	0.055538574	0.116953597	0.827507829
5	193876	2	373518	Hydrogen_peroxide	hos3	0.39657808	0.038752331	0.564669588
13	220900	4	565313	Hydrogen_peroxide	hos3	0.076030385	0.083749553	0.840220062
9	422341	4	847796	Hydrogen_peroxide	hos3	0.105633	0.016860518	0.877506482
11	569468	4	1104014	High_temperature	hos3	0.149252323	0.021254001	0.829493675
16	426991	15	194198	High_temperature	hos3	0.025376155	0.007345111	0.967278734
15	163510	4	594035	High_temperature	hos3	8.50E-06	0.001468268	0.998523234
16	82074	10	228198	High_temperature	hos3	0.004895776	0.030555154	0.96454907
16	194152	4	831279	High_temperature	hos3	0.014983944	6.51E-05	0.98495094
15	1062490	12	677675	High_temperature	hos3	0.00506705	0.086711243	0.908221708
15	909076	2	76947	High_temperature	hos3	0.002786981	0.028782483	0.968430535
4	406099	2	629259	High_temperature	hos3	0.013143903	0.022454206	0.964401891
4	1338262	4	1059399	High_temperature	hos3	0.132308026	0.06214542	0.805546553
10	725020	10	578278	High_temperature	hos3	0.010947283	0.014940271	0.974112446
6	79755	2	633308	Neomycin	hos3	0.017921532	0.219315532	0.762762936
14	505410	4	1271941	Neomycin	hos3	0.011964824	0.667250862	0.320784314
16	428058	15	170746	Neomycin	hos3	0.093833433	0.113991613	0.792174953
9	183658	5	271156	Neomycin	hos3	0.071955759	0.00010525	0.927938991
10	323703	10	249923	Neomycin	hos3	0.012129984	0.038412141	0.949457876
7	413440	2	202227	Neomycin	hos3	0.003405737	0.17399907	0.822595193
10	111661	9	333942	Neomycin	hos3	0.000698279	0.001092747	0.998208973
16	839142	7	811771	Neomycin	hos3	0.023290398	0.274926536	0.701783066
10	165521	3	54482	Neomycin	hos3	0.020508378	0.091704034	0.887787589
7	682394	6	62990	Neomycin	hos3	0.107385553	0.153456908	0.739157539
13	609420	10	61391	Neomycin	hos3	0.161007759	0.029812686	0.809179555
15	462083	12	614369	Neomycin	hos3	0.016578679	0.226143938	0.757277383
8	262618	4	1448315	Neomycin	hos3	0.004276603	0.065848595	0.929874801
16	739738	2	499401	Neomycin	hos3	0.09037218	0.217910949	0.691716871
11	258873	9	63655	Neomycin	hos3	0.008401338	0.106419948	0.885178714
11	514792	5	63695	Neomycin	hos3	0.137851263	0.162856618	0.699292119
14	709317	9	74340	Neomycin	hos3	0.033155405	0.081622164	0.885222431
10	723691	6	76682	Neomycin	hos3	0.072327916	0.11251095	0.815161134
8	190366	7	67253	Neomycin	hos3	0.046183064	0.098985275	0.854831662
12	99539	9	241892	Neomycin	hos3	0.109215549	0.132220635	0.758563816
14	473303	4	1271941	Room_temperature	hos3	0.205339083	0.290710388	0.50395053
15	442427	13	398538	Room_temperature	hos3	0.087457756	0.012605476	0.899936768
14	466588	4	1276608	Glucose	hos3	0.010676848	0.799896793	0.189426359
14	657133	12	612784	Glucose	hos3	0.012700444	0.002233818	0.985065738
8	101494	4	722585	Glucose	hos3	0.031935389	0.085724021	0.88234059
16	487107	8	54245	Glucose	hos3	0.077047232	0.055412668	0.8675401
12	760390	12	234767	Glucose	hos3	0.10492579	0.001572146	0.893502064
15	959820	2	373518	Glucose	hos3	0.019954308	0.009578375	0.970467317
15	95966	11	428291	Glucose	hos3	0.222063956	0.039566456	0.738369589
11	463846	2	552407	Glucose	hos3	0.197693883	0.00333778	0.798968338
14	185626	2	249967	Glucose	hos3	0.133432531	0.020691099	0.84587637
13	575028	2	550907	Glucose	hos3	0.001192013	0.020300974	0.978507013
8	151416	2	308989	Glucose	hos3	0.326847891	0.009517236	0.663634873
13	232390	4	131989	Glucose	hos3	0.000765418	0.065541145	0.933693437
7	853535	5	393290	Glucose	hos3	0.226922641	0.002685942	0.770391417
10	684208	6	103553	Ethanol	hos3	0.092223496	0.000275005	0.907501499
14	698696	10	471195	Ethanol	hos3	0.012185607	0.008405153	0.97940924
13	579159	2	507938	Ethanol	hos3	0.012307928	0.014497023	0.973195049
14	481896	4	1298073	Ethanol	hos3	0.005782601	0.857773881	0.136443518
11	383052	2	560167	Ethanol	hos3	0.2414328	0.052249884	0.706317317
8	110591	4	720061	Ethanol	hos3	0.034563316	0.193231717	0.772204968
7	938096	5	332139	Ethanol	hos3	0.287514399	0.024676386	0.687809216
2	776104	1	57669	Ethanol	hos3	0.081330043	0.005385605	0.913284352
14	467219	12	442873	Ethanol	hos3	0.090391072	0.045978291	0.863630637
5	468194	3	101527	Ethanol	hos3	0.009829614	0.128128001	0.862042385
12	858802	10	546527	Ethanol	hos3	0.008868359	0.091131041	0.9000006
12	272710	6	84382	Ethanol	hos3	0.003776603	0.027954467	0.968268931
14	414010	1	54661	Ethanol	hos3	0.01757995	0.001201884	0.981218166
14	486859	11	297944	Ethanol	hos3	0.103739739	0.182517095	0.713743166
15	238753	13	717629	Ethanol	hos3	0.14680765	0.0206998	0.83249255
4	1401418	2	604155	Ethanol	hos3	0.798685769	0.014149574	0.187164657
13	162123	12	843685	Ethanol	hos3	0.049761887	0.000249214	0.9499889
15	585314	12	704793	Ethanol	hos3	0.136776682	0.014896384	0.848326934
11	622408	8	337281	Ethanol	hos3	0.001198189	0.096223842	0.902577969
16	584269	16	525073	Ethanol	hos3	0.002867152	0.005190721	0.991942127
13	191033	8	209078	Ethanol	hos3	0.045411503	0.375761845	0.578826652
9	151326	4	1173007	Ethanol	hos3	0.044616722	0.656751611	0.298631667
15	495861	7	852133	Ethanol	hos3	0.008586505	0.097009528	0.894403967
16	697573	2	255688	Ethanol	hos3	0.042371855	0.000490458	0.957137686
13	700577	10	142168	Ethanol	hos3	0.000794593	0.066284526	0.93292088
8	466004	6	207041	Ethanol	hos3	0.181344261	0.04572181	0.772933929
4	723345	4	598729	Ethanol	hos3	0.153762966	0.042132506	0.804104528
4	565313	4	139426	Ethanol	hos3	0.28001648	0.009374722	0.710608798
15	508557	13	391763	Ethanol	hos3	0.008680786	0.03400672	0.957312494
9	243933	5	249350	Ethanol	hos3	0.009615154	0.0247037	0.965681146
16	584582	15	981009	Ethanol	hos3	0.010423312	1.34E-05	0.989563256
6	50685	5	124644	Ethanol	hos3	0.003273047	0.001642529	0.995084424
7	653017	4	116227	Ethanol	hos3	0.124913458	0.006118738	0.868967804
15	210811	13	284443	Ethanol	hos3	0.086981064	7.75E-08	0.913018859
8	459310	7	391138	Ethanol	hos3	0.295889393	0.00319297	0.700917638
7	1055697	2	249533	Ethanol	hos3	0.065108006	0.025305593	0.909586401
15	51148	9	348722	Ethanol	hos3	0.42760098	0.007612235	0.564786785
12	545673	4	1022771	Ethanol	hos3	0.029992695	0.050400336	0.919606969
9	415643	6	96502	Ethanol	hos3	0.003029096	0.015675858	0.981295047
14	487818	4	1318331	Zeocin	hos3	0.027942683	0.662443832	0.309613485
15	101077	11	428291	Zeocin	hos3	0.092589127	0.028179472	0.879231401
12	199043	4	1283100	4NQO	htb1	0.662272399	0.145169342	0.192558259
13	334830	11	432569	4NQO	htb1	0.000461038	0.0027838	0.996755162
16	467237	7	671686	4NQO	htb1	0.117657098	0.083541217	0.798801685
8	168762	2	154142	Copper	htb1	0.294847594	0.044489349	0.660663057
13	630246	2	128423	Copper	htb1	0.102592059	0.247957731	0.64945021
16	382832	7	284360	Copper	htb1	0.096921944	0.002275253	0.900802803
4	375394	2	670083	Copper	htb1	0.251612502	0.19654891	0.551838588
14	636754	4	83045	Copper	htb1	0.031690967	0.403549262	0.564759771
13	859824	9	254336	Copper	htb1	0.357633465	0.069446059	0.572920476
10	228198	4	131453	Copper	htb1	0.003583202	0.162917394	0.833499404
12	170546	10	160500	Copper	htb1	0.064163348	0.148471021	0.787365631
12	211012	5	105743	Fluconazole	htb1	0.071834823	0.068646361	0.859518817
16	763852	16	205023	Fluconazole	htb1	0.017902128	0.139775655	0.842322218
13	762321	4	62726	Fluconazole	htb1	0.416053564	0.176354423	0.407592013
14	661859	13	309981	Fluconazole	htb1	0.021602172	0.00089577	0.977502058
13	482260	4	1039385	Fluconazole	htb1	0.100854962	0.004763355	0.894381683
12	1007694	11	64785	Fluconazole	htb1	0.011143704	0.52138866	0.467467636
5	536075	4	706032	Fluconazole	htb1	0.033243197	0.04767373	0.919083073
16	517540	15	1031126	Fluconazole	htb1	0.034104232	0.287128229	0.678767539
13	51951	2	249400	Fluconazole	htb1	0.191745853	0.084911848	0.723342299
12	273894	2	133163	Fluconazole	htb1	0.004983724	6.53E-05	0.994950952
12	759162	9	333942	Fluconazole	htb1	0.036693649	0.009805899	0.953500451
16	792584	12	253274	Fluconazole	htb1	0.007149867	0.094513757	0.898336376
11	616713	7	141723	Hydrogen_peroxide	htb1	0.053520758	0.328256357	0.618222885
7	551439	7	146946	Hydrogen_peroxide	htb1	0.001444699	0.614634548	0.383920753
16	697573	14	361529	Hydrogen_peroxide	htb1	0.001906207	0.155398294	0.842695499
14	662512	13	628493	Hydrogen_peroxide	htb1	0.156497509	0.047627946	0.795874545
14	698189	2	343406	Hydrogen_peroxide	htb1	0.114979277	0.015795969	0.869224754
13	220900	4	565313	Hydrogen_peroxide	htb1	0.414399928	0.231728709	0.353871363
11	569468	4	1104014	High_temperature	htb1	0.00274474	0.001474304	0.995780956
16	426991	15	194198	High_temperature	htb1	0.02818389	0.429849773	0.541966337
15	163510	4	594035	High_temperature	htb1	0.107510648	0.210043191	0.682446161
12	562046	2	432185	High_temperature	htb1	0.297714646	0.06403497	0.638250383
16	82074	10	228198	High_temperature	htb1	0.185495869	0.215253096	0.599251035
4	406099	2	629259	High_temperature	htb1	0.053624798	0.387421197	0.558954005
4	1338262	4	1059399	High_temperature	htb1	0.103654477	0.108389175	0.787956348
10	725020	10	578278	High_temperature	htb1	0.032482421	0.015483898	0.952033681
16	428058	15	170746	Neomycin	htb1	0.011346733	0.053552574	0.935100693
7	413440	2	202227	Neomycin	htb1	0.040289148	0.026164085	0.933546767
7	682394	6	62990	Neomycin	htb1	0.117016637	0.001971593	0.881011771
16	739738	2	499401	Neomycin	htb1	0.069477953	0.269839582	0.660682465
5	468194	3	84313	Glucose	htb1	0.03694643	0.003829971	0.959223599
13	575028	2	550907	Glucose	htb1	0.1147755	0.018596386	0.866628115
8	466004	6	207041	Ethanol	htb1	0.041227843	0.052839174	0.905932983
12	408660	10	522481	Ethanol	htb1	0.009352767	0.001115463	0.98953177
14	371209	11	93391	Zeocin	htb1	0.037410698	0.167492999	0.795096303
8	168762	2	154142	Copper	ino80	0.51591679	0.068202883	0.415880327
13	630246	2	128423	Copper	ino80	0.044092215	0.059039387	0.896868398
16	382832	7	284360	Copper	ino80	0.000465573	0.019239849	0.980294578
14	636754	4	83045	Copper	ino80	0.028819944	0.626262067	0.34491799
13	859824	9	254336	Copper	ino80	0.210738442	0.037303992	0.751957565
10	228198	4	131453	Copper	ino80	0.138573187	0.139545007	0.721881806
12	170546	10	160500	Copper	ino80	0.000424978	0.272624765	0.726950256
12	211012	5	105743	Fluconazole	ino80	0.042027811	0.047822111	0.910150078
14	661859	13	309981	Fluconazole	ino80	0.001550828	0.01777737	0.980671802
5	536075	4	706032	Fluconazole	ino80	0.21339037	0.091723758	0.694885872
11	616713	7	141723	Hydrogen_peroxide	ino80	0.10613152	0.004932866	0.888935614
16	697573	14	361529	Hydrogen_peroxide	ino80	0.012217173	0.12878554	0.858997286
14	662512	13	628493	Hydrogen_peroxide	ino80	0.232973272	0.004993508	0.762033219
15	163510	4	594035	High_temperature	ino80	0.168427927	0.358162294	0.473409779
16	82074	10	228198	High_temperature	ino80	0.229517313	0.070752769	0.699729917
15	1062490	12	677675	High_temperature	ino80	0.015127142	0.661848007	0.32302485
4	406099	2	629259	High_temperature	ino80	0.141510311	0.279326125	0.579163564
4	1338262	4	1059399	High_temperature	ino80	0.069960597	0.035239478	0.894799924
10	725020	10	578278	High_temperature	ino80	0.061928721	0.007788867	0.930282411
15	442427	13	398538	Room_temperature	ino80	0.129806677	0.086540877	0.783652445
12	760390	12	234767	Glucose	ino80	0.059591631	6.01E-05	0.940348281
12	408660	10	522481	Ethanol	ino80	0.03276491	0.000325246	0.966909844
14	371209	11	93391	Zeocin	ino80	0.02313124	0.103097266	0.873771495
12	318570	7	851801	4NQO	rpd3	0.012809863	0.245016445	0.742173691
15	994833	2	368247	4NQO	rpd3	0.063407875	0.052456611	0.884135514
8	168762	2	154142	Copper	rpd3	0.094384704	0.262321579	0.643293717
13	630246	2	128423	Copper	rpd3	0.094164484	0.074553609	0.831281907
14	636754	4	83045	Copper	rpd3	0.050375634	0.037935574	0.911688791
13	859824	9	254336	Copper	rpd3	0.009239051	0.032363326	0.958397623
10	228198	4	131453	Copper	rpd3	0.0277617	0.056755911	0.915482388
12	170546	10	160500	Copper	rpd3	0.007790494	0.031641076	0.96056843
5	536075	4	706032	Fluconazole	rpd3	0.135269248	0.000413165	0.864317587
11	616713	7	141723	Hydrogen_peroxide	rpd3	0.298019783	0.139569094	0.562411123
16	697573	14	361529	Hydrogen_peroxide	rpd3	0.030921169	0.013500744	0.955578087
12	562046	2	432185	High_temperature	rpd3	0.000801435	0.260760633	0.738437932
15	1062490	12	677675	High_temperature	rpd3	0.188066548	0.241300607	0.570632844
15	909076	2	76947	High_temperature	rpd3	0.147627685	0.132371661	0.720000654
4	406099	2	629259	High_temperature	rpd3	0.002888426	0.407966688	0.589144886
4	1338262	4	1059399	High_temperature	rpd3	0.241602817	0.283154591	0.475242592
16	839142	7	811771	Neomycin	rpd3	0.28383294	0.000682189	0.715484871
10	165521	3	54482	Neomycin	rpd3	0.165815304	0.014361395	0.819823301
12	760390	12	234767	Glucose	rpd3	0.142358087	0.101454008	0.756187905
14	371209	11	93391	Zeocin	rpd3	0.350012827	0.004337963	0.645649211
