# Supplementary material for: The complex underpinnings of genetic background effects
Source: Nat Commun. 2018 Sep 17;9:3548. doi: 10.1038/s41467-018-06023-5 (PMC6141565; doi:10.1038/s41467-018-06023-5)
Supplement: Supplementary file 8 — Supplementary Data 5 [file 41467_2018_6023_MOESM8_ESM.txt]

Chromosome1	Position1	Chromosome2	Position2	Chromosome3	Position3	Environment	Knockout	Ratio.one-locus.interactions	Ratio.two-locus.interactions	Ratio.three-locus.interaction
13	334830	7	406503	10	561055	4NQO	ctk1	0.161115708	0.069127809	0.769756483
4	592352	12	170546	16	245982	Copper	ctk1	0.170224746	0.139694785	0.690080469
4	375394	16	382832	12	85632	Copper	ctk1	0.199167717	0.249207253	0.55162503
13	46009	2	670083	7	697548	Copper	ctk1	0.226928107	0.227586947	0.545484946
15	141126	4	545374	14	682206	Copper	ctk1	0.29779778	0.174637738	0.527564482
15	141126	9	254336	2	325701	Copper	ctk1	0.292626335	0.298026224	0.409347441
15	141126	2	670083	16	67473	Copper	ctk1	0.078190936	0.19530124	0.726507824
4	545374	14	636754	10	599340	Copper	ctk1	0.328295703	0.390310288	0.281394009
10	526730	13	859824	4	1101892	Copper	ctk1	0.115690309	0.161804646	0.722505045
4	83045	14	636754	11	297944	Copper	ctk1	0.291919931	0.472550648	0.235529421
2	128423	10	228198	14	205138	Copper	ctk1	0.117594715	0.612850532	0.269554753
10	228198	4	375394	11	527820	Copper	ctk1	0.219615106	0.050405992	0.729978902
11	351593	13	51951	12	28676	Fluconazole	ctk1	0.592360509	0.027695187	0.379944304
12	651404	11	616713	4	1154603	Hydrogen_peroxide	ctk1	0.288077713	0.175153283	0.536769004
12	651404	11	473650	13	834662	Hydrogen_peroxide	ctk1	0.207724164	0.153408455	0.638867381
13	286123	11	473650	15	442119	Hydrogen_peroxide	ctk1	0.746999782	0.061413075	0.191587143
4	375394	7	873790	12	1042439	Hydrogen_peroxide	ctk1	0.109291649	0.063928648	0.826779703
4	98507	5	394911	2	412403	Hydrogen_peroxide	ctk1	0.254435512	0.08924263	0.656321858
7	144117	7	551439	14	347264	Hydrogen_peroxide	ctk1	0.26460394	0.118689925	0.616706135
7	144117	5	565763	2	741554	Hydrogen_peroxide	ctk1	0.413389453	0.07509721	0.511513337
11	569468	16	697573	5	352804	Hydrogen_peroxide	ctk1	0.072341242	0.419293777	0.508364981
11	569468	8	184872	2	740827	Hydrogen_peroxide	ctk1	0.008750417	0.586898567	0.404351016
2	634225	8	184872	14	376432	Hydrogen_peroxide	ctk1	0.02415495	0.545114739	0.430730311
6	76851	7	451905	8	190671	Hydrogen_peroxide	ctk1	0.406440239	0.210183612	0.383376149
13	161370	5	394911	7	70474	Hydrogen_peroxide	ctk1	0.60133158	0.064664301	0.33400412
13	628493	16	697573	5	371859	Hydrogen_peroxide	ctk1	0.291938962	0.132548741	0.575512296
12	562046	2	76947	7	798183	High_temperature	ctk1	0.401951945	0.060525296	0.537522759
16	194152	6	70009	8	219407	High_temperature	ctk1	0.164100073	0.276983447	0.55891648
16	426991	4	1104014	6	207041	High_temperature	ctk1	0.439040469	0.086632578	0.474326953
16	82074	9	308852	14	406133	High_temperature	ctk1	0.625481319	0.189671587	0.184847093
4	570480	10	249923	3	264282	Neomycin	ctk1	0.209739701	0.162660257	0.627600042
10	330372	15	344470	13	50831	Neomycin	ctk1	0.289624327	0.010110406	0.700265266
4	1448315	16	428058	4	106763	Neomycin	ctk1	0.146700178	0.280165715	0.573134107
13	575028	5	417511	7	548923	Glucose	ctk1	0.017260903	0.150399148	0.832339949
2	373518	4	722585	15	968773	Glucose	ctk1	0.26618287	0.516550267	0.217266863
4	1485210	6	103553	8	466868	Ethanol	ctk1	0.241345455	0.318027699	0.440626846
15	151709	4	720061	12	30768	Ethanol	ctk1	0.670832685	0.031797451	0.297369864
15	534846	10	471195	5	289034	Ethanol	ctk1	0.163963905	0.282760784	0.553275311
2	629133	7	938096	8	526348	Ethanol	ctk1	0.398401317	0.109247575	0.492351108
10	275952	14	698696	2	473888	Ethanol	ctk1	0.36700439	0.08984252	0.54315309
14	459665	7	938096	11	257243	Ethanol	ctk1	0.397672112	0.221955768	0.38037212
14	459665	8	110591	16	272771	Ethanol	ctk1	0.276438397	0.172435365	0.551126239
5	124644	4	720061	4	202229	Ethanol	ctk1	0.195824995	0.311457749	0.492717256
9	151326	5	106481	4	567144	Ethanol	ctk1	0.141563612	0.220028517	0.63840787
6	50685	8	337281	12	416918	Ethanol	ctk1	0.528137561	0.119549659	0.352312781
9	243933	7	852133	16	833262	Ethanol	ctk1	0.213722811	0.195112715	0.591164474
4	592352	12	170546	16	245982	Copper	esa1	0.448411872	0.303148981	0.248439147
4	375394	16	382832	12	85632	Copper	esa1	0.109977259	0.231904541	0.6581182
13	46009	2	670083	7	697548	Copper	esa1	0.462860614	0.380629906	0.15650948
15	141126	4	545374	14	682206	Copper	esa1	0.394713989	0.112996281	0.49228973
15	141126	9	254336	2	325701	Copper	esa1	0.093628014	0.247330836	0.659041149
15	141126	2	670083	16	67473	Copper	esa1	0.346831797	0.255314034	0.397854169
4	545374	14	636754	10	599340	Copper	esa1	0.175819341	0.24351361	0.580667049
4	232777	7	284360	8	453534	Copper	esa1	0.059794882	0.222005222	0.718199896
10	526730	13	859824	4	1101892	Copper	esa1	0.084143623	0.062233488	0.853622889
4	83045	14	636754	11	297944	Copper	esa1	0.601942483	0.152373767	0.245683749
2	128423	10	228198	14	205138	Copper	esa1	0.229766749	0.384880117	0.385353134
10	228198	4	375394	11	527820	Copper	esa1	0.124232204	0.014699556	0.86106824
14	636754	16	382832	11	243838	Copper	esa1	0.140625098	0.194286566	0.665088336
11	351593	13	51951	12	28676	Fluconazole	esa1	0.56274767	0.036279734	0.400972596
11	64785	12	651404	16	126720	Fluconazole	esa1	0.677662663	0.158280714	0.164056623
4	375394	7	873790	12	1042439	Hydrogen_peroxide	esa1	0.19595193	0.126835204	0.677212866
7	144117	7	551439	14	347264	Hydrogen_peroxide	esa1	0.577821103	0.170505625	0.251673271
11	569468	8	184872	2	740827	Hydrogen_peroxide	esa1	0.000789245	0.235797488	0.763413267
2	634225	8	184872	14	376432	Hydrogen_peroxide	esa1	0.216880113	0.524704502	0.258415385
6	76851	7	451905	8	190671	Hydrogen_peroxide	esa1	0.443288523	0.155615616	0.401095861
13	161370	5	394911	7	70474	Hydrogen_peroxide	esa1	0.529868961	0.042311542	0.427819497
5	565763	15	585314	13	642868	Hydrogen_peroxide	esa1	0.154586534	0.102020131	0.743393335
13	628493	16	697573	5	371859	Hydrogen_peroxide	esa1	0.167643606	0.368587615	0.463768779
11	63525	15	1062490	14	234916	High_temperature	esa1	0.29032607	0.28185499	0.42781894
12	562046	2	76947	7	798183	High_temperature	esa1	0.394182765	0.111671981	0.494145254
16	194152	6	70009	8	219407	High_temperature	esa1	0.07889905	0.092184161	0.828916789
16	82074	9	308852	14	406133	High_temperature	esa1	0.227627496	0.085024883	0.687347621
10	330372	15	344470	13	50831	Neomycin	esa1	0.402617782	0.059780745	0.537601473
8	114934	11	258873	12	788874	Neomycin	esa1	0.077427013	0.264157069	0.658415918
15	51148	8	337281	2	487048	Ethanol	esa1	0.460397335	0.011986862	0.527615802
14	459665	10	275952	4	98507	Ethanol	esa1	0.611473585	0.095696287	0.292830128
14	459665	7	938096	11	257243	Ethanol	esa1	0.632118572	0.067624326	0.300257103
6	207041	11	622408	3	55716	Ethanol	esa1	0.220726717	0.196908501	0.582364782
12	662978	7	859306	8	315450	Zeocin	esa1	0.042927181	0.200464394	0.756608425
15	968617	16	226571	4	706032	4NQO	gcn5	0.238246501	0.421368097	0.340385402
4	592352	12	170546	16	245982	Copper	gcn5	0.292264607	0.177688327	0.530047066
4	375394	16	382832	12	85632	Copper	gcn5	0.229838432	0.414921388	0.355240181
15	141126	4	545374	14	682206	Copper	gcn5	0.27925948	0.174584884	0.546155636
15	141126	9	254336	2	325701	Copper	gcn5	0.240446792	0.164814068	0.59473914
15	141126	2	670083	16	67473	Copper	gcn5	0.059533489	0.307632822	0.632833689
4	232777	7	284360	8	453534	Copper	gcn5	0.458462759	0.292986267	0.248550974
4	83045	14	636754	11	297944	Copper	gcn5	0.16036949	0.697472498	0.142158012
7	284360	13	630246	11	63525	Copper	gcn5	0.231716219	0.352269435	0.416014345
2	128423	10	228198	14	205138	Copper	gcn5	0.183865357	0.403576226	0.412558417
10	228198	4	375394	11	527820	Copper	gcn5	0.454003813	0.007270743	0.538725444
14	636754	16	382832	11	243838	Copper	gcn5	0.259141107	0.253284624	0.487574269
11	351593	13	51951	12	28676	Fluconazole	gcn5	0.28898771	0.043516536	0.667495754
11	64785	12	651404	16	126720	Fluconazole	gcn5	0.282299589	0.043715215	0.673985196
11	64785	16	583834	8	43614	Fluconazole	gcn5	0.531332731	0.150057122	0.318610147
12	651404	7	345428	10	563290	Fluconazole	gcn5	0.176135042	0.548625434	0.275239524
12	651404	11	473650	13	834662	Hydrogen_peroxide	gcn5	0.51650233	0.000294363	0.483203307
4	375394	7	873790	12	1042439	Hydrogen_peroxide	gcn5	0.070693063	0.066228474	0.863078463
4	98507	5	394911	2	412403	Hydrogen_peroxide	gcn5	0.145328904	0.003255664	0.851415432
7	144117	7	551439	14	347264	Hydrogen_peroxide	gcn5	0.285932224	0.502966186	0.211101591
7	144117	11	473650	16	247153	Hydrogen_peroxide	gcn5	0.319332104	0.414975018	0.265692878
11	569468	16	697573	5	352804	Hydrogen_peroxide	gcn5	0.080438495	0.523658747	0.395902757
11	569468	8	184872	2	740827	Hydrogen_peroxide	gcn5	0.084543899	0.412759334	0.502696767
2	634225	8	184872	14	376432	Hydrogen_peroxide	gcn5	0.06978563	0.611777796	0.318436574
2	634225	13	220900	4	594035	Hydrogen_peroxide	gcn5	0.581897996	0.174936847	0.243165157
6	76851	7	451905	8	190671	Hydrogen_peroxide	gcn5	0.253316137	0.244563811	0.502120052
14	662512	10	303583	8	46007	Hydrogen_peroxide	gcn5	0.168235764	0.242636425	0.589127811
5	565763	9	127496	7	912779	Hydrogen_peroxide	gcn5	0.351479861	0.096284357	0.552235782
13	628493	16	697573	5	371859	Hydrogen_peroxide	gcn5	0.090448562	0.194981732	0.714569706
16	697573	13	757815	11	107231	Hydrogen_peroxide	gcn5	0.315320929	0.271023805	0.413655265
11	63525	16	194152	10	320259	High_temperature	gcn5	0.194830469	0.14572124	0.659448291
12	562046	2	76947	7	798183	High_temperature	gcn5	0.088590205	0.149510113	0.761899682
16	194152	6	70009	8	219407	High_temperature	gcn5	0.030389426	0.090508652	0.879101922
16	426991	2	76947	7	803574	High_temperature	gcn5	0.134075696	0.530439983	0.33548432
16	426991	4	1104014	6	207041	High_temperature	gcn5	0.234441281	0.169682407	0.595876313
16	82074	9	308852	14	406133	High_temperature	gcn5	0.150959653	0.456673092	0.392367255
4	406099	4	831279	3	99392	High_temperature	gcn5	0.282048629	0.180890921	0.537060451
9	270121	7	682394	10	83220	Neomycin	gcn5	0.566360454	0.154011289	0.279628258
11	63525	15	462083	12	591955	Neomycin	gcn5	0.055482381	0.295376922	0.649140697
11	20616	8	262618	15	257252	Neomycin	gcn5	0.116779158	0.301192822	0.58202802
4	570480	10	249923	3	264282	Neomycin	gcn5	0.405397319	0.348258329	0.246344353
10	330372	15	344470	13	50831	Neomycin	gcn5	0.31728723	0.076878165	0.605834605
6	123067	9	333942	12	548327	Neomycin	gcn5	0.187804565	0.040203805	0.771991631
8	114934	11	258873	12	788874	Neomycin	gcn5	0.159923521	0.572823021	0.267253457
15	462083	8	262618	5	261193	Neomycin	gcn5	0.461490004	0.241498805	0.297011191
8	262618	15	170746	5	239875	Neomycin	gcn5	0.241587028	0.481639637	0.276773335
16	739738	8	262618	16	403562	Neomycin	gcn5	0.238984401	0.266744624	0.494270975
4	1448315	16	428058	4	106763	Neomycin	gcn5	0.114175023	0.400739805	0.485085172
13	575028	5	417511	7	548923	Glucose	gcn5	0.200478722	0.208724917	0.590796361
14	185626	8	54245	15	40513	Glucose	gcn5	0.32814852	0.080667557	0.591183923
5	124644	4	720061	4	202229	Ethanol	gcn5	0.32656024	0.294617867	0.378821892
9	151326	13	579159	2	37628	Ethanol	gcn5	0.117220732	0.341369618	0.54140965
10	387633	12	559218	10	160500	4NQO	hos3	0.215883492	0.306770169	0.477346339
11	432569	12	200350	2	767663	4NQO	hos3	0.814869343	0.042488007	0.14264265
13	334830	7	406503	10	561055	4NQO	hos3	0.08981672	0.212294694	0.697888586
13	334830	7	671686	10	726757	4NQO	hos3	0.188252403	0.415602788	0.396144809
14	487250	7	671686	7	91031	4NQO	hos3	0.206730862	0.364998026	0.428271112
15	641229	16	226571	4	1066022	4NQO	hos3	0.221612393	0.243865047	0.53452256
15	968617	16	226571	4	706032	4NQO	hos3	0.292164068	0.27957565	0.428260283
16	226571	7	671686	16	905004	4NQO	hos3	0.179243169	0.201270065	0.619486766
16	465889	7	472215	4	244138	4NQO	hos3	0.104690194	0.280056017	0.615253789
4	592352	12	170546	16	245982	Copper	hos3	0.30331966	0.034005118	0.662675222
4	375394	16	382832	12	85632	Copper	hos3	0.156110902	0.182072681	0.661816417
13	46009	2	670083	7	697548	Copper	hos3	0.060055232	0.21061074	0.729334028
15	141126	4	545374	14	682206	Copper	hos3	0.138776773	0.173647626	0.687575601
15	141126	2	670083	16	67473	Copper	hos3	0.067107475	0.201036003	0.731856521
4	545374	14	636754	10	599340	Copper	hos3	0.211402304	0.163608384	0.624989312
4	232777	7	284360	8	453534	Copper	hos3	0.090813915	0.181000014	0.728186071
10	526730	13	859824	4	1101892	Copper	hos3	0.168532051	0.137653732	0.693814217
4	83045	14	636754	11	297944	Copper	hos3	0.170462762	0.131857204	0.697680034
7	284360	13	630246	11	63525	Copper	hos3	0.170312731	0.058167547	0.771519722
2	128423	10	228198	14	205138	Copper	hos3	0.149057889	0.182435112	0.668507
14	636754	16	382832	11	243838	Copper	hos3	0.11049672	0.203305449	0.686197831
11	351593	7	454850	5	511800	Fluconazole	hos3	0.285536736	0.082143452	0.632319812
11	64785	12	651404	16	126720	Fluconazole	hos3	0.087924912	0.167350357	0.744724731
11	64785	16	583834	8	43614	Fluconazole	hos3	0.350043653	0.25202673	0.397929617
12	651404	7	454850	14	389873	Fluconazole	hos3	0.414363199	0.059083358	0.526553443
12	651404	15	167344	12	860959	Fluconazole	hos3	0.334452038	0.189763866	0.475784095
12	651404	4	62726	1	169689	Fluconazole	hos3	0.285908367	0.311025514	0.403066119
12	651404	7	345428	10	563290	Fluconazole	hos3	0.145034162	0.073719221	0.781246616
14	446677	15	167344	16	462843	Fluconazole	hos3	0.642440368	0.230165239	0.127394393
15	1031126	8	113931	7	748214	Fluconazole	hos3	0.380027624	0.039197836	0.58077454
12	651404	11	569468	16	110310	Hydrogen_peroxide	hos3	0.05022781	0.205264438	0.744507752
12	651404	11	616713	4	1154603	Hydrogen_peroxide	hos3	0.235514847	0.031639605	0.732845548
12	651404	11	616713	5	261333	Hydrogen_peroxide	hos3	0.261132516	0.000883237	0.737984248
12	651404	11	473650	13	834662	Hydrogen_peroxide	hos3	0.091649936	0.232351031	0.675999033
13	286123	4	375394	14	184703	Hydrogen_peroxide	hos3	0.062016706	0.029993155	0.90799014
13	286123	11	473650	15	442119	Hydrogen_peroxide	hos3	0.07293136	0.161613413	0.765455226
12	491710	15	585314	8	55457	Hydrogen_peroxide	hos3	0.050185429	0.242055532	0.70775904
4	375394	7	873790	12	1042439	Hydrogen_peroxide	hos3	0.359844594	0.077051983	0.563103423
13	5770	5	565763	10	380369	Hydrogen_peroxide	hos3	0.202952218	0.050764486	0.746283295
4	98507	5	394911	13	883123	Hydrogen_peroxide	hos3	0.235717129	0.33253963	0.431743241
4	98507	10	303583	4	1172914	Hydrogen_peroxide	hos3	0.567526484	0.188012593	0.244460923
7	144117	13	161370	11	27643	Hydrogen_peroxide	hos3	0.131509711	0.23038344	0.638106849
7	144117	5	565763	2	741554	Hydrogen_peroxide	hos3	0.061763062	0.006302667	0.931934271
7	144117	14	662512	13	776467	Hydrogen_peroxide	hos3	0.071927287	0.33444277	0.593629943
14	662512	13	628493	7	473949	Hydrogen_peroxide	hos3	0.059306324	0.557710646	0.38298303
7	144117	2	343406	4	1317903	Hydrogen_peroxide	hos3	0.041584061	0.120396463	0.838019476
7	144117	11	473650	16	247153	Hydrogen_peroxide	hos3	0.021212536	0.142679544	0.83610792
11	569468	16	697573	5	352804	Hydrogen_peroxide	hos3	0.020086936	0.268138146	0.711774918
2	634225	8	184872	14	376432	Hydrogen_peroxide	hos3	0.290203794	0.124491099	0.585305107
2	634225	13	220900	4	594035	Hydrogen_peroxide	hos3	0.274119257	0.266143333	0.45973741
6	76851	7	451905	8	190671	Hydrogen_peroxide	hos3	0.123064076	0.082442264	0.79449366
6	76851	11	473650	9	215732	Hydrogen_peroxide	hos3	0.102737383	0.070816198	0.826446419
7	551439	14	662512	2	155591	Hydrogen_peroxide	hos3	0.224624334	0.086990147	0.688385518
11	616713	13	757815	5	244175	Hydrogen_peroxide	hos3	0.498578396	0.020890433	0.480531172
7	551439	13	628493	5	376468	Hydrogen_peroxide	hos3	0.181240895	0.071287434	0.747471671
13	161370	5	394911	7	70474	Hydrogen_peroxide	hos3	0.102422445	0.153098482	0.744479074
13	161370	2	202108	16	76198	Hydrogen_peroxide	hos3	0.168918572	0.276170719	0.554910709
14	662512	10	303583	8	46007	Hydrogen_peroxide	hos3	0.165499995	0.550480142	0.284019864
9	127496	8	184872	15	718222	Hydrogen_peroxide	hos3	0.072638174	0.356539434	0.570822393
5	565763	13	628493	5	217039	Hydrogen_peroxide	hos3	0.22149262	0.152791613	0.625715767
5	565763	8	184872	2	490264	Hydrogen_peroxide	hos3	0.043894173	0.390868012	0.565237815
5	565763	15	585314	13	642868	Hydrogen_peroxide	hos3	0.164554347	0.023635011	0.811810642
14	662512	13	220900	8	55457	Hydrogen_peroxide	hos3	0.082617612	0.331716327	0.585666062
2	343406	16	697573	12	863688	Hydrogen_peroxide	hos3	0.032440307	0.196719799	0.770839894
13	628493	16	697573	5	371859	Hydrogen_peroxide	hos3	0.078592366	0.05645332	0.864954313
16	697573	13	757815	11	107231	Hydrogen_peroxide	hos3	0.521809193	0.156828574	0.321362233
9	127496	10	303583	16	864677	Hydrogen_peroxide	hos3	0.13543701	0.150872113	0.713690877
11	63525	15	1062490	14	234916	High_temperature	hos3	0.382619826	0.023174579	0.594205595
11	63525	15	1062490	2	194226	High_temperature	hos3	0.118356226	0.062662038	0.818981736
12	562046	2	76947	7	798183	High_temperature	hos3	0.126690937	0.056083877	0.817225187
16	194152	6	70009	8	219407	High_temperature	hos3	0.030621993	0.142555222	0.826822785
16	426991	2	76947	7	803574	High_temperature	hos3	0.059740362	0.135093257	0.805166381
16	426991	2	432185	16	61482	High_temperature	hos3	0.255967264	0.091628112	0.652404624
16	426991	4	1104014	6	207041	High_temperature	hos3	0.045916384	0.036593607	0.917490009
16	426991	6	70009	13	898809	High_temperature	hos3	0.072576125	0.177805706	0.749618169
16	82074	9	308852	14	406133	High_temperature	hos3	0.243719131	0.410226073	0.346054796
9	270121	5	343502	14	735429	Neomycin	hos3	0.049897329	0.052837843	0.897264828
9	270121	10	249923	16	156150	Neomycin	hos3	0.181564874	0.021694769	0.796740357
9	270121	7	682394	10	83220	Neomycin	hos3	0.121744794	0.347590389	0.530664817
11	63525	15	462083	12	591955	Neomycin	hos3	0.434500435	0.087837801	0.477661763
11	63525	8	114934	2	475856	Neomycin	hos3	0.399664583	0.061721734	0.538613684
11	63525	13	609420	6	95585	Neomycin	hos3	0.291406928	0.027092471	0.681500601
5	343502	13	609420	15	585314	Neomycin	hos3	0.213340038	0.339011949	0.447648013
10	111661	12	248314	13	237965	Neomycin	hos3	0.180311682	0.08054255	0.739145768
11	20616	14	709317	4	1062762	Neomycin	hos3	0.438027971	0.220659557	0.341312473
11	20616	8	262618	15	257252	Neomycin	hos3	0.186076001	0.118242851	0.695681149
10	330372	15	344470	13	50831	Neomycin	hos3	0.066573548	0.146265218	0.787161233
10	249923	2	202227	16	462756	Neomycin	hos3	0.100096595	0.304744188	0.595159217
6	123067	9	333942	12	548327	Neomycin	hos3	0.260617495	0.238086578	0.501295927
6	123067	12	248314	16	156150	Neomycin	hos3	0.292902072	0.161864688	0.54523324
8	114934	6	62990	5	193525	Neomycin	hos3	0.118969147	0.273661697	0.607369156
8	114934	11	258873	12	788874	Neomycin	hos3	0.003031269	0.229015959	0.767952772
8	114934	5	271156	13	784149	Neomycin	hos3	0.005432621	0.036484239	0.958083139
8	114934	5	271156	16	202708	Neomycin	hos3	0.075990074	0.124173882	0.799836045
8	114934	7	530647	14	534813	Neomycin	hos3	0.057358846	0.29833497	0.644306184
12	658054	15	462083	2	677653	Neomycin	hos3	0.267231872	0.211816377	0.520951751
12	658054	9	183658	15	468674	Neomycin	hos3	0.154932335	0.268680935	0.57638673
12	658054	9	183658	12	115271	Neomycin	hos3	0.19289652	0.224642049	0.582461432
14	375414	4	1448315	10	31964	Neomycin	hos3	0.262154818	0.22240933	0.515435852
14	375414	10	61391	13	878991	Neomycin	hos3	0.501271363	0.122193556	0.376535081
11	514792	6	62990	1	119344	Neomycin	hos3	0.130313936	0.395476208	0.474209856
6	62990	11	258873	1	76030	Neomycin	hos3	0.209114122	0.077742394	0.713143484
2	202227	7	67253	15	61694	Neomycin	hos3	0.168796015	0.027430069	0.803773916
6	62990	15	344470	13	164021	Neomycin	hos3	0.374335868	0.126122304	0.499541828
10	249923	2	202227	13	37465	Neomycin	hos3	0.090712123	0.278903827	0.63038405
10	249923	7	682394	1	54661	Neomycin	hos3	0.336399021	0.196039535	0.467561444
16	428058	7	530647	13	777456	Neomycin	hos3	0.127184889	0.034076671	0.83873844
2	202227	3	54482	12	490736	Neomycin	hos3	0.121004445	0.113318086	0.765677469
7	682394	16	839142	12	734157	Neomycin	hos3	0.05415203	0.113733068	0.832114902
10	61391	15	344470	4	131989	Neomycin	hos3	0.020540227	0.033520047	0.945939726
6	62990	9	333942	13	29145	Neomycin	hos3	0.098133648	0.241255266	0.660611087
6	62990	15	170746	7	310899	Neomycin	hos3	0.250748513	0.094790458	0.654461029
6	62990	12	248314	5	190283	Neomycin	hos3	0.095835509	0.25024244	0.653922051
7	682394	2	499401	6	186748	Neomycin	hos3	0.28027619	0.109925224	0.609798586
11	258873	16	739738	8	169760	Neomycin	hos3	0.262992888	0.045077014	0.691930097
9	63655	16	739738	12	548327	Neomycin	hos3	0.158337155	0.224083213	0.617579633
15	462083	8	262618	5	261193	Neomycin	hos3	0.041910651	0.106214155	0.851875194
8	262618	15	170746	5	239875	Neomycin	hos3	0.257879828	0.290904813	0.451215359
15	462083	3	54482	2	300931	Neomycin	hos3	0.097803536	0.019585805	0.882610659
15	462083	16	839142	5	376468	Neomycin	hos3	0.186828207	0.12073233	0.692439463
16	739738	8	262618	16	403562	Neomycin	hos3	0.146557822	0.037325201	0.816116977
4	1448315	16	428058	4	106763	Neomycin	hos3	0.129253765	0.004993114	0.865753121
13	609420	12	248314	4	1013882	Neomycin	hos3	0.187982242	0.356609694	0.455408065
11	428291	2	249967	12	92595	Glucose	hos3	0.102924749	0.457449327	0.439625924
12	612784	13	232390	9	213122	Glucose	hos3	0.098524306	0.167631345	0.73384435
12	662978	2	373518	12	952975	Glucose	hos3	0.063799717	0.327349579	0.608850703
12	714002	14	185626	9	242713	Glucose	hos3	0.3762282	0.095043678	0.528728123
13	232390	15	959820	15	491788	Glucose	hos3	0.062569456	0.273765343	0.663665201
13	575028	5	417511	7	548923	Glucose	hos3	0.013417749	0.160779784	0.825802467
14	185626	8	54245	15	40513	Glucose	hos3	0.220132391	0.033562756	0.746304853
14	467219	15	959820	7	559929	Glucose	hos3	0.031003301	0.079924201	0.889072498
14	657133	4	722585	9	334061	Glucose	hos3	0.084397161	0.173091913	0.742510925
15	101328	7	361541	6	131646	Glucose	hos3	0.38322606	0.09459672	0.522177219
2	373518	4	722585	15	968773	Glucose	hos3	0.040331183	0.316747265	0.642921552
2	249967	3	84313	11	383052	Glucose	hos3	0.166291658	0.05671592	0.776992422
3	84313	4	722585	15	504745	Glucose	hos3	0.139338043	0.209993777	0.65066818
5	417511	8	151416	10	341566	Glucose	hos3	0.180986774	0.150275695	0.668737531
15	407738	15	151709	12	381823	Ethanol	hos3	0.427865691	0.147683405	0.424450905
12	667631	10	684208	15	1067520	Ethanol	hos3	0.138863813	0.116166801	0.744969386
15	488333	10	275952	12	611973	Ethanol	hos3	0.05306263	0.190276376	0.756660994
12	545673	15	51148	10	379586	Ethanol	hos3	0.310504613	0.216288526	0.473206861
15	407738	4	1022771	9	274972	Ethanol	hos3	0.078170333	0.149755533	0.772074134
7	852133	15	238753	3	106804	Ethanol	hos3	0.215808208	0.423466904	0.360724888
15	407738	9	348722	16	662450	Ethanol	hos3	0.024731251	0.270880786	0.704387963
15	407738	16	584582	8	361205	Ethanol	hos3	0.026276314	0.089045823	0.884677862
15	407738	5	249350	11	249055	Ethanol	hos3	0.047439265	0.158057411	0.794503324
15	534846	5	124644	11	26043	Ethanol	hos3	0.078450623	0.172776123	0.748773254
15	151709	10	142168	4	1040939	Ethanol	hos3	0.442935971	0.036450206	0.520613822
10	275952	4	720061	15	542472	Ethanol	hos3	0.298930389	0.152029915	0.549039696
10	275952	15	238753	4	1492451	Ethanol	hos3	0.565798244	0.013119295	0.421082461
15	407738	8	337281	12	1006977	Ethanol	hos3	0.210246028	0.039504927	0.750249045
15	407738	8	337281	15	1069288	Ethanol	hos3	0.141013734	0.16052683	0.698459436
15	407738	11	622408	7	26801	Ethanol	hos3	0.058433873	0.460507892	0.481058235
15	51148	7	852133	11	572316	Ethanol	hos3	0.523157792	0.077686322	0.399155886
12	667631	9	243933	15	611065	Ethanol	hos3	0.080955297	0.148815806	0.770228896
15	407738	7	938096	8	167487	Ethanol	hos3	0.223263946	0.3152637	0.461472354
4	567417	5	249350	12	66714	Ethanol	hos3	0.145360463	0.302850248	0.551789289
4	567417	5	106481	12	725936	Ethanol	hos3	0.182471935	0.058451948	0.759076117
12	545673	5	106481	4	1062762	Ethanol	hos3	0.108803605	0.429763974	0.461432421
12	545673	4	1173007	14	705401	Ethanol	hos3	0.797349636	0.043420716	0.159229648
12	667631	4	1022771	2	123008	Ethanol	hos3	0.085306622	0.088364191	0.826329187
12	667631	7	391138	5	85693	Ethanol	hos3	0.017027866	0.152176694	0.830795441
12	667631	8	459310	11	463846	Ethanol	hos3	0.2617536	0.190011336	0.548235064
12	667631	14	414010	7	519381	Ethanol	hos3	0.045799615	0.151752091	0.802448295
7	852133	8	337281	12	659916	Ethanol	hos3	0.116184902	0.365462348	0.51835275
12	667631	13	162123	16	455359	Ethanol	hos3	0.077786065	0.346579276	0.575634659
12	667631	3	101527	7	165842	Ethanol	hos3	0.135253043	0.221728285	0.643018672
12	667631	8	110591	13	824397	Ethanol	hos3	0.217032575	0.146515381	0.636452044
4	1485210	10	471195	12	417289	Ethanol	hos3	0.620143272	0.054282028	0.325574699
9	348722	4	720061	4	1451955	Ethanol	hos3	0.616933944	0.015902863	0.367163193
4	1485210	6	50685	3	54110	Ethanol	hos3	0.565181303	0.156000958	0.278817739
4	1485210	16	584582	1	76030	Ethanol	hos3	0.666725347	0.023604303	0.30967035
4	1022771	4	139426	1	130362	Ethanol	hos3	0.149283818	0.107090722	0.743625461
4	1485210	7	852133	3	54110	Ethanol	hos3	0.619835601	0.169609739	0.21055466
4	1485210	6	103553	8	466868	Ethanol	hos3	0.69879973	0.141224953	0.159975316
4	1485210	15	238753	12	253770	Ethanol	hos3	0.649150023	0.071251205	0.279598772
4	64209	15	488333	12	1014017	Ethanol	hos3	0.178848528	0.138848509	0.682302963
15	534846	12	843685	4	1367576	Ethanol	hos3	0.803518022	0.0282822	0.168199777
15	151709	4	720061	12	30768	Ethanol	hos3	0.559749524	0.157689943	0.282560533
15	151709	8	337281	4	230677	Ethanol	hos3	0.347307117	0.255099746	0.397593137
8	110591	15	238753	4	512368	Ethanol	hos3	0.247941358	0.09503106	0.657027581
4	64209	10	275952	4	1184604	Ethanol	hos3	0.751855642	0.0211961	0.226948258
4	64209	9	348722	6	199558	Ethanol	hos3	0.157595064	0.302430687	0.539974249
9	243933	4	720061	6	259953	Ethanol	hos3	0.112219925	0.218651925	0.66912815
4	64209	15	51148	6	227025	Ethanol	hos3	0.322922039	0.173574688	0.503503273
15	534846	4	1173007	6	167198	Ethanol	hos3	0.615567473	0.081452172	0.302980355
6	50685	4	1173007	15	994833	Ethanol	hos3	0.666319857	0.088668972	0.245011171
6	50685	15	238753	4	1271941	Ethanol	hos3	0.956213994	0.00926762	0.034518386
6	50685	4	720061	4	48349	Ethanol	hos3	0.225101739	0.167041935	0.607856326
4	64209	2	776104	7	442935	Ethanol	hos3	0.353702943	0.055298448	0.590998608
4	64209	2	560167	13	151409	Ethanol	hos3	0.148278349	0.241847879	0.609873771
4	64209	12	442873	13	437012	Ethanol	hos3	0.258891593	0.266054357	0.475054051
4	64209	14	698696	5	229833	Ethanol	hos3	0.169296398	0.203944903	0.626758699
4	567417	15	151709	1	169476	Ethanol	hos3	0.459594917	0.154129704	0.386275379
4	567417	15	51148	13	859500	Ethanol	hos3	0.377259986	0.276374822	0.346365192
4	567417	2	507938	11	354752	Ethanol	hos3	0.190074064	0.219953486	0.58997245
4	567417	9	151326	12	1032807	Ethanol	hos3	0.322866771	0.088284576	0.588848653
9	348722	12	442873	4	619541	Ethanol	hos3	0.196246902	0.130525618	0.67322748
4	567417	10	471195	3	291388	Ethanol	hos3	0.234232014	0.063384471	0.702383515
4	567417	8	337281	7	415307	Ethanol	hos3	0.321074296	0.242208065	0.43671764
8	459310	4	720061	7	804812	Ethanol	hos3	0.274124827	0.072854156	0.653021018
5	249350	6	84382	4	612573	Ethanol	hos3	0.124451006	0.143396541	0.732152453
4	139426	6	103553	7	350521	Ethanol	hos3	0.083404798	0.099303375	0.817291827
7	852133	6	103553	4	529444	Ethanol	hos3	0.150553449	0.300431033	0.549015518
14	459665	15	488333	13	220900	Ethanol	hos3	0.136146657	0.221751365	0.642101977
14	459665	15	151709	12	286333	Ethanol	hos3	0.283047549	0.223755661	0.49319679
15	488333	12	545673	14	323367	Ethanol	hos3	0.05516436	0.073311131	0.871524509
14	414010	15	238753	12	55033	Ethanol	hos3	0.231234532	0.332077906	0.436687562
15	534846	12	545673	16	876785	Ethanol	hos3	0.111545652	0.133165946	0.755288403
15	488333	5	468194	9	32320	Ethanol	hos3	0.008049221	0.046492123	0.945458656
15	534846	4	139426	2	153455	Ethanol	hos3	0.043048947	0.298477677	0.658473376
15	151709	2	560167	4	105197	Ethanol	hos3	0.41958387	0.078996371	0.501419759
15	981009	4	720061	2	343406	Ethanol	hos3	0.106520798	0.108137553	0.785341649
9	348722	6	207041	15	619601	Ethanol	hos3	0.089761122	0.321608681	0.588630197
15	534846	6	207041	11	38813	Ethanol	hos3	0.226305018	0.125674222	0.648020761
15	488333	16	584582	7	549656	Ethanol	hos3	0.015597232	0.24689646	0.737506309
15	151709	7	852133	10	46993	Ethanol	hos3	0.546569124	0.101465309	0.351965567
15	488333	10	471195	7	141723	Ethanol	hos3	0.011509085	0.060870579	0.927620336
15	51148	11	622408	12	554133	Ethanol	hos3	0.292299448	0.123385541	0.584315011
15	238753	11	383052	12	26362	Ethanol	hos3	0.27480313	0.232169726	0.493027144
12	545673	7	391138	15	885215	Ethanol	hos3	0.084317607	0.322617647	0.593064746
8	337281	5	468194	15	907053	Ethanol	hos3	0.10418557	0.196939029	0.698875401
5	468194	8	110591	15	556870	Ethanol	hos3	0.089962824	0.091266179	0.818770997
2	629133	15	51148	9	310412	Ethanol	hos3	0.405052637	0.314400741	0.280546622
15	981009	2	776104	9	132304	Ethanol	hos3	0.159749574	0.219423475	0.620826951
15	981009	9	151326	2	314198	Ethanol	hos3	0.10448753	0.305492197	0.590020272
15	534846	4	720061	16	83595	Ethanol	hos3	0.234328649	0.171264609	0.594406742
15	534846	8	110591	13	454515	Ethanol	hos3	0.162264608	0.142325584	0.695409808
8	459310	15	238753	13	880959	Ethanol	hos3	0.294310189	0.153889542	0.551800269
15	534846	10	471195	5	289034	Ethanol	hos3	0.02630549	0.03976154	0.933932971
2	629133	8	459310	13	5770	Ethanol	hos3	0.180918169	0.291859165	0.527222666
8	209078	13	579159	2	29968	Ethanol	hos3	0.338180188	0.155299713	0.5065201
2	776104	8	337281	16	226571	Ethanol	hos3	0.273648907	0.058773521	0.667577572
8	337281	2	560167	16	119014	Ethanol	hos3	0.123307364	0.148763124	0.727929512
15	51148	8	337281	2	487048	Ethanol	hos3	0.496315673	0.300313179	0.203371148
8	110591	2	560167	15	905001	Ethanol	hos3	0.093211579	0.101073571	0.80571485
2	629133	16	584582	12	554694	Ethanol	hos3	0.13063224	0.192220811	0.677146949
5	332139	2	560167	15	857553	Ethanol	hos3	0.122434344	0.228322417	0.64924324
2	629133	9	243933	2	352562	Ethanol	hos3	0.086891512	0.272934999	0.640173489
9	243933	2	560167	16	199941	Ethanol	hos3	0.062539492	0.285442953	0.652017555
13	700577	2	507938	10	34438	Ethanol	hos3	0.028297746	0.112658946	0.859043308
13	579159	10	684208	2	37628	Ethanol	hos3	0.176540096	0.19554927	0.627910634
8	209078	2	560167	12	177778	Ethanol	hos3	0.24665439	0.192472463	0.560873148
2	629133	13	162123	2	255688	Ethanol	hos3	0.110994028	0.339282745	0.549723227
12	843685	2	507938	7	143748	Ethanol	hos3	0.02766374	0.116713146	0.855623114
2	629133	10	546527	7	122445	Ethanol	hos3	0.115306852	0.157932434	0.726760714
7	391138	10	684208	2	716391	Ethanol	hos3	0.094959428	0.273200867	0.631839705
2	629133	7	938096	8	526348	Ethanol	hos3	0.273115145	0.055832767	0.671052088
2	629133	15	238753	7	442935	Ethanol	hos3	0.248097855	0.047668689	0.704233456
14	459665	10	275952	4	98507	Ethanol	hos3	0.20784478	0.129017147	0.663138073
14	459665	4	139426	10	581101	Ethanol	hos3	0.1373559	0.239783532	0.622860568
14	698696	10	684208	4	161194	Ethanol	hos3	0.060966118	0.271565599	0.667468283
14	459665	15	981009	1	89705	Ethanol	hos3	0.211044006	0.161826037	0.627129958
10	275952	14	698696	2	473888	Ethanol	hos3	0.039746907	0.011309643	0.948943451
14	459665	4	1173007	2	469766	Ethanol	hos3	0.74177403	0.027592107	0.230633863
14	414010	8	209078	3	131280	Ethanol	hos3	0.384864327	0.061057232	0.554078441
14	459665	5	332139	16	876785	Ethanol	hos3	0.141638185	0.248299306	0.610062509
14	459665	7	938096	11	257243	Ethanol	hos3	0.314562685	0.431698627	0.253738688
11	622408	14	698696	7	931109	Ethanol	hos3	0.111518809	0.204303041	0.68417815
14	459665	8	110591	16	272771	Ethanol	hos3	0.132268891	0.384935046	0.482796063
14	459665	13	579159	7	291088	Ethanol	hos3	0.212118316	0.167372443	0.620509241
14	414010	7	852133	13	388831	Ethanol	hos3	0.1520226	0.232087235	0.615890164
14	459665	10	471195	3	133467	Ethanol	hos3	0.210797801	0.495630595	0.293571604
15	151709	12	442873	12	1007751	Ethanol	hos3	0.410005512	0.170600606	0.419393882
12	545673	12	843685	15	14199	Ethanol	hos3	0.215003456	0.129631408	0.655365136
3	101527	4	720061	15	491183	Ethanol	hos3	0.234864178	0.033015216	0.732120606
15	488333	6	103553	12	259051	Ethanol	hos3	0.008351355	0.245786653	0.745861993
10	275952	5	249350	5	548869	Ethanol	hos3	0.057019336	0.029436411	0.913544253
10	546527	12	442873	10	140417	Ethanol	hos3	0.144386078	0.094573812	0.761040111
10	275952	13	700577	6	76682	Ethanol	hos3	0.077432059	0.248542312	0.674025629
10	142168	8	337281	15	1062490	Ethanol	hos3	0.248855194	0.086374181	0.664770626
14	698696	10	684208	7	143923	Ethanol	hos3	0.056620398	0.401171676	0.542207926
4	1022771	12	442873	11	604212	Ethanol	hos3	0.110800056	0.105203187	0.783996757
4	1022771	8	459310	11	592577	Ethanol	hos3	0.150609673	0.308868765	0.540521562
13	700577	5	106481	4	965565	Ethanol	hos3	0.051021476	0.158216878	0.790761646
8	337281	12	442873	4	300736	Ethanol	hos3	0.150789065	0.078380179	0.770830756
4	1022771	4	720061	5	559696	Ethanol	hos3	0.169942046	0.327201563	0.502856391
5	124644	4	720061	4	202229	Ethanol	hos3	0.110802612	0.048166604	0.841030784
4	1173007	11	622408	16	61482	Ethanol	hos3	0.515076925	0.112118237	0.372804838
4	720061	11	383052	16	29135	Ethanol	hos3	0.281259834	0.368552535	0.350187631
12	545673	7	391138	4	164013	Ethanol	hos3	0.036968964	0.06026147	0.902769567
12	545673	5	124644	6	194247	Ethanol	hos3	0.036500849	0.172886062	0.790613089
6	207041	5	249350	12	151453	Ethanol	hos3	0.143990051	0.062132185	0.793877764
12	545673	14	414010	11	629511	Ethanol	hos3	0.099686849	0.354841237	0.545471914
7	852133	12	442873	11	559870	Ethanol	hos3	0.133735774	0.052741471	0.813522755
12	545673	2	507938	6	27484	Ethanol	hos3	0.041062158	0.255954774	0.702983068
12	545673	13	579159	14	314163	Ethanol	hos3	0.097052283	0.159337267	0.74361045
3	101527	11	383052	1	158824	Ethanol	hos3	0.324091062	0.057034002	0.618874935
9	348722	6	84382	14	657133	Ethanol	hos3	0.039996617	0.206434843	0.75356854
9	348722	5	249350	4	2151	Ethanol	hos3	0.092860043	0.173044628	0.734095329
5	249350	9	243933	4	1414748	Ethanol	hos3	0.602840243	0.171752744	0.225407012
9	151326	5	106481	4	567144	Ethanol	hos3	0.404431404	0.059363674	0.536204923
9	348722	11	622408	16	752294	Ethanol	hos3	0.153594396	0.06771494	0.778690664
9	348722	11	297944	5	187087	Ethanol	hos3	0.140031053	0.10163994	0.758329007
9	348722	5	468194	13	117501	Ethanol	hos3	0.033922696	0.349631478	0.616445827
9	348722	14	698696	15	695150	Ethanol	hos3	0.067443757	0.027026075	0.905530168
9	243933	11	297944	15	48109	Ethanol	hos3	0.418061823	0.120414957	0.46152322
15	51148	13	700577	7	641284	Ethanol	hos3	0.338331276	0.079250839	0.582417886
15	51148	10	546527	1	84112	Ethanol	hos3	0.587275043	0.053916506	0.358808451
15	51148	11	383052	4	1522055	Ethanol	hos3	0.647396833	0.111089255	0.241513912
5	468194	10	684208	16	177590	Ethanol	hos3	0.168418285	0.052855684	0.778726031
12	843685	8	337281	5	518390	Ethanol	hos3	0.102581586	0.188921871	0.708496543
8	337281	12	442873	5	520271	Ethanol	hos3	0.169339952	0.234634904	0.596025145
14	698696	11	383052	4	311602	Ethanol	hos3	0.221033146	0.034449665	0.744517189
7	391138	2	560167	11	401890	Ethanol	hos3	0.121062572	0.364160426	0.514777001
5	124644	11	383052	16	694515	Ethanol	hos3	0.202061784	0.336031615	0.461906601
16	584582	10	684208	12	822750	Ethanol	hos3	0.056571012	0.205357604	0.738071384
12	843685	10	546527	16	903415	Ethanol	hos3	0.061971205	0.474037102	0.463991694
14	414010	4	720061	13	613251	Ethanol	hos3	0.211080796	0.162901573	0.62601763
4	720061	13	579159	14	705401	Ethanol	hos3	0.170514739	0.168105204	0.661380057
7	391138	13	700577	9	269349	Ethanol	hos3	0.027663227	0.237696649	0.734640124
9	243933	13	162123	7	682394	Ethanol	hos3	0.055700483	0.310204156	0.634095362
13	162123	10	684208	7	409966	Ethanol	hos3	0.141386873	0.096131131	0.762481996
13	579159	10	684208	7	794497	Ethanol	hos3	0.118443825	0.043176647	0.838379528
7	391138	6	103553	2	345609	Ethanol	hos3	0.026431649	0.05613302	0.917435331
7	391138	13	579159	12	327112	Ethanol	hos3	0.121627047	0.068278496	0.810094457
7	391138	5	468194	13	757815	Ethanol	hos3	0.030901799	0.078605291	0.89049291
7	391138	7	938096	10	576155	Ethanol	hos3	0.23740761	0.167957313	0.594635077
7	938096	10	684208	7	55107	Ethanol	hos3	0.159580914	0.242629307	0.597789778
7	391138	13	579159	7	1077185	Ethanol	hos3	0.075777334	0.090926377	0.833296289
8	459310	5	249350	7	891078	Ethanol	hos3	0.17863625	0.228095912	0.593267839
8	459310	9	243933	3	105155	Ethanol	hos3	0.239431642	0.056138996	0.704429362
8	459310	10	142168	13	220900	Ethanol	hos3	0.149840336	0.092436033	0.757723631
8	459310	5	332139	11	603765	Ethanol	hos3	0.185323798	0.306437848	0.508238355
6	207041	5	106481	1	112549	Ethanol	hos3	0.211710625	0.042175301	0.746114073
6	50685	5	332139	1	198168	Ethanol	hos3	0.059199648	0.061372602	0.87942775
6	207041	7	938096	13	757200	Ethanol	hos3	0.174245638	0.007303389	0.818450972
6	207041	2	776104	9	332714	Ethanol	hos3	0.143446948	0.157784467	0.698768584
6	207041	7	852133	1	89010	Ethanol	hos3	0.18051311	0.046697436	0.772789454
6	207041	11	622408	3	55716	Ethanol	hos3	0.193551425	0.018176619	0.788271955
6	207041	12	442873	7	360816	Ethanol	hos3	0.18892048	0.289732487	0.521347033
6	207041	8	110591	10	570512	Ethanol	hos3	0.110444768	0.252162349	0.637392883
6	84382	5	468194	15	396070	Ethanol	hos3	0.079696043	0.04253912	0.877764837
5	106481	15	238753	6	27338	Ethanol	hos3	0.112340211	0.525343154	0.362316635
12	843685	5	106481	16	931948	Ethanol	hos3	0.021469933	0.116956055	0.861574012
9	151326	6	103553	12	132610	Ethanol	hos3	0.103372051	0.34975997	0.546867979
6	50685	8	337281	12	416918	Ethanol	hos3	0.122964461	0.364215784	0.512819755
8	110591	6	103553	12	66714	Ethanol	hos3	0.04876126	0.100667266	0.850571474
6	50685	10	684208	16	687295	Ethanol	hos3	0.135030521	0.42786699	0.437102489
16	584582	6	103553	10	338993	Ethanol	hos3	0.0269714	0.34039279	0.63263581
6	84382	2	560167	4	1495218	Ethanol	hos3	0.496819297	0.216406413	0.28677429
15	981009	2	776104	15	631523	Ethanol	hos3	0.168976179	0.102373591	0.72865023
15	981009	14	414010	10	388820	Ethanol	hos3	0.023447284	0.440774028	0.535778687
15	981009	14	414010	4	831279	Ethanol	hos3	0.243387568	0.26896308	0.487649352
16	584582	13	700577	2	369657	Ethanol	hos3	0.030117511	0.228132205	0.741750285
16	584582	2	776104	13	334830	Ethanol	hos3	0.172643252	0.036687704	0.790669044
16	584582	6	103553	1	54661	Ethanol	hos3	0.005124484	0.041061643	0.953813874
16	584582	9	151326	14	662512	Ethanol	hos3	0.112170445	0.056630378	0.831199178
16	584582	3	101527	16	61482	Ethanol	hos3	0.104042539	0.111129481	0.784827979
5	249350	7	852133	16	687295	Ethanol	hos3	0.160270766	0.375914519	0.463814715
5	249350	11	622408	13	834662	Ethanol	hos3	0.269630612	0.163142038	0.56722735
5	249350	8	110591	16	525073	Ethanol	hos3	0.044572774	0.223049723	0.732377503
5	332139	14	698696	7	414653	Ethanol	hos3	0.03362055	0.046917553	0.919461897
9	243933	10	142168	11	26043	Ethanol	hos3	0.140489276	0.103827097	0.755683627
9	243933	13	700577	4	1494869	Ethanol	hos3	0.613769308	0.096180681	0.29005001
9	243933	14	414010	7	724567	Ethanol	hos3	0.072506168	0.387148847	0.540344984
9	243933	7	852133	16	833262	Ethanol	hos3	0.074674413	0.059993812	0.865331775
9	243933	12	442873	13	165218	Ethanol	hos3	0.101422685	0.062909947	0.835667368
9	243933	6	103553	10	580312	Ethanol	hos3	0.054546257	0.326426305	0.619027438
9	243933	11	383052	6	258551	Ethanol	hos3	0.261123792	0.212827047	0.526049161
13	162123	12	843685	10	701912	Ethanol	hos3	0.134078054	0.407367943	0.458554002
13	579159	10	684208	12	262552	Ethanol	hos3	0.138256478	0.052921752	0.808821769
10	142168	8	337281	4	144208	Ethanol	hos3	0.124914673	0.352715177	0.52237015
10	142168	6	84382	7	892452	Ethanol	hos3	0.174938549	0.099802512	0.725258939
2	776104	14	414010	13	334830	Ethanol	hos3	0.24996568	0.058398522	0.691635798
2	776104	14	414010	3	298326	Ethanol	hos3	0.25985142	0.104646755	0.635501825
7	852133	4	1173007	7	54879	Ethanol	hos3	0.60031579	0.06182842	0.33785579
13	162123	7	938096	2	185478	Ethanol	hos3	0.160709833	0.299306827	0.539983339
4	1173007	4	720061	13	409778	Ethanol	hos3	0.546465895	0.062967547	0.390566558
4	1173007	10	471195	5	243885	Ethanol	hos3	0.577772187	0.102214595	0.320013218
9	151326	12	843685	12	387257	Ethanol	hos3	0.114525878	0.092733982	0.79274014
9	151326	13	579159	2	37628	Ethanol	hos3	0.091510325	0.160346783	0.748142891
8	209078	10	546527	2	139728	Ethanol	hos3	0.305289196	0.058384173	0.636326631
8	209078	11	297944	16	833262	Ethanol	hos3	0.378355317	0.176369822	0.445274861
8	209078	6	84382	16	156150	Ethanol	hos3	0.397942929	0.020637018	0.581420052
8	209078	2	560167	11	527498	Ethanol	hos3	0.301641945	0.271890609	0.426467446
12	843685	10	684208	9	326249	Ethanol	hos3	0.094753333	0.44032574	0.464920927
11	622408	11	383052	2	21595	Ethanol	hos3	0.203390165	0.174650152	0.621959683
12	442873	3	101527	12	132260	Ethanol	hos3	0.134878127	0.087463585	0.777658288
12	442873	2	507938	13	230823	Ethanol	hos3	0.059989627	0.345098144	0.594912229
12	442873	2	507938	12	1010871	Ethanol	hos3	0.082511374	0.10769083	0.809797796
12	442873	14	698696	16	200253	Ethanol	hos3	0.105203662	0.089463187	0.805333151
12	442873	10	684208	12	1006859	Ethanol	hos3	0.158500163	0.143187158	0.698312679
3	101527	4	720061	16	70402	Ethanol	hos3	0.14575563	0.154499654	0.699744716
3	101527	11	383052	2	213728	Ethanol	hos3	0.242069188	0.160751548	0.597179264
5	332139	13	579159	2	237971	Ethanol	hos3	0.073006259	0.014338366	0.912655374
4	720061	2	507938	4	301845	Ethanol	hos3	0.284063716	0.063565424	0.65237086
4	720061	14	698696	9	308852	Ethanol	hos3	0.2480573	0.051310647	0.700632053
8	110591	5	106481	10	707018	Ethanol	hos3	0.24466968	0.231388577	0.523941743
13	579159	15	238753	2	265831	Ethanol	hos3	0.26740101	0.075225283	0.657373706
10	471195	2	560167	12	196845	Ethanol	hos3	0.180517729	0.139683252	0.679799019
10	684208	11	383052	12	587581	Ethanol	hos3	0.373232101	0.248630939	0.37813696
12	662978	7	859306	8	315450	Zeocin	hos3	0.21071304	0.268178052	0.521108908
13	334830	7	671686	10	726757	4NQO	htb1	0.201398091	0.239134254	0.559467656
13	700577	7	406503	10	625737	4NQO	htb1	0.090047168	0.064851708	0.845101125
16	226571	7	671686	16	905004	4NQO	htb1	0.28910987	0.060256441	0.650633689
4	592352	12	170546	16	245982	Copper	htb1	0.439198572	0.083997994	0.476803434
4	375394	16	382832	12	85632	Copper	htb1	0.174805572	0.068107937	0.757086491
13	46009	2	670083	7	697548	Copper	htb1	0.308001483	0.228943094	0.463055423
15	141126	4	545374	14	682206	Copper	htb1	0.362424341	0.015075127	0.622500532
15	141126	9	254336	2	325701	Copper	htb1	0.072518758	0.244365504	0.683115737
4	232777	7	284360	8	453534	Copper	htb1	0.325373293	0.052477533	0.622149174
10	526730	13	859824	4	1101892	Copper	htb1	0.230803341	0.210619088	0.558577571
4	83045	14	636754	11	297944	Copper	htb1	0.317313223	0.458450959	0.224235819
2	128423	10	228198	14	205138	Copper	htb1	0.142435737	0.450972378	0.406591886
10	228198	4	375394	11	527820	Copper	htb1	0.425419169	0.025968273	0.548612558
14	636754	16	382832	11	243838	Copper	htb1	0.092272868	0.172820819	0.734906313
11	351593	13	51951	12	28676	Fluconazole	htb1	0.137853075	0.192272873	0.669874051
11	64785	16	583834	8	43614	Fluconazole	htb1	0.427241935	0.096164047	0.476594019
12	1007694	15	167344	11	473718	Fluconazole	htb1	0.254650984	0.289360116	0.455988899
12	651404	15	167344	12	860959	Fluconazole	htb1	0.775658751	0.014547608	0.209793641
12	651404	4	62726	1	169689	Fluconazole	htb1	0.403768493	0.259640615	0.336590892
12	651404	7	345428	10	563290	Fluconazole	htb1	0.2399112	0.226529673	0.533559127
14	446677	15	167344	16	462843	Fluconazole	htb1	0.578177953	0.095928436	0.325893611
15	1031126	8	113931	7	748214	Fluconazole	htb1	0.299347778	0.08406762	0.616584602
12	651404	11	616713	4	1154603	Hydrogen_peroxide	htb1	0.372385731	0.018482582	0.609131686
12	651404	11	473650	13	834662	Hydrogen_peroxide	htb1	0.511866817	0.090968578	0.397164604
13	286123	4	375394	14	184703	Hydrogen_peroxide	htb1	0.81662292	0.046275226	0.137101854
4	375394	7	873790	12	1042439	Hydrogen_peroxide	htb1	0.229054558	0.096767957	0.674177486
4	98507	5	394911	2	412403	Hydrogen_peroxide	htb1	0.089114879	0.063517612	0.847367509
7	144117	7	551439	14	347264	Hydrogen_peroxide	htb1	0.439954108	0.306453118	0.253592774
7	144117	5	565763	2	741554	Hydrogen_peroxide	htb1	0.376682457	0.136883658	0.486433885
11	569468	16	697573	5	352804	Hydrogen_peroxide	htb1	0.045284599	0.668686258	0.286029143
11	569468	8	184872	2	740827	Hydrogen_peroxide	htb1	0.081062789	0.357886306	0.561050905
2	634225	8	184872	14	376432	Hydrogen_peroxide	htb1	0.226032549	0.104077094	0.669890357
2	634225	13	220900	4	594035	Hydrogen_peroxide	htb1	0.524477606	0.118974734	0.35654766
6	76851	7	451905	8	190671	Hydrogen_peroxide	htb1	0.289578553	0.287563138	0.422858309
5	565763	9	127496	7	912779	Hydrogen_peroxide	htb1	0.177275553	0.277457342	0.545267104
13	628493	16	697573	5	371859	Hydrogen_peroxide	htb1	0.059142024	0.423931973	0.516926004
9	127496	10	303583	16	864677	Hydrogen_peroxide	htb1	0.250837591	0.478699195	0.270463214
11	63525	15	1062490	14	234916	High_temperature	htb1	0.253848082	0.177607841	0.568544076
11	63525	15	1062490	2	194226	High_temperature	htb1	0.444771164	0.270013135	0.2852157
11	63525	16	194152	10	320259	High_temperature	htb1	0.423925217	0.019726405	0.556348378
16	194152	6	70009	8	219407	High_temperature	htb1	0.013451305	0.281214246	0.705334449
4	406099	4	831279	3	99392	High_temperature	htb1	0.498194974	0.077520782	0.424284244
11	63525	15	462083	12	591955	Neomycin	htb1	0.455308765	0.185909152	0.358782084
5	343502	13	609420	15	585314	Neomycin	htb1	0.130041319	0.565657691	0.30430099
4	570480	10	249923	3	264282	Neomycin	htb1	0.097934442	0.241444226	0.660621332
10	330372	15	344470	13	50831	Neomycin	htb1	0.313538843	0.191449418	0.495011739
8	114934	11	258873	12	788874	Neomycin	htb1	0.119096064	0.37052065	0.510383286
8	114934	5	271156	16	202708	Neomycin	htb1	0.513747963	0.222320933	0.263931104
10	249923	2	202227	13	37465	Neomycin	htb1	0.289067352	0.069582769	0.641349879
7	682394	2	499401	6	186748	Neomycin	htb1	0.48995449	0.029697954	0.480347555
4	1448315	16	428058	4	106763	Neomycin	htb1	0.241593884	0.083447019	0.674959096
13	575028	5	417511	7	548923	Glucose	htb1	0.165968065	0.349845598	0.484186337
14	185626	8	54245	15	40513	Glucose	htb1	0.597256517	0.060499192	0.34224429
14	467219	15	959820	7	559929	Glucose	htb1	0.326184236	0.372456708	0.301359056
12	545673	4	1173007	14	705401	Ethanol	htb1	0.367972746	0.071746164	0.56028109
9	348722	12	442873	4	619541	Ethanol	htb1	0.296249858	0.191799934	0.511950208
8	459310	4	720061	7	804812	Ethanol	htb1	0.294747652	0.14705422	0.558198128
12	545673	2	507938	6	27484	Ethanol	htb1	0.534305595	0.087156761	0.378537643
4	592352	12	170546	16	245982	Copper	ino80	0.147243122	0.307226215	0.545530662
4	375394	16	382832	12	85632	Copper	ino80	0.162793896	0.207523632	0.629682472
13	46009	2	670083	7	697548	Copper	ino80	0.135309577	0.343423949	0.521266474
15	141126	4	545374	14	682206	Copper	ino80	0.396406295	0.199045535	0.40454817
15	141126	9	254336	2	325701	Copper	ino80	0.061765443	0.2692045	0.669030057
15	141126	2	670083	16	67473	Copper	ino80	0.127696633	0.120081665	0.752221702
4	545374	14	636754	10	599340	Copper	ino80	0.394476981	0.162646592	0.442876427
10	526730	13	859824	4	1101892	Copper	ino80	0.221950494	0.114100073	0.663949433
2	128423	10	228198	14	205138	Copper	ino80	0.308994942	0.405716674	0.285288383
10	228198	4	375394	11	527820	Copper	ino80	0.391127933	0.062660912	0.546211154
14	636754	16	382832	11	243838	Copper	ino80	0.077184483	0.191060769	0.731754747
11	64785	12	651404	16	126720	Fluconazole	ino80	0.764006502	0.090617332	0.145376166
12	651404	11	616713	4	1154603	Hydrogen_peroxide	ino80	0.255435654	0.116870853	0.627693492
12	651404	11	616713	5	261333	Hydrogen_peroxide	ino80	0.195812522	0.112093677	0.692093801
13	286123	11	473650	15	442119	Hydrogen_peroxide	ino80	0.59439903	0.14247872	0.26312225
4	375394	7	873790	12	1042439	Hydrogen_peroxide	ino80	0.178436672	0.067236755	0.754326573
4	98507	5	394911	2	412403	Hydrogen_peroxide	ino80	0.464064905	0.030527956	0.505407139
4	98507	10	303583	4	1172914	Hydrogen_peroxide	ino80	0.479329903	0.029050377	0.49161972
7	144117	7	551439	14	347264	Hydrogen_peroxide	ino80	0.064554259	0.277025658	0.658420083
7	144117	14	662512	13	776467	Hydrogen_peroxide	ino80	0.197233953	0.257281395	0.545484652
2	634225	8	184872	14	376432	Hydrogen_peroxide	ino80	0.295841475	0.429388093	0.274770432
6	76851	7	451905	8	190671	Hydrogen_peroxide	ino80	0.330421268	0.314578245	0.355000487
6	76851	11	473650	9	215732	Hydrogen_peroxide	ino80	0.321529921	0.358085905	0.320384174
14	662512	10	303583	8	46007	Hydrogen_peroxide	ino80	0.171611927	0.362311629	0.466076444
13	628493	16	697573	5	371859	Hydrogen_peroxide	ino80	0.071180549	0.411229609	0.517589842
16	697573	13	757815	11	107231	Hydrogen_peroxide	ino80	0.207488973	0.218119564	0.574391463
12	562046	2	76947	7	798183	High_temperature	ino80	0.331394079	0.045252372	0.623353549
16	194152	6	70009	8	219407	High_temperature	ino80	0.10293441	0.165414367	0.731651223
16	82074	9	308852	14	406133	High_temperature	ino80	0.621805092	0.196853115	0.181341793
11	20616	8	262618	15	257252	Neomycin	ino80	0.21075292	0.191391244	0.597855836
10	330372	15	344470	13	50831	Neomycin	ino80	0.308326523	0.064385878	0.627287599
8	114934	11	258873	12	788874	Neomycin	ino80	0.195868545	0.386737636	0.41739382
16	428058	7	530647	13	777456	Neomycin	ino80	0.314806694	0.165940152	0.519253154
4	1448315	16	428058	4	106763	Neomycin	ino80	0.214136092	0.222401337	0.563462571
13	575028	5	417511	7	548923	Glucose	ino80	0.263107101	0.18262894	0.554263959
15	407738	15	151709	12	381823	Ethanol	ino80	0.470242925	0.061679649	0.468077427
15	151709	10	142168	4	1040939	Ethanol	ino80	0.507305864	0.036257122	0.456437015
15	407738	11	622408	7	26801	Ethanol	ino80	0.154709729	0.048176922	0.797113349
12	667631	7	391138	5	85693	Ethanol	ino80	0.139673435	0.00679398	0.853532584
15	534846	10	471195	5	289034	Ethanol	ino80	0.15829526	0.472828731	0.36887601
15	51148	8	337281	2	487048	Ethanol	ino80	0.24728471	0.017028932	0.735686357
14	698696	10	684208	4	161194	Ethanol	ino80	0.325143891	0.138049567	0.536806543
8	459310	10	142168	13	220900	Ethanol	ino80	0.412742702	0.183595219	0.403662079
13	334830	7	406503	10	561055	4NQO	rpd3	0.057832667	0.080885228	0.861282105
13	700577	7	406503	10	625737	4NQO	rpd3	0.202556345	0.16032201	0.637121646
15	641229	16	226571	4	1066022	4NQO	rpd3	0.186660345	0.239641102	0.573698554
4	592352	12	170546	16	245982	Copper	rpd3	0.256777116	0.154172893	0.589049991
4	375394	16	382832	12	85632	Copper	rpd3	0.028488047	0.159042666	0.812469287
13	46009	2	670083	7	697548	Copper	rpd3	0.396830472	0.225025249	0.378144279
15	141126	4	545374	14	682206	Copper	rpd3	0.279649395	0.322231433	0.398119172
15	141126	9	254336	2	325701	Copper	rpd3	0.046630416	0.137224188	0.816145396
15	141126	2	670083	16	67473	Copper	rpd3	0.06085184	0.097527472	0.841620688
4	545374	14	636754	10	599340	Copper	rpd3	0.147156558	0.145279344	0.707564099
4	232777	7	284360	8	453534	Copper	rpd3	0.264180561	0.254259689	0.48155975
10	526730	13	859824	4	1101892	Copper	rpd3	0.258592535	0.119045361	0.622362104
10	228198	4	375394	11	527820	Copper	rpd3	0.049535792	0.031635173	0.918829035
14	636754	16	382832	11	243838	Copper	rpd3	0.144570753	0.087874193	0.767555054
11	351593	13	51951	12	28676	Fluconazole	rpd3	0.561643914	0.07407871	0.364277376
11	64785	12	651404	16	126720	Fluconazole	rpd3	0.846735037	0.011600742	0.14166422
12	651404	11	616713	4	1154603	Hydrogen_peroxide	rpd3	0.363248951	0.049811496	0.586939552
12	651404	11	616713	5	261333	Hydrogen_peroxide	rpd3	0.423521634	0.329766291	0.246712076
4	375394	7	873790	12	1042439	Hydrogen_peroxide	rpd3	0.038316661	0.028231099	0.93345224
4	98507	5	394911	2	412403	Hydrogen_peroxide	rpd3	0.133257241	0.075529243	0.791213516
4	98507	10	303583	4	1172914	Hydrogen_peroxide	rpd3	0.303341	0.141449539	0.555209461
7	144117	7	551439	14	347264	Hydrogen_peroxide	rpd3	0.117932315	0.177081313	0.704986371
7	144117	5	565763	2	741554	Hydrogen_peroxide	rpd3	0.260421429	0.124003516	0.615575055
7	144117	2	343406	4	1317903	Hydrogen_peroxide	rpd3	0.172136728	0.560106533	0.267756738
7	144117	11	473650	16	247153	Hydrogen_peroxide	rpd3	0.168043971	0.3580744	0.473881629
11	569468	16	697573	5	352804	Hydrogen_peroxide	rpd3	0.015970679	0.634213188	0.349816132
11	569468	8	184872	2	740827	Hydrogen_peroxide	rpd3	0.016022148	0.306003551	0.677974301
2	634225	8	184872	14	376432	Hydrogen_peroxide	rpd3	0.005954163	0.678237025	0.315808813
6	76851	7	451905	8	190671	Hydrogen_peroxide	rpd3	0.173806026	0.249999517	0.576194457
5	565763	15	585314	13	642868	Hydrogen_peroxide	rpd3	0.095689737	0.228204178	0.676106085
13	628493	16	697573	5	371859	Hydrogen_peroxide	rpd3	0.033798942	0.203193451	0.763007607
11	63525	15	1062490	14	234916	High_temperature	rpd3	0.260470323	0.21257695	0.526952727
12	562046	2	76947	7	798183	High_temperature	rpd3	0.281312955	0.183400416	0.535286629
14	487818	15	451509	3	75088	High_temperature	rpd3	0.386746019	0.161151586	0.452102395
16	194152	6	70009	8	219407	High_temperature	rpd3	0.191637946	0.135601295	0.672760759
16	426991	4	1104014	6	207041	High_temperature	rpd3	0.114792113	0.061184346	0.824023542
16	82074	9	308852	14	406133	High_temperature	rpd3	0.750503475	0.071180587	0.178315937
4	406099	4	831279	3	99392	High_temperature	rpd3	0.067141518	0.070555571	0.86230291
15	462083	3	54482	2	300931	Neomycin	rpd3	0.003272617	0.412835755	0.583891628
13	575028	5	417511	7	548923	Glucose	rpd3	0.034552999	0.04012778	0.925319221
14	467219	15	959820	7	559929	Glucose	rpd3	0.035719407	0.499787341	0.464493253
5	249350	6	84382	4	612573	Ethanol	rpd3	0.110146265	0.321701255	0.56815248
15	534846	4	720061	16	83595	Ethanol	rpd3	0.204226645	0.254746173	0.541027182
6	207041	11	622408	3	55716	Ethanol	rpd3	0.036923706	0.265119219	0.697957074
