# Supplementary material for: The complex underpinnings of genetic background effects
Source: Nat Commun. 2018 Sep 17;9:3548. doi: 10.1038/s41467-018-06023-5 (PMC6141565; doi:10.1038/s41467-018-06023-5)
Supplement: Supplementary file 9 — Supplementary Data 6 [file 41467_2018_6023_MOESM9_ESM.txt]

Chromosome1	Position1	Chromosome2	Position2	Chromosome3	Position3	Environment	ctk1	esa1	gcn5	hos3	htb1	ino80	rpd3	WT.VE	ctk1.VE	esa1.VE	gcn5.VE	hos3.VE	htb1.VE	ino80.VE	rpd3.VE	counts
4	1276141	NA	NA	NA	NA	Glucose	1	0	NA	1	0	0	0	0.008629986	0.025061156	0.000729575	NA	0.53725618	0.012967978	0.002310645	0.013215166	2
4	1503965	NA	NA	NA	NA	Glucose	0	1	NA	1	0	0	0	0.029218896	0.019862725	0.031044023	NA	0.071076573	0.003622861	0.002151147	0.00746513	2
12	714002	NA	NA	NA	NA	Glucose	0	0	1	0	0	0	0	0.027416115	0.093544167	0.006176324	0.010119352	0.044684536	0.002813764	0.002126343	0.056757074	1
14	466588	4	1276608	NA	NA	Glucose	0	1	NA	1	0	0	0	0.011430891	0.001137487	0.057732886	NA	0.078660373	0.002423732	0.009559844	3.74E-06	2
14	657133	12	612784	NA	NA	Glucose	0	0	0	1	0	0	0	0.021834037	0.001530104	0.017555585	0.000999292	0.075767654	0.00366815	0.044391991	0.005401765	1
8	101494	4	722585	NA	NA	Glucose	0	0	1	1	0	0	0	0.004302641	0.003041349	0.004634424	0.027409216	0.083480644	0.003122711	9.76E-05	0.002419854	2
16	487107	8	54245	NA	NA	Glucose	0	0	0	1	0	0	0	0.002331409	0.033612726	3.31E-06	0.000120327	0.070896538	0.006604858	0.006649506	0.000790585	1
12	760390	12	234767	NA	NA	Glucose	1	0	0	1	0	1	1	0.067557311	9.83E-05	0.025202794	0.012172819	0.048199315	0.002694243	0.029422357	0.005050041	4
5	468194	3	84313	NA	NA	Glucose	1	1	1	0	1	0	0	0.05639994	0.032155191	0.00186948	0.004565213	0.058094117	0.004072316	0.000120021	0.011748455	4
15	959820	2	373518	NA	NA	Glucose	1	1	0	1	0	0	0	0.02480157	0.041533869	0.032358692	3.77E-05	0.046095896	0.009276946	3.94E-06	0.057624871	3
15	95966	11	428291	NA	NA	Glucose	0	1	0	1	0	0	0	0.022274436	0.000803338	0.018567908	0.000664023	0.078859794	3.34E-05	0.000649768	0.001838635	2
11	463846	2	552407	NA	NA	Glucose	0	0	0	1	0	0	0	0.000170777	0.001307447	0.011100834	0.017084405	0.081512805	0.000320562	0.001993862	0.000779979	1
14	185626	2	249967	NA	NA	Glucose	0	0	0	1	0	0	0	0.019848288	0.018825298	0.003213366	1.92E-05	0.070712691	0.005717421	0.005122977	0.001156287	1
13	575028	2	550907	NA	NA	Glucose	0	0	0	1	1	0	0	0.006295488	2.19E-05	0.004277513	0.013146132	0.07210111	0.038007626	0.001066522	0.001580091	2
8	151416	2	308989	NA	NA	Glucose	1	0	0	1	0	0	0	0.01507511	0.035561263	0.014672045	0.025009532	0.053937042	0.00041227	0.024980025	0.002263591	2
13	232390	4	131989	NA	NA	Glucose	1	0	0	1	0	0	0	0.052097031	1.20E-05	0.000656262	0.007304433	0.056170874	0.013112709	0.001278492	0.002106424	2
7	853535	5	393290	NA	NA	Glucose	0	0	0	1	0	0	0	0.002199949	0.009208712	0.019699079	0.016479101	0.050997568	0.023987775	0.003762241	0.025228085	1
11	428291	2	249967	12	92595	Glucose	0	0	0	1	0	0	0	0.009916036	0.004829342	0.018746195	0.01379923	0.069440033	0.018051879	0.000106254	5.66E-05	1
12	612784	13	232390	9	213122	Glucose	0	0	0	1	0	0	0	0.004388183	0.00280729	0.005087054	0.004588004	0.101341187	0.000686153	0.00127865	0.006575872	1
12	662978	2	373518	12	952975	Glucose	0	0	0	1	0	0	0	0.006361855	0.003028859	0.011859502	0.000245574	0.06440514	0.018046712	0.025746532	0.010311544	1
12	714002	14	185626	9	242713	Glucose	0	0	0	1	0	0	0	0.00033216	0.000337308	0.018635648	0.000195742	0.067506106	0.029103027	0.037742864	0.0237104	1
13	232390	15	959820	15	491788	Glucose	0	0	0	1	0	0	0	2.07E-06	0.000158488	0.001421822	0.008247724	0.084136729	0.00030317	0.00028397	0.009617365	1
13	575028	5	417511	7	548923	Glucose	1	0	1	1	1	1	1	0.079362027	0.010728108	0.001212858	6.94E-07	0.053044181	8.75E-06	0.00075642	0.0169413	6
14	185626	8	54245	15	40513	Glucose	0	0	1	1	1	0	0	0.014434069	0.003078677	0.000200289	0.012893243	0.095113348	0.020627915	0.015548399	0.020004797	3
14	467219	15	959820	7	559929	Glucose	0	NA	0	1	1	NA	1	0.040174719	0.009216272	NA	0.036940209	0.033037112	0.008615913	NA	0.012163173	3
14	657133	4	722585	9	334061	Glucose	0	0	0	1	0	0	0	0.002794017	0.013018652	0.007983716	0.011528507	0.08636647	0.001701768	0.023603625	0.001295452	1
15	101328	7	361541	6	131646	Glucose	0	0	0	1	0	0	0	0.000136369	0.00060631	0.010383608	0.002934387	0.07821213	0.017353795	0.013597864	0.00032121	1
2	373518	4	722585	15	968773	Glucose	1	0	0	1	0	0	0	0.026057397	0.004283124	0.005314335	0.003323881	0.072766589	0.001701532	0.00228233	0.000627685	2
2	249967	3	84313	11	383052	Glucose	0	0	0	1	0	0	0	0.020398936	0.003996419	0.001919543	0.000332335	0.071169609	0.007530502	0.008290885	0.020250016	1
3	84313	4	722585	15	504745	Glucose	0	0	0	1	0	0	0	0.006252679	0.012652294	0.002763477	0.017175386	0.063844942	0.001515128	0.001764261	0.01688309	1
5	417511	8	151416	10	341566	Glucose	0	0	0	1	0	0	0	0.001904384	0.01040385	0.004861301	0.014909345	0.073939652	0.003607252	0.020817128	0.017821925	1
4	1276608	NA	NA	NA	NA	Ethanol	0	0	NA	1	0	0	0	2.58E-05	0.01188695	0.006246482	NA	0.739253726	0.022257741	0.003578659	0.002699594	1
4	1485210	NA	NA	NA	NA	Ethanol	0	0	NA	1	0	0	0	0.0081717	0.019906002	0.009828766	NA	0.113495159	0.022712587	0.001806575	0.000127662	1
4	64209	NA	NA	NA	NA	Ethanol	0	0	0	0	0	1	0	0.007451872	0.003376258	0.003010293	0.002626732	0.020375535	0.004691496	0.388143806	0.000176235	1
15	151709	NA	NA	NA	NA	Ethanol	1	0	0	1	0	0	0	0.025456291	0.164246916	0.031837114	0.010240538	0.069982905	0.153030709	0.076207473	0.033013299	2
15	488333	NA	NA	NA	NA	Ethanol	0	0	1	0	0	0	0	0.006798054	0.045951978	0.000621022	0.046988314	0.001559555	0.013171992	0.007206137	0.00391084	1
14	459665	NA	NA	NA	NA	Ethanol	0	1	0	0	0	0	0	0.342411531	0.113402968	0.035697142	0.352812298	0.107286571	0.110023356	0.058270448	0.377976203	1
10	684208	6	103553	NA	NA	Ethanol	0	0	0	1	0	0	0	4.44E-07	0.022962433	0.031087349	0.005448735	0.072543852	0.006748811	0.000799223	4.46E-05	1
14	698696	10	471195	NA	NA	Ethanol	0	0	0	1	0	0	0	0.0005406	0.000511657	0.019489507	0.004432786	0.086785508	0.009831145	0.000851079	0.002803577	1
13	579159	2	507938	NA	NA	Ethanol	0	0	0	1	0	0	0	0.002030919	0.013439457	0.026836249	0.007664089	0.066172262	0.004078073	0.042377206	0.009503519	1
14	481896	4	1298073	NA	NA	Ethanol	0	0	NA	1	0	0	0	0.011079593	0.000578771	0.000122101	NA	0.05442309	0.00057381	0.003844434	0.001372809	1
11	383052	2	560167	NA	NA	Ethanol	0	0	0	1	0	0	0	0.000906893	0.012923397	0.02532611	0.026455833	0.056048788	0.000518126	0.005941502	0.056693819	1
8	110591	4	720061	NA	NA	Ethanol	0	0	0	1	0	0	0	0.021486028	0.000300102	0.006528364	0.002910741	0.083811864	0.000176981	0.015125552	0.000889181	1
7	938096	5	332139	NA	NA	Ethanol	0	0	0	1	0	0	0	0.02285785	0.003604431	0.011835419	0.004748903	0.065325846	0.014346022	0.010327886	0.009890584	1
2	776104	1	57669	NA	NA	Ethanol	0	0	1	1	0	0	0	0.039603747	0.000161251	0.002378169	0.009617184	0.067291909	0.006449078	0.000124908	0.00217499	2
14	467219	12	442873	NA	NA	Ethanol	0	NA	0	1	0	0	0	0.008821	0.000204184	NA	0.007165933	0.060711419	0.006551788	0.002455832	0.00597327	1
5	468194	3	101527	NA	NA	Ethanol	0	0	0	1	0	0	0	0.018166744	0.003495955	0.004791975	0.000198496	0.076523157	0.000886855	0.000433311	0.002574317	1
12	858802	10	546527	NA	NA	Ethanol	0	0	0	1	0	0	0	0.001141705	0.015624181	8.20E-08	5.03E-06	0.072044448	0.004651369	0.002973535	0.00120637	1
12	272710	6	84382	NA	NA	Ethanol	0	0	0	1	0	0	0	0.033565157	4.89E-05	0.000908902	0.000274446	0.05836092	0.01186577	0.012023484	0.003310232	1
14	414010	1	54661	NA	NA	Ethanol	0	0	0	1	0	0	0	0.021833361	0.006566555	0.000279733	0.000168574	0.052262467	0.005999851	0.016064765	0.011856407	1
14	486859	11	297944	NA	NA	Ethanol	0	0	0	1	0	0	0	0.007236862	0.005266795	0.00352111	0.003829085	0.058042663	0.000252158	0.007437866	0.012438736	1
15	238753	13	717629	NA	NA	Ethanol	0	0	0	1	0	0	0	0.000193567	1.56E-06	0.000350355	0.000363215	0.074451936	0.00564884	0.026250363	0.006923478	1
4	1401418	2	604155	NA	NA	Ethanol	0	0	NA	1	0	0	0	0.001125714	0.023027979	0.010983148	NA	0.042928173	0.001415231	0.011871764	5.18E-06	1
13	162123	12	843685	NA	NA	Ethanol	0	0	0	1	0	0	0	0.005132296	0.00376926	0.003401605	0.00055085	0.069339959	0.004934738	0.004532545	0.000910465	1
15	585314	12	704793	NA	NA	Ethanol	0	0	0	1	0	0	0	0.000296578	0.001728691	0.002015191	2.79E-05	0.063230738	0.005484332	0.001233755	0.001654628	1
11	622408	8	337281	NA	NA	Ethanol	0	0	0	1	0	0	0	0.00080505	0.002927315	0.000176249	0.001256762	0.062577971	0.00341967	0.000207256	0.002747354	1
16	584269	16	525073	NA	NA	Ethanol	0	1	0	1	0	0	0	0.012689461	0.000144251	0.077667981	0.000486855	0.047572938	4.71E-05	0.019662211	0.012723789	2
13	191033	8	209078	NA	NA	Ethanol	0	0	0	1	0	0	0	0.002729067	9.62E-06	0.00272286	0.001173774	0.057147477	0.006310179	0.020854767	0.001405265	1
9	151326	4	1173007	NA	NA	Ethanol	0	0	NA	1	0	0	0	0.000114324	0.016678126	0.004032112	NA	0.051990041	0.021022475	0.006483684	3.96E-05	1
15	495861	7	852133	NA	NA	Ethanol	0	0	0	1	0	0	0	0.003424482	0.022134479	0.001705814	0.00013304	0.053599336	0.018339883	0.003199952	0.000854339	1
16	697573	2	255688	NA	NA	Ethanol	0	0	0	1	0	0	0	0.009080159	0.001684774	0.032249371	0.004440631	0.048410024	0.016694596	0.000502617	0.022316976	1
13	700577	10	142168	NA	NA	Ethanol	1	0	0	1	0	0	0	8.98E-05	0.053003537	0.01284829	0.021429755	0.038551811	0.004888258	0.001151424	3.59E-07	2
8	466004	6	207041	NA	NA	Ethanol	1	0	1	1	1	0	0	0.081685988	0.006385803	0.017461939	0.031032513	0.045220455	0.002151292	0.00261827	0.001461309	4
4	723345	4	598729	NA	NA	Ethanol	0	0	0	1	0	0	0	1.60E-06	0.003850806	0.006066744	0.009370183	0.061187245	0.000296411	0.001298132	3.25E-05	1
4	565313	4	139426	NA	NA	Ethanol	0	0	0	1	0	0	0	4.90E-05	0.002586398	0.01872749	0.015805733	0.044915869	0.026935786	0.024888683	0.01861721	1
15	508557	13	391763	NA	NA	Ethanol	0	0	0	1	0	0	0	0.004818004	0.00115506	0.002351878	0.016660064	0.057879148	0.002027185	0.01529694	0.010647872	1
9	243933	5	249350	NA	NA	Ethanol	0	0	0	1	0	0	0	0.000131076	0.011066314	0.020460292	0.000753527	0.064140869	0.000541606	0.000629188	0.004290699	1
16	584582	15	981009	NA	NA	Ethanol	0	0	0	1	0	0	0	0.000165608	0.0002961	0.006789333	0.002883706	0.066945683	0.000150428	0.000269778	0.003415802	1
6	50685	5	124644	NA	NA	Ethanol	0	0	0	1	0	0	0	0.005270659	0.011595173	0.000283002	0.001616085	0.051397556	0.021342087	0.021118706	0.002744702	1
7	653017	4	116227	NA	NA	Ethanol	0	0	0	1	0	0	0	0.002880505	0.003242725	0.047586565	0.002206282	0.04442767	0.000524223	0.036332681	0.000416504	1
12	408660	10	522481	NA	NA	Ethanol	1	0	1	0	1	1	0	0.048952742	0.012274608	0.001001599	0.009693574	0.025216918	0.013606051	0.11056548	0.000304653	4
15	210811	13	284443	NA	NA	Ethanol	0	0	0	1	0	0	0	0.008746127	0.002153329	0.028619508	0.003834878	0.053057386	0.004050214	0.006364184	0.001540539	1
8	459310	7	391138	NA	NA	Ethanol	0	0	0	1	0	0	0	0.020123146	0.000114983	0.013000621	0.01205142	0.051360505	0.000668475	0.007467193	0.000303604	1
7	1055697	2	249533	NA	NA	Ethanol	0	0	0	1	0	0	0	0.008182565	3.33E-06	0.007390071	0.062575689	0.039083638	0.000990277	1.52E-05	0.015737274	1
15	51148	9	348722	NA	NA	Ethanol	0	0	0	1	0	0	0	0.001448974	0.000551594	0.001277949	0.020136024	0.052117016	0.001703909	6.31E-06	0.031612387	1
12	545673	4	1022771	NA	NA	Ethanol	0	0	0	1	0	0	0	0.021576566	0.008063925	0.008370947	6.94E-05	0.048120489	0.00315627	0.000530616	0.015668007	1
9	415643	6	96502	NA	NA	Ethanol	0	0	0	1	0	0	0	0.022996206	0.003688908	0.020273095	0.005075238	0.056879604	1.72E-06	0.004673601	0.007720542	1
15	407738	15	151709	12	381823	Ethanol	0	0	0	1	0	1	0	0.000833147	0.000153079	0.001515024	0.008002365	0.046996681	1.25E-06	0.041271095	0.030720417	2
12	667631	10	684208	15	1067520	Ethanol	0	0	0	1	0	0	0	0.000452351	0.000808622	0.001088014	0.025920493	0.054856234	0.000247379	0.00023663	0.030782828	1
15	488333	10	275952	12	611973	Ethanol	0	0	0	1	0	0	0	0.001391542	0.002164963	0.002943207	0.000262725	0.091790258	0.00296556	0.000338423	2.90E-05	1
12	545673	15	51148	10	379586	Ethanol	0	0	0	1	0	0	0	0.00019392	0.002767199	0.001874045	0.022552588	0.064361309	0.006174174	0.025622378	0.002265321	1
15	407738	4	1022771	9	274972	Ethanol	0	0	0	1	0	0	0	0.006532748	0.002280771	0.002331279	0.007614516	0.058684647	0.002456676	0.054666804	0.009954473	1
7	852133	15	238753	3	106804	Ethanol	0	0	0	1	0	0	0	0.005948714	4.01E-05	0.001732635	0.029160439	0.052404989	0.001208888	0.003243085	0.001653127	1
15	407738	9	348722	16	662450	Ethanol	0	0	0	1	0	0	0	0.00135627	0.005921299	0.010390133	0.005890577	0.075294326	0.002027333	0.010604253	0.00694487	1
15	407738	16	584582	8	361205	Ethanol	0	0	0	1	0	0	0	0.016208053	0.001656873	0.015274697	0.000803382	0.065762536	0.000879789	0.003343343	0.001244031	1
15	407738	5	249350	11	249055	Ethanol	0	0	0	1	0	0	0	0.039167279	0.001585578	3.47E-05	0.004783287	0.080852005	0.00355084	0.002558695	0.002534068	1
15	534846	5	124644	11	26043	Ethanol	NA	0	0	1	0	0	0	0.016322935	NA	0.006673835	0.003621003	0.058990804	0.011048282	0.00155985	0.000826785	1
15	151709	10	142168	4	1040939	Ethanol	0	0	0	1	0	1	0	0.005199464	0.030146536	0.000597708	0.005905764	0.03956431	0.000588602	0.050152028	0.00129598	2
10	275952	4	720061	15	542472	Ethanol	0	0	0	1	0	0	0	0.011767868	0.002220207	0.032506192	0.007780885	0.051422632	0.002914746	0.009667347	0.000164987	1
10	275952	15	238753	4	1492451	Ethanol	0	0	NA	1	0	0	0	0.00541585	0.005122706	0.00355319	NA	0.055387318	0.001570608	0.001278772	0.00015761	1
15	407738	8	337281	12	1006977	Ethanol	0	0	0	1	0	0	0	0.000744299	0.011414429	0.022261555	0.008938966	0.049623643	0.001111007	0.028084118	0.002206153	1
15	407738	8	337281	15	1069288	Ethanol	0	0	0	1	0	0	0	0.001827427	0.002338958	3.04E-05	0.001029293	0.064525385	0.000331011	0.004993132	0.022277048	1
15	407738	11	622408	7	26801	Ethanol	0	0	0	1	0	1	0	0.007986312	0.002904698	0.007865638	0.00597866	0.044960456	0.03951518	0.034436525	0.018608569	2
15	51148	7	852133	11	572316	Ethanol	0	0	0	1	0	0	0	0.005609311	0.00391992	0.000691319	0.002462857	0.0550457	0.0034893	0.019107388	0.002187376	1
12	667631	9	243933	15	611065	Ethanol	0	0	0	1	0	0	0	0.004101296	0.000353777	0.033536003	1.16E-05	0.066007741	0.001900561	0.003257455	0.007633505	1
15	407738	7	938096	8	167487	Ethanol	0	0	0	1	0	0	0	0.00857125	0.012618363	0.000643223	5.95E-05	0.055151575	0.008624866	2.89E-05	0.011190959	1
4	567417	5	249350	12	66714	Ethanol	0	0	0	1	0	0	0	0.00038754	0.010638679	0.003892434	0.000110325	0.083088744	0.000499525	0.000859121	0.002452592	1
4	567417	5	106481	12	725936	Ethanol	0	0	0	1	0	0	0	0.00085	0.014741873	0.026920413	0.001005515	0.072234064	0.010911326	0.008690076	3.61E-10	1
12	545673	5	106481	4	1062762	Ethanol	0	0	0	1	0	0	0	0.000600156	0.002784299	0.023955713	0.004289528	0.047122691	0.007467322	0.007168826	0.032513533	1
12	545673	4	1173007	14	705401	Ethanol	0	0	NA	1	1	0	0	0.00869869	0.014860813	0.000828286	NA	0.032367234	0.070498185	0.012963095	0.00052219	2
12	667631	4	1022771	2	123008	Ethanol	0	0	0	1	0	0	0	0.013231607	0.001497634	0.026384051	0.011251157	0.059568592	0.002892931	0.000765632	0.000125676	1
12	667631	7	391138	5	85693	Ethanol	0	0	0	1	0	1	0	0.014522601	0.016247801	0.003524571	3.66E-05	0.041269064	6.62E-05	0.077147881	0.000167275	2
12	667631	8	459310	11	463846	Ethanol	0	0	0	1	0	0	0	0.000227396	7.25E-06	0.012181056	0.006258627	0.071777378	0.001323833	0.001668995	0.009274048	1
12	667631	14	414010	7	519381	Ethanol	0	0	0	1	0	0	0	0.00725247	0.020271793	0.006765936	0.000150348	0.063828214	0.006822754	0.017208691	0.002631779	1
7	852133	8	337281	12	659916	Ethanol	0	0	0	1	0	0	0	0.003785986	0.030218111	0.003548253	2.75E-05	0.071114067	0.011352885	0.014740038	0.00398847	1
12	667631	13	162123	16	455359	Ethanol	0	0	0	1	0	0	0	0.001653406	0.001729974	0.029426614	0.001529067	0.060175509	0.005179031	0.038017252	0.001016819	1
12	667631	3	101527	7	165842	Ethanol	0	0	0	1	0	NA	0	0.00023707	3.50E-06	0.00278182	0.001170122	0.054045225	0.002670093	NA	0.019119753	1
12	667631	8	110591	13	824397	Ethanol	0	0	0	1	0	0	0	0.017779391	0.001337266	0.003521108	0.000909989	0.059626051	0.014040841	0.001273828	0.012187628	1
4	1485210	10	471195	12	417289	Ethanol	0	0	NA	1	0	0	0	0.00589434	0.008012615	1.54E-05	NA	0.060375446	0.001683497	0.008989559	0.013129987	1
9	348722	4	720061	4	1451955	Ethanol	0	0	0	1	0	0	0	0.004426078	0.002348921	0.003336315	0.001488485	0.066294965	0.015715618	0.001273465	0.000251621	1
4	1485210	6	50685	3	54110	Ethanol	0	0	NA	1	0	0	0	0.003205402	0.007327109	0.000667145	NA	0.053924474	0.004001317	4.81E-05	0.005679947	1
4	1485210	16	584582	1	76030	Ethanol	0	0	NA	1	0	0	0	0.003290235	0.002139724	0.009833031	NA	0.050624322	3.79E-06	0.017114626	0.013987936	1
4	1022771	4	139426	1	130362	Ethanol	0	0	0	1	0	0	0	0.006787493	0.000402416	0.000386802	0.007620719	0.060635582	0.01005352	0.013527418	0.010748488	1
4	1485210	7	852133	3	54110	Ethanol	0	0	NA	1	0	0	0	0.001344016	0.0134095	0.004087354	NA	0.052737095	0.010344371	0.003988737	0.000822912	1
4	1485210	6	103553	8	466868	Ethanol	1	0	NA	1	0	0	0	0.006015514	0.027675004	0.003556394	NA	0.044685965	0.017022931	0.002753794	0.000420551	2
4	1485210	15	238753	12	253770	Ethanol	0	0	NA	1	0	0	0	2.03E-05	0.003968575	0.003529156	NA	0.058832318	0.000205091	0.02971524	0.001421622	1
4	64209	15	488333	12	1014017	Ethanol	0	0	0	1	0	0	0	0.000351605	0.017064509	0.006822093	0.003304933	0.046253738	0.0141109	0.000115638	2.62E-06	1
15	534846	12	843685	4	1367576	Ethanol	0	0	NA	1	0	0	0	0.00137424	0.002446611	0.007506823	NA	0.045878252	0.000423359	0.03612331	3.89E-05	1
15	151709	4	720061	12	30768	Ethanol	1	0	0	1	0	0	0	0.017289545	0.023841113	0.001414144	0.001824779	0.047444219	0.009900729	0.012168132	0.003625851	2
15	151709	8	337281	4	230677	Ethanol	0	0	0	1	0	0	0	0.00751196	0.003958678	0.002635649	0.01012394	0.074694039	0.0250582	0.003276129	0.01739242	1
8	110591	15	238753	4	512368	Ethanol	0	0	0	1	0	0	0	1.25E-05	0.014317769	0.000847463	0.010372935	0.048417332	0.000562152	0.013337977	0.012866765	1
4	64209	10	275952	4	1184604	Ethanol	0	0	NA	1	0	0	0	0.002235345	0.00485517	0.00220782	NA	0.048325387	3.32E-05	0.005233914	0.003589354	1
4	64209	9	348722	6	199558	Ethanol	0	0	0	1	0	0	0	0.001134023	0.000358812	0.000377911	0.0008428	0.066379498	0.008772142	0.000155672	0.002469866	1
9	243933	4	720061	6	259953	Ethanol	0	0	0	1	0	0	0	0.006040441	0.005216269	5.09E-05	0.004865187	0.062004798	8.91E-05	0.002632935	0.00525543	1
4	64209	15	51148	6	227025	Ethanol	0	0	0	1	0	0	0	0.007796373	6.69E-05	0.025500456	0.009058559	0.054807235	0.010007575	0.001783156	0.005800619	1
15	534846	4	1173007	6	167198	Ethanol	0	0	NA	1	0	0	0	0.006342193	0.001129004	0.013984179	NA	0.041833006	0.000125867	0.005197464	0.052984621	1
6	50685	4	1173007	15	994833	Ethanol	0	0	NA	1	0	0	0	0.003179013	6.97E-06	0.05752947	NA	0.051101434	0.000533122	0.001789177	0.004535358	1
6	50685	15	238753	4	1271941	Ethanol	0	0	NA	1	0	0	0	0.002571688	0.044529679	0.025707106	NA	0.018868583	0.017116481	1.73E-05	0.009467968	1
6	50685	4	720061	4	48349	Ethanol	0	0	0	1	0	0	0	0.00131994	0.000135848	0.000610404	0.004284268	0.068907534	0.001021803	0.000124675	0.001430741	1
4	64209	2	776104	7	442935	Ethanol	0	0	0	1	0	0	0	0.013884271	0.001087348	0.002554666	0.008089531	0.0631194	0.002078996	0.002478944	0.000349657	1
4	64209	2	560167	13	151409	Ethanol	0	0	0	1	0	0	0	0.000554296	2.99E-05	1.96E-05	0.000298166	0.076086555	0.00183436	0.004707138	0.00127495	1
4	64209	12	442873	13	437012	Ethanol	0	0	0	1	0	0	0	0.011384676	0.000415394	0.017557814	0.000131127	0.061164753	0.011215846	1.24E-05	0.012269391	1
4	64209	14	698696	5	229833	Ethanol	0	0	0	1	0	0	0	0.000767257	0.017857989	0.00040363	0.000165821	0.064929367	0.006343951	0.001909881	0.000427152	1
4	567417	15	151709	1	169476	Ethanol	0	0	0	1	0	0	0	0.00571804	0.000807062	0.008118668	0.016306005	0.067094599	0.002391333	0.003407328	0.001899418	1
4	567417	15	51148	13	859500	Ethanol	0	0	0	1	0	0	0	0.01376848	0.000601401	0.015053934	0.009724012	0.06087579	0.00012285	5.09E-05	0.004622119	1
4	567417	2	507938	11	354752	Ethanol	0	0	0	1	0	0	0	0.01441693	0.000804456	0.020661402	0.004142914	0.049931646	0.019102102	0.001556906	0.00484359	1
4	567417	9	151326	12	1032807	Ethanol	0	0	0	1	0	0	0	0.001198245	0.000513914	0.012380738	2.69E-07	0.053477671	0.001377154	0.009862605	0.030115413	1
9	348722	12	442873	4	619541	Ethanol	0	0	0	1	1	0	0	0.012443973	0.015036627	0.000918022	0.012132338	0.05855649	0.037410881	0.001153655	1.12E-05	2
4	567417	10	471195	3	291388	Ethanol	0	0	0	1	0	0	0	0.001543553	0.006762435	0.025664973	0.005970556	0.081310345	0.015677354	0.000634455	0.000335477	1
4	567417	8	337281	7	415307	Ethanol	0	0	0	1	0	0	0	0.001162251	0.012496474	0.032880762	0.001779421	0.046280288	0.006415675	0.02577804	0.001250633	1
8	459310	4	720061	7	804812	Ethanol	0	0	0	1	1	0	0	0.004118041	0.001772446	0.001310325	0.001631281	0.074953084	0.05490303	0.002869115	0.014247751	2
5	249350	6	84382	4	612573	Ethanol	0	0	0	1	0	0	1	0.019934363	0.002349137	0.00911569	0.001945128	0.063161975	0.001018197	0.014275504	0.032277005	2
4	139426	6	103553	7	350521	Ethanol	0	0	0	1	0	0	0	0.007156178	0.012812688	7.03E-05	0.012947518	0.059250254	0.011252084	0.009334884	0.000521212	1
7	852133	6	103553	4	529444	Ethanol	0	0	0	1	0	0	0	0.000436407	0.000559155	0.020414706	0.001307672	0.054626755	0.003791063	0.002179173	0.026638506	1
14	459665	15	488333	13	220900	Ethanol	0	NA	0	1	0	0	0	0.000700347	0.000532595	NA	0.000532793	0.059335941	3.51E-05	7.23E-05	0.025605937	1
14	459665	15	151709	12	286333	Ethanol	0	NA	0	1	0	0	0	0.003063318	0.000164204	NA	0.004375146	0.056121179	0.000895196	0.006562966	0.000171565	1
15	488333	12	545673	14	323367	Ethanol	0	0	0	1	0	0	0	1.49E-05	0.000234449	0.03097626	0.013731199	0.072259475	0.020944301	0.000194502	0.005663987	1
14	414010	15	238753	12	55033	Ethanol	0	0	0	1	0	0	0	1.75E-05	0.003699721	0.004935349	0.009878257	0.05432854	0.008944347	0.019070491	0.013356204	1
15	534846	12	545673	16	876785	Ethanol	0	0	0	1	0	0	0	0.00083271	0.025335248	0.003723051	0.004564095	0.080427272	4.46E-05	0.001309519	0.033843901	1
15	488333	5	468194	9	32320	Ethanol	0	0	0	1	0	0	0	0.011515423	8.52E-06	0.004712246	0.003636553	0.077137533	0.000891082	1.19E-05	0.017347957	1
15	534846	4	139426	2	153455	Ethanol	0	0	0	1	0	0	0	0.002694241	0.000735949	0.002587642	5.68E-05	0.065021363	0.00888948	0.009351186	0.045456054	1
15	151709	2	560167	4	105197	Ethanol	0	0	0	1	0	0	0	0.000216529	0.002291879	0.00120135	6.86E-05	0.058434972	0.003781267	0.000853504	0.063473157	1
15	981009	4	720061	2	343406	Ethanol	0	0	0	1	0	0	0	0.01675828	0.008346399	0.030218455	0.001193026	0.087301663	0.009034391	0.004490331	0.005386077	1
9	348722	6	207041	15	619601	Ethanol	0	0	0	1	0	0	0	8.48E-05	0.000375248	0.01839369	0.012710097	0.062240014	0.016107943	0.017544028	0.002897375	1
15	534846	6	207041	11	38813	Ethanol	NA	0	0	1	0	0	0	0.020072495	NA	0.010984857	0.001162758	0.047283092	0.008232523	0.011513504	0.001921165	1
15	488333	16	584582	7	549656	Ethanol	0	0	0	1	0	0	0	0.008388186	0.016055041	0.0062112	0.007090898	0.057680848	0.000454922	0.014012282	0.000208141	1
15	151709	7	852133	10	46993	Ethanol	0	0	0	1	0	0	0	0.001456026	0.018257611	0.003244498	0.018424294	0.039462217	0.010111723	0.044070439	0.011046399	1
15	488333	10	471195	7	141723	Ethanol	0	0	0	1	0	0	0	0.001925158	0.032953021	0.006120723	0.002774659	0.048608479	0.000157543	0.003418806	0.007295945	1
15	51148	11	622408	12	554133	Ethanol	0	0	0	1	0	0	0	0.018092122	0.001597614	0.001628974	0.011418171	0.065573588	0.000886928	0.00162148	0.0059641	1
15	238753	11	383052	12	26362	Ethanol	0	0	0	1	0	0	0	0.009100948	0.000140178	0.006186661	0.000150002	0.046775887	0.000742803	0.019339683	0.017512676	1
12	545673	7	391138	15	885215	Ethanol	0	NA	0	1	0	0	0	0.000872538	0.023051312	NA	0.001637248	0.043904896	0.022613685	0.003100855	0.001604856	1
8	337281	5	468194	15	907053	Ethanol	0	0	0	1	0	0	0	0.00124098	0.000420566	0.006523156	0.007181378	0.073592237	0.005848277	0.009641042	0.001314414	1
5	468194	8	110591	15	556870	Ethanol	0	0	0	1	0	0	0	0.000404319	0.041511012	0.019537678	0.002827126	0.064698403	0.001737637	0.024263881	1.82E-05	1
2	629133	15	51148	9	310412	Ethanol	0	0	0	1	0	0	0	0.000221666	7.31E-05	0.008906462	0.001846054	0.043264029	0.001648939	0.039045159	0.020397499	1
15	981009	2	776104	9	132304	Ethanol	0	0	0	1	0	0	0	0.000460436	0.009459001	0.003306209	0.007154429	0.066791825	0.018771262	0.003710594	0.022209843	1
15	981009	9	151326	2	314198	Ethanol	0	0	0	1	0	0	0	0.001645482	0.008587395	0.003248549	0.003290739	0.062604458	0.006750021	0.00424138	3.13E-05	1
15	534846	4	720061	16	83595	Ethanol	0	0	0	1	0	0	1	0.007496796	0.001474983	0.002760793	0.04286954	0.023895413	8.65E-05	0.078264183	0.083035039	2
15	534846	8	110591	13	454515	Ethanol	0	0	0	1	0	0	0	0.024239482	0.007682566	2.56E-05	0.001352426	0.055622896	0.000843111	0.032951152	0.002473148	1
8	459310	15	238753	13	880959	Ethanol	0	0	0	1	0	0	0	0.003634158	0.032197208	0.002672685	0.015246569	0.049170449	0.002840052	0.012107033	0.004952841	1
15	534846	10	471195	5	289034	Ethanol	1	0	0	1	0	1	0	0.017820718	0.02270036	0.000626612	0.000923412	0.072211061	0.010662034	0.028490284	0.001522816	3
2	629133	8	459310	13	5770	Ethanol	0	0	0	1	0	0	0	0.000712812	0.000560016	0.00108048	0.000833732	0.061758243	0.003870464	2.74E-06	0.000537637	1
8	209078	13	579159	2	29968	Ethanol	0	0	0	1	0	0	0	4.71E-05	7.40E-06	0.003825971	9.63E-05	0.053002901	0.026935276	0.00520736	0.001399577	1
2	776104	8	337281	16	226571	Ethanol	0	0	0	1	0	0	0	0.006082026	0.001539816	4.47E-05	0.006107692	0.058765677	0.00044205	0.010747916	0.004789031	1
8	337281	2	560167	16	119014	Ethanol	0	0	0	1	0	0	0	0.011441795	0.000118586	8.64E-05	0.000911511	0.057252648	0.000753034	0.00272938	0.017960173	1
15	51148	8	337281	2	487048	Ethanol	0	1	0	1	0	1	0	0.029160575	0.002796965	0.060969044	0.000488917	0.04668152	0.016306225	0.025515836	0.002044997	3
8	110591	2	560167	15	905001	Ethanol	0	0	0	1	0	0	0	0.009197241	0.000833826	0.006808101	0.001354272	0.060027973	0.006156852	0.026015195	0.00975355	1
2	629133	16	584582	12	554694	Ethanol	0	0	0	1	0	0	0	0.005846924	0.010742807	0.027579612	0.007211495	0.060178951	0.003217222	0.00233458	0.000423972	1
5	332139	2	560167	15	857553	Ethanol	0	0	0	1	0	0	0	0.00022238	0.000563597	0.001600979	0.00813742	0.100941206	0.004595708	0.017229062	3.25E-05	1
2	629133	9	243933	2	352562	Ethanol	0	0	0	1	0	0	0	0.004783116	0.000511171	0.017886474	0.004125029	0.073194671	0.003180921	8.27E-05	0.050990356	1
9	243933	2	560167	16	199941	Ethanol	0	0	0	1	0	0	0	0.000108674	0.000625998	0.004489423	0.005745923	0.048997742	0.057407136	0.028524382	0.010905593	1
13	700577	2	507938	10	34438	Ethanol	0	0	0	1	0	0	0	0.02706862	0.011605694	0.013893906	0.001442583	0.061179298	0.002539074	0.034234193	5.31E-05	1
13	579159	10	684208	2	37628	Ethanol	0	0	0	1	0	0	0	0.025015652	0.003169969	0.002516383	0.001017014	0.057905089	0.022623518	0.005744869	0.011262187	1
8	209078	2	560167	12	177778	Ethanol	0	0	0	1	0	0	0	0.003109313	0.004574828	0.008732652	5.22E-06	0.082851465	0.000260207	5.27E-05	0.007334542	1
2	629133	13	162123	2	255688	Ethanol	0	0	0	1	0	0	0	0.000946611	0.04956845	0.000197376	0.001415887	0.039595016	0.000329314	0.010215861	0.004096841	1
12	843685	2	507938	7	143748	Ethanol	0	0	0	1	0	0	0	0.00408683	0.013857595	0.001332759	0.000387856	0.053261962	0.000326752	0.031813468	0.015102334	1
2	629133	10	546527	7	122445	Ethanol	0	0	0	1	0	0	0	5.57E-06	0.019839438	0.033505795	0.003840354	0.074393934	0.006466301	7.98E-05	0.00847715	1
7	391138	10	684208	2	716391	Ethanol	0	0	0	1	0	0	0	0.011765412	0.011520307	0.000280092	0.000218829	0.0677238	0.011617214	0.005089429	3.37E-06	1
2	629133	7	938096	8	526348	Ethanol	1	0	0	1	0	0	0	0.01213127	0.026507863	0.000290468	0.001502594	0.085543714	0.004246956	0.001673941	0.00290185	2
2	629133	15	238753	7	442935	Ethanol	0	0	0	1	0	0	0	0.005148785	0.000300177	0.003994426	0.001284248	0.056785363	0.007455955	0.014351233	0.01112763	1
14	459665	10	275952	4	98507	Ethanol	0	1	0	1	0	0	0	0.000886442	0.00440624	0.071889334	0.003511594	0.068940795	8.39E-05	0.000290898	0.000436017	2
14	459665	4	139426	10	581101	Ethanol	0	NA	0	1	0	0	0	0.000538998	0.002271362	NA	0.012990731	0.064021288	0.016964546	0.003994672	0.000469044	1
14	698696	10	684208	4	161194	Ethanol	0	0	0	1	0	1	0	0.007829185	0.006428876	0.006681047	0.00827682	0.051439208	0.003855153	0.048365804	0.018826342	2
14	459665	15	981009	1	89705	Ethanol	0	NA	0	1	0	0	0	0.009249995	0.000198439	NA	2.32E-07	0.066023006	0.000662647	2.10E-05	0.000258892	1
10	275952	14	698696	2	473888	Ethanol	1	0	0	1	0	0	0	0.028866342	0.011563582	0.001307725	0.013611002	0.054840631	0.010217546	0.001216613	0.000584189	2
14	459665	4	1173007	2	469766	Ethanol	0	NA	NA	1	0	0	0	0.001200645	0.001654965	NA	NA	0.044215211	0.064601144	0.003340455	0.00090848	1
14	414010	8	209078	3	131280	Ethanol	0	0	0	1	0	0	0	0.003623942	0.035738246	3.13E-06	0.006391719	0.060923678	0.002769725	0.000120566	0.002291777	1
14	459665	5	332139	16	876785	Ethanol	0	NA	0	1	0	NA	0	0.003828495	0.017751145	NA	0.003639903	0.059171293	0.001207333	NA	0.000789575	1
14	459665	7	938096	11	257243	Ethanol	1	1	0	1	0	0	0	0.003044676	0.045006907	0.080976611	0.00468987	0.021214002	0.010543335	0.002838254	0.038754682	3
11	622408	14	698696	7	931109	Ethanol	0	0	0	1	0	0	0	0.000912458	0.002037215	0.006102268	0.003841694	0.070495741	6.63E-05	0.000705514	0.009124327	1
14	459665	8	110591	16	272771	Ethanol	1	NA	0	1	0	0	0	0.010455146	0.0238506	NA	0.008394542	0.04148314	0.009078073	0.002900217	0.004134263	2
14	459665	13	579159	7	291088	Ethanol	0	NA	0	1	0	NA	0	0.002714569	0.005916535	NA	8.72E-05	0.049135538	0.003296491	NA	0.022771543	1
14	414010	7	852133	13	388831	Ethanol	0	0	0	1	0	0	0	0.000203198	0.013290729	0.007086851	0.000554544	0.065286526	0.012599364	0.001338202	1.91E-05	1
14	459665	10	471195	3	133467	Ethanol	0	NA	0	1	NA	NA	NA	0.003865888	0.023606666	NA	0.000197613	0.033895899	NA	NA	NA	1
15	151709	12	442873	12	1007751	Ethanol	0	0	0	1	0	0	0	1.07E-05	0.004406397	0.004819082	0.000856259	0.05281711	0.002963564	0.001434816	0.041819641	1
12	545673	12	843685	15	14199	Ethanol	0	0	0	1	0	0	0	0.010147523	0.003019188	0.04165098	0.008042766	0.062366532	0.01290261	0.007953939	0.010755575	1
3	101527	4	720061	15	491183	Ethanol	0	0	0	1	0	0	0	0.002123984	0.005959434	0.00974026	0.001717776	0.075709234	0.004843847	3.78E-05	0.060742038	1
15	488333	6	103553	12	259051	Ethanol	0	0	0	1	0	0	0	0.001310857	0.000237658	0.007495061	1.26E-05	0.062449667	0.002104282	0.000452187	0.001107273	1
10	275952	5	249350	5	548869	Ethanol	0	0	0	1	0	0	0	0.002719344	0.000898751	0.000144501	0.001651214	0.077621942	0.000769873	0.004125035	0.005827149	1
10	546527	12	442873	10	140417	Ethanol	0	0	0	1	0	0	0	0.000461835	0.000855299	0.021926544	0.008803174	0.068222628	0.006496969	6.01E-05	0.00245259	1
10	275952	13	700577	6	76682	Ethanol	0	0	0	1	0	0	0	0.009560137	0.006414321	0.011416852	9.13E-05	0.053251767	0.001325118	0.004558912	0.007449881	1
10	142168	8	337281	15	1062490	Ethanol	0	0	0	1	0	0	0	8.52E-05	0.000125515	5.54E-06	0.007957994	0.05917871	0.017601978	0.006425944	0.001903483	1
14	698696	10	684208	7	143923	Ethanol	0	0	0	1	0	NA	0	0.000584139	0.000442983	0.050379785	0.001357149	0.062245603	0.003021555	NA	1.77E-05	1
4	1022771	12	442873	11	604212	Ethanol	0	0	0	1	0	0	0	0.006300347	0.002940532	1.01E-05	0.001096451	0.10791596	0.003586869	0.00019662	0.005335216	1
4	1022771	8	459310	11	592577	Ethanol	0	0	0	1	0	0	0	0.003994872	0.00034341	0.004278682	0.000278965	0.0615151	0.002010242	0.003064093	0.00055496	1
13	700577	5	106481	4	965565	Ethanol	0	0	0	1	0	0	0	0.006461852	0.006631328	0.006779912	0.029217746	0.064456122	0.001447648	0.001734318	0.00465611	1
8	337281	12	442873	4	300736	Ethanol	0	0	0	1	0	0	0	0.013684996	0.012068803	0.002438039	0.001875383	0.055415387	0.015696224	0.000706819	1.15E-05	1
4	1022771	4	720061	5	559696	Ethanol	0	0	0	1	0	0	0	0.001072875	0.00856692	0.003809285	0.001015	0.048306337	0.034889322	0.001387563	0.006686253	1
5	124644	4	720061	4	202229	Ethanol	1	0	1	1	0	NA	0	0.032676875	0.010066773	0.001924185	0.015991207	0.064709772	0.042709656	NA	0.004672753	3
4	1173007	11	622408	16	61482	Ethanol	0	0	NA	1	0	0	0	0.004931653	0.023304246	0.006591531	NA	0.065112845	6.53E-06	0.001120138	0.002027956	1
4	720061	11	383052	16	29135	Ethanol	0	0	0	1	0	0	0	0.000242933	0.014143225	0.003727928	0.00085502	0.049586405	0.011953911	3.82E-05	0.001599307	1
12	545673	7	391138	4	164013	Ethanol	0	0	0	1	0	0	0	0.00044224	0.01404392	0.001853925	0.017861884	0.05284225	0.001250986	0.004686622	0.000853383	1
12	545673	5	124644	6	194247	Ethanol	0	0	0	1	0	0	0	0.00310266	0.002006899	0.000189986	0.009586599	0.057680381	1.27E-05	0.003450135	0.000237892	1
6	207041	5	249350	12	151453	Ethanol	0	0	0	1	0	0	0	7.22E-06	0.048153356	0.001753805	0.000615916	0.051130069	0.004374051	0.007681563	0.006030564	1
12	545673	14	414010	11	629511	Ethanol	0	0	0	1	0	0	0	0.005361045	0.000828849	0.006768123	2.10E-05	0.060541589	0.003074304	0.014257787	0.009367348	1
7	852133	12	442873	11	559870	Ethanol	0	0	0	1	0	0	0	0.001280734	0.002860805	0.007773931	0.002314323	0.082199187	0.01029447	0.00580455	0.009905315	1
12	545673	2	507938	6	27484	Ethanol	0	0	0	1	1	0	0	0.004529661	0.011486829	0.006096762	0.00912705	0.052684026	0.051942698	0.017762496	0.0193228	2
12	545673	13	579159	14	314163	Ethanol	0	0	0	1	0	0	0	0.005076626	0.006592351	0.024476318	0.010802931	0.071304729	0.000507042	0.000668474	0.008629956	1
3	101527	11	383052	1	158824	Ethanol	0	0	0	1	0	0	0	0.012509198	9.81E-05	0.026503629	0.00654308	0.057156516	0.006916856	0.001533829	0.009013908	1
9	348722	6	84382	14	657133	Ethanol	0	0	0	1	0	0	0	1.17E-06	0.006181838	0.001221796	0.003415671	0.085583947	0.003011301	0.003006426	0.013915697	1
9	348722	5	249350	4	2151	Ethanol	0	0	0	1	0	0	0	0.014356589	0.002431046	0.00828092	1.16E-07	0.058112175	0.011460688	0.001704131	0.000634576	1
5	249350	9	243933	4	1414748	Ethanol	0	0	0	1	0	0	0	0.020473113	0.011787844	0.008001689	0.027936849	0.044621121	0.023983534	0.008155478	0.001252587	1
9	151326	5	106481	4	567144	Ethanol	1	0	0	1	0	0	0	0.017305292	0.025139265	0.01950448	0.005069898	0.049438526	0.000182168	0.00083225	3.14E-06	2
9	348722	11	622408	16	752294	Ethanol	0	0	0	1	0	0	0	0.010231273	0.001434193	0.007147219	0.00070619	0.070145138	0.003394395	0.000553977	0.00326343	1
9	348722	11	297944	5	187087	Ethanol	0	0	0	1	0	0	0	0.000357038	0.001775762	6.38E-05	0.000444887	0.059176181	0.026994929	2.37E-05	0.008618636	1
9	348722	5	468194	13	117501	Ethanol	0	0	0	1	0	0	0	0.004645106	0.000502379	0.000877383	0.034700202	0.043759443	0.027557549	0.003573877	1.75E-05	1
9	348722	14	698696	15	695150	Ethanol	0	0	0	1	0	0	0	0.003117195	0.001400848	0.000823434	0.013972279	0.055061338	0.044878989	0.00295474	9.03E-05	1
9	243933	11	297944	15	48109	Ethanol	0	0	0	1	0	0	0	6.65E-05	0.005590646	0.000991444	0.001926078	0.05542332	0.006667934	0.006599673	0.027948916	1
15	51148	13	700577	7	641284	Ethanol	0	0	0	1	0	0	0	0.009404649	5.40E-05	0.002076458	0.001621367	0.056501382	0.006579303	0.003931658	0.009405921	1
15	51148	10	546527	1	84112	Ethanol	0	0	0	1	0	0	0	0.017966805	0.010334029	0.002498603	0.036724687	0.048177972	0.007830585	0.000599087	0.009596594	1
15	51148	11	383052	4	1522055	Ethanol	0	0	NA	1	0	0	0	0.001317367	6.79E-05	0.000293054	NA	0.052325388	0.000155544	0.001614518	0.049092439	1
5	468194	10	684208	16	177590	Ethanol	0	0	0	1	0	0	0	4.24E-05	0.003379579	0.00357074	0.001654084	0.057678789	0.004291738	0.00271475	0.002179226	1
12	843685	8	337281	5	518390	Ethanol	0	0	0	1	0	0	0	0.003139516	0.006819822	0.002959552	0.001459756	0.055585446	0.006857739	0.004754484	0.003681919	1
8	337281	12	442873	5	520271	Ethanol	0	0	0	1	0	0	0	0.029362617	0.002243671	0.011512914	0.00012956	0.0776713	0.002014446	0.020938926	0.009594215	1
14	698696	11	383052	4	311602	Ethanol	0	0	0	1	0	0	0	0.007380175	0.008429995	5.94E-05	0.021999674	0.065221251	0.002835895	0.000754941	0.002478746	1
7	391138	2	560167	11	401890	Ethanol	0	0	0	1	0	0	0	0.007460714	0.002479385	0.024033128	0.009732258	0.075956978	7.27E-05	0.004337305	6.72E-05	1
5	124644	11	383052	16	694515	Ethanol	0	0	0	1	0	0	0	0.003240925	0.00183672	0.030601618	0.002824169	0.058309128	0.002833754	0.000338161	0.012996355	1
16	584582	10	684208	12	822750	Ethanol	0	0	0	1	0	0	0	0.000504875	0.001656645	0.017733454	0.024025374	0.079986548	0.009376602	0.007768632	0.008987509	1
12	843685	10	546527	16	903415	Ethanol	0	0	0	1	0	0	0	0.000566046	0.003651197	0.03828285	0.001060029	0.050412029	0.023752545	0.005600972	0.017463454	1
14	414010	4	720061	13	613251	Ethanol	0	0	0	1	0	0	0	0.00336708	0.000379005	0.031434973	0.001176197	0.055449901	0.007684668	0.009634802	0.000663102	1
4	720061	13	579159	14	705401	Ethanol	0	0	0	1	0	0	0	4.57E-05	0.004103041	0.002015193	0.003283862	0.063388887	0.000208523	0.034511844	0.005871279	1
7	391138	13	700577	9	269349	Ethanol	0	0	0	1	0	0	0	4.11E-05	0.005904135	0.013819679	0.003669256	0.056753941	0.012654195	0.000134295	0.014471876	1
9	243933	13	162123	7	682394	Ethanol	0	0	0	1	0	0	0	0.001651612	0.001942619	0.000946847	0.046739527	0.055281597	0.000796291	0.002614026	0.000557706	1
13	162123	10	684208	7	409966	Ethanol	0	0	0	1	0	0	0	0.00400763	0.028901862	0.001083355	0.012697017	0.061401846	0.020656144	0.0089946	0.000172668	1
13	579159	10	684208	7	794497	Ethanol	0	0	0	1	0	0	0	0.006543275	0.020053136	0.011439031	0.009539222	0.054522419	0.000255452	0.006160818	0.045149856	1
7	391138	6	103553	2	345609	Ethanol	0	0	0	1	0	0	0	0.000734988	0.009588477	0.000902495	0.007016807	0.066114123	0.000618919	0.001013693	0.020318009	1
7	391138	13	579159	12	327112	Ethanol	0	0	0	1	0	0	0	5.03E-09	0.01256797	0.0067077	0.009722461	0.051472483	0.008303116	0.009332205	0.035356311	1
7	391138	5	468194	13	757815	Ethanol	0	0	0	1	0	0	0	0.000991104	0.001303262	0.01379198	0.008404382	0.06778685	0.002797163	0.00042766	3.82E-05	1
7	391138	7	938096	10	576155	Ethanol	0	0	0	1	0	0	0	0.000968142	0.013381342	0.001021067	0.006078867	0.046946503	0.004992585	1.68E-05	0.071241905	1
7	938096	10	684208	7	55107	Ethanol	0	0	0	1	0	0	0	0.009895979	0.000546125	0.021230138	0.001962577	0.064313798	0.00354662	0.001123325	0.000905596	1
7	391138	13	579159	7	1077185	Ethanol	0	0	0	1	0	0	0	0.011598024	0.011703377	0.002071239	5.07E-05	0.055767536	0.010657566	0.000846424	6.25E-05	1
8	459310	5	249350	7	891078	Ethanol	0	0	0	1	0	0	0	0.000250995	0.014895147	0.000572954	0.020251005	0.074993026	6.02E-06	0.003692686	0.000141111	1
8	459310	9	243933	3	105155	Ethanol	0	0	0	1	0	0	0	0.008507161	0.007716711	3.98E-05	5.39E-06	0.064093363	0.00182674	0.010196273	0.003860122	1
8	459310	10	142168	13	220900	Ethanol	0	0	0	1	0	1	0	0.018802985	7.58E-05	0.004040786	0.003035597	0.082835736	0.00463207	0.022666537	0.000126344	2
8	459310	5	332139	11	603765	Ethanol	0	0	0	1	0	0	0	0.003409119	0.025698047	0.01039717	0.04711641	0.037489516	0.000209094	0.000751414	0.023243553	1
6	207041	5	106481	1	112549	Ethanol	0	0	0	1	0	0	0	3.95E-06	0.011274863	0.029062804	0.008277636	0.084272254	0.005657865	0.004591251	0.040697689	1
6	50685	5	332139	1	198168	Ethanol	0	0	0	1	0	0	0	0.000384576	0.001589465	0.001482725	0.029124087	0.064658425	0.000617161	0.003525991	4.97E-05	1
6	207041	7	938096	13	757200	Ethanol	0	0	0	1	0	0	0	0.008408127	0.000604288	0.000475464	0.003298781	0.081462896	0.002327441	0.012567326	0.010786459	1
6	207041	2	776104	9	332714	Ethanol	0	0	0	1	0	0	0	8.16E-06	7.00E-05	0.009489043	2.87E-05	0.067595952	0.001420176	0.008640266	0.024682992	1
6	207041	7	852133	1	89010	Ethanol	0	0	0	1	0	0	0	0.00020321	0.00127744	0.000158291	0.007831354	0.072097563	8.53E-05	0.014438163	0.000461813	1
6	207041	11	622408	3	55716	Ethanol	0	1	0	1	0	0	1	0.022826029	0.004002854	0.054158001	0.000239973	0.037692708	0.0002211	0.001076414	0.09823915	3
6	207041	12	442873	7	360816	Ethanol	0	0	0	1	0	0	0	0.017519202	0.000113805	0.005418241	0.008098421	0.056086717	0.00747163	0.0025389	0.000313854	1
6	207041	8	110591	10	570512	Ethanol	0	0	0	1	0	0	0	0.00884405	0.009512235	0.017458316	0.004070529	0.0417875	0.019766568	0.039940085	0.001343816	1
6	84382	5	468194	15	396070	Ethanol	0	0	0	1	0	0	0	1.87E-05	0.00122666	0.000634485	2.02E-05	0.054775108	0.016552383	0.010836876	0.002801596	1
5	106481	15	238753	6	27338	Ethanol	0	0	0	1	0	0	0	0.004271834	0.000893301	0.030129158	0.008552958	0.055726464	0.009625684	0.00040938	9.85E-06	1
12	843685	5	106481	16	931948	Ethanol	0	0	0	1	0	0	0	0.002832754	0.007679193	0.000121957	0.000144117	0.063906171	0.006412069	0.041134921	0.017894996	1
9	151326	6	103553	12	132610	Ethanol	0	0	0	1	0	0	0	0.007823638	0.002211821	0.00582822	0.012396961	0.054944328	0.010415545	0.005746089	0.004254534	1
6	50685	8	337281	12	416918	Ethanol	1	0	0	1	0	0	0	0.000796032	0.063162366	0.002315917	6.39E-05	0.045394116	0.007674154	0.023521549	0.010735747	2
8	110591	6	103553	12	66714	Ethanol	0	0	0	1	0	0	0	0.005241881	0.015718693	0.008797307	0.008719665	0.053671522	0.001558725	0.002743105	0.010549682	1
6	50685	10	684208	16	687295	Ethanol	0	0	0	1	0	0	0	0.011028405	0.014413238	0.014997355	0.001832418	0.063567569	0.000198388	0.006944947	0.030339853	1
16	584582	6	103553	10	338993	Ethanol	0	0	0	1	0	0	0	0.022825013	0.006741671	0.010794494	0.02018161	0.046809414	0.020806718	0.01012835	0.017519516	1
6	84382	2	560167	4	1495218	Ethanol	0	0	NA	1	0	0	0	0.000743558	0.002780419	0.006617348	NA	0.062090509	0.000135933	0.00266862	7.76E-05	1
15	981009	2	776104	15	631523	Ethanol	0	0	0	1	0	0	0	0.008750887	0.01415646	0.017788978	0.004847535	0.061138803	0.054629707	0.01407829	0.034195183	1
15	981009	14	414010	10	388820	Ethanol	0	0	0	1	0	0	0	0.003574501	0.001099545	0.001852791	0.003213845	0.06347766	0.003278523	1.42E-06	0.02587016	1
15	981009	14	414010	4	831279	Ethanol	0	0	0	1	0	0	0	0.022171922	0.010994058	0.034522257	0.004801515	0.059458337	0.000140759	0.004152053	0.009624816	1
16	584582	13	700577	2	369657	Ethanol	0	0	0	1	0	0	0	0.004054636	0.001236607	0.010101236	0.001056779	0.052980105	0.024145163	0.008071159	0.02034693	1
16	584582	2	776104	13	334830	Ethanol	0	0	0	1	0	0	0	9.34E-05	0.011304166	0.000965643	0.019086114	0.042671429	0.012312488	0.052867874	0.002589592	1
16	584582	6	103553	1	54661	Ethanol	0	0	0	1	0	0	0	2.36E-05	0.000236013	0.017174525	0.001943175	0.096550306	0.015625929	1.67E-06	0.005097623	1
16	584582	9	151326	14	662512	Ethanol	0	0	0	1	0	0	0	0.004575323	0.001732821	0.001265408	0.000547279	0.05668815	0.005912096	0.003576128	0.028014292	1
16	584582	3	101527	16	61482	Ethanol	0	0	0	1	0	0	0	0.008644451	0.003555105	0.030065401	0.012855771	0.065455765	0.00504402	0.002129054	0.005316503	1
5	249350	7	852133	16	687295	Ethanol	0	0	0	1	0	0	0	0.01121428	0.008080093	0.00138617	0.00616532	0.05605908	0.013701825	0.010432072	0.000456435	1
5	249350	11	622408	13	834662	Ethanol	0	0	0	1	0	0	0	0.000618748	0.005636589	0.005140617	0.001488145	0.051471357	0.002822932	0.009084649	0.013557059	1
5	249350	8	110591	16	525073	Ethanol	0	0	0	1	0	0	0	2.79E-07	0.001175982	0.000958622	0.006382198	0.058816837	0.006235022	0.001395349	0.000781487	1
5	332139	14	698696	7	414653	Ethanol	0	0	0	1	0	0	0	0.000152889	0.002153528	0.009782877	0.000878439	0.05883662	0.007084322	0.00020424	0.003498824	1
9	243933	10	142168	11	26043	Ethanol	NA	0	0	1	0	0	0	0.00470648	NA	0.00121196	0.001889886	0.065789595	0.009103479	0.00282505	0.000610846	1
9	243933	13	700577	4	1494869	Ethanol	0	0	NA	1	0	0	0	0.004515635	0.032895251	8.69E-06	NA	0.038568985	0.003462378	0.013205551	0.000132455	1
9	243933	14	414010	7	724567	Ethanol	0	0	0	1	0	0	0	0.008437892	0.007686579	0.005620787	0.015848278	0.046662089	0.010632673	0.022388988	0.015733396	1
9	243933	7	852133	16	833262	Ethanol	1	0	0	1	0	0	0	0.057850745	0.008624146	8.97E-06	6.85E-05	0.088976806	0.009868607	0.026947874	0.005196988	2
9	243933	12	442873	13	165218	Ethanol	0	0	0	1	0	0	0	0.006686659	0.007687966	0.000159772	0.004143357	0.081487194	7.63E-05	0.025872191	0.014181237	1
9	243933	6	103553	10	580312	Ethanol	0	0	0	1	0	0	0	5.43E-06	0.000447871	0.003998157	0.024860489	0.051881222	0.012625742	0.00020645	0.022951061	1
9	243933	11	383052	6	258551	Ethanol	0	0	0	1	0	0	0	0.003478359	0.014930302	0.014088904	0.000954885	0.052849236	0.001976148	0.003502368	0.008157201	1
13	162123	12	843685	10	701912	Ethanol	0	0	0	1	0	0	0	0.001944413	5.38E-05	0.002560677	0.010394004	0.057098495	0.044611913	0.005362453	0.000493357	1
13	579159	10	684208	12	262552	Ethanol	0	0	0	1	0	0	0	0.007980287	0.007267264	0.019186033	0.000448559	0.065941359	0.009900138	0.004983644	0.006353925	1
10	142168	8	337281	4	144208	Ethanol	0	0	0	1	0	0	0	0.00049467	0.001323379	6.38E-05	0.014972384	0.05280788	0.00878034	0.006148049	0.007783414	1
10	142168	6	84382	7	892452	Ethanol	0	0	0	1	0	0	0	0.016662173	0.010876604	2.96E-05	1.21E-05	0.05748153	0.002241525	0.015767882	6.74E-05	1
2	776104	14	414010	13	334830	Ethanol	0	0	0	1	0	0	0	0.00104661	0.007349609	0.028444829	0.000285512	0.053901545	0.006906552	0.001673562	0.000474062	1
2	776104	14	414010	3	298326	Ethanol	0	0	0	1	0	0	0	0.000788004	0.007730847	0.010580626	0.000709115	0.051371827	0.001611088	2.16E-05	0.002294389	1
7	852133	4	1173007	7	54879	Ethanol	0	0	NA	1	0	0	0	0.00399808	0.001299662	0.00449034	NA	0.056170441	0.000824328	0.007046379	6.09E-06	1
13	162123	7	938096	2	185478	Ethanol	0	0	0	1	0	0	0	0.003497387	0.004600022	0.006394943	0.000854912	0.078960504	0.002753285	0.000114596	0.000821303	1
4	1173007	4	720061	13	409778	Ethanol	0	0	NA	1	0	0	0	0.041759956	0.000628809	0.00860825	NA	0.047394303	6.93E-06	0.000470156	0.003933894	1
4	1173007	10	471195	5	243885	Ethanol	0	0	NA	1	0	0	0	1.87E-05	0.00109543	8.47E-05	NA	0.059010928	0.002493962	0.014104071	0.001826758	1
9	151326	12	843685	12	387257	Ethanol	0	0	0	1	0	0	0	5.70E-05	0.004837087	0.001235162	0.001550517	0.055323637	0.015468826	0.006080144	0.000157803	1
9	151326	13	579159	2	37628	Ethanol	0	0	1	1	0	0	0	0.013781243	0.001588779	3.46E-05	0.030841585	0.083366161	0.002150581	0.003339692	0.002361647	2
8	209078	10	546527	2	139728	Ethanol	0	0	0	1	0	0	0	0.033182784	0.008575693	0.002635871	0.003728114	0.05467944	0.026037964	0.004786172	0.009536049	1
8	209078	11	297944	16	833262	Ethanol	0	0	0	1	0	0	0	0.002644216	0.007480836	0.018938964	0.000500624	0.066421734	6.38E-06	0.001170749	0.003306628	1
8	209078	6	84382	16	156150	Ethanol	0	0	0	1	0	0	0	0.00555849	0.000254341	0.0043323	0.026445342	0.047861818	0.044696599	0.003256185	0.000876192	1
8	209078	2	560167	11	527498	Ethanol	0	0	0	1	0	0	0	0.00047751	0.000168403	0.008682794	0.000196912	0.056475019	0.007826807	0.001757408	1.05E-06	1
12	843685	10	684208	9	326249	Ethanol	0	0	0	1	0	0	0	4.37E-05	0.034203631	0.002183057	0.017476884	0.03839148	0.01261744	0.003930876	0.012293085	1
11	622408	11	383052	2	21595	Ethanol	0	0	0	1	0	0	0	0.001829243	0.000779558	0.001944087	0.000223777	0.054962757	0.003294842	0.002827568	0.001572698	1
12	442873	3	101527	12	132260	Ethanol	0	0	0	1	0	0	0	0.004929669	0.000832107	0.00013755	9.55E-05	0.070230276	0.011765716	0.006205102	0.003121516	1
12	442873	2	507938	13	230823	Ethanol	0	0	0	1	0	0	0	0.005903069	0.001119466	0.000169952	0.013654488	0.053739592	0.009229675	0.008625591	0.00140841	1
12	442873	2	507938	12	1010871	Ethanol	0	0	0	1	0	0	0	0.02197847	5.35E-05	0.008013419	0.000459884	0.051021483	0.019945098	0.03236654	0.001774312	1
12	442873	14	698696	16	200253	Ethanol	0	0	0	1	0	0	0	0.014888364	0.019291524	0.006346188	0.001497606	0.052406652	0.002728381	0.002097935	0.002509107	1
12	442873	10	684208	12	1006859	Ethanol	0	0	0	1	0	0	0	0.000775217	0.006692521	0.012846679	0.000722314	0.075483413	3.49E-06	0.000772456	0.020992526	1
3	101527	4	720061	16	70402	Ethanol	0	0	0	1	0	0	0	0.000180223	0.001137643	0.000737889	0.000318801	0.103397412	0.000166547	6.27E-05	0.001100078	1
3	101527	11	383052	2	213728	Ethanol	0	0	0	1	0	0	0	0.00203252	5.89E-07	0.004705748	0.015617433	0.069709455	0.011369989	0.006685418	0.020698497	1
5	332139	13	579159	2	237971	Ethanol	0	0	0	1	0	0	0	0.002425087	0.017043132	0.000263385	0.001833816	0.055771797	0.000155541	0.017919917	0.001086571	1
4	720061	2	507938	4	301845	Ethanol	0	0	0	1	0	0	0	0.00575106	0.010670215	0.039343684	0.016047341	0.048263318	0.025656006	9.40E-05	0.013759489	1
4	720061	14	698696	9	308852	Ethanol	0	0	0	1	0	0	0	0.00114723	0.025422864	0.000175159	0.002970188	0.078466213	0.006942505	0.00988298	4.22E-05	1
8	110591	5	106481	10	707018	Ethanol	0	0	0	1	0	0	0	0.014970168	0.002266693	0.034787109	0.000656848	0.062125244	0.004818396	0.001729302	2.34E-06	1
13	579159	15	238753	2	265831	Ethanol	0	0	0	1	0	0	0	0.015493731	0.00021184	0.001653421	0.003636553	0.058214458	0.006291073	0.01402368	0.004536452	1
10	471195	2	560167	12	196845	Ethanol	0	0	0	1	0	0	0	0.003935962	0.003501547	0.004707116	0.015779947	0.051463898	0.00374859	0.000517282	0.000878498	1
10	684208	11	383052	12	587581	Ethanol	0	0	0	1	0	0	0	0.006942827	0.005130601	0.045754507	0.014150125	0.0436828	0.033813256	0.028082206	0.000610898	1
12	200350	NA	NA	NA	NA	4NQO	1	1	1	1	1	0	1	0.221680952	0.398673636	0.022493277	0.440327372	0.491964135	0.450235204	0.187185147	0.480388929	6
14	487250	NA	NA	NA	NA	4NQO	0	0	1	0	0	0	1	0.046968921	0.051516932	0.00169712	0.174685154	0.068514942	0.012193256	0.019510092	0.183713568	2
15	641229	NA	NA	NA	NA	4NQO	0	0	0	1	0	0	0	0.016036331	0.01738467	0.002187311	0.044562002	0.046148531	0.012424983	0.046896411	0.049186156	1
12	199043	4	1283100	NA	NA	4NQO	0	0	NA	1	1	0	0	0.000994089	0.010023742	0.026987968	NA	0.078299641	0.033095645	0.002722928	0.000169512	2
10	387633	9	192670	NA	NA	4NQO	0	0	0	1	0	0	0	0.02947749	0.002195355	0.002979526	0.003879568	0.085933286	0.022509727	0.001788945	0.000150125	1
16	465889	12	303878	NA	NA	4NQO	0	0	1	1	0	0	0	0.007005886	0.013132615	0.012997163	0.077206052	0.022580632	0.000144424	0.015345269	0.01281422	2
16	266518	16	110310	NA	NA	4NQO	0	0	0	1	0	0	0	0.004135639	0.007959514	0.002069447	1.32E-06	0.087841935	0.010097215	0.008327378	0.001198302	1
13	700577	12	559218	NA	NA	4NQO	0	0	0	1	0	0	0	0.021761633	0.000569944	0.000865236	0.002127242	0.041044847	0.042938335	0.005112865	0.050898254	1
13	334830	11	432569	NA	NA	4NQO	0	0	0	0	1	0	0	0.006930933	0.01781381	0.003999269	0.010322367	0.00053466	0.145994563	0.007897951	0.009282818	1
16	467237	7	671686	NA	NA	4NQO	0	0	0	0	1	0	0	0.025905262	0.004689697	0.021633912	0.017822915	0.004371773	0.108032424	0.000167905	0.010936459	1
12	318570	7	851801	NA	NA	4NQO	0	0	1	1	0	0	1	0.000335158	0.000258423	0.010187918	0.031660716	0.036581828	0.007252451	0.000103548	0.049683208	3
12	658599	12	87080	NA	NA	4NQO	0	0	1	1	0	0	0	0.032548868	0.000150659	0.011792091	0.081493467	0.018679428	0.000625243	0.001787562	0.009266304	2
13	409778	5	371859	NA	NA	4NQO	0	0	0	1	0	0	0	0.011117191	0.00166719	0.027158554	0.052442415	0.034566231	0.002718628	0.007073593	0.020518006	1
15	994833	2	368247	NA	NA	4NQO	0	0	1	0	0	0	1	0.016904579	0.005600037	0.01484969	0.045440229	0.029497134	0.009411943	0.004723253	0.028006315	2
10	387633	12	559218	10	160500	4NQO	0	0	0	1	0	0	0	0.005393711	0.008932172	0.00075435	0.005036009	0.072989958	0.00971793	0.008693398	0.002913828	1
11	432569	12	200350	2	767663	4NQO	0	0	0	1	0	0	0	0.000729346	0.005827867	0.002900115	0.010490503	0.033555537	0.013391046	0.007426933	0.010066442	1
13	334830	7	406503	10	561055	4NQO	1	0	0	1	0	0	1	0.068283941	0.02758189	0.00650465	0.026402103	0.014299119	0.000441766	0.013204856	0.072837939	3
13	334830	7	671686	10	726757	4NQO	0	0	0	1	1	0	0	0.002920334	0.005389255	0.004458224	0.035546919	0.048862895	0.041749218	0.001385885	0.001026872	2
13	700577	7	406503	10	625737	4NQO	0	0	0	0	1	0	1	0.000410329	0.001277198	0.001570335	0.02365538	0.012011018	0.09247206	2.08E-05	0.047721828	2
14	487250	7	671686	7	91031	4NQO	0	0	0	1	0	0	0	0.00351999	0.00341853	0.002844562	0.001172144	0.091243363	0.009980066	0.01660646	0.01894866	1
15	641229	16	226571	4	1066022	4NQO	0	0	0	1	0	0	1	0.02351741	0.044989266	0.029531718	0.007217838	0.048282946	0.000126314	0.000356804	0.017729935	2
15	968617	16	226571	4	706032	4NQO	0	0	1	1	0	0	0	0.003807515	0.000197904	7.18E-07	0.054664108	0.039799987	0.001010632	0.005209309	0.025238243	2
16	226571	7	671686	16	905004	4NQO	0	0	0	1	1	0	0	0.021042035	1.66E-06	0.000195028	0.010189178	0.076065635	0.028637093	0.005598368	2.72E-06	2
16	465889	7	472215	4	244138	4NQO	0	0	0	1	0	0	0	0.002606519	0.022909138	0.000480373	0.001878421	0.061659742	0.022271892	0.00745327	0.009208399	1
8	212536	NA	NA	NA	NA	Copper	1	1	0	0	1	1	0	0.535888673	0.188156276	1.40E-05	0.537490182	0.632687649	0.282952547	0.19797845	0.672156715	4
13	46009	NA	NA	NA	NA	Copper	0	0	1	0	0	0	1	0.000343973	0.056233459	0.003135469	0.136422171	3.70E-06	0.062247757	0.024309681	0.07015915	2
15	523506	NA	NA	NA	NA	Copper	0	1	1	0	0	0	1	0.021875956	0.00101418	0.028580735	0.001872574	0.006636312	0.002204406	0.001208445	0.002050965	3
15	183788	NA	NA	NA	NA	Copper	0	1	0	0	0	0	0	0.013344966	0.0107049	0.03518192	3.39E-06	0.000215335	0.007045613	0.04202793	0.02703473	1
12	643838	NA	NA	NA	NA	Copper	1	1	0	1	1	1	0	0.079001252	0.027948265	0.005474651	0.050707969	0.010154717	0.02609712	0.024408421	0.043329993	5
8	168762	2	154142	NA	NA	Copper	1	1	0	1	1	1	1	0.060395338	0.000600733	0.010447789	0.01549083	0.043417099	0.001213062	0.003420418	0.005334503	6
13	630246	2	128423	NA	NA	Copper	1	1	1	1	1	1	1	0.094963579	0.001076084	0.002137226	0.000832711	0.034205975	0.016143201	0.007043842	0.011024829	7
16	382832	7	284360	NA	NA	Copper	1	1	1	0	1	1	0	0.058728659	0.06155642	0.007394993	0.027144087	0.022845759	0.000477399	3.61E-07	0.013139124	5
12	50192	6	207456	NA	NA	Copper	0	0	0	1	0	0	0	0.014262867	0.003146336	2.88E-05	0.021818162	0.074879982	0.002341453	0.000163969	0.006008943	1
4	375394	2	670083	NA	NA	Copper	0	0	1	1	1	0	0	0.029785816	0.024994357	0.032619163	0.047792809	0.007998119	6.59E-05	0.05502483	0.05833073	3
13	784149	13	380640	NA	NA	Copper	1	0	1	1	0	0	0	0.030770723	0.003176284	0.003499961	0.002301378	0.063015691	0.028654631	0.003078988	0.009426486	3
14	636754	4	83045	NA	NA	Copper	1	0	1	0	1	1	1	0.057450411	0.000721888	0.013672771	0.052885518	0.013807204	0.000123655	7.65E-05	0.013749586	5
13	859824	9	254336	NA	NA	Copper	1	0	1	0	1	1	1	0.031520917	0.010405823	0.001463334	0.000146777	0.042357989	2.08E-05	0.005305884	0.07198825	5
10	228198	4	131453	NA	NA	Copper	1	1	1	1	1	1	1	0.107537498	0.008001074	0.00395957	0.005527225	0.007901698	0.000857775	0.003995806	0.018250003	7
12	170546	10	160500	NA	NA	Copper	1	1	1	1	1	1	1	0.119916469	0.000431752	0.003892409	0.003465647	0.006504751	0.007054087	0.000736417	0.003073925	7
4	592352	12	170546	16	245982	Copper	1	1	1	1	1	1	1	0.090359947	0.015731844	0.031204988	0.001940789	0.025740644	0.001818815	0.000128564	0.004046112	7
4	375394	16	382832	12	85632	Copper	1	1	1	1	1	1	1	0.091974525	0.000323768	0.005881521	0.006786088	0.03684899	0.00031211	0.000346516	0.001710014	7
13	46009	2	670083	7	697548	Copper	1	1	0	1	1	1	1	0.079482355	0.001020466	0.022596448	0.023193905	0.048812526	0.005103351	4.05E-06	0.001490283	6
15	141126	4	545374	14	682206	Copper	1	1	1	1	1	1	1	0.089533951	0.00126987	0.000224995	0.004579803	0.023282248	0.006681712	0.002243921	0.009273521	7
15	141126	9	254336	2	325701	Copper	1	1	1	0	1	1	1	0.086713477	0.02769163	0.024957952	0.006715434	0.021120313	0.000276669	0.00574822	0.022152513	6
15	141126	2	670083	16	67473	Copper	1	1	1	1	0	1	1	0.070054579	0.00558872	0.003074911	0.003911493	0.012012257	0.036850139	3.39E-06	0.082632345	6
4	545374	14	636754	10	599340	Copper	1	1	0	1	0	1	1	0.036380458	0.001250678	0.030267497	0.015168975	0.020378452	0.034568324	0.012361337	0.053069143	5
4	232777	7	284360	8	453534	Copper	0	1	1	1	1	0	1	0.053519123	0.053195293	0.001121089	0.004541929	0.048976436	0.00966412	0.006020511	0.005722645	5
10	526730	13	859824	4	1101892	Copper	1	1	0	1	1	1	1	0.062745191	0.000495336	0.015303187	0.03190631	0.03605684	0.002528721	0.029651152	0.000613832	6
4	83045	14	636754	11	297944	Copper	1	1	1	1	1	0	0	0.039486217	0.00067811	0.000181846	2.12E-05	0.056840759	0.002388156	0.011051001	0.016535995	5
7	284360	13	630246	11	63525	Copper	NA	0	1	1	0	0	0	0.001088639	NA	0.008500296	0.053811077	0.043546723	0.023713263	0.011681416	0.009500871	2
2	128423	10	228198	14	205138	Copper	1	1	1	1	1	1	0	0.040346446	0.000355505	3.33E-05	0.004874337	0.068493041	0.018121645	0.000406211	0.003303609	6
10	228198	4	375394	11	527820	Copper	1	1	1	0	1	1	1	0.096461543	0.007846332	0.029684626	4.71E-05	0.032963416	0.012177183	0.000768636	0.016199783	6
14	636754	16	382832	11	243838	Copper	0	1	1	1	1	1	1	0.057609972	0.019267799	0.018240726	0.005739571	0.044033637	0.014326615	0.006963903	0.00052696	6
12	651404	NA	NA	NA	NA	Fluconazole	1	1	0	0	0	1	1	0.294176074	0.094019609	0.017310399	0.267078002	0.103521439	0.313028581	0.042399529	0.020556517	4
14	446677	NA	NA	NA	NA	Fluconazole	1	0	1	1	1	1	0	0.004137943	0.066856479	7.06E-06	0.193203074	0.085610735	0.047621237	0.043303314	4.10E-05	5
4	1278407	NA	NA	NA	NA	Fluconazole	0	0	NA	1	0	0	0	0.002882437	0.034941363	0.011472905	NA	0.164893296	0.007084191	0.000362894	0.001927292	1
12	211012	5	105743	NA	NA	Fluconazole	0	0	0	1	1	1	0	0.023675673	0.015686796	0.000867898	0.0003433	0.002329279	0.11820638	0.008884441	0.001634258	3
16	763852	16	205023	NA	NA	Fluconazole	0	0	0	0	1	0	0	0.009585218	0.013599981	0.005204641	6.87E-05	0.003470356	0.118053872	0.008715135	0.004046831	1
13	762321	4	62726	NA	NA	Fluconazole	0	0	0	1	1	0	0	0.007728207	0.005107925	0.000892955	0.00299836	0.097442865	0.009045814	0.019840992	0.015416203	2
14	661859	13	309981	NA	NA	Fluconazole	0	0	0	0	1	1	0	0.01168111	7.81E-05	0.000610685	0.003376078	6.74E-06	0.117309391	0.058154181	1.59E-05	2
13	482260	4	1039385	NA	NA	Fluconazole	0	0	1	0	1	0	0	0.009322626	0.000668149	0.009991297	0.029979179	0.000148862	0.114520557	2.21E-06	0.00805905	2
12	1007694	11	64785	NA	NA	Fluconazole	NA	0	0	1	1	0	0	0.007530925	NA	0.016148276	0.005978392	0.060409783	0.029679761	0.004207298	0.002394557	2
5	536075	4	706032	NA	NA	Fluconazole	0	0	1	1	1	1	1	0.040635473	0.004653973	0.011142466	0.006233046	0.071748426	0.015540774	0.003071662	0.000112801	5
16	517540	15	1031126	NA	NA	Fluconazole	0	0	0	1	1	0	0	0.017574568	0.000401296	0.000216798	0.002865997	0.074471651	0.023765774	0.00017552	0.009379446	2
13	51951	2	249400	NA	NA	Fluconazole	0	0	0	1	1	0	0	0.009153652	0.000860087	0.022054299	0.008445085	0.088816389	0.011409015	0.036191996	0.004390163	2
16	583834	12	517579	NA	NA	Fluconazole	0	0	0	1	0	0	0	0.016534837	0.007730632	0.013284645	0.004524659	0.057224747	0.033559209	0.000998163	0.001115463	1
12	273894	2	133163	NA	NA	Fluconazole	0	0	0	0	1	0	0	0.002175985	0.003058748	0.01747133	0.04630503	0.00670348	0.087658969	0.011870948	0.001344406	1
12	759162	9	333942	NA	NA	Fluconazole	0	0	0	0	1	0	0	0.001550472	2.81E-07	0.001161188	0.001876113	0.00276399	0.116813062	0.006934109	0.001177592	1
16	792584	12	253274	NA	NA	Fluconazole	1	0	0	0	1	0	0	0.011873415	0.015522527	0.002211649	0.0001299	0.000440266	0.116610169	0.001598112	0.006799309	2
11	351593	13	51951	12	28676	Fluconazole	1	1	1	0	1	0	1	0.045878661	0.006964163	0.010900253	0.097429249	0.01744451	0.028656742	0.003130419	0.001235386	5
11	351593	7	454850	5	511800	Fluconazole	0	0	0	1	0	0	0	0.009791405	1.37E-05	0.004635578	0.002238048	0.078717854	0.009375622	0.022667811	0.005211908	1
11	64785	12	651404	16	126720	Fluconazole	NA	1	1	1	0	1	1	0.060147617	NA	0.000272355	0.030922408	0.02278678	0.01084706	0.004004755	0.000139965	5
11	64785	16	583834	8	43614	Fluconazole	NA	0	1	1	1	0	0	0.016374936	NA	0.017032914	0.011770748	0.080744155	0.027434471	0.005568968	2.31E-05	3
12	1007694	15	167344	11	473718	Fluconazole	0	0	0	0	1	0	0	0.000187555	0.007211791	0.069890593	0.009285977	0.014702227	0.073250922	0.018147391	0.021862342	1
12	651404	7	454850	14	389873	Fluconazole	0	0	0	1	0	0	0	0.001923675	0.00446959	0.002339139	0.00036642	0.034304079	0.039516138	0.015157763	0.000281245	1
12	651404	15	167344	12	860959	Fluconazole	0	0	0	1	1	0	0	0.006726406	3.38E-05	0.029175403	0.011733892	0.012941762	0.058244193	0.008542596	0.017036884	2
12	651404	4	62726	1	169689	Fluconazole	0	0	0	1	1	0	0	1.14E-06	0.010187216	0.0139964	0.026281217	0.035318282	0.031408309	2.65E-05	0.003310564	2
12	651404	7	345428	10	563290	Fluconazole	0	0	1	1	1	0	0	0.004900208	0.002587488	7.52E-06	0.023964065	0.056299655	0.029147258	0.00177647	0.020886952	3
14	446677	15	167344	16	462843	Fluconazole	0	NA	0	1	1	0	0	0.001403712	0.000101793	NA	0.010632695	0.037874542	0.040321721	0.010416384	0.00379397	2
15	1031126	8	113931	7	748214	Fluconazole	0	0	0	1	1	0	0	0.023703095	0.015375488	0.002529972	0.015197583	0.007563262	0.070646515	0.006078628	9.35E-05	2
13	273245	NA	NA	NA	NA	Neomycin	1	0	1	1	0	1	0	0.139469606	0.048951874	0.129178132	0.372944635	0.130419408	0.195630864	0.045859881	0.299242579	4
4	1276141	NA	NA	NA	NA	Neomycin	0	0	NA	1	0	0	0	0.00428474	0.000752565	0.001189226	NA	0.270140368	0.002703409	0.00089408	0.005908536	1
4	570480	NA	NA	NA	NA	Neomycin	0	0	0	1	0	0	0	0.000225017	0.000883066	0.00459137	0.026663191	0.042947254	0.024522209	0.003485547	0.001435077	1
11	20616	NA	NA	NA	NA	Neomycin	NA	0	0	1	1	0	0	0.023181357	NA	0.000193203	0.010148652	0.081556446	0.062639649	0.002132902	0.012557988	2
14	459665	NA	NA	NA	NA	Neomycin	0	0	1	1	0	0	1	0.002932773	0.066448493	0.027373977	0.027743729	0.016326312	0.000214833	0.004634051	0.040617331	3
14	375414	NA	NA	NA	NA	Neomycin	1	1	1	0	0	1	1	0.134742857	0.215473395	0.02282444	0.028483787	0.045635957	0.21628574	0.096837033	0.015090156	5
12	658054	NA	NA	NA	NA	Neomycin	1	1	0	0	0	1	1	0.096724191	0.000105687	0.00538476	0.018294474	0.005409122	0.027172796	0.001879825	3.78E-05	4
6	79755	2	633308	NA	NA	Neomycin	0	0	0	1	0	0	0	0.000227751	0.000163937	0.005702216	0.018190426	0.10211748	0.013864281	0.001001247	0.007462552	1
14	505410	4	1271941	NA	NA	Neomycin	0	0	NA	1	0	0	0	0.015754131	1.73E-05	0.001064728	NA	0.061557564	0.02486294	0.001552483	0.000228406	1
16	428058	15	170746	NA	NA	Neomycin	0	1	0	1	1	0	0	0.028918445	0.001257564	0.026580744	0.020291203	0.057200763	0.0151261	0.015144924	0.000126892	3
9	183658	5	271156	NA	NA	Neomycin	0	0	0	1	0	0	0	0.000516452	0.000319208	0.002142343	0.019372959	0.066069869	0.013427087	0.004279453	0.00436529	1
10	323703	10	249923	NA	NA	Neomycin	0	0	1	1	0	0	0	0.005430131	0.005042552	0.009808369	0.059074203	0.042496729	0.009593441	0.011739931	0.015683564	2
7	413440	2	202227	NA	NA	Neomycin	0	0	0	1	1	0	0	0.005400461	0.000518603	0.001219551	0.008503687	0.069322481	0.024728137	0.001017884	0.001678294	2
10	111661	9	333942	NA	NA	Neomycin	0	0	0	1	0	0	0	6.49E-06	0.004788004	0.010626198	0.016287571	0.057549013	0.014323175	0.003809034	0.0314126	1
16	839142	7	811771	NA	NA	Neomycin	1	0	0	1	0	0	1	0.020696949	0.025722074	0.008065047	0.002923824	0.062810355	0.00191601	0.027355826	0.009512887	3
10	165521	3	54482	NA	NA	Neomycin	0	0	1	1	0	0	1	0.001776558	0.001942496	0.001405488	0.02311085	0.049360262	0.016997409	0.000933879	0.044888985	3
7	682394	6	62990	NA	NA	Neomycin	0	0	0	1	1	0	0	0.000582081	0.006900091	0.001541606	0.000987118	0.05662684	0.057505359	0.012799403	0.004149976	2
13	609420	10	61391	NA	NA	Neomycin	0	0	0	1	0	0	0	0.005815184	0.057352526	4.66E-06	0.029910348	0.042521143	0.001570727	0.01883909	0.00734883	1
15	462083	12	614369	NA	NA	Neomycin	0	0	0	1	0	0	0	0.005804932	0.010061361	0.00419236	2.77E-05	0.066124713	0.003039653	0.007682082	0.012223263	1
8	262618	4	1448315	NA	NA	Neomycin	0	0	0	1	0	0	0	0.00232732	0.000535089	0.005219234	0.001201567	0.089159732	0.00351424	0.001067519	0.001867299	1
16	739738	2	499401	NA	NA	Neomycin	0	0	0	1	1	0	0	0.015320716	3.73E-05	0.000521095	0.00015637	0.059068759	0.025342378	0.012316112	0.018924159	2
11	258873	9	63655	NA	NA	Neomycin	0	0	0	1	0	0	0	6.34E-06	0.002056191	0.018585666	0.013842994	0.051725932	0.037219542	0.025215784	0.004876253	1
11	514792	5	63695	NA	NA	Neomycin	0	0	1	1	0	0	0	0.01176603	0.003669428	0.021212238	0.014365611	0.065496031	0.002213825	2.39E-06	1.20E-05	2
14	709317	9	74340	NA	NA	Neomycin	0	0	0	1	0	0	0	0.004445473	0.003521416	0.004847341	0.02255079	0.053177404	0.004886873	0.043484587	0.01141822	1
10	723691	6	76682	NA	NA	Neomycin	0	0	0	1	0	0	0	0.00320518	0.000247499	0.000858188	8.32E-05	0.085679939	3.39E-05	0.000131202	0.000281767	1
8	190366	7	67253	NA	NA	Neomycin	0	0	1	1	0	0	0	0.015325091	0.010836612	0.003482594	0.026460652	0.05151435	0.004439306	0.009957044	0.007713383	2
12	99539	9	241892	NA	NA	Neomycin	0	0	0	1	0	0	0	0.000516631	0.002273097	0.001390342	0.000688681	0.072105825	0.000353182	0.007864683	0.000242223	1
9	270121	5	343502	14	735429	Neomycin	0	0	0	1	0	0	0	0.003234953	0.021994156	0.001802225	0.003021692	0.0669735	0.023338344	0.006694396	0.005243725	1
9	270121	10	249923	16	156150	Neomycin	0	0	0	1	0	0	0	0.01633796	0.007270352	0.007982623	0.00727007	0.071601374	0.008124857	0.009353523	0.005382894	1
9	270121	7	682394	10	83220	Neomycin	0	0	1	1	0	0	0	0.001012729	0.003360665	0.004376039	0.040121734	0.056009799	9.13E-07	7.60E-05	0.009265354	2
11	63525	15	462083	12	591955	Neomycin	NA	0	1	1	1	0	0	0.001845853	NA	0.002725319	0.042327206	0.037647029	0.029441539	0.001149304	0.003511181	3
11	63525	8	114934	2	475856	Neomycin	NA	0	0	1	0	0	0	0.00307884	NA	0.008317358	1.88E-05	0.097416382	0.003914316	4.61E-05	0.00205032	1
11	63525	13	609420	6	95585	Neomycin	NA	0	0	1	0	0	0	0.013624976	NA	0.002749431	0.000442239	0.070166151	0.016611125	0.000355599	0.002405324	1
5	343502	13	609420	15	585314	Neomycin	0	0	0	1	1	0	0	0.005496937	0.00042454	0.007565051	0.000406502	0.067724703	0.019634684	2.53E-05	0.002402888	2
10	111661	12	248314	13	237965	Neomycin	0	0	0	1	0	0	0	0.000742318	0.058567446	0.000553802	0.012961958	0.042485319	0.00279119	0.001477654	0.002565854	1
11	20616	14	709317	4	1062762	Neomycin	NA	0	0	1	0	0	0	0.001081422	NA	0.016610372	0.015336546	0.051064289	0.008637804	0.018194023	0.007030747	1
11	20616	8	262618	15	257252	Neomycin	NA	0	1	1	0	1	0	0.043423556	NA	0.002447412	0.010726266	0.056706426	0.001751799	0.044979662	0.001582958	3
4	570480	10	249923	3	264282	Neomycin	1	0	1	0	1	0	0	0.034034621	0.012075527	0.009228982	0.002943869	0.032667754	0.122125209	0.017684148	0.002233567	3
10	330372	15	344470	13	50831	Neomycin	1	1	1	1	1	1	0	0.069222079	0.000564161	0.024529526	0.000229912	0.04250055	0.006890055	0.010763094	0.018339558	6
10	249923	2	202227	16	462756	Neomycin	0	0	0	1	0	0	0	0.000423254	0.000860856	0.002070649	0.029850222	0.038172585	0.03862042	0.000230415	0.034701664	1
6	123067	9	333942	12	548327	Neomycin	0	0	1	1	0	0	0	0.001694858	0.010487961	0.011425502	0.058512643	0.048806431	0.003519033	0.007362499	0.004947876	2
6	123067	12	248314	16	156150	Neomycin	0	0	0	1	0	0	0	0.014907683	0.028312457	0.001805128	0.025297397	0.04568075	0.002962392	0.001991468	0.00730634	1
8	114934	6	62990	5	193525	Neomycin	0	0	0	1	0	0	0	0.000263995	0.013726068	0.013983271	0.022606225	0.069056183	0.018111842	0.001069285	0.004195925	1
8	114934	11	258873	12	788874	Neomycin	0	1	1	1	1	1	0	0.04749411	0.007631958	0.009984641	5.04E-05	0.063869262	0.008639721	0.002258609	0.030358097	5
8	114934	5	271156	13	784149	Neomycin	0	0	0	1	0	0	0	0.02574967	3.70E-05	0.010978522	0.000765631	0.069968105	0.015388155	0.009670023	0.002372599	1
8	114934	5	271156	16	202708	Neomycin	0	0	0	1	1	0	0	0.037734307	0.000383595	0.00267998	0.000827017	0.06336059	0.001972832	0.034483311	0.007871562	2
8	114934	7	530647	14	534813	Neomycin	0	0	0	1	0	0	0	2.90E-05	0.000640481	0.012139719	0.012721659	0.06713463	0.008667502	0.030375215	0.02102246	1
12	658054	15	462083	2	677653	Neomycin	0	0	0	1	0	0	0	0.008651107	0.013905057	0.001170071	0.000659228	0.065921557	0.010607663	0.002925858	3.00E-06	1
12	658054	9	183658	15	468674	Neomycin	0	0	0	1	0	0	0	0.00302273	0.001506104	0.012949905	0.017769653	0.066135531	0.000650104	0.00408646	0.025132714	1
12	658054	9	183658	12	115271	Neomycin	0	0	0	1	0	0	0	7.63E-06	0.008236097	0.008569185	0.006216163	0.067752021	0.014336089	0.000880744	9.33E-05	1
14	375414	4	1448315	10	31964	Neomycin	0	0	0	1	0	0	0	0.007595675	0.003229073	0.004320936	0.005199101	0.051951294	0.000404108	0.028893832	0.031710551	1
14	375414	10	61391	13	878991	Neomycin	0	0	0	1	0	0	0	0.00075832	0.000548433	0.000459257	0.000545732	0.077438566	0.000635366	0.023720306	0.000305323	1
11	514792	6	62990	1	119344	Neomycin	0	0	0	1	0	0	0	5.91E-06	5.03E-05	0.000172737	0.002389071	0.066302425	0.001484294	0.063052174	0.001517982	1
6	62990	11	258873	1	76030	Neomycin	0	0	0	1	0	0	0	0.007154316	9.56E-08	0.005860782	0.03214435	0.046608262	0.006392563	0.011996759	0.012233597	1
2	202227	7	67253	15	61694	Neomycin	0	0	0	1	0	0	0	0.004075629	0.003836863	0.000695546	0.004632265	0.075726492	0.000708221	0.000317253	0.000694046	1
6	62990	15	344470	13	164021	Neomycin	0	0	0	1	0	0	0	0.017364635	0.000357819	0.008082815	0.037909513	0.047454264	8.10E-06	0.002029518	0.0029915	1
10	249923	2	202227	13	37465	Neomycin	0	0	0	1	1	0	0	0.009706905	7.70E-06	0.019582055	0.004015325	0.081958471	0.022350745	0.007521134	0.000186713	2
10	249923	7	682394	1	54661	Neomycin	0	0	0	1	0	0	0	0.000150099	0.000664872	0.004166031	0.005202935	0.08497438	0.00558478	0.022894729	0.009019039	1
16	428058	7	530647	13	777456	Neomycin	0	0	0	1	0	1	0	0.021570488	0.005217799	0.020303032	0.023105053	0.048483039	3.01E-06	0.028882461	0.004803205	2
2	202227	3	54482	12	490736	Neomycin	0	0	0	1	0	0	0	0.003166241	0.000361233	0.007243656	0.003897393	0.07394641	0.000155927	0.010765479	0.003122427	1
7	682394	16	839142	12	734157	Neomycin	0	0	0	1	0	0	0	0.008594196	4.98E-05	0.003415409	0.002404454	0.091350376	1.25E-06	0.001929961	0.005600116	1
10	61391	15	344470	4	131989	Neomycin	0	0	0	1	0	0	0	0.011160392	0.005156783	0.013891611	0.003167311	0.076842711	0.001736923	0.006194635	0.00242744	1
6	62990	9	333942	13	29145	Neomycin	0	0	0	1	0	0	0	0.002615496	0.000601952	0.000749019	0.00077695	0.091685585	0.000319999	0.009056679	0.00076441	1
6	62990	15	170746	7	310899	Neomycin	0	0	0	1	0	0	0	0.001433117	0.007793998	0.002011557	0.002052276	0.096880072	0.012707062	0.008087448	0.001332029	1
6	62990	12	248314	5	190283	Neomycin	0	0	0	1	0	0	0	0.004385754	0.002618717	0.000159963	0.019682153	0.072799216	0.004295458	0.009216162	0.000743284	1
7	682394	2	499401	6	186748	Neomycin	0	0	0	1	1	0	0	0.004952818	0.001146232	0.009250315	0.005194184	0.087366276	0.019857459	0.004436552	0.000390541	2
11	258873	16	739738	8	169760	Neomycin	0	0	0	1	0	0	0	0.002782072	0.014154377	0.011713447	0.002528516	0.088261781	0.000521725	0.004533747	0.018255971	1
9	63655	16	739738	12	548327	Neomycin	0	0	0	1	0	0	0	0.001333325	0.004710706	0.034584609	0.000321817	0.102942226	0.001785887	0.005328825	0.01220046	1
15	462083	8	262618	5	261193	Neomycin	0	0	1	1	0	0	0	0.000174221	0.004642824	0.022110431	0.041863109	0.047107329	0.010880431	0.011022942	0.000829422	2
8	262618	15	170746	5	239875	Neomycin	0	0	1	1	0	0	0	0.008766177	9.59E-05	1.55E-05	0.031071598	0.062089868	1.08E-05	0.000673101	0.00201896	2
15	462083	3	54482	2	300931	Neomycin	0	0	0	1	0	0	1	0.028902727	0.000834439	0.005513183	0.000296705	0.065860729	0.00087957	0.027732785	0.02056496	2
15	462083	16	839142	5	376468	Neomycin	0	0	0	1	0	0	0	0.001440939	0.019960169	0.033631229	0.017575779	0.048926018	0.0416486	0.020131323	0.004349905	1
16	739738	8	262618	16	403562	Neomycin	0	0	1	1	0	0	0	0.004469719	0.003985967	0.005858823	0.015218293	0.072507208	0.010169515	0.015794852	0.01536995	2
4	1448315	16	428058	4	106763	Neomycin	1	0	1	1	1	1	0	0.057970982	0.006576956	0.006583955	0.000207469	0.069478257	0.00907376	0.000208118	0.007807361	5
13	609420	12	248314	4	1013882	Neomycin	0	0	0	1	0	0	0	0.004909572	0.004422371	0.001236502	0.003207341	0.084943856	0.004067731	0.000430033	0.003794321	1
4	1276141	NA	NA	NA	NA	Zeocin	1	0	NA	1	0	0	0	0.006717211	0.032996896	0.001403823	NA	0.470297106	0.000872393	0.010420014	0.000494026	2
4	1498915	NA	NA	NA	NA	Zeocin	0	1	NA	1	0	0	0	0.004924681	0.025607231	0.044895741	NA	0.059949678	0.000253137	0.009137766	6.96E-06	2
4	63900	NA	NA	NA	NA	Zeocin	0	0	0	1	0	1	0	0.00378844	0.027525335	0.009328891	0.000823877	0.031534171	3.49E-07	0.11316888	0.000674753	2
14	446677	NA	NA	NA	NA	Zeocin	0	0	0	0	1	1	0	0.016430718	0.008677868	0.002232513	0.037765797	0.028307326	0.047759955	0.018986436	0.138929528	2
14	487818	4	1318331	NA	NA	Zeocin	0	0	NA	1	0	0	0	0.00162161	2.89E-05	0.001517628	NA	0.086044909	0.000824897	0.029932086	0.020246489	1
14	371209	11	93391	NA	NA	Zeocin	NA	0	1	0	1	1	1	0.040486862	NA	0.055740027	0.000780331	0.051320359	0.010188774	0.02042823	0.022098181	4
15	101077	11	428291	NA	NA	Zeocin	0	0	0	1	0	0	0	0.036942212	0.000420189	3.58E-05	0.005212185	0.085696649	0.000639328	0.019498146	5.87E-05	1
12	662978	7	859306	8	315450	Zeocin	0	1	0	1	0	0	0	7.05E-05	0.008239033	0.075683543	0.003540951	0.05511498	0.001499985	0.000540052	0.000306042	2
14	456295	NA	NA	NA	NA	Room_temperature	1	0	0	1	1	0	0	0.139205777	0.000706098	2.77E-05	0.076515877	0.245479972	0.002275459	6.61E-05	0.144932479	3
4	1276141	NA	NA	NA	NA	Room_temperature	1	0	NA	1	0	0	0	0.006545375	0.067146382	0.002149396	NA	0.129467831	0.001399281	0.001896801	1.41E-06	2
13	5770	NA	NA	NA	NA	Room_temperature	1	1	0	0	0	0	0	0.066402772	0.001261637	0.019579398	0.019689243	0.030769856	0.035058718	0.082987964	0.117727948	2
14	473303	4	1271941	NA	NA	Room_temperature	0	NA	NA	1	0	0	0	0.006435066	5.15E-06	NA	NA	0.172214686	0.02394045	0.025290558	0.003390214	1
15	442427	13	398538	NA	NA	Room_temperature	0	0	1	1	0	1	0	0.012128537	0.000242241	7.05E-05	0.030305009	0.086343118	0.000911169	0.045195887	0.001317844	3
13	286123	NA	NA	NA	NA	Hydrogen_peroxide	1	1	1	0	1	1	1	0.340421113	0.014840726	0.022161934	0.145275811	0.199919864	0.049834685	0.116399054	0.13956903	6
14	466103	NA	NA	NA	NA	Hydrogen_peroxide	1	1	1	0	1	1	1	0.153345083	0.092803227	0.017796665	0.036116075	0.138810272	0.009272536	0.007212986	0.011346268	6
15	163510	NA	NA	NA	NA	Hydrogen_peroxide	1	1	1	1	1	0	0	0.060066466	0.008838398	0.008851989	0.012059047	0.122352246	0.012675426	0.007054751	0.036143754	5
12	651404	NA	NA	NA	NA	Hydrogen_peroxide	0	0	1	0	1	0	1	0.001754615	0.015304191	0.000526566	0.104934812	0.011745157	0.108351511	0.019872947	0.12585522	3
4	98507	NA	NA	NA	NA	Hydrogen_peroxide	0	0	0	1	0	1	0	2.99E-06	0.016740429	0.024192079	0.001386023	0.022992782	0.009275057	0.102316222	0.005234604	2
7	144117	NA	NA	NA	NA	Hydrogen_peroxide	1	1	1	0	1	0	0	0.042203737	6.84E-05	0.046519629	0.001444557	0.008860239	0.001763594	0.045354412	0.02320093	4
2	634225	NA	NA	NA	NA	Hydrogen_peroxide	0	0	0	1	0	0	0	0.001277889	0.000497895	0.048990677	0.005402398	0.034855929	0.016698726	0.028266342	0.007695613	1
6	76851	NA	NA	NA	NA	Hydrogen_peroxide	1	1	0	0	1	0	0	0.03832415	0.000459324	0.000841781	0.003690006	0.066498773	7.49E-05	0.000532861	0.01676594	3
11	616713	7	141723	NA	NA	Hydrogen_peroxide	0	1	0	1	1	1	1	0.019622879	0.003101999	0.026326642	0.000182808	0.077582991	0.059075919	0.048273064	0.004735744	5
13	325905	4	1280606	NA	NA	Hydrogen_peroxide	0	0	NA	1	0	0	0	0.000714695	0.009496397	0.010930464	NA	0.083229636	0.002702907	0.015236641	0.001505657	1
13	784149	8	184872	NA	NA	Hydrogen_peroxide	1	1	0	1	0	0	0	0.018623275	0.023616076	0.013125472	0.017147383	0.081846286	0.000557495	0.004225756	0.00056802	3
11	473650	10	303583	NA	NA	Hydrogen_peroxide	0	0	0	1	0	0	0	0.00400319	7.25E-06	0.00257344	0.007960205	0.08739673	0.004139418	0.008098718	0.004089176	1
13	757815	9	127496	NA	NA	Hydrogen_peroxide	0	0	0	1	0	0	0	0.007378824	0.012652275	0.003655805	0.000342077	0.085552829	6.89E-11	0.002882021	0.000239465	1
7	551439	7	146946	NA	NA	Hydrogen_peroxide	0	0	0	1	1	0	0	0.002391546	0.001515123	0.000106151	0.00637957	0.073410815	0.032729159	0.016117915	0.001301591	2
16	697573	14	361529	NA	NA	Hydrogen_peroxide	1	1	1	1	1	1	1	0.057007105	0.010282758	0.02248088	0.001606477	0.047586046	0.001693129	0.012122936	0.020136321	7
7	451905	4	1298073	NA	NA	Hydrogen_peroxide	0	0	NA	1	0	0	0	0.001174413	0.000264366	0.007417416	NA	0.081018202	0.008495331	5.67E-07	0.001652255	1
7	873790	5	394911	NA	NA	Hydrogen_peroxide	0	0	0	1	0	0	0	0.002516691	0.002404401	0.000292997	0.01390872	0.072840985	0.008544286	0.000341027	0.003966781	1
7	599246	7	360816	NA	NA	Hydrogen_peroxide	0	0	0	1	0	0	0	0.001856393	2.23E-07	0.012149211	0.018647053	0.071425399	0.000105698	0.000962979	0.020384564	1
14	662512	13	628493	NA	NA	Hydrogen_peroxide	0	0	0	1	1	1	0	0.019046423	0.002539675	0.004272694	0.000834419	0.069895709	0.009167502	0.007151307	5.53E-05	3
14	698189	2	343406	NA	NA	Hydrogen_peroxide	0	0	1	1	1	0	0	0.016459074	0.001650274	0.003994321	0.007671349	0.067465458	0.013818614	0.005104585	0.000645846	3
14	442653	12	651404	NA	NA	Hydrogen_peroxide	0	0	0	1	0	0	0	0.003306846	0.033392334	0.005027144	0.006548618	0.052705811	0.011587708	0.001700746	0.032458831	1
5	565763	2	202108	NA	NA	Hydrogen_peroxide	0	0	0	1	0	0	0	0.000481895	0.000281001	0.000178153	0.000531576	0.066307057	0.001749198	0.033046131	0.024659689	1
16	616089	13	161370	NA	NA	Hydrogen_peroxide	0	0	0	1	0	0	0	1.36E-05	0.013262735	0.006953561	0.011470399	0.057406736	0.004688957	0.021557145	0.009806135	1
5	193876	2	373518	NA	NA	Hydrogen_peroxide	0	0	0	1	0	0	0	0.011384911	0.002801814	0.001009373	2.49E-05	0.07293908	6.56E-05	0.009212375	0.001673995	1
13	220900	4	565313	NA	NA	Hydrogen_peroxide	1	0	1	1	1	0	0	0.038430786	0.002627244	0.001224269	6.34E-05	0.04107043	0.000179545	0.002597706	0.014236125	4
9	422341	4	847796	NA	NA	Hydrogen_peroxide	0	0	0	1	0	0	0	0.004040053	0.012164435	0.004273935	0.00263883	0.055955705	0.018192555	0.003534224	0.000104669	1
12	651404	11	569468	16	110310	Hydrogen_peroxide	0	0	0	1	0	0	0	0.011046046	0.001515869	0.033581558	0.005443577	0.062764028	0.005074238	0.013743794	0.001380251	1
12	651404	11	616713	4	1154603	Hydrogen_peroxide	1	0	NA	1	1	1	1	0.083539494	0.000411497	0.02531682	NA	0.031803239	0.004610243	0.003848577	0.005408983	5
12	651404	11	616713	5	261333	Hydrogen_peroxide	0	0	0	1	0	1	1	0.024022349	0.000286487	0.039054468	0.000147362	0.037889216	0.000227806	0.107185569	0.001691019	3
12	651404	11	473650	13	834662	Hydrogen_peroxide	1	0	1	1	1	0	0	0.026987778	0.002466541	0.000817685	0.012856395	0.074859197	0.006730792	0.001035339	0.003783342	4
13	286123	4	375394	14	184703	Hydrogen_peroxide	0	0	0	1	1	0	0	3.01E-05	0.003187632	0.002454231	3.47E-05	0.037338316	0.05936105	0.000119703	0.02000403	2
13	286123	11	473650	15	442119	Hydrogen_peroxide	1	0	0	1	0	1	0	0.01867754	0.039386138	0.003128063	0.004929482	0.03078853	0.030130683	0.015272392	0.004076025	3
12	491710	15	585314	8	55457	Hydrogen_peroxide	0	0	0	1	0	0	0	0.000715027	0.011280329	0.000653927	0.014440295	0.065486386	0.000449399	0.031139055	0.015321661	1
4	375394	7	873790	12	1042439	Hydrogen_peroxide	1	1	1	1	1	1	1	0.113101275	0.000131253	0.027987684	0.016684782	0.00019142	0.000345241	0.000251199	0.083576066	7
13	5770	5	565763	10	380369	Hydrogen_peroxide	0	0	0	1	0	0	0	0.011934108	0.006221766	0.049544412	0.012336727	0.05702452	0.010767201	0.012589262	0.021384684	1
4	98507	5	394911	13	883123	Hydrogen_peroxide	0	0	0	1	0	0	0	0.000267691	0.018202873	0.016203309	0.00292759	0.063096757	0.014420577	0.005019858	0.001201786	1
4	98507	5	394911	2	412403	Hydrogen_peroxide	1	0	1	0	1	1	1	0.053850076	0.00048563	0.012302003	0.010498713	0.043127065	0.007797869	0.001592884	0.011687944	5
4	98507	10	303583	4	1172914	Hydrogen_peroxide	0	0	NA	1	0	1	1	0.01364542	0.00160677	8.39E-05	NA	0.062254667	0.004571268	0.027282337	0.021802016	3
7	144117	7	551439	14	347264	Hydrogen_peroxide	1	1	1	0	1	1	1	0.041774488	0.024310198	1.94E-05	0.011778085	0.058987003	0.001896928	0.039001028	0.00267176	6
7	144117	13	161370	11	27643	Hydrogen_peroxide	NA	0	0	1	0	0	0	5.77E-05	NA	0.05239708	0.000825394	0.059748382	0.020187638	0.011511769	0.009048862	1
7	144117	5	565763	2	741554	Hydrogen_peroxide	1	0	0	1	1	0	1	0.040594734	0.00255989	0.00172034	0.002852522	0.046507568	0.005432328	0.020436768	1.27E-05	4
7	144117	14	662512	13	776467	Hydrogen_peroxide	0	0	0	1	0	1	0	0.007801242	0.000512631	0.016784667	0.000634067	0.062270687	8.41E-05	0.030283236	0.000364967	2
14	662512	13	628493	7	473949	Hydrogen_peroxide	0	0	0	1	0	0	0	0.001606414	0.008837465	0.000423959	0.002475057	0.075038795	5.72E-05	0.000180006	0.003588632	1
7	144117	2	343406	4	1317903	Hydrogen_peroxide	0	0	NA	1	0	0	1	0.019217861	0.038398328	0.004033289	NA	0.048920313	0.008410971	0.004436934	0.005634326	2
7	144117	11	473650	16	247153	Hydrogen_peroxide	0	0	1	1	0	0	1	0.025857432	0.020473931	2.02E-11	0.004836451	0.082006203	0.000109525	0.004071464	0.00310148	3
11	569468	16	697573	5	352804	Hydrogen_peroxide	1	0	1	1	1	0	1	0.032549345	0.000846864	0.035492257	0.000433552	0.049246113	9.26E-06	0.000674077	0.001012059	5
11	569468	8	184872	2	740827	Hydrogen_peroxide	1	1	1	0	1	0	1	0.053254324	0.002152985	0.024160026	0.000737295	0.051337743	0.001823003	0.004517679	0.015243312	5
2	634225	8	184872	14	376432	Hydrogen_peroxide	1	1	1	1	1	1	1	0.03714243	0.013743854	0.0084614	0.014914422	0.046101259	0.000645896	0.013870609	0.003803119	7
2	634225	13	220900	4	594035	Hydrogen_peroxide	0	0	1	1	1	0	0	0.026429095	0.046732935	0.009622682	0.002463183	0.038744599	0.011310744	0.009684097	0.000171393	3
6	76851	7	451905	8	190671	Hydrogen_peroxide	1	1	1	1	1	1	1	0.045916484	0.002341429	1.60E-05	6.31E-06	0.049759215	0.000175575	3.61E-06	0.000288769	7
6	76851	11	473650	9	215732	Hydrogen_peroxide	0	0	0	1	0	1	0	0.022064279	0.005944328	0.010775094	0.005461185	0.063492281	0.007944854	0.007155116	0.006328293	2
7	551439	14	662512	2	155591	Hydrogen_peroxide	0	0	0	1	0	0	0	0.002189636	0.001619803	0.01240763	0.007078048	0.109018183	0.00140756	0.000822206	0.002988136	1
11	616713	13	757815	5	244175	Hydrogen_peroxide	0	0	0	1	0	0	0	9.71E-07	0.026914194	0.000208394	0.007726156	0.060146761	0.002660838	0.000525739	0.006616107	1
7	551439	13	628493	5	376468	Hydrogen_peroxide	0	0	0	1	0	0	0	0.002988225	0.006650129	0.009527266	0.003790746	0.072039652	0.002044317	0.003152772	0.00013704	1
13	161370	5	394911	7	70474	Hydrogen_peroxide	1	1	0	1	0	0	0	0.028451769	0.000141073	0.027662427	0.001046892	0.054431652	0.019064406	0.004390542	0.00074779	3
13	161370	2	202108	16	76198	Hydrogen_peroxide	0	0	0	1	0	0	0	4.65E-05	0.000509299	0.004286845	0.01521533	0.068993507	0.001113662	0.027584981	0.003596524	1
14	662512	10	303583	8	46007	Hydrogen_peroxide	0	0	1	1	0	1	0	0.015620216	0.003655078	0.010427906	0.021577802	0.058955478	0.012919797	0.02747692	0.000540287	3
9	127496	8	184872	15	718222	Hydrogen_peroxide	0	0	0	1	0	0	0	0.001428893	0.0106176	0.000779227	0.005609663	0.096009881	0.002669017	0.015417208	0.001937626	1
5	565763	13	628493	5	217039	Hydrogen_peroxide	0	0	0	1	0	0	0	0.000162417	0.001125388	0.01472124	3.21E-05	0.066865586	0.01445093	0.005446847	0.032587633	1
5	565763	9	127496	7	912779	Hydrogen_peroxide	0	0	1	0	1	0	0	0.017793369	0.014417565	0.032508051	0.012844832	0.049690371	0.049153634	0.004718697	0.018270366	2
5	565763	8	184872	2	490264	Hydrogen_peroxide	0	0	0	1	0	0	0	0.00040909	0.018426098	0.036989698	0.00234244	0.068616677	0.00809019	0.000243822	0.002212169	1
5	565763	15	585314	13	642868	Hydrogen_peroxide	0	1	0	1	0	0	1	0.028082063	0.006075625	0.016457784	0.000636831	0.043393013	0.023591237	0.027900599	0.006876334	3
14	662512	13	220900	8	55457	Hydrogen_peroxide	0	0	0	1	0	0	0	0.003619621	0.012007342	0.024932316	0.005839333	0.059936479	0.000252701	0.016185736	0.001674062	1
2	343406	16	697573	12	863688	Hydrogen_peroxide	0	0	0	1	0	0	0	0.003406465	0.004674588	3.01E-05	0.020298884	0.070340997	0.001493152	0.000620314	0.012310871	1
13	628493	16	697573	5	371859	Hydrogen_peroxide	1	1	1	1	1	1	1	0.064323353	0.016007932	0.004948153	0.00017041	0.070601149	0.006204327	0.002602547	0.002935321	7
16	697573	13	757815	11	107231	Hydrogen_peroxide	NA	0	1	1	0	1	0	0.006383429	NA	0.003176717	0.020183582	0.063652815	0.002423099	0.027339902	0.01812091	3
9	127496	10	303583	16	864677	Hydrogen_peroxide	0	0	0	1	1	0	0	0.024964484	8.72E-06	8.81E-06	0.00081657	0.060049366	0.00829184	0.000894557	0.000298939	2
14	376432	NA	NA	NA	NA	High_temperature	1	1	1	0	1	1	1	0.258594186	0.015152458	0.006806396	0.287154404	0.461328915	0.166284471	0.002334362	0.002992766	6
4	1282163	NA	NA	NA	NA	High_temperature	0	0	NA	1	0	0	0	0.000119427	0.003039388	0.014446608	NA	0.086421426	0.003866323	0.009870904	0.005727188	1
13	809198	NA	NA	NA	NA	High_temperature	0	1	1	0	0	0	1	0.027620922	0.007932476	0.011020661	0.018693279	0.048476227	0.002927507	0.005544827	0.013989317	3
11	569468	4	1104014	NA	NA	High_temperature	0	0	0	1	1	0	0	3.34E-05	0.046758545	0.000472913	0.010002781	0.075010038	0.064532785	0.000242819	0.005229061	2
16	426991	15	194198	NA	NA	High_temperature	0	0	0	1	1	0	0	0.020169775	0.000457813	0.001044662	0.000109787	0.066926673	0.001838262	0.004303546	0.068541337	2
15	163510	4	594035	NA	NA	High_temperature	1	1	1	1	1	1	0	0.062108636	0.013913149	0.010779338	2.03E-06	0.031203935	0.037096294	0.0034025	0.024006603	6
12	562046	2	432185	NA	NA	High_temperature	0	0	1	0	1	0	1	0.012539312	8.67E-05	7.95E-05	0.015709525	0.042999881	0.10114842	0.001671043	0.005160992	3
16	82074	10	228198	NA	NA	High_temperature	1	1	1	1	1	1	0	0.048515983	0.000883709	0.000362568	0.004399605	0.065852883	0.000551857	0.028369637	0.014147197	6
16	194152	4	831279	NA	NA	High_temperature	0	0	0	1	0	0	0	0.010564234	0.006504536	0.001161237	0.002189682	0.082187951	0.014356877	0.006747405	0.012301563	1
15	1062490	12	677675	NA	NA	High_temperature	1	1	0	1	0	1	1	0.031395146	0.000195893	0.017161788	0.02993366	0.05680315	0.000680276	0.007548246	0.000337583	5
15	909076	2	76947	NA	NA	High_temperature	0	0	0	1	0	0	1	0.025928296	0.012173583	0.000214908	0.005862902	0.066381475	0.004478911	0.011448989	0.021003038	2
4	406099	2	629259	NA	NA	High_temperature	1	1	0	1	1	1	1	0.042470899	0.001729123	0.000331472	0.013028373	0.058904288	0.007969417	0.000221599	0.004859573	6
9	308852	6	70009	NA	NA	High_temperature	0	0	1	0	0	0	0	0.00417121	0.003042234	0.000332112	0.070362213	0.019635345	0.029809814	0.005772097	0.013698756	1
4	1338262	4	1059399	NA	NA	High_temperature	1	1	NA	1	1	1	1	0.049673909	0.004185029	0.030624702	NA	0.052815393	0.023224041	0.005895957	5.06E-05	6
10	725020	10	578278	NA	NA	High_temperature	1	1	1	1	1	1	0	0.084408217	0.005191356	0.000934953	0.028589792	0.007095148	0.002821395	0.00167714	0.030890421	6
11	63525	15	1062490	14	234916	High_temperature	NA	1	0	1	1	0	1	0.035205522	NA	0.000970136	0.004806392	0.038253127	0.043892751	0.011553774	0.008782601	4
11	63525	15	1062490	2	194226	High_temperature	NA	0	0	1	1	0	0	1.76E-05	NA	0.00060076	0.018627186	0.046417941	0.037934375	0.000119253	0.013217547	2
11	63525	16	194152	10	320259	High_temperature	NA	0	1	0	1	0	0	0.010963819	NA	0.012382304	0.07745353	0.004047935	0.02411075	0.028638771	0.018805491	2
12	562046	2	76947	7	798183	High_temperature	1	1	1	1	0	1	1	0.065405901	0.030242171	0.000513934	0.006863824	0.044177827	0.008046988	0.034097968	0.000451037	6
14	487818	15	451509	3	75088	High_temperature	0	0	0	0	0	0	1	0.001257185	0.000193652	0.003138562	0.014047003	0.033077863	0.000741927	0.00059997	0.096292574	1
16	194152	6	70009	8	219407	High_temperature	1	1	1	1	1	1	1	0.09852233	0.002402395	0.006046701	0.016642327	0.021462723	0.008925775	0.004974232	0.005529072	7
16	426991	2	76947	7	803574	High_temperature	0	0	1	1	0	0	0	0.020586422	0.020807097	0.013180301	0.006184103	0.068588544	0.022833885	0.003850842	6.70E-05	2
16	426991	2	432185	16	61482	High_temperature	0	0	0	1	0	0	0	7.21E-05	0.001110956	0.036412911	0.016614279	0.096918863	0.004641353	2.68E-06	0.016404692	1
16	426991	4	1104014	6	207041	High_temperature	1	0	1	1	0	0	1	0.029108119	0.000131676	0.000722786	0.016265228	0.053590003	0.0091077	0.002368606	0.023990043	4
16	426991	6	70009	13	898809	High_temperature	0	0	0	1	0	0	0	8.78E-06	9.43E-05	8.22E-05	0.004535039	0.092647374	1.38E-05	0.003453652	0.006769064	1
16	82074	9	308852	14	406133	High_temperature	1	1	1	1	0	1	1	0.042269492	0.000348716	0.337377551	0.000224925	0.001075902	0.018592019	0.012815272	0.004307961	6
4	406099	4	831279	3	99392	High_temperature	0	0	1	0	1	0	1	0.02370318	0.006864635	0.003336868	0.007747855	0.028924612	0.011882448	0.023343214	0.075233157	3
